# Supplementary material for: An Evolutionary Study in Glyphosate Oxidoreductase Gox Highlights Distinct Orthologous Groups and Novel Conserved Motifs That Can Classify Gox and Elucidate Its Biological Role
Source: J Xenobiot. 2025 Aug 29;15(5):138. doi: 10.3390/jox15050138 (PMC12452685; doi:10.3390/jox15050138)
Supplement: Supplementary file 1 [file jox-15-00138-s001.zip]

Archive with 12 entries (12 files):
- Figure_S1_RV.jpg
- Figure_S2_RV.jpg
- S_Data_A.fasta
- S_Data_B_RV.fasta
- S_Data_C_RV.fasta
- S_Data_D_RV.xlsx
- S_Data_E_RV.tre
- Table_S1.pdf
- Table_S2.xlsx
- Table_S3.pdf
- Table_S4.pdf
- Table_S5.pdf
