# Supplementary material for: An Evolutionary Study in Glyphosate Oxidoreductase Gox Highlights Distinct Orthologous Groups and Novel Conserved Motifs That Can Classify Gox and Elucidate Its Biological Role
Source: J Xenobiot. 2025 Aug 29;15(5):138. doi: 10.3390/jox15050138 (PMC12452685; doi:10.3390/jox15050138)
Supplement: Supplementary file 1 [file jox-15-00138-s001.zip › S_Data_A.fasta]

>ACZ58378_1 Gox|Ochrobactrum sp. G-1||a-proteobacteria|1
MSENHKKVGIAGAGIVGVCTALMLQRRGFKVTLIDPNPPGEGASFGNAGCFNGSSVVPMS
MPGNLTSVPKWLLDPMGPLSIRFSYFPTIMPWLIRFLLAGRPNKVKEQAKALRNLIKSTV
PLIKSLAEEADASHLIRHEGHLTVYRGEADFAKDRGGWELRRLNGVRTQILSADALRDFD
PNLSHAFTKGILIEENGHTINPQGLVTLLFRRFIANGGEFVSARVIGFETEGRALKGITT
TNGVLAVDAAVVAAGAHSKSLANSLGDDIPLDTERGYHIVIANPEAAPRIPTTDASGKFI
ATPMEMGLRVAGTVEFAGLTAAPNWKRAHVLYTHARKLLPALAPASSEERYSKWMGFRPS
IPDSLPVIGRATRTPDVIYAFGHGHLGMTGAPMTATLVSELLAGEKTSIDISPFAPNRFG
IGKSKQTGPAS
>WP_278557329_1 MULTISPECIES_ FAD-binding oxidoreductase|Hyphomicrobiales||a-proteobacteria|2
MDKDRKSIGVVGAGIVGVCTALMLQRRGFKVAIIDPNPPGEGASFGNAGCFNGSSIVPMS
MPGMMTSVPKWLLDPMGPLSIRFSYLPTITPWLIRFLLAGRPNRVKEQARALRSLLKTTV
PLITSLAEEAGAGHLVRHEGHLSVYRTESDFAKDRGGWELRRINGVKTRVLDDAALHDFD
PNLSPAFTKGVLVEENGHTINPQGLVTHLFRRVIANGGEFVSARVIGFEIEGRVLKGITT
TNGVLAFDAAVVAAGAYSKSLAASLGDNIPLDTERGYHIVIRDPEVTPRIPTTDASGKFI
ATPMEMGLRVGGTVEFAGLEAEPNWKRAHVLYTHARNLLPGLAPATSEDRYSKWMGFRPS
VPDSLPVIGRAHRTPDVIYAFGHGHLGMTGAPMTATLVSELIAGDKTSIDITPFAPTRFG
TGKSDDTGSAKPPLRQNAA
>WP_082549902_1 FAD-binding oxidoreductase|Mesorhizobium sp_ Root157||a-proteobacteria|3
MNTDRKTIGVVGAGIVGVCTALMLQRRGFKVTLIDPNPPGEGASFGNAGCFNGSSVVPMS
MPGMITSVPKWLLDPMGPLSIRFSYLPTIMPWLIRFLLAGQRSKVKEQAKALRSLLKTTV
PLISSLADEAGAGHLIRHEGHLYAYRTESGFAKDRSGWELRRLNGVRTQVLDAAALRDFD
PNLSHAFTKGILIEESGHTTNPQGLVTLLFRKVIANGGEFVSARVIGFETEGQTLKSVTT
SRGNIAVDGAVVAAGAHSKSLAVSLGDHVPLDTERGYHIIIKDPDVTPRIPTTDAGGKFI
ATPMETGLRVSGTVEFAGLAASPNWKRAHVLYTHARNLLPGLAPVVSEEHYTKWMGFRPS
VPDSLPVIGRARCTPDVIYAFGHGHLGMTGAPMTATLVSELIAGEKTSIDITPFAPARFG
DRSHRANGPPALELPSRQNLT
>ADD71136_1 FAD-dependent glyphosate oxidase|uncultured bacterium||bacteria|4
MAENHKKVGIAGAGIVGVCTALTLQRQGFKVTIIDPNPAGEGASFGNAGCFNGSSVVPMS
MPGMITSVPKWLLDPMGPLSIRLGYFHKITPWLVQFLLAGQPGKVKEQARALRSLIGNTV
PLITSLAKEAGAEHLLRHEGHLYVYRTEAQFAKDQGGWELRRSNGVTSNILNADELRDFD
PNLSRAFTKGILIKENGHTTNPHELVTLLFKKVIANGGTLVSSRVTGFEVNGQILSAVET
ENGKVNVDAAVIAAGAHSKPLAALLGDNVPLDTERGYHIVISDPEVQPRIPTTDAGGKFI
ATPMETGLWIGGTVEFAGFDAAPNWKRADVLYDHARALLPGLASTRSEDRYTKWMGFRPS
VPDSLPVIGYARRTPDVIYAFGHGHLGMTGAPMTATLVSELLAGEKTSIDISPFAPNRFG
IGKSKQTGPAS
>WP_081508733_1 MULTISPECIES_ FAD-binding oxidoreductase|Rhodobacterales||a-proteobacteria|5
MNSNDKTVGVIGAGIVGVCTALTLQRQGFKVTIIDPNPAGEGASFGNAGCFNGSSVVPMS
MPGMITSVPKWLLDPMGPLSIRLGYFHKITPWLVQFLLAGQPAKVEEQARALRSLIGNTV
PLITSLAKEAGAEHLLRHEGHLYVYRTEAQFAKDQGGWELRRSNGVTSNILNADELRDFD
PNLSRAFTKGILIKENGHTTNPHELVTLLFKKVIANGGILVSSRVTGFEVNGQILSAVET
ENGKVNLDAAVIAAGAHSKPLAALLGDNVPLDTERGYHIVIRDPEVQPRIPTTDAVGKFI
ATPMETGLRIGGTVEFAGLDAAPNWKRADVLYDHARALLPAIASVRPEDRYTKWMGYRPS
VPDSLPVIGYARRTPNVVYAFGHGHLGMTGAPMTAMLVSELISGMKPSIDLSPFSPSRFS
KAGKKSSGSKFLKSPASKNSV
>PZQ36828_1 MAG_ FAD-dependent oxidoreductase|Pseudomonas putida||g-proteobacteria|6
MSSSDKHVGVIGAGVVGVCTALMLQRRGFKVTIIDPNPPGEGASFGNAGCFNGSSVVPMS
MPGMIKNVPNWLLDPMGPLAVRFNYLPNITPWLVRFLLAGKRAKVWEQAQALRSLIGSTV
PLIKSLAEEAGAEHLLRHEGHLYVYRSDAALAKDRGGWELRSANGVSTQVLSADELHEFD
PNISRAFTKGMLIAENSHTTNPHELVNAIFRKVLENGGTFVSARATGFIVNGAALSGVET
TSGTVTVDAAVVAAGAYSKPLAEALGDNIPLDTERGYHILIRDPHVVPRIPTTDAEGKFI
ATPMDTGLRIGGTVEFAGLQAPPNWKRADVLYTHARNLFPGLSSTRPEKNITKWMGFRPS
IPDSLPVIGRSRRCQHVVYAFGHGHLGMTGAPMTAMLVSDLVSGDTPTVDIAPFSPTRFA
LFGGIQSHQMY
>WP_104882138_1 MULTISPECIES_ FAD-binding oxidoreductase|Pseudomonas||g-proteobacteria|7
MSSTDKHVGVIGAGVVGVCTALMLQRRGFKVTIIDPDPPGEGASFGNAGCFNGSSVVPMS
MPGMIKNVPSWLLDPMGPLAVRFNYLPNITPWLVRFLLAGKRAKVWEQSQALRSLIGSTV
PLIKSLAKEAGAEHLLRHEGHLYVYRSESAFVKDRGGWELRNANGISTQTLSAEELREFD
PSISSAYTKGVLIAENSHTTNPHELVTSIFRKVLENGGQFLSARATGFALNGEQLIGIET
TSGVVSVDAAVVAAGAHSKPLTEILGDNIPLDTERGYHLLIRDPLVVPKIPTTDAEGKFI
ATPMDTGLRIGGTVEFAGLQAPPNWKRADVLYMHARNLFPGLSSTRPEKNITKWMGFRPS
IPDSLPVIGHSRRCQNVIYAFGHGHLGMTGAPMTAMLVSDLVAGEKTTIDISPFSPARFN
LFGRIQSHQMY
>MBV9016634_1 FAD-binding oxidoreductase|Alphaproteobacteria bacterium||a-proteobacteria|8
MAAANEAERTRRIAVIGAGVVGVCAALWLQRDGHRVCLIEPGNPGEGASFGNAGCFNGSS
VTPMAMPGVVKQVPRWLMDPLGPLALRWSYLPTILPYLVRFVRAATPEKVRAQARAMRPL
VGPTVPLVRELANMAGAEELVHQRGHLYVYRSAESMAKDGFAWALRRENGVEVDEFDADE
LRQLEPTLSREYVRGLLVRENGHTSNPLGLVTRFVELFRRQGGEIVSARALGFRLDGRRL
TAIATDRGDVAADATVVCAGAFSKPLAAMLGDKVPLETERGYHVMIRDPEVMPRIPTADA
DGKFVATPMDTGLRFAGTVELAGLDAPPNWRRSQILLNQGRRMLPGLAADHAEERISMWM
GHRPAMPDSLPVIGPSRASPDVVYAFGHGHVGMTAAPMTGKIVADLLSGRPAPIDIAPFA
ATRFG
>MDF3061712_1 D-amino-acid dehydrogenase|Microvirga sp_||a-proteobacteria|9
MIGAGMIGVAAASFLQREGHEVVLIEPGNPGEGTSFGNAGCLNGSSVVPMSMPGTIKNVP
QWLIDPMGPLVIRWAYLPALAPWLIRFIRAGTPGKVRAQAKALRSILGPSLATLAPLLKD
AGAEDLVKKHGHLFVYRSQESWRKESLAWQLRRENGVEWDEFEADELRQLDPNLSRDYVK
GVLVRENGHTVNPHRLVNSLAEAFVRNGGRIERTRAIAFELDGERLKGVRTESGTIAVEG
AAVTAGIWSKTLAAGLGDRMPLETERGYHLMIRDPEVVPRIPVADAEGKFVATPMELGIR
IAGTVELAGLKAPPNWERARVLLRHVRRMYPALQEAYADERVSTWMGHRPSLPDSLPAIG
RSRRSPDVVYAFGHGHVGMAGAPMTGKLVAELLSGKPPSVDLAPFSPQRFG
>OLE19034_1 MAG_ FAD-dependent oxidoreductase|Betaproteobacteria bacterium 13_1_20CM_3_63_8||b-proteobacteria|10
MAAESGRRVGVIGAGIVGLCAALWLQRDGHRVFLVEPGTPGEGASFGNAGCFNGSSVTPA
GMPGVIKQVPRWLMDPLGPLALRWSYLPQILPYLVRFVRSATPEKVRAQARAMRPLVGPT
VPLVRELAKMAGADTLVHQRGHLYVYRSAEALAKDGFAWALRRDNGVEVDEFDADELRQL
EPSLSREYVRGLLVRENGHTSNPFGLVSAFVELFLRQGGEIVPARAFGFRLDGQRLTAIA
TDRGDQPADSAVVCAGAYSKPLAASLGDRVPLETERGYHLMIRDPEIMPRIPTADADGKF
VATPMDTGLRFAGTVELAGLDAPPNWRRSQILLAQGRRMLPGLAKEHAEERISMWMGHRP
ATPDSLPVIGPSRASPDVLYAFGHGHVGMTAAPMTGKIVADLVSGRAASIDIAPFAASRF
G
>TMJ57770_1 MAG_ FAD-dependent oxidoreductase|Alphaproteobacteria bacterium||a-proteobacteria|11
MPAIGAKRVGVIGAGMVGVCTASWLQRDGHSVFLIEAGEPGRGASFGNAGCLNGSSVTPV
SMPGVIRNVPRWLFDPLGPLSLRWSYLPAIAPWLVRFMRAGTPEKVRAQARALRPLVGPT
LDALRPLVSAAGAGDLVHRLGHLYVYRSAESLGKDRLSWALRRENGVEIDEFDADELRQL
EPALSREYVRGLLVRENGHTSNPFGLVQRLLEHFLRSGGELVQARAHGFRLDGARLAAIQ
TDGGDLSADAAIVCAGAYSKPLVAALGDKVPLETERGYHLMIADPEAMPRIPTADADGKF
VATPMDTGLRLAGTVELAGLAAPPDWRRARILLTQGRKMLPGLASSHPEERISVWMGHRP
SLPDSLPVLGPSNATRDVIYAFGHGHVGMTAAPMTGKVVADLVAGRPPSIDIAPFAPGRF
S
>MBV8131476_1 FAD-binding oxidoreductase|Alphaproteobacteria bacterium||a-proteobacteria|12
MMPANGLKRVGVIGAGMVGVCAASWLQRDGHSVFLVEAGEPGHGASFGNAGCFNGSSVTP
VAMPGVIRNVPLWLLDPLGPLSLRWSYLPTIAPWLVRFVRAGTPDKVRAQARALRPLVGP
TLEALKPLVSAAGAEDLLHRLGHLYVYRSEESLGKDRLAWELRRENGVEIDEFDADELRQ
LEPALSRDYVRGVLVRENGHTSNPLKLIERLLEHFLRSGGEITHARAHGFRLDGRRLAAI
QTDSGELRADAAVVCAGAYSKPLAVALGDRVPLETERGYHLMIRDPETTPRIPTADADGR
FVATPMDTGLRFAGTVELAGLAAPPDWRRARILLEQGRKMLPGLAASHPEERISVWMGHR
PSLPDSLPVIGRSRASPDVFYAFGHGHVGMTAAPMTGKIVADLVGGRPPAIDITPFAAGR
FD
>TMJ63182_1 MAG_ FAD-binding oxidoreductase|Alphaproteobacteria bacterium||a-proteobacteria|13
MAEEKRRVGVIGAGMGGVCAALWLQRDGHRVFLVDPANPGEGASFGNAGCFNGSSVTPTA
MPGVVKQVPRWLMDPVGPLALRWSYLPSILPYLVRFVRSATPGKVRAQARAMRPLVGPTV
PLVRELAKMAGAEELVHQRGHLYVYRSAESLAKDAFAWALRRENGVEIDEFDADELRQLE
PVLSRDYVRGLLVRENGHTSNPLGLVTRLFELFRRQGGEIVAARALGFRLDGRQLTAIST
DQGDVAADAAVVSAGAYSKPLATVLGDKVPLETERGYHLMIRDPEVMPRIPTADADGKFV
ATPMDTGLRFAGTVELAGLDAPPDWRRSQILLAQGRRMLPGLAAQHAEERISVWMGHRPA
MPDSLPVIGPSQSSPDVIYAFGHGHVGMTAAPMTGKIVADLLAGRPAPIDIAPFAAARFG
>MBV9824389_1 FAD-binding oxidoreductase|Alphaproteobacteria bacterium||a-proteobacteria|14
MAVNGNRRVAVIGGGMVGMCTAIWLQRDGNSVCVVEPGHVGEGASFGNAGCFNGSSVTPT
SMPGTIRNVPRWLQDPLGPLSLRWSYLPSILPYLARFARAGTADKVHRQAKALRPLLAPT
VPLVRELARDAGAEALIHQRGHLYVYRSAASLAKDGLAWALRRENGVEVDEFDTDELRQL
EPVLSREYVRGLLVRENGHTSNPHALVLRLAEHFVRQGGAITRACATGFRLDGERLAAIR
TDTGEIAADAAVLCAGAHSRPLAAELGDRLPLETERGYHLMIRDPEAIPRIPTADADGKF
VATPMDTGLRFAGTVELAGLTAAPDWRRARMLLAQGRQMLPGLAADYEEERLSLWMGHRP
SMPDSLPALGRSRATPDVIYAFGHGHVGMTAAPMTGKVVADLVARRPASIDIAPFDPARF
A
>WP_067968657_1 FAD-binding oxidoreductase|Aminobacter aminovorans||a-proteobacteria|15
MQPSTTAVIGAGMIGITSALWLQQAGRKVIVIDPNPPGTGASHGNAGCFNGSSVVPMSMP
GMWTSVPRWMLDPLGPLSIRLAYMPTLFPWLWRFLRAGRREEVKKQAAALRALLGPTLPY
LKQIARGAHIDDLICEQGHLYVYRSEKSLAGDRFGWQLRGDAGVHLDWLDQRQLQDFDPA
LSASYTQGVLIRENGHTPDPGGLVMRLAEYFVRQGGVLHQAKATGFRLDGGRLQSIETDN
GIVQADSAVIAGGAHSNTLLKMLGDWVPLETERGYHVMISDPESQPRVPTCDASGKFVTT
PMNNGLRLAGTVELAGLEFAPDWKRARALVKLGQKMLPGLPACVAEERLVFWMGHRPSLP
DSLPVIDRSSRCPDIVYAFGHGHVGMTGAPMTGHLVADLILGRTPKIDIAPFRFTRF
>WP_245450261_1 FAD-binding oxidoreductase|Chelatococcus asaccharovorans||a-proteobacteria|16
MTVVIGAGMVGIASALWLQRAGRKVIVIDSHPPGTGASHGNAGCFNGSSVVPMSMPGIWT
SVPRWMLDPLGPLSIRLAYMPTLFPWLWRFLRAGRREEVKKQAAALRALLGPTLPYLKQL
AAGADVDDLIREQGHLYVYRSEKALAGDRFGWQLRGDAGVQLDWLDRRQLQDFDPALSPS
YTHGVLIRENGHTTDPGDLVLRLAEHFVRQGGAIHRAKATGFRLDGGHLQSVETEDGVVP
ANSAVIAAGAHSNALLKMLGDWVPLETERGYHVMINDPESQPRVPTCDASGKFVTTPMKH
GLRLAGTVELAGLELAPDWKRARALIKLGQKMLPGLPACIAEERLVLWMGHRPSLPDSLP
VIDRASRCPDIVYAFGHGHVGMTGAPMTGHLVADLILGRPPKIDLAPFRHTRF
>MBE0599860_1 FAD-binding oxidoreductase|Burkholderiaceae bacterium||b-proteobacteria|17
MRTNTTAVIGAGMIGISSALWLQRAGQNVVVIDPHPPGTGASHGNAGCFNGSSVVPMSMP
GIWTSVPRWMLDPLGPLSIRLAYMPTLFPWLWRFLRAGRREEVRKQAAALRALLGPTLPY
LKQLVAGVDVDDLIREQGHLYVYRSEKALAGDHFAWELRRDAGVQLDLLDRRQLQEFDPA
LSSSYTNGVLIRENGHTTDPGGLVLRLAEHFVRQGGTIHRAKATGFGLDGGQLQSIETED
GAVPADSAVIAAGAHSKALLKMLGDWVPLETERGYHVMISDPESQPRVPTCDASGKFITT
PMKHGLRLAGTVELAGLEQGPDWKRARALVKLGQKMLPGLPACVAEERLALWMGHRPSLP
DSLPVIDRASRFPDIVYAFGHGHVGMTAAPMTGHVVADLILGRTPKIDLAPFRHSRF
>MBO0735173_1 FAD-dependent oxidoreductase|Alphaproteobacteria bacterium||a-proteobacteria|19
MAAIGAKRLAVIGAGMVGVCAASWLQRDGHSVFLIEASAPGRGASLGNAGCFNGSSVTPV
AMPGVIRNVPRWLFDPLGPLSLRWSYLPAIAPWLLRFARAGTPEKVRAQARALRPLVGPS
LEALKPLVSAAGAEHLVHRLGHLYVYRSAAGPEKDRLAWDLRRENGVQVEEFDADELRQL
EPALSRDFVRGLLVRENGHTSDPLALVERLVEHFLRSGGELVHAEARGFRLESRRLAAID
TSAGELPADAAIVCGGAYSKPLAAVLGDKVPLETERGYHLMVRDPEVMPHIPTADADGKF
VATPMDTGLRFAGTVELAGLAAPPDWRRARILLELGRRMLPGLAASYPQERISVWMGHRP
SLPDSLPVIGPSRATPDVIYAFGHGHVGMTAAPMTGKLVTDLVAGRRPAIDIAPFTARRF
A
>MBV8739787_1 FAD-binding oxidoreductase|Alphaproteobacteria bacterium||a-proteobacteria|20
MPASSGKKVGVIGAGMVGVCAASYLQRQGHEVFMLEAGKPGHGASFGNAGAFNASSVTPV
SMPGMMWNVPRWLFDPLGPLSLRWRYLPVVAPWLIRFIRAGTLEKVHAQARALRPLVGAT
LDALMPLVRDAGAEDLVHCLGHLYVYRSPHGPQKERLAWELRQENGVQIDEFDADELRQL
EPTLARDFVRGILVRENGHTSNPLGLVERLLGQFLRSGGELVRARAFGFDLADGRLAAIR
TDTGDLPADAAIVCAGAWSRPLAATLGDRIPLETERGYHLMICDPEVMPRIPTADAEGKF
VATPMESGLRFAGTVELAGLTAPPDWRRARILLDQGRRMLPGLAAHYTEDRISMWMGHRP
SLPDSLPVIGPSRATPDVIYAFGHGHVGMTAAPMTGKLVADLVVGRPPAIDITPFAPARF
A
>MBV9785091_1 FAD-dependent oxidoreductase|Acidisphaera sp_||a-proteobacteria|22
MAGLPVVSSNRKVAVIGAGMVGVATASYLLRDGHDVTLIDPEPPGSGASFGNAGCFNPSS
IVPMAMPGTLAKVPGYLADPLGPLAIRWTYLPKLTPWLIRYIRSGTPERIEAQARALRSL
LGPCLESLMPLVRNAGAQSLVARNGILIAYRSEATWRGEKLAWDLRRRNGVAWEELDADE
LRQFDPNLSRDYIRGRLIPDNGHSVDPGGLVAALAEAVQRDGGSLRYTRATGFAMNGNRL
RAIVTAEGEVAADAAVITAGAHSRSLAASVGDAVPLETERGYHIMVREPEVVPRIPTTDA
DGKFVATPMRHGLRLAGTVELAGLAAKPDWRRARMLLTQAKRLFPGLAPSYEEDRLSMWM
GHRPSLPDSLPVLGASTRSPDVFHAFGHGHVGMTGGPFTGKIVADLVSGRPPPIDLSPFR
ADRF
>WP_224663565_1 FAD-dependent oxidoreductase|Mesorhizobium sp_ ES1-1||a-proteobacteria|23
MSEAGRPAHSKTHVAVIGGGVIGVCSASWLLREGFAVTIIEPGEIAGGSSFGNAGCFNPS
SVVPMSMPGNLAKVPGWLLDPLGPLSIRWPYLPSIAPWLLRFLQAGSRERVEKQAAALAG
LLRDSPGAYRPLVENAGALDLLRRDGHLMVYLTRADFEADAFAWQLRESNGIEYTVLERD
ALWQLEPSLSHDYQLGVFLPGNGHTVNPQRLVNALADAFLRDGGQIKRARVDGFELAGDR
LSGLRTDAGFLAADRAVVAAGAHSKRFTRELGDSVPLDTERGYHIIVSNPEARPRLPIMD
TSGKFVATPMETGLRLAGTVEFAGLQAAPDWRRARNLLKLGKRLFPGLSENYPEDRLSVW
MGFRPSMPDSLPVIGHSRRLRDVVYAFGHGHVGMAAGATTGHLVTDLIAGKPPRVPIEAF
SPRRFG
>MBV9378304_1 FAD-binding oxidoreductase|Alphaproteobacteria bacterium||a-proteobacteria|24
MPGTGARRVGVIGAGMVGVCAACWLQRDGHSVFLIDSGDPGRGASFGNAGCFNGSSVTPV
AMPGVIWNVPRWLADPLAPLALRWSYLPAIAPWLLRFIRAGTPEKARAAARALRPLVGPT
LDALKPLVAAAGAEHLVHRLGHLYVYRSADSLEKDRFAWDLRRENGVEIDEFDAHELRQL
EPALSRDYVRGLLVRENGHTSNPVELVERLVEHFLRSGGELVRARAHGFRLRDARLAAIE
TDIGELPADTAIISAGAYSKPLAAEAGDKVPLETERGYHLMIRDPEAAPRIPTADADGKF
VATPMDNGLRFAGTVELAGLEAAPDWRRAHILLEQGRKMLPGLAGSHPEDRISVWMGHRP
SLPDSLPVIGPSRASPDVIHAFGHGHVGMTSAPMTGKIIADLVTGRPPSIDIGPFSAARF
R
>WP_057144792_1 FAD-dependent oxidoreductase|Mesorhizobium sp_ Root695||a-proteobacteria|27
MSEARGAAGSKTHVAVIGGGVIGVCSASWLLREGFAVTIVEPGEIAGGSSFGNAGCFNPS
SVVPMSMPGNLAKVPGWLLDPLGPLSIRWPYLPSIAPWLLRFLQAGSRERVEKQAAALAG
LLRDSPGAYRPLVENAGAVDLLRRDGHLMAYLTRADFEADAFSWQLRERNGIEYTVLERD
ALWQLEPTLSRDYQLGVFLPGNGHTVNPQRFVNALADAFLRDGGQIKRAKVEGFDLTGDR
LSGLRTDAGFLAADQAVVAAGAYSKQFAKQLGDSVPLDTERGYHIIVSSPEARPGLPIMD
TSGKFVATPMETGLRLAGTVEFAGLEAAPDWRRARNLLKLGKRLFPGLRESYSEDRLSVW
MGFRPSMPDSLPVIGYSRRVRDIVYAFGHGHVGMAAGATTGHLVTDLIAGKPPRVPIEAF
SPRRFG
>WP_307421377_1 FAD-dependent oxidoreductase|Labrys monachus||a-proteobacteria|29
MMENIENRGGTPGRVVVIGGGVIGVCAASWLLQDGYSVVIVEPGKIAGGSSYGNAGCFNP
SSVVPMSMPGTLLKVPGWLLDPLGPLSIRWPYVPSIAPWLVRFLRAGTLKNVTAQAEALG
NLLRDSVGVYKPLVANAGAQSLVRQDGHLVVYPTRADFEADALAWKLRRDNGIAYTVLEN
DALWQQEPALSHAYGVGVFLPENGHTVNPGRFVTTLAQAFLRDGGEIVEARATGFELDGA
RLTGVRTSTGTIACDAAVVATGAHSKAFTRELGDHIPLDTERGYHVVIPGSPVTPRIPVM
DTSGKFVATPMEEGLRIAGTVEFAGLAAKADWKRAHKLLTLAHRLFPGLAGRDPGMETPV
WMGFRPSMPDSLPVIGRSRRSRDVIYAFGHGHVGMAGGAQTGLLVSDLVSGRMPRIPIEP
FSPQRFGRG
>WP_131003648_1 FAD-dependent oxidoreductase|Hansschlegelia quercus||a-proteobacteria|30
MKVVVIGGGAVGVASASFALREGHEVTLIEPGEIAEGATFGNAGCLNASSVVPMSMPGNL
PKVPGWLVDPLGPLSIRWGYAPKIAPWIYRFLKAGSRDRVEAQAKALAGLLRDSYGSYQP
LVKNAGAEGLLRRQGHLVVYRSKKDFDGDALGWRLRRDNGVAFDVLTSDALWQQEPSLSH
DYGIGVFVPDNGHTVNPNRLVSTLADAFVRDGGTIKRARAIGFDLEGDRLQAVRTADGCV
EADRAVVAAGAWSKPLAKELGDDVPLDTERGYHIVIKDPEVGPRSSILDATGKFVATSME
MGLRLAGTVEFAGLDAEPDWRRARMLLTLGQRLFPGLRRAYPEERLTQWMGFRPSMPDSL
PVIGRASRSPDVIYAFGHGHIGLASGARTGEVVADLLADRTPSIPIEAFAPTRA
>WGF88077_1 FAD-dependent oxidoreductase|Geminicoccaceae bacterium SCSIO 64248||a-proteobacteria|31
MSETKDRAPVVVIGAGIVGIASACYLQRDGHPVVVLTADAPGEATSFGNAGCLNGSSVVP
VSMPGVLSSVPGWLLDPEGPLVIRWRYMPTLLPWLVRFIRAGRPDRVAQQAKALRALLAP
SIESYMPLVKEAHAEDLIHRRGHLFAYRSEASYAKDDTAMQLRRDNGVVVDDLSTDELRQ
LEPNLSHDYVRGRLVSENGHVGNPLRLTQSLAETLERNGGTIRRERAVGFVTENGRVTGV
RTEAGVQPASAIVVAAGAWSKPLARELGDDLPLDTERGYHVVIADPDKGPRIPTMSAEDK
IVATPMETGLRVAGTVEFAGLEAPPDWRRAATILKQALAMYPGLGTDLPEERLSRWMGFR
PSMPDSLPVIGSSSRYPNAFYAFGHGHVGLAGGSMTGRLVAALVGHRPPPVDPSPFGASR
FRRRHEK
>MAY60586_1 FAD-dependent oxidoreductase|Hyphomicrobiales bacterium||a-proteobacteria|32
MEELQTADRIRVSVIGGGIVGVCTALWLQREGCSVTLVEANEIGLGSSYGNAGCFNASSV
VPVSTPGIIWNVPGYLLDPMGPLVIRPRYIPKITPWLVRFLLAGTSGRVDRQAAALGPLL
RDSIGSYSPLIQGTPAAELVRHEGHLIVYRKKGDFEKDALAWRLRRENGIVWEELRGQEL
REFEPALTDEADVGLSLPQNGHTVNPLAFVTALADNFRAGGGKIVRAKATGFELADNRLV
AVETTSGRIPCDRAVIACGAHSRKLAAQLGEKIPLDTERGYHIVIRDPEVMPRIPITDAS
GRFVASPMDMGLRIAGTVEFAGLQAAPDMTRARQLIAHGKRLFPGLKDTYSDDRLSEWMG
FRPSMPDSLPVIGPSRKTPDVVLAFGHGHVGMASGARTGALVRDMLLDRPHTIPSRPFSP
RRFDLFGGNR
>MBM3629304_1 FAD-dependent oxidoreductase|Alphaproteobacteria bacterium||a-proteobacteria|33
MAARHVVVIGAGIVGACTALLLQRDGSRVTLVDKGAPGEGASLGNAGCLNGSSVVPVSMP
GTLQQVPRWLFDPMGPLTIRWSYLPMIAPWLWRFVRAGRPERVQEIARALRPLTAPTVEM
HRQFAREAGVEDLVRQVGHLHVYRSDDAFAKDAGAMALRAGSGARVAELGFDDLRQLEPD
LDRGYVRARLIEENGHCRDPLRLTRAYVELAQRRGAAVKRARVTGFRRDGGHVVAAFTDQ
GDVEGDAFVVAGGAWSRDLAASLGDAVPLDTERGYHVMVSGPEAGPRTPTTSFEGKFVAT
PMENGLRAAGTVEFAGLHAAPCWDRADVLLRQLQAMYPGLARQVPEARVSRWMGFRPSMP
DSLPVIGPAGRVGNVFYGFGHGHVGLISAPMTARLLSDLVAGRPPSIDPAPYAASRFG
>WP_006337183_1 FAD-dependent oxidoreductase|Mesorhizobium sp_ STM 4661||a-proteobacteria|34
MQSAPTHGKIHVAVIGGGVIGVCSASWLLREGFAVTIVEPGEIANGSSFGNAGCFNPSSV
VPMSMPGNITKVPGWLLDPLGPLSIRWAYLPRIAPWLLRFLQAGSRQRVEKQAAALAGLL
RDSPDVYLPLVENAGALDLLRRDGHLMVYLTRADFEADAFAWQLRKRNGIDYTVLERDAL
WQLEPALSRDYQLGVLLPGNGHTVNPQRFVAALANAFLRNGGQIKRAKVQGFDLTGERLA
GLCTDGGIVAADRAVVAAGAYSKQFATQLGDSVPLDTERGYHIIVRSPEASPGLPILDTS
GKFVATPMETGLRLAGTVEFAGLEAPPDWRRARNLLKLGKRLFPGLAETYPEDRLSVWMG
FRPSMPDSLPVIGYSRRTRDVVYAFGHGHIGMAAGANTGHLVTDLITGKVPRVPVEPFSP
QRFG
>UJL81025_1 FAD-dependent oxidoreductase|Agrobacterium vitis||a-proteobacteria|35
MVSGEGQAKRVVVIGGGVVGVCAASWLLRDGHAVTIVEPGQIGRGASYGNAGCFNPSSVV
PMSMPGNLIKVPGWLLDPLGPLSIRWSYLPTIAPWLIRFLRSGTRDKVEAQARALGDLLR
DSVGVYRPLIINAGAQALVRQDGHLVVYPKRADFEADALAWKLRRDNGIAFTVLEDEALW
QQEPALAHSCRLGVFFPDNGHTVNPNRLVQMLADAFLRDGGTILPAAAQGFEMEGERIRG
VRTDRGLVSCEMAVIATGAHSKIFTRQLGDHIPLDTERGYHIVVPYSDHMPRIPIMDTSG
KFVATPMEGGLRIAGTVEFAGLDAEPDWKRAHKLLTLGQRLLPELPTIDPRDAEVWMGFR
PSMPDSLPVIGRSRRTGDIIYAFGHGHVGMAGGAQTGLLVADLVAGRAPRIPIAAFSPER
FG
>WP_258739255_1 FAD-dependent oxidoreductase|Ancylobacter mangrovi||a-proteobacteria|36
MASSPRTNGRRTVAVIGGGAVGVATASFLLRDGHDVVLIERGGIGEGASFGNAGCLNPSS
VVPMSMPGTLAKVPGYLFDPLGPLSIRWRYLPTLAPWLARFVRAGTRARVEAQARALKPL
LDDSYGAWLPLVRHAGAEGLILRQGHLVVYRTEQDFAGDALGYQLRRDNGIAFDVLREDE
LWQFEPSISHDYTIGVLFQQNGHTVNPNRLVRTLAEAFQRDGGRILAAEAKGFLREGAML
RGIETDAGAIPADAAVVAAGAHSRRLAASLGDDVPLDTERGYHVLIADPETAPRLPILDA
SAKFVSTPMETGLRLAGTVEFAGLDAPPNWQRADYLLTLGRRLFPGLAAHYPEGRVSRWM
GFRPSMPDSLPVIGRASQCPDVAYAFGHGHVGLAAGARTGQAAADLIAGRAPAFDLTPFA
PTRF
>MBL8700065_1 FAD-dependent oxidoreductase|Alphaproteobacteria bacterium||a-proteobacteria|37
MSGKHVVVIGAGIVGACTAIYLQRDGYRVTLIDKGAPGEGASLGNAGCLNASSVVPVSMP
GTLSQVPRWLFDPMGPLTIRWGYLPAIAPWLWRFVRAGTPERVAQIAAALRPMTGPTVGM
HRELARAAGVEHMIHHVGHVHVYRSDEAFAKDGAAMALRQSQGTRIDELGADELRQLEPE
LDRGYVRARLITENGHCGDPLKLTAAYVDHARRQGATVRRARATGFRFEGSHATAVFTDQ
GDIAGDMFVVAGGAWSRELAAALGDDVPLDTERGYHVVIRDPEAGPRTPTSAFEGKFVAT
PMDMGLRAAGTVEFGGLEATPNWQRADNLVKQLQAMYPRLARNLPEERISRWMGFRPSMP
DSLPVVGRASRIANAYYGFGHGHVGLISAPMTGRLLGDLIVGRKPTIDPSPYAVTRFA
>WP_020186953_1 FAD-dependent oxidoreductase|Methylopila sp_ 73B||a-proteobacteria|38
MKIVVIGGGAVGVASASFALRDGHDVTLIEPGGIAEGASFGNAGCLNASSVVPMSMPGNL
SKIPGWLLDPLGPLSIRWAYAPKIAPWIYRFLKAGSPDRVAQQAGALAGLLRDSYGSYQP
LVKNAGAEGLLRRQGHLVVYRSKEDFDGDALGWRLRRDNGIAFEVLTRDALWQQESSLSR
DYRIGVFVPDNGHTVNPNRLISLLAEAFVRDGGTIERTRAVGFDLEGDRLRAVRTTGGRV
EADRAVVAAGAWSKPLAQELGDDVPLDTERGYHIMIKDPEIAPRSSILDATGKFVATSME
TGLRLAGTVEFAGLAAQPDWRRARMLLTLGQRLFPGLKRDYPEERLTQWMGFRPSMPDSL
PVIGRASRSRDVVYAFGHGHIGLASGARTGQVVADLLADRAPSIPIGAFSPTRA
>WP_284946651_1 FAD-dependent oxidoreductase|Acidisoma sp_ PAMC 29798||a-proteobacteria|39
MKVVVIGGGAIGVSAASWLLRDGHEVTILDPDPIAEGASFGNAGCLNPSSVVPMSMPGNL
PKIPGWLLDPLGPLSIRWRYLPQITPWLIRFLQAGTPARVRDQSAALRGLLHDSVELTME
LARNAGAQDLIRRQGHLVVYRSQQAFDGDAMGWQLRRDAGIAFTVLHQEELRQLEPSLSR
DYRIGVFFPDNGHTTNPNRLINAMAEAFQRDGGTILRAKATGFAFDGETFCGVQSSHGVI
GAEAAVVAAGAYSKALASQLGDTLPLDTERGYHVVIQAPEATPRLPIMDAEGKFVATPME
AGLRLAGTVEFAGLTANPDWRRADKLLTLGGRLFPALSPQYGDQRLTRWMGRRPSMPDSL
PVIGLSDRSNRIAYAFGHGHIGLAASARTGLLVSELLGGRTPSVPITAFSPRRFRHGDR
>MBM3525829_1 FAD-dependent oxidoreductase|Alphaproteobacteria bacterium||a-proteobacteria|40
MSAKHAVVIGAGVVGACTAIYLQRDGFRVTLIDKGAPGEGASLGNAGCFNASSVTPASMP
GMLSQVPRWLLDPMGPLTIRWQYLPVIAPWLWRFVRAGRPERVAQIAAALRPMVGPTVGM
HRELARAAGIEHLIHHVGHLHAYRSDEGFAKDAAAMALRQSQGVKIDELDFDELRQLEPD
LDRGFIRARLISENGHCGDPLKLTVGYVEHVKRHGGTFRRALATGFKFDGAKATAVYTDQ
GDIAGDVFVVTGGAWSRKLAAALGDDVPLDTERGYHVVIKDPEVRPRTPTMSFEGKFVVT
PMDMGLRAAGTAEFAGLEAPPNWARAEILVKQVQAMYPKLARDLPAERISRWMGFRPSMP
DSLPVVCPASRTPNAFFAFGHGHVGLISAPMTGRLITDLIVGKTPTIDPTPYAATRFR
>WP_131836553_1 FAD-dependent oxidoreductase|Ancylobacter aquaticus||a-proteobacteria|41
MTSSSKPGTARTVAVIGGGAVGVATASFLLREGFDVVLIERGGLGEGASFGNAGVLAPSS
VVPMSMPGTLMKVPGYLLDPLGPLSIRWSYLPTLAPWLARFVRSGTRERVQAQARALKPL
LDDSFSAWLPLVRHAGNEVLIQRDGFLAVYRSEADFAGDALGFQLRRDNDIPFEVMRGAD
LWAFEPSISRDYTVGVLFRQCGHTINPNRLVRTVADAFLRDGGRVVQARALGFAHAGGAL
QGVQTDAGLIPASAAVVACGAHSRPLAAGLGDDVPLDTERGYHVLIADPETRPLRPILDA
SAKFVSTPMETGLRMAGTVEFAGLDAPPDWKRAAHLFTLGRRLFPGLAPHHPEARVSRWM
GFRPSMPDSLPVIGRASACPAVVYAFGHGHVGLASAARTGMAVADLVAGRPPALDLAPFA
PTRF
>MDF2621465_1 D-amino-acid dehydrogenase|Xanthobacteraceae bacterium||a-proteobacteria|42
MVTSSKSDKKRTVAVIGGGAIGVAVASFLLRDGNDVVLIERGGIGEGASFGNAGCLNPSS
IVPMSMPGTLKKVPGYLLDPLGPLSIRWGYLPTLAPWLIRFVQAGTQAKVRAQARALKPM
LDDSYGAWLPLVRNAGAEDLIRRDGHLVVYRTQADFEGDALGYQLRHDNGIAFDVLRADE
LWQFEPSISHDYTIGVAFHQNGHTVNPNRLVRTVADAFRRDGGRVLAAQARGFVREGGTL
TGIETDAGVIPADAAVVAAGAHSRAFGASLGDDVPLDTERGYHVLISTPETQPRRPILDA
SAKFVSTPMETGLRLAGTVEFAGLDAPPNWTRADYLLTLGRRLFPGLAASYPEGRVSRWM
GFRPSMPDSLPVIGRASQCPDVAYAFGHGHVGLAAAARTGEAVADLIAGRTPAFDLAPFA
PTRF
>WP_011581178_1 MULTISPECIES_ FAD-dependent oxidoreductase|Chelativorans||a-proteobacteria|43
MQNGKKQNVAVVGAGIVGVCSALWLQREGYDVTLIDPNPPGSGASYGNAGAFSPASVVPM
AMPGVLRHVPGYLLNPHGPLAIHWGYLPKLAPWLLRFIRSGRRERVDKQAAALAGLLGPV
FDCLMPLAKQAEATHLIRRDGFLYVYRTEAALRGDAYGWELRRRHGIAFDILEGPEIKEF
DPALSPDYHAALFVPGNGHTVDPQGLVQHLARAVEKAGGRHFKASAEDFKRDGSAVRAVL
TDRGEVACDFAVIAAGARSARLAARLGEKIPLDTERGYHLMLKSPEAMPRVPVLEAMHKF
VATPMQAGLRIAGTVEFAGLDRPPNMDRARRLLRPARALFPALREDYPESEMSKWMGFRP
SLPDSLPVIGRSKASPGIVYAFGHGHVGMCGGPMTGKLVAEMIAGRPTSIDIAPFSQSRF
>WP_061937620_1 MULTISPECIES_ FAD-dependent oxidoreductase|unclassified Sphingobium||a-proteobacteria|44
MKEEPPVIVVGAGIVGVSAALYLRRAGRGVTLVDPHAPGSGASSGNAGCFNLSSTVPVSM
PGVAKNVPRWLLDPQGPLKIRWRYLPRLAPWLVRFLRAGTRDKVEYQARALRALILPALE
DVTALARSAGAGYLVKAEGHLVVYRSEEAFRADALGWHLRDITGTVVEEWDGATLRDFDP
AIADTYAKGIFIAENGHTPDPAALVARMAEQFVREGGVITRAAALGFERAGGMVTAVRTD
AGVLPASAVLLAAGAHSRKLAAMLGDRVPLDTERGYHLMIRDPEAMPRISILDTAGKFVA
TPMAGGLRLAGTVELAGLDAPPDWRRADMLLGRAKALFPALAESYPEERLSRWMGFRPSM
PDSLPVLGRASRMGNAFHAFGHGHIGLTAGATSGRIAAEMMCGATPAIDMTPYRVDRF
>WP_102959431_1 FAD-dependent oxidoreductase|Mangrovicella endophytica||a-proteobacteria|45
MRIGVIGGGAIGVAAASWMQRDGAEVFILEPNGIGNGASFGNAGCFNPSSVVPMSMPGML
HKVPGWLFDPLGPLSIRWPYLPTIAPWLLRFIKAGSRDRVEGQAQALRALLRDSPDAWAP
LVRNAGAEHLVRRNGHLVVYRSKQAFEGDALGWKLRADTGIPFQVLGEDELRQQEPALSP
DYRLGVFIPDNGHTTNPNALVNALADAFQRDGGTLIKGRARGLAFEGSVLSGIETDAGVV
PADRVVIAAGAFSKPLAAELGDAIPLDTERGYHIMIRDPEVMPRTSMMDAEGKFVCTPME
GGLRLAGTVEFAGLEAAPDMRRAHNLLTLGRRLFPGLASSYPEERLSTWMGFRPSLPDSL
PVIGHSRRSREVVYAFGHGHVGIAGAAQTGRIVADLLAGRSPSIDITAFSPARFGAASQL
PSS
>WP_247198348_1 FAD-dependent oxidoreductase|Starkeya koreensis||a-proteobacteria|46
MATSSTPARRTVAVIGGGAVGVATASFLLRDGHDVVLIEQYGLGEGASFGNAGVFAPSSI
VPMSMPGTLAKVPGYLLDPLGPLSIRWRYVPTLAPWLMRFVKAGTQDGVRAQARALTPLL
HDSYGAWLPLVRNAGGEDLVRRDGFLAVYRTQADFEGDALGYQLRRDNNVAFEVMREDEL
WQFEPSVSHDYTIGVLFPQAGNTVNPKRLVRTVGEQFLRDGGRLVKAQARGFAREGARLK
GVETDAGLIPADAAVVAAGAHSRNLCAALGDDIPLDTERGYHVLIADPDTMPRRPILDAS
AKFVSTPMETGLRMAGTVEFAGLEAPPNWTRADYLLTLGRRLFPGLAPAYPESRVSRWMG
FRPSMPDSLPVIGRAGATPDVVYAFGHGHVGLASAARTGMTVADLIAGRPPAFDIAPFAP
TRF
>WP_159600679_1 FAD-dependent oxidoreductase|Starkeya nomas||a-proteobacteria|47
MVTSGKADKKRTVAVIGGGAVGVATASFLLRDGHDVVLIERGGIGEGASFGNAGVFAPSS
VVPMSMPGTLAKVPGYLLDPLGPLSIRWSYLPTLAPWLVRFVRAGTQAGVRAQARALTPL
LHDSYGAWLPLVRNAGDEALIRRDGFLAVYRSQADFEGDALGYRLRRDNDIAFEVLREDE
LWQFEPSVSHDYTIGVLFPQAGNTVNPNRLVRTVAEQFQRDGGRIVAAQARGFARQGTTL
TGVETAAGLIPADAAVVAAGAHSRPLAAGLGDSIPLDTERGYHVLIADPETLPRRPILDA
SAKFVSTPMETGLRMAGTVEFAGLEAPPNWTRADYLLTLGRRLFPGLAPDYPQERVSRWM
GFRPSMPDSLPVIGRASASPDVVYAFGHGHVGLASAARTGMTVADLLAGRPPAFDITPFA
PTRF
>WP_158802484_1 MULTISPECIES_ FAD-dependent oxidoreductase|unclassified Acidisoma||a-proteobacteria|48
MKVAVIGGGALGVSSASWLLRDGHEVTIIDPDPIAQGSSFGNAGCLNLSSVVPMSLPGNI
SKVPGWLLDPLGPLAIRWRYLPQITPWLIRFLRAGTSARVGEQAAALRDLLHDSVALTSE
LAQWAGAQDLIRRQGHLVVYRSREAFEGDAYGWRLRRDNGIVFDTLGQDEVWQLEPSLSK
DCRIGLYFPGNGHTTNPNRLINSWADAFQRDGGTITRARATAFEFEGTTLRGVLSNHGTI
AADAAVIAAGAYSKPLAGQLGDVLPLDTERGYHVIVREPEAMPRLPVMDAEGKFVATPME
TGLRLAGTVEFAGLDAAPDWRRADKLLTLGQRLFPALQSRYSEDRLSRWMGRRPSMPDSL
PVIGLSRRCPQIAYAFGHGHVGLAACARTGLLVAELLGERTPSISLKPFSPRRFDSLASK
>WP_091443273_1 FAD-dependent oxidoreductase|Ancylobacter rudongensis||a-proteobacteria|49
MTSYLKPGSARTVAVIGGGAVGVATASFLLREGHDVVLVERGGIGEGASFGNAGVLAPSS
VVPMSMPGTLMKVPGYLLDPLGPLSIRWRYLPTLAPWLVRFVKAGTRARVEAQARALKPL
LDDSYSAWLPLVRHAGNEALIRREGFLAVYRSEADFAGDAMGYQLRRANDIPYEVLRGPE
LWAFEPAISRDYTIGALFRQCGHTINPNRLVRTVADAFQRDGGRVIQARALGFAVEGGRL
RGIETDAGLIPAQAAVVACGAHSRPLAAGLGDDVPLDTERGYHVLIADPETLPARPILDA
SAKFVSTPMETGLRMAGTVEFAGLEAPPDWKRAAHLLTLGRRLFPGLAPHHPEARVSRWM
GFRPSMPDSLPVIGRASACAEVVYAFGHGHVGLASAARTGMAVADLVAGRPPAFDLAPFA
ATRF
>WP_244451251_1 FAD-dependent oxidoreductase|Ancylobacter polymorphus||a-proteobacteria|50
MTSSRTPDTPRTVAIIGGGAVGVATASFLLRDGHNVVLIEPGGIGEGASFGNAGVLAPSS
VVPMSMPGTLMKVPFYLLDPLGPLSIRWSYLPKLAPWLMRFVRAGTQAGVRAQARALRPL
LDDSYSAWLPLVRHAGNEALIRRDGFLAVYRSDADFASDALGYQLRRDNGIAFEVMRGAT
LWAFEPAISRDYTVGVLFPQAGNTINPNRLVRSVADAFLRDGGRVVAARASGFAHTGGVL
SGIETDAGLIPASAAVVACGAHSRPLAERLGDDVPLDTERGYHVLIADPETRPLRPILDA
SAKFVSTPMETGLRMAGTVEFAGLDAPPDWRRAEHLMTLGRRLFPGLAPTYGEGRVSRWM
GFRPSMPDSLPVIGRSSACADVVYAFGHGHVGLASAARTGMAVADLIARRPPAFDLAPFA
PTRF
>WP_029352352_1 FAD-dependent oxidoreductase|Bosea sp_ 117||a-proteobacteria|51
MADTGISRRTVAVIGGGAIGVAAASFLLRDGHDVVLIERGGIGEGASFGNAGCLNPSSIV
PMSTPGTLAKVPGYLLDPLGPLSIKWSYLPTLAPWLIRFVQAGRLDKVEAQARALRPMLD
DSYGAWLPLVRNAGADDLIHRHGHLAVYRSQADFDGDALGYRLRRDNGIAYEVLRDDELW
QFEPSISHDYKIGVLFQQNGHTVNPNRLVRTLAEAFERDGGRLLRAEVRGFVREGATLKG
IETDGGLVAADAAVVAAGAHSKKFAASLGDNVPLDTERGYHVLIRDPETLPRLPILDASA
KFVSTPMETGLRMAGTVEFAGLDAPPNWQRADYLLTLGRRLFPGLAANYPQERYTRWMGF
RPSMPDSLPVIGRASLCPHVAYAFGHGHVGLAAAARTGQAVADLIAGRPPAFDLAPFAPT
RF
>WP_170016145_1 FAD-dependent oxidoreductase|Starkeya sp_ ORNL1||a-proteobacteria|52
MAIVKTGRRVAVIGGGVIGVCAASWLLRDGHDVTIIEPDGIGMGSSFGNAGCLNASSVVP
MSMPGNLSKVPGWLLDPLGPLSIRWSYLPKIAPWLLAFVRAGTPEKVTHQAAALRPLLHD
SFGAYAPLVRDANAGHLVRRNGHLVAYRSKQDFEGDALGWKLRRDNGIGFDLLERDALWQ
QEPSLSHDYQFGVFIPDNGHTTNPNQLVRALADAFERDGGKILVAAARSFSFDGERLVAV
KTDAGEVPADAAVVAAGARSRPFTVELGDAVPLDTERGYHIIIKDPEAVPRTSILDAAGK
FVATPMDMGLRLAGTVEFAGLDADPDWRRARKLLTLGQRLFPALRDTYSEERLSLWMGFR
PSIPDSLPVIGPSRRSRDVVYAFGHGHVGLAAGATTGRAVADLLAGRPSELPLDAFSPAR
FH
>WP_152303632_1 FAD-dependent oxidoreductase|Ancylobacter sp_ TS-1||a-proteobacteria|53
MATSSTHGRRTVAVIGGGAVGVATASFLLQDGHDVVLIERFGIGEGASFGNAGVFAPSSV
VPMSMPGTLAKVPGYLLDPLGPLSIRWRYLPTLAPWLVRFVRAGTQAGVRAQARALTPLL
HDSYGAWLPLVRNAGGDDLIRRDGFLAVYRSQADFDGDALGFQLRRDNGIAFEVLREDEL
WQFEPSVSHDYTIGVLFPQAGNTVNPNRLVRTVAEQFQRDGGRLVRAQARGFAREGVTLK
GVETDAGLIPADAAVVAAGAHSRTLAAGLGDDIPLDTERGYHVLVADPETLPRRPILDAS
AKFVSTPMETGLRMAGTVEFAGLDAPPNWTRADHLLTLGRRLFPGLAPAYPESRVSRWMG
FRPSMPDSLPVIGRAGATPHVVYAFGHGHVGLASAARTGMAVADLIAGRPAPFDLAPFAP
TRF
>MDQ7246193_1 FAD-dependent oxidoreductase|Rhodospirillaceae bacterium R-7||a-proteobacteria|54
MSARANGTAPLHVVVIGGGVIGVCAASWLLREGFAVTIVEPGEIAGGASFGNAGCFNPSS
VVPMSMPGNLRKVPGWLLDPLGPLSIRWGYLPQLAPWLGRFLKAAAPDRVAAQAKALGDL
LRDSTGVYRPLVENAGARALVRKDGHLMVYPDRRAFEADALAWKLRSDNGIGYTVLEDDA
LRQQEPALSHDYRLGVFLPNNGHTINPNRFVAALAEAFLRDGGRIQRARALDFDVVDGRL
KAVRTDQGPIPADRAVVAAGAFSRPLAHGLGDAIPLDTERGYHVVVKEPGLMPRAPVLDT
VGKFVATPMEMGLRLAGTVEFAGLEAKPDWNRAKRLLALGARLFPQLATDAAGDRISVWM
GFRPSMPDSLPVIGPASRTADVVYAFGHGHVGMAGGAQTGLLVADLVSGRRPRIALEPFS
PKRF
>WP_103119652_1 FAD-dependent oxidoreductase|Methylopila sp_ Yamaguchi||a-proteobacteria|55
MKVVVIGGGAVGVASASFALRDGHEVTLIEPGGIAEGASFGNAGCLNASSVVPMSMPGNL
SKIPGWLLDPLGPLSIRWAYAPKVAPWIYRFLKAGSPDRVAAQAAALAGLLRDSYGSYRP
LVTNAGAEALLRRQGHLVVYRSQEDFDGDALGWRLRRDNGIAFEVLTRDALWQQEPSLSR
EYRIGVFVPDNGHTVNPNRLISRLAEAFVRDGGTIERTRAVGFDLEGDRLQAVRTAGGRL
EADRAVVAAGAWSKPLAKQLGDDVPLDTERGYHIVIKDPEIAPRSSILDATGKFVATSME
TGLRLAGTVEFAGLAAKPDWRRARILLNLGQRLFPGLRRDYPEERLTQWMGFRPSMPDSL
PVIGRASRSRDVVYAFGHGHIGLASGARTGEVVADLLADRAPTIPIEAFSPTRA
>WP_271169865_1 FAD-dependent oxidoreductase|Hansschlegelia plantiphila||a-proteobacteria|56
MKVVVIGGGVVGVASASFALRDGHEVTLLEPGAIAEGATFGNAGCLNASSVVPMSVPGNL
AKVPGWLLDPLGPLSIRWSYAPKIAPWLVKFLRAGTRERVTAQAQALRGLLHDSYGSYAA
LVKNAGAETLMRRNGHLVVYRSKADFEGDAFGWSLRRDNGIAFDVLERDALWRQEPSLSR
DYEIGVFIPGNGHTVNPNRLIATLAEAFLRDGGAVRRERATGFDVEGGRLKAVRTESGAI
PADAAVVAAGAHSKPLATALGDDLPLDTERGYHVVIKDPEVTPRSSILDAAGKFVATPMD
VGLRFAGTVEFAGLEAAPDWRRARMLLTLGRRLFPALRDGYPEDRLSRWMGFRPSMPDSL
PVIGRARATRDVIYAFGHGHVGLAAGARTGAVVADLIAGRPPSIPIDAFAPTRRF
>WP_214008895_1 FAD-binding oxidoreductase|Ancylobacter sonchi||a-proteobacteria|57
MAIPGKANGKRTIAVIGGGAVGVATASFLLRDGHDVVLIERGGIGDSASFGNAGVLAPSS
VVPMSMPGTLAKVPGYLLDPLGPLSIRWRYLPTLAPWLIRFVKAGTQAGVRHQARALKPL
LDDSFSAWLPLVRNATNDALIHREGFLAVYRTEADFQGDALGYQLRRDNDIPYEILRGQD
LRDFEPSISPDYTIGVIFRQCGHTVNPNRLVRTVAEALQRDGGRIATAEVRGFVHDGVTL
RGIETDQGVIPADAAVVAAGAHSKKLAALLGDDVPLDTERGYHVLIADPETRPQRPILDA
TAKFVSTPMETGLRMAGTVEFAGLDAPPNWTRADYLMTLGRRLFPGLAPSYPQERVSRWM
GFRPSMPDSLPVIGRATACPQVVYAFGHGHVGLASAARTGMTVADLLAARPLAFDIAPFA
PTRF
>MDF2997788_1 D-amino-acid dehydrogenase|Xanthobacteraceae bacterium||a-proteobacteria|58
MATMKTGRRVAVIGGGVIGVCAASWLLRDGHDVTIIEPGGIGMGSSYGNAGCLNASSVVP
MSMPGNLAKVPGWLLDPLGPLSIRWSYLPKIAPWLLAFARAGTPEKVAHQAAALCPLLQD
SFGAYAPLVRDANAGHLVRRNGHLVAYRTKQDFAGDALGWKLRRDNGIGFDLLERDALWQ
QEPSLSHDYALGVFIPDNGHTTNPNQLVRALADAFQRDGGKILVAGARGFALAGERLVAV
ETDAGDVPADAAVVAAGARSRPFTVELGDAIPLDTERGYHVIITDPEAVPRTSILDAAGK
FVATPMDMGLRLAGTVEFAGLDADPDWRRARKLLTLGQRLFPALRDAYVEERLSLWMGFR
PSMPDSLPVIGPSRRSRDVVYAFGHGHVGLAAGATTGRAVADIVAGRPSELPLHAFSPTR
FK
>MBV9429469_1 FAD-dependent oxidoreductase|Bradyrhizobiaceae bacterium||a-proteobacteria|60
MSAVPSGPVVVIGGGIVGLACSTYLQRDGRKVVVVDPGGPGEGASYGNAGGLNGSSIVPV
AMPGVLAKVPHWLLDPEGPLSIRLRYLPQLLPWLYRFVRAGRPELVRAQARALRELLAPT
VDMHRELAASIGAGDLIQRSGLLVVYRGETNFAADAAAMRLRAENGVKIDELNQDELRQI
EPTLSPDYTRARLISENGYVRNPLRLSRTLAEALVANGGEICRARAEGFAFADGKVEAVL
TNTGRIPAGAVVLAAGAHSKKLAAQLGEKVPLDTERGYHAMIKAPEVAPRLPVMDAEAKF
VATPMEEGLRMAGTVEFAGLEAPPDWRRARILLRHGQAMFPGLPRAVAEDRVALWMGFRP
SMPDSLPVIGQTRRYANAFLAFGHGHVGLIGAPMTGRVIADLIAGRPPAIDLTPFSAARF
A
>WP_291306814_1 MULTISPECIES_ FAD-dependent oxidoreductase|unclassified Devosia||a-proteobacteria|61
MTEGPKKVAVIGCGMVGVMTARYLQRAGHSVTLVDPREPGEGASFGNAGCFNPSSVVPIA
GPDTFKQVPGYLTDPLGPLSIRWRYALPILPWLIRYGLAGTPGRIAAQADALHALLAPSL
EALMPVVADAGARHLVRRDGILIVYRTARSVESDARNWAIRRAHGIEWEDLDEAALHDFD
PNLSLDVKFGKYVPGNGHTVNPGALVKAIAASVHAAGGVLVRAVARDFRFAGNRLEAVVT
DAGEVAAEVAVIAAGAHSKPLAAAAGDRVPLETERGYHVVIADPAVQPRVPTTDSEAKMV
ATPMEMGVRVAGTVELAGLELPPDWRRADILRKRIGGLYPALAEGAAHGNVTRWMGHRPS
LPDSLPVLGRSRRSPDVIHAFGHQHVGMTAAPFTAVVVAELVSGRPSPIDLAPYRPSRF
>TAK82345_1 MAG_ FAD-dependent oxidoreductase|Betaproteobacteria bacterium||b-proteobacteria|62
MNTQNPAPVVVIGAGIVGACSAAYLQRDAREVLLIDHGEPGMGASFGNGGIFSASSIVPV
AMPGTLAKVPRWLLDPEGPLAIRWSYLPRLVPWLLRFAAASAPARVEAQARALRALLKDS
AAHYAPLLRDAGAEALVRKQGMLYLYASEAAWRGDARAMDLRRRNGILIEDLERRTLAER
EPDLGAAVTHARFIPDNGFTTNPLRLVQSLAQQLAARGARIAQERVLGFESNGQRITAVR
TDRGRHPASAVVLAAGAWSKPLAAQLGDRVPLDTERGYHVIVKAPEKTLRAPAIFVDASF
GITPMETGLRLAGTVELGGLEAPANWARTDAMLNHGRRILPGLLARHDESRLSRWLGFRP
SLPDSLPVIGPSSRYRNAYYAFGHGHMGMCGAPLTGKLISELIAGKNPSIDISPFSARRF
>MDB5362004_1 dadA1|Rhodospirillales bacterium||a-proteobacteria|63
MAEIIVIGAGIVGLSAALALQRDGHRITVLDPAGPAGGASSGNAGWLSGASVVPMSYPGM
LKSVPGWLMDPLGPLSVRWAYLPKATPWLWRFIKAGTRPQIERQATALRQLLGTSVEAHR
ELARRVGAQHLIQQQGSLWVYRTQAAFQADAGGAALRRARGVVVEDLDADAIRQLEPSLS
REIKFARFVAENGHCTDPAALCHLIAEAIVREGGQILPERAVALDQRDGKVVSVRTDRAN
HPSDWVVLAAGAWSAPLAVQLGDRIPLETERGYHLEITDAQAMPRVPIMSGEGKFAATPM
AGRLRLAGTVEFAGLAAAPDWRRAELLLRHAQALFPALPATIAEARLSRWLGHRPSTPDS
LPVIGRSRQAANAIHAFGHGHVGLAGGPHSGRIVADLVAGRPPSIDLTPFSPGRF
>MBK6394011_1 FAD-dependent oxidoreductase|Betaproteobacteria bacterium||b-proteobacteria|64
MSVEPGRRVAIVGAGVVGLACAARLQIRGYAVTLIDPRDPGTHCSFGNAGCLSRASCVPL
GLPGTWKKVPGWLLDPKGPLVIRPSYALSVAPWLWRFRKNTTLERVNAIADALHALLDGT
VVKWRPLADWAGVPELIRQEGYAFAYRSEAAFLGDALGRELRRARGVRIDVLTGGAIREF
DPALAPEISHLVVLPEQGHVPNPLRLSQALAVRLRAGGATFVAREATGFELAGGRVQRVT
TNQGPVETDAVVIAAGAHSNALSSQLGSEVPLETERGYHVMLASPSVQPRIPTASGEGKY
FATPMEGGLRIAGAVEFAGLAAPPNYDRADVLLEGAKRLFPGLAHGSVERWMGHRPSLPD
SKPVIGRSPRARNAYFAFGHGHVGLTGAPATAEIVAALIAGETPAIDPRPFAAERFSETG
R
>WP_102132643_1 FAD-dependent oxidoreductase|Burkholderia sp_ WAC0059||b-proteobacteria|65
MTTNSQSDSNAPIAVLGAGIIGVCAAAYLQRAGHQVLLIDRQPPGEATSYGNAGCLNGSS
IVPSAMPGVLAKVPQWLLDPDGPLVLRLGYVPRMLPWLMRFVASSRPDKVDAQARALRAL
FGRCLDDYAPLVRDAGLERMLHRHGHLVAYTTEEGYAGDAGATALRARNGVVVEDVALDE
LRAIEPDLSPKFIRARRIAETGHVTDPGAFVKGLAQHVIDAGGRFQTADVRGLETAGDRV
TGVVTAAGVLPVRGAVVALGAWSAPLARQLGDRVLLDTERGYHVEVPDAAHGPRVPTLWS
EAKIFATPMDGRLRCAGTVELAGLDAPPNWARATLLERQLARMYPALTPDIERVQGQHRW
LGFRPSTPDSLPVLGRASRFGNAVYAFGHAHVGLTAAASTGRIVAELLSGAQPSIDLTPF
AASRFR
>WP_260531677_1 FAD-dependent oxidoreductase|Burkholderia gladioli||b-proteobacteria|66
MSASSLPVAVLGGGIIGSCAAAYLRRAGHEVLLIDRGDPREAASFGNAGCLNGSSIVPVA
MPGVLRHVPHWLLDPEGPLVLRWRYLPRLLPWLARFVAAGTPERVAAQARALRGLIAGSV
EAYRALAAEAGLGELFEQRGHLVAYTSEQGHAGDAYAMSLREANGITVEEVPRAALRELE
PDLAEGFLRARLIRETGHLSDPGAFVEGLKRDLLARGGRIVDAQVLGVIDNGARLTGIAT
SAGTFEVRGAVVALGAWSARLAARLGDRVMLDTERGYHLEVPQAAAGPRIPTLWSEAKIF
STPMAGRVRCAGTVEFAGLDAPPDWRRCTLLARQLRRMYPALGAAPEHAAEQAELRWMGR
RPSTPDSLPVIGRAARFENAVYAFGHGHIGLTAGAPTGRLVAQLLSGERPSIDLAPFSAA
RWR
>MCC6211818_1 FAD-binding oxidoreductase|Burkholderiales bacterium||b-proteobacteria|67
MSALVTPIVVIGAGIVGACGAAYLQRDGRDVLLLDHGEPGMGASFGNGGMLSASSIVPVA
MPGTLGKVPRWLIDAEGPLAIRWSYLPRLVPWLARFAAASAPARVEAQARALRALLKDSL
EHFAPLLRDAGAEALVRRQGMLYLYGSEAAWRGDLRAMDLRRRNGVVIEEIERRALGERE
PDLGAAVTHARFIPDNGFTTNPLRLVQTLVRQIAARGGRVVQERVLGFETNDAQVTAVRT
DRGRHPASAVVLAAGAWSRALAAQLGDPVPLDTERGYHVVVKDPEKTVRTPAIFVDGAFG
ITPMEDGLRLAGTVELGGLEAGANWARADAILNRGRRILPGLLERHDESRLSRWLGFRPS
LPDSLPVIGTSSRYANAYYAFGHGHVGMCAAPLTGKLLSELIGGKSLSIDIGPFSPRRF
>MSP89065_1 FAD-dependent oxidoreductase|Alphaproteobacteria bacterium||a-proteobacteria|68
MSIEVKSVTVIGAGIVGICCASYLQRDGHKVTVVDSVAPGESCSFGNAGGLSPGSIVPVA
MPGMLKQVPKWLMDPLGPLAIRWGYLLPVLPWLIRFVRAGRIDRVEEVATALRALLGPVF
ESYDPIAKAAGAAGLIHKSGQMHVYRSEEAFRKDSLGWKLRRERGCEIEEIDADQIRQIE
PTLAPIFARGIHFPTHGHCSNPFKLVQMLAEQFERSGGTILRRRVTGFRMGEGGPNALQT
DGGDVPVEHLVIAAGAWSHILSKQLGSSVPLETQRGYHVTVADSDIAPRINIMWADAKFM
ATPMEMGVRFAGTVELAGLDAEPDWRRARVLLEQGKAMYPNLRDAKFSQWMGHRPCTPDT
IPVISRSPHHGRVHYAFGHGHTGLSGASTTGRVIADLVAGRKPAIDVSPFRVDRF
>PZN17099_1 MAG_ FAD-dependent oxidoreductase|Pseudomonadota bacterium||Proteobacteriota|69
MRRVTVIGAGVIGMCVASYLQRMGASVTVLDPIEPGKNCSFGNAGSVSRRACVPLASPGM
LKDVPKWLTDPMAPLAVRWSYLPWAMPWLWRFIRAGRRSEVERSAAALSALLDPVFENYE
PLLKEAKAEDLIRKDGQLYVYESEAAYQADSSGWELRRRHGARIEVMSREELREFEPALA
PSFAKGVLLPEHGHCIDPFGLVRALADAFRRKGGSIVAERVLNIEMDGDKPRALVTAIGR
HNVETVVVAAGAWSHQLARLFGHRVPLETQRGYHATLSSPNITPRSTVMWAEKKFMATPM
QMGLRFAGTVELAGLDAPPNYERATKLLELGKRMFPGLQGSDVSRWMGHRPCLPDSVPVI
GPSLKVKNVYFAFGHGHLGLTAASTTGRLVAEMVMGAKPCIDPAPYRIDRF
>MBI3711243_1 FAD-binding oxidoreductase|Pseudomonadota bacterium||Proteobacteriota|70
MTNNSPAEPQIAVIGAGIVGIACASYLQRDGHRVAVLDPLPPGEACSFGNAGAISTGSCV
PMAGPGLWSQIPGWLVDPLGPLSLRWSYLPHALPWLLRCLRAGRPDKVEAQSKAMHALFA
RAWDAYQPLIKSAGAADMLRRNGYVYVYESEEAYAKEAGAWRLRRARGLPMEELGADEIR
QIEPSLAPIFKRGVLLSDAGHCINPQRLVQVLAEHFLRNGGEIRRARVTDLSTGATGVTL
STEAGTFTVPRAVIAAGAWSHQLAAKLGCKIPLETERGYHATLKNPGVAPRLPVMSGEGK
FLATPMEMGLRVAGTAEFAGLDAPPDYARARALVTRAKRMFPQLCDTEMSVWMGHRPCLP
DTLPVIGAAPGAPNVYFAFGHGHLGLTGGAATGQLIADLVAGRQPPIDLAPYRADRF
>WP_213611547_1 FAD-dependent oxidoreductase|Roseococcus sp_ SDR||a-proteobacteria|71
MTFGAVDSRLPASPSGDRGHVAIIGGGIVGACTALAAQRAGFSVTLIEPETPGGEQAASY
GNGCWLSPSSVVPPAVPGLWKKLPKFLSDPLGPLAIRWSYLPKVAPWLLRYLLAGWTEAR
VMKTGRALRALVAGAPELHAALAEEAGVGHLIERRGLLYIYPSRADFEAEALAWRVRRET
GVKWLELSEDELRQREPDLDRRYTFGVVVEEGGHCLNPGAYVAALIAQAEAQGMKRVNAR
ATGFVIEGGRLKAIRTDQGEVLADKAVISAGAYSRVLARAAGDDLPLETERGYHAVIADA
EAGPRTPMMPSDGKMSLTWTSTGLRVAGQVEIAGLEAAPNWKRAEILRDHLLRSFPGLPR
DLPSERVKFWMGHRPSMPDGLPCLGPASASADILHGFGHGHVGLVAAPRSAEVLVAMLAG
KAAPIPAAPYSPARFG
>CAG0984316_1 D-amino-acid dehydrogenase|Burkholderiales bacterium||b-proteobacteria|72
MPRRVAVIGAGVVGLACASRLQIRGYDVTLVDPRDPGTGCSSGNAGCLSRASCVPLGLPG
TWKKAPRWLLDPRGPLVIPPRYMPRILPWLWRFQQNTSIDRVNAIADALHALLDVCIEKW
RPLAAWAGVPELIRQEGYGFAYESEAGFDGDALGRELRRARGVKIDVLTGGAIREFDPAL
SPKLTHLVILPEQGHVPNPLRLSQALAERLRAGGATFARREARGFEFSGGRISRVATDQG
PVDTDHVVIAAGAHSNALSSQLGANVPLETERGYHAMLASPSVQPRIPVCSGEGKYFATP
MEGGLRIAGTVELGGLDAPPNHRRADVLVEGARRLLPALTHGSVERWMGHRPSLPDSKPV
IGRSPRVPNAFFAFGHGHVGLTAAPSTGEIVAALIADETPYMDPTPFAAERFSAARSRAP
>MCC7486995_1 FAD-dependent oxidoreductase|Burkholderiales bacterium||b-proteobacteria|73
MARHVTVIGAGIVGVACASYLRRAGLEVTIVDMRAPGEYCTFGNAGALSPGSCVPYAMPG
VLKRVPGWLADPAGPLTIRLSYLPRALPWLLRFVAASRRERIPEIARALRALLGGTFEAY
APLLREADAQHLVRQSGYLFVYETQAGLDADAGAWRIRREHGVVCENIGPEGIRELEPAL
RGVYRHGVWLPEQGHCVNPERLTKSLAARFQADGGKLVRARVLDIEIGAAGPRALATDAG
PMPVDTLLICAGAHSHEFSARVGDPVPLETQRGYHVTIENPTVELARPVSSGEGKFFVTP
MDVGLRVAGTVEFAGLEAPPNYARADALLAQAKRMFPELAGSRVTKWMGHRPQIPDTLPV
VSRGSKFANVFHAFGHGHLGLTCAAPTGRLVAELVTGAPPHIDPAPYRVDRF
>MBM3571777_1 FAD-dependent oxidoreductase|Alphaproteobacteria bacterium||a-proteobacteria|74
MSAQPKNVTVIGAGIVGMCCATYLQRDGYKVTVIDSVAPGESCSRGNAGGLSPGSIVPVA
MPGILSQVPKWLRDPLGPLVIRWGYLLPVLPWLARFVHAGRVERVEQVATALRSLLSPVF
DSYDPIVKAAGAQGLIHKVGQLHIYRTEAAFHGDAYGWKLRRDRGCEIEEVDAHQIRQIE
PTLAPIFARGIHFPTHGHCANPFRLVQMLAEQFVRSGGTILRRRVQGFRPDARGPTALIT
EEGDVPIDRLVIAAGAWSHQLAGELGSPVPLETQRGYHVTVSDPGVAPRLNVMWADAKFM
ATPMELGVRFAGTVELAGLKAEPNYQRAQVLLERGKMMYPGLKDAKVSEWMGHRPCTPDT
IPVISQSPHWPQVFYAFGHGHTGLSGASTTGRVIADLVGGRKPLIDVSPFRVDRF
>MCZ6523593_1 FAD-dependent oxidoreductase|Alphaproteobacteria bacterium||a-proteobacteria|75
MAGPSGHSGRKVTVIGAGIVGIACASYLQRDGHSVTVVDAVAPGEGCSKGNAGGLSPGAV
VPMAMPGVLSQVPRWLLDPRGPLTIRWSYLAQALPWLMRFVRAADPRRVEEVADALWALH
RDLFESYAPLFAAAGAESLIRRSGQLYVYGSEAAYAKDAGAWALREARGIPIEHLSGAQI
RQREPALAPIFARGVLLPEHGYCLDPFRLVQLLADRFSRDGGVVLRRKVTGFELGAEGPT
RLRTDGGELEVETLVVAAGAWSHLLARQLGSRVPLESHRGYHVTVADPGVSPRLSIMWAE
RKFMTTPMAPGLRFAGTVEFAGLEAAPDYRRARSLLEQGKRMFPELDADNVSEWMGHRPT
LPDTLPVIGRSPHYPTTYYAFGHGHTGLSGAPMTGRLIADLVAGRPPTIDIAPFRVDRF
>PZN87705_1 MAG_ FAD-dependent oxidoreductase|Pseudomonadota bacterium||Proteobacteriota|76
MRSVTVVGAGVIGMCVAAYLQRMGASVTVLDPIEPGRSCSFGNAGALSPTACVPVATPGI
LKQVPKWLADTKAPLVVRWSYLPWAAPWLMRFVRASTKREVERSAAALRALLRPVFDCYE
PLLKEAGAESLIRREGQLYVYETEAAYQADAFAWELRRRHGARIEVLSSQELRELEPNLA
PLFTKGILLPEHGHCIDPFGLVQALADSVRRNGGTILAQRVLDIEMDADRPRAVVTAAGR
HAVDVLVVAAGAWSHQLARHFGHRVPLETQRGYHAMLRDPSCTPRRPIMWAEKRFMATPM
QAGLRFAGTVELAGLDAPPDYQRASVLLEQGKRMFPSLSGGEVSRWMGHRPCLPDSVPVI
GPSPHVRNVYFAFGHGHLGLSTASTTGRLVAELVMGAKPFIDPAPYRIDRF
>MCI3952955_1 dependent oxidoreductase family protein|Burkholderiales bacterium||b-proteobacteria|77
MRALLMHKKITVIGAGIVGIATACYLRRDGHDVTVVDMRPPGEYCSFGNAGILSPGSCVP
LATPGVLWNVPGYLADPMGPLTVRCSYLPRALPWLLRFIAASHANRVERIADALRSLLKQ
TFDAYQPLVQHAGVSDLIRRTGYIVVYRTRRGYAGDAIAWKLRRERGVVVEELDSAEIRR
RVPQLAGDYEIGLFLPEQGYCANPERLTKSLAAQFVRDGGKVVQRQVLDLEIGSAGPRAL
MTDAGRVPVETLVICAGAHSNEFSAKLGDRVPLEAERGYHVTYSDPRVELSMPVFLPEYK
FFVTPMEMGLRIAGQSEFAGVDAEPNYGRADILAKHMRRILPDVSAADTTQWMGRRPSMP
DSMPVIGRATKYPNVYYAFGHGHVGLCGGAPTGRIIADLVSGRRSAIDIAPFSVRRFS
>WP_316855127_1 FAD-dependent oxidoreductase|Ralstonia mannitolilytica||b-proteobacteria|79
MQITVVGAGIVGTACALQLQREGHQVTLLDQAGIGEGCSFGNAGCLSVASVVPMALPGML
RQVPKWLADPMGPLTVRWSYLPRALPWLLQWVRAGNEAQARATAPPLAHLFSATFPGYRS
LLDAAQYDSLIRQTGHLYVWRTLTRSSGDALAQSIRDATGVRSQALSANEARELEPALAA
DIQSALLLPDNGFTVNPERLVKTLAANFAAAGGTFLRRKVLDVESDDHGPTRLQTDCGTL
PVSKLVVTAGAWSMRLGAKLTGTRIPLDTERGYHAMLSAPTVQPSRPIMDCERKFIATPM
EGGLRIAGTVEIGGLDAAPDYRRARILARQGQQLLPGLAFADDSQWMGFRPSIPDSLPVI
DRSERYRNVFFAFGHGHLGMTGAPGTARLIADLVSERAPFIDARPYGLQRFR
>MBL8380411_1 FAD-dependent oxidoreductase|Burkholderiales bacterium||b-proteobacteria|80
MSAPPVVIVGAGIIGACAAAYLQRDGRQVTLIDHGEPGMGASFGNGGMFSASSIIPVAMP
GVVKRVPGWLMDSAGPLTIRWSYLPRLYPWLKRFVAASAPHKVEAQAKALRALLGDSLAN
YAPIVRDANAGHLVHAQGMLYVYASDAAWQRDALATEIRRRNGVGIEDIVGGALKEMEPD
LGAQVQRARLIRENGHTSDPHGLVKALIDHAVSRGARVLQERVIGFEDNGAQVTAVATEQ
GLVQASHVLLAAGAWSKPLAAKLGDRLPLDTERGYHVVVRGPEKRPRTPMMYVDGNFGAI
PMDMGLRLVGTVELAGLDAPPDWNRAALLLKQGRALFPGLAACADDDARITRWLGFRPSM
PDSLPVIGPSSKYANALYAFGHGHVGMCGGSTTGRVIADLVAGRAPAVPLEAFSARRFA
>WP_296735119_1 FAD-binding oxidoreductase|Roseococcus sp_||a-proteobacteria|81
MLSPAADSRLQASPSGDRRQVAIIGGGIVGACTALAAQRAGFDVTLIEPETPGGEQAASY
GNGCWLSPSSVVPPAVPGLWKKLPKFLSDPLGPLAIRWTYLPKVAPWLVRYLLAGWTEAR
VMKTGHALRALVAGAPELHAALAEEAGVGHLIERRGLLYIYPSRADFEAEALAWRVRRET
GVTWLEISEDELRQREPDLDRRYTFGVLVEEGGHCRNPGAYVAALIAQAEAQGMTRVAAR
ATGFSIEGGRLKAIRTDQGELPADKAIICAGAHSRALAREAGDDLPLETERGYHAVIADA
EAGPRTPMMPSDGKMSLTWTETGLRVAGQVEIAGLDAAPNWKRAEILRDHLLRSFPGLPR
DLPKERLKFWMGHRPSMPDGLPCLGPASASGDILHGFGHGHVGLVAAPRSAELLVALLAG
APPPIPPSPYSPRRFG
>MBN8871198_1 FAD-binding oxidoreductase|Rhodospirillales bacterium||a-proteobacteria|82
MSQHVVIIGAGIVGAASAVMLLREGHRVTLVEPGDPGGEQAASYGNGTLLNPSSVIPMSS
PGIWKKVPGYLRDPLGPLTIRWSYLPKLIPWLRRFLAAGATPARVRATARALRPLLLNAP
EKHRALAEEAGVGHLVTRQGVLFAFPDRAAFEAERLSWTIRAETGVRWLELDADELRQRE
PALDRHYTFALLVEENGQCIDPGAYVAALVRHAVAQGAELKRARATGFRIESGRLRAVTI
DAGEIACDRAVIAAGAWSKQLAAAAGDRVPLETERGYHVVITDPGIAPRLPMMPSDGKMG
CAMTPQGLRLGGQVELAGLEALPNWKRADVLLQFARRVYPGIPADLPRERVKLWMGHRPS
TPDGLPCIGLASGCRDVVHAFGHGHVGLTAGATTAELVADLVAGRAPALDLAPYAATRFR
G
>MBT3789017_1 FAD-binding oxidoreductase|Alphaproteobacteria bacterium||a-proteobacteria|84
MSEKAISNTDKNSRHIAVIGAGSIGINCALSLQRDGHRVVMIDPLEPGEGCSSGNAGLLA
RSSFIPLSSPGLLFDVPGWLLDPMGPLAIRWSYLPKLAPWLIRYILAGKKANLQPTADAL
QHLTDACVDLYAGLAEEAGEPELIKRSSYIYVYESKKSFDKDAGGFDLRRKMNIEVQELG
QAEIQAAEPALSPAYQHAYLVPDHGFTLDPLALMRTLAKLFERRGGEVRQTSVQDIVMRS
DGCTTLILEDDDLEVDQVVLAAGAYSGKLAAKLGSPVPLDTERGYHITIPRPGAMPSMPV
MSGDAKFLATPMSVGLRLAGTVEFAGLDAAPNYKRARNLIKHGQRMFPGLQTDEFSEWMG
RRPTLPDSLPVVGRSPKHDNIFFAFGHQHIGLTAGPETGRIIADLVADRRSNIDLTPYRA
DRF
>MBM3596585_1 FAD-dependent oxidoreductase|Alphaproteobacteria bacterium||a-proteobacteria|85
MKVTVIGAGIVGMCCASYLQRDGHDVTVIDAVDPGESCSFGNAGGLSPGSIMPVATPGML
SQVPKWLADPLGPLAIRWGYLLPVLPWLVKFVHAGRMERVIEVAAALRSLLKPVFESYDP
IAKAAGAQGLIHRSGQMHVYRSEAAFRGDALGWKIRRDHGCEIEEIDAHQIRQIEPALAP
IFARGIHFPTHGHCSNPFRLVQMLAEQLVRNGGTIMRRRVQGFRLDARGPTALKTDGGDV
EIDRLVIAAGAWSHKLSRELGSAVPLESQRGYHVTVAEPGVAPRINVMWADAKFMATPMD
VGLRFAGTVELAGLNAPPDYRRAEVLLQRGKQMYPGVKDARVSEWMGHRPCTPDTIPVIS
RSPHWSQVFYAFGHGHTGLSGASTTGRVIADLVAGRPPVIDVSPFRIDRF
>MBV9756015_1 FAD-binding oxidoreductase|Alphaproteobacteria bacterium||a-proteobacteria|86
MAYHVAVIGAGIVGAGTALELLRDGHAVTVVDPGTPGGEEAASYGNAGWLSPCSVVPFAM
PGMWRRVPGWIADPLGPLTIRWSYLPQLAPWLLRFLRAGADQRRLHAIARAMRALVADAP
ERHRRLAEEAGVPELIRRQGLLYVFPTRAAFEADALAWRLRGDNGVAWLELDANDLRQRE
PELDRRYTFGALVEDGGHCLDPSGYVAALLRRAEMLGAAVHHGRALGFEVRHGRLAAVRT
ATATIACDKAVIAAGARSKQLAAAVGDRVPLETERGYHAMIAGADAGPRHPTMPSDGMMA
ITPMRDGLRIAGQVELAGLAAAPNWNRARILRDFAMRAYPALASGLRPERVRFWMGHRPA
MPDSLPCIGPASGCPDVVHAYGHGHIGLAAGPMTGRLVADLIGAKPPVIDPAPYSPRRFR
>WP_048934024_1 FAD-dependent oxidoreductase|Ralstonia insidiosa||b-proteobacteria|87
MIQTGAGDHPHITVVGAGIVGTACALQLQRDGYQVTLLDQAGVGEGCSFGNAGCLSVASV
VPMALPGMLKQVPKWLADPMGPLTVRWPYLPRALPWLLQWVRAGNEVQARATAPSLANLF
GATFPGYRSLLDATQYDGLIRQSGHLYVWRTLARSSGDRLAQSIRDTTGVRSQALSAGET
RELEPTLAPDIQSGLLLPDNGFTCNPERLVKTLAANFVVAGGTVLRRKVLDFEFGEHGPT
RLYTDCGTLPVSTLILCAGAWSMRLGARLTGIRVPLDTERGYHATLSAPTVQPSRPVMDC
ERKFIATPMEGGLRIAGTVEIGGLDAPPDYRRAGVLQRQGQQLFPGLTFAEDSAWMGHRP
SLPDSLPVIDRSERYRNVFFAFGHGHLGMTGAPGTARLIADLVAGRPPFIDASPYSLQRF
R
>MCZ6557970_1 FAD-dependent oxidoreductase|SAR324 cluster bacterium||d-proteobacteria|88
MADNGKNGNTRHVTVIGAGIVGVCCGLYLLRDGHKVTLMDAQAPGEGASFGSAGFISPGS
CVPIGMPGLASKVPGMLMDPLGPLTIRWRYLPRIAPWLLRFLAASSPKRVEEISLAMRAL
YQSATEDFQPLVGEAKAANLVRRDGRLEIYRGEHSLAKAQLKYDIMRRRGVTLDIVKGAD
LQKLEPALAPEYSVAVRIPDSSHTTDPFRLTEALAKDFQRQGGTILREKVLGFDMRGGVP
AGIIGEGARRDLDALVVAAGAYSGSLARQLGSKVPLDTERGYHMMLPEPGIELRFPISSG
DHHFAITPMDGGIRLAGTVEFAGLEAAPNYARADKLYASARLMFPGLQAEGAERWMGRRP
SLPDSLPVISRSPVHPSVFYAFGHGHLGLTGAAVTGKLIAELVTGKPHNIDLSPYRVHRF
>MBV9783660_1 FAD-dependent oxidoreductase|Acidisphaera sp_||a-proteobacteria|89
MHVVVIGAGIAGAVSAVELLRDGHRVTILEPGEPGGEQAASYGNGGWLSPSSVVPMAMPG
LWRKVPGWLADPLGPLAIRWSYLPRLTPWLLRFLRSGSTVAKVEATARALRALVADSPER
HRLLAEEAGVPELIERHGLLYIFPSRADFEAEALSWRLRHDTGVRWIELDENDLRQREPS
LDRRYTFGVLIEEGGNCTEPGAYVAALVRHAVAQGAVLRRDRALGFTIRGRRLQAVRTDA
GEIACDKAVIAAGARSRQLAREAGDRVLLETERGYHVVIRDPEAFPRTPVMPSDGKMVNT
MTRPGLRIAGQVELAGLEAAPNWKRAEVLLDHALRTHPGLPRDLPRERVTMWMGHRPSTP
DSLPCIGPASGCPDVVHAYGHGHIGLASGAMTGRLVADLVGGKRPVIDPAPYSPQRFR
>WP_262047002_1 FAD-dependent oxidoreductase|Bradyrhizobium sp_ Bra78||a-proteobacteria|90
MSEGRHVAIIGAGAVGVISAIEALREGHRVTLIDPGEPGGEQAASYGNAGWLSSHSVIPP
AEPGVWKKVPGYLMDPLGPLAIRWSYLPKALPWLIKYLLSGWTEARVEKTAFALRDLLKD
APLLHRKLAEEAGVPELIERNGVMHVFPSRGNFDNDLGWRLRKKVGVEWLELNADEMRQR
EPDLHPRYTFGVVVEEAGRCRDPGAYVAALAQHALASGVKLVRAKATGFRLSGDKLVAVV
TETGEIPCDAAVVAAGAHSKRLTASVGDPLPLETERGYHVMIENPESGPRCSMMASDAKM
VVNWTDKGLRAAGTVEIAGLEAAPNWKRAEILRNHLFSMFPKLPKDIPPSRIKTWFGHRP
SMPDGLPCIGHARASRDIVYAFGHGHVGLVGSARTGRLVAQLLSGKKTEIPLTPFSPNRF
L
>MCC7048536_1 FAD-dependent oxidoreductase|Alphaproteobacteria bacterium||a-proteobacteria|91
MKQNVTVIGAGIVGISCASYLQRDGHQVTVIDRVPPGEGCSFGNAGGMSPGSCVPVAMPG
MAKQIPQWLMDPLGPLSIRWSYLLPALPWLIRFLRAGRREEVERIADGIRALLDGVFPNY
APLLKAAGAEHLVHSRAGQMYVWRTEAAFNGDQYGLKLRRDRGITVEVLDKHELRQREPA
LAPIFEKGVVFPQHGHCSNPFRLVQTLAEHFQRSGGTILKREVTGFARDGGRVTGVATDA
GEVKSDNVVIAAGAWSARLAKQLGAHVPLEAQRGYHVTVADPGVGPRINVMWADAKFMAT
PMEMGLRFAGTVELAGLEAAPDYRRARKLLELGKTMYPGLKDAKVTEWMGHRPCTPDTLP
VIDFAPGRKDVVFAFGHGHTGLSGASTTGKLVAEMIAGAKPSIDLTPYSATRF
>MDB5415582_1 amino acid dehydrogenase|Rubritepida sp_||a-proteobacteria|92
MNQLAIIGGGIVGACAALAAQRVGFEVTLIEPGTPGGEQAASYGNGCWLSPSSVVPPATP
GLWKKLPKFLSDPLGPLAIRWSYLPRVAPWLVRYLLAGWTEARVMRTGHALRALVAGAPE
LHAALAEEAGVGHLIQRRGLLYIYPSRADFDAEALAWRVRRETGVKWLELSEDELRQREP
DLDRRYTFAVLVEEGGHCLNPGAYVAALVAQAEAQGMRRIHARATGFRIEAGRLKAVLAD
QGEVLADRAVISAGAYSKALAREAGDNLPLETERGYHAVIAGAEAGPRTPMMPSDGKMSL
TMTETGLRVAGQVEIAGLDAAPNWKRAEILRDHLLRSFPGLPREIPAERIKVWMGHRPSM
PDGLPCIGPATASVDILHCFGHGHVGLVAAPRSAELVAAWLTGSPASIRAESYSPRRFS
>MBM3950048_1 FAD-dependent oxidoreductase|Rhodospirillales bacterium||a-proteobacteria|93
MSADPTRAAAGGPTRIAVIGAGIVGVCCALYLRRDGYDVTLIEREAPGDGASRGNAGALS
PGSCVPLSMPGTAHKVPGWLLDPDGPLTIRPRYFPLALPWLIRFARAGRPGRIAAIADAL
RALHGRTFACYAPLLRAAGVEALVHRTGTLVIYESEAALAAAATEWTLRRERGVPCEAID
GDGLRQLLPDLSDRYRCGMLLPEHGFVAEPYRLTRALADHFVATGGRLVRAQATGWRFDR
RRLAAVVTDAGEIAAERAVIAGGAWSAPLARQAGLRVPLESQRGYHVTLPEPGIRPRLPV
TDAAAKIYATPMEGGLRVAGTVEFAGLAAPPNWARARRLVDLARRIFPAARADGFTEWMG
HRPCLPDSLPAIGPVPAYPDVLCAFGHGHNGMTSGPVTGSLIADLIAGRDPGFDLRPYRP
DRF
>WP_144764295_1 FAD-dependent oxidoreductase|Methylobacterium dankookense||a-proteobacteria|94
MSAGTGRHVVVIGSGAVGTVSALECLRAGHRVTVVDPGQPGGEQASSYGNAGWLSSHSVI
PPAEPGMWRKVPSFLLDPLGPLSIRWAYLPKVLPWLVRFLLGARNAGQIERTAQAMRTLL
VDAPKLHAALAAEAGVPHLIERRGVLHVYPDRAAFAGDARSWALRRRVGVDWLELTAEEL
RQREPELHPRYTFGLVVEEARHCRDPGSYVAALSKLACERGAAYITTRATGFRHEGGRLK
AVTTEQGEIACDRAVVAAGARSKALTASLGDRLPLESERGYHVMIPDAEAGPRTPVMASD
AKMIANFMDGGLRAAGQVEFAGLAAAPNWKRADILRDHLIAMFPKLAGTVSADRLRVWLG
HRPSMPDGRPCIGPARTTSDVIYAFGHGHVGLVGSARTGRLVAQLVSGAEPEITLAPFDP
RRFL
>WP_212026744_1 FAD-binding oxidoreductase|Bradyrhizobium sp_ KB893862 SZCCT0404||a-proteobacteria|95
MPEGRHVAIIGAGAVGVISAIEALREGHRVTLIDPGEPGGEQAASYGNAGWLSSHSVIPP
AEPGVWKKVPGYLMDPLGPLAIRWSYLPKALPWLIKYLLSGWTEAKVEKTAFALRDLLKD
APLLHRKLAEEAGVPELVERNGVMHVFPSRGNFDNDLGWRLRKKVGVQWMELSADEMRQR
EPDLHPRYTFGVVVEEAGRCRDPGAYVAALANHAIANGAKHVRAKATGLKLNGNKVVAVL
TETGEIACDAAVVAAGAHSKRLTASVGDPLPLETERGYHVMIENPESGPRSSMMASDAKM
VVNWTDKGLRAAGTVEIAGLEAAPNWKRAEILRNHLLGMFPKLPKDIPASRIKTWFGHRP
SMPDGLPCIGHARASRDIVYAFGHGHVGLVGSARTGRLVAQLLSGKQPEIPVAPFAPTRF
L
>WP_039599136_1 FAD-dependent oxidoreductase|Ralstonia sp_ A12||b-proteobacteria|96
MQITVVGAGIVGTACALQLQRDGHQVTLLDQAGVGEGCSFGNAGCLSVASVVPMALPGML
MQVPKWLADPMGPLTVRWPYLPRALPWLLRWVRAGNEAQARATAQPLANLFGATFPGYRS
LLDAAQYDGLIRQTGHLYVWRTLARSSGDLLAQSIRDATGVRSQSLSAGETRELEPTLAP
DIQSGLLLPDNGFTCNPERLVKTLAANFVAVGGTVLRRKVLDFAFDAQGPTRLYTDCGTL
PASTLVLCAGAWSMRLGATLTGIRIPLDTERGYHTMLRAPTVQPSRPIMDCERKFIATPM
EGGLRIAGTVEIGGLDAPPDYRRANVLQRQGQQLFPGLTFADDSAWMGHRPSLPDSLPVI
DRSERYRNVFFAFGHGHLGMTGAPGTARLIADLVAGRAPFIDAGPYSLQRFQ
>WP_087748619_1 MULTISPECIES_ FAD-binding oxidoreductase|unclassified Acidovorax||b-proteobacteria|97
MSEQKQDVVVIGAGIVGVVTALSLQKEGHRVAIMDPDPPGQGASFGNAGSLAPGSIIPLG
MPGTFKHVPKWVLDPLGPLCISWHHLPRVLPWLLQFSKSCNLESVTRSAKAMRSLNKGSV
HDYAQLLGEAGASDLLRREGMLNVYRTEAGFAGSALGRKIRTDNECEVVVVSEADIRRMA
PALSPEYRYGFMLPDGGHVRSPHRVVTTLCDYFVRNGGTLLREKAMGFDDAGGKVRGVKT
ASGVVEASAVVLCAGIASRPLAAALGARVPLIGERGYHIEIPTPGVKLDVPVTDGEGRFI
ATPMEGGIRIAGTSEFAPYGQSPNWRRTEALARLARGMLPGIDVEPHSRWMGHRPSTPDS
IPVIGRSPKLGNAYFAFGHGHWGLMASPATGQAIAALVAGRDAPFDITPFNPTRFE
>MBS0559076_1 FAD-binding oxidoreductase|Pseudomonadota bacterium||Proteobacteriota|98
MTLHVVVIGAGIVGAVSAVELTRDGHRVTILEPGPPGGEQAASYGNGTMLSPGSVVPMSL
PGIWKKVPGYLADPLGPLTIRWSYLPKLAPWLLRFLRAGATKEKVRPTARALGQLLAGCP
ELHQELAEEAGVGHLIKRQGQLHVFPSRAHFEAEAFAWELRRENGVKWLELSAEELHQRE
PALDRRYTFGLMIEEGGQCLDPGAYVAALIAHAEAQGAKRVQAGAAGFRIEGGRLKAVRV
QGRDEIPCDRAVISAGARSRELARAAGDRVSLETERGYHVSIENAGVEPRYPTMPSDGKM
ANVPTAAGLRIAGQVELAGLAAAPNWKRAEVLRDFALKTWPALPRDLPPERVKFWMGHRP
STPDGLPCIGPASATADVVHAYGHGHVGLAGGAMTGKLVADLIAGRRPRIDLAPFSPQRF
G
>WP_128964506_1 FAD-binding oxidoreductase|Bradyrhizobium guangdongense||a-proteobacteria|99
MPTGRHVAIIGAGAVGVISAIEALREGHRVTLIDAGEPGGEQAASYGNAGWLSSHSVIPP
AEPGVWKKVPGYLMDPLGPLAIRWSYLPKALPWLIKYLRSGWTAARVEKTAFALRDLLKD
APLLHRRLAEEAGVPELIERNGVMHVFTSRGNFDNDLGWRLRRKVGVEWLELSADEMRQR
EPELHPRYTFGVVVEEAGRCRDPGAYVTALARHALANGAELVRARATGLKLSGDKLVAVL
TETGEIACDAAVIAAGAHSKQLTSSVGDPLPLETERGYHVMIENPETGPRSSMMASDAKM
VVNWTDKGLRAAGTVEIAGLEAAPNWKRAEILRNHLLGMFPKLPKDIPASRVKTWFGHRP
SMPDGRPCIGYARASRDIVYAFGHGHVGLVGSARTGRLVAQLLSGKEPEIPLAPFSPNRF
F
>WP_191084442_1 FAD-binding oxidoreductase|Roseococcus microcysteis||a-proteobacteria|100
MTTTQVAIIGGGIMGACAALAAQREGFAVTLIEPGTPGGEQAASYGNGCWLSPASVVPPA
LPGLWRKVPKFLMDPLGPLAIRWSYFPRVAPWLTRYLASGWTEAKVMRTGHALRALVRGA
PELHAALAEEAGVGHLIERRGLLYIYPSRADFEAEALAWRVRAETGVKWLELSEDELRQR
EPELDRRYRFGVLVEEGGHCRDPGAYVAALVALAERQGARRVQARATGFRIEGGRLRAVT
TDQGEVPADRAIICAGAHSKALARAAGDNLPLESERGYHAMVEAPEAGPRTPMMPSDGKM
SVTMTDRGLRCAGQVEIAGIEAAPNWKRAEILRDHLLRSFPGLPRDLPAERVRFWMGHRP
SMPDGLPVIGPARACPDILHGFGHGHVGLVAAPRSAEILAAMLAGRPSAPDATPYAPARF
P
>RYJ01947_1 MAG_ FAD-binding oxidoreductase|Acetobacteraceae bacterium||a-proteobacteria|101
MTQTVVPEARADVVPEARAEVVPEARAQTVVIGAGIVGACIALELLKAGRQVTILEPGAP
GGEQAASYGNGCWLSPMSVIPPAMPGLWRKVPGFLADPLGPLAIRWSYFPKVLPWLVRYL
ASGWTEGRVLRTARALRAMLADAPALHRALAEEAGVAHLIERRGLMYIYPSRAEFEAEAM
AWRIRRQVGVQWLELSADELRQREPELDRRYGFAALVEEGGHCRDPGAYVAALVQLAEAQ
GAKRVTARATGFRVEAGRLRAVLTDAGEIAADKAVISAGAYSRVLAAAVGDDVPLETERG
YHAMITHPEVGPRTPMMPSDGKMSVTMTDLGLRCAGQVEIAGLEAAPNWRRAEILRDHLL
RSFPGLPRDLPAERVKVWMGHRPSMPDGLPCLGPSRATGDVIHAFGHGHVGLVSAPRSAR
LVAQMLLGQPTEFDAKPYDPRRFG
>WP_272485186_1 FAD-binding oxidoreductase|Zeimonas sediminis||b-proteobacteria|102
MSDRPGDMAQRVCIVGAGVVGLACALQLQARGYAVTLVDPRPPGEYCSLGNAGCFSRASC
VPLGLPGAWKKVPGWLADPLGPLSIPWRYAARIAPWLWRLHKASSLDQVNRIADALHPLL
DRSIDAWVPLAQRAGVPELVVQNGYAFAYRSESAFLGDGLGRELRRARGVSIEVLTGGEV
REFEPALSKAVTHLVVLPEQGHCPNPLRLSQALAAVLHAGGARFFAGKALGFEHREGRAN
RVLTDAGQIDTDHVVIAAGAHSGELAKALGHVVPLETERGYHVMLSAPTVVPKVPVMSGE
GKYFCTPMEGGLRIAGTVELAGLDAPPNYSRADALVALSRNLFPDLAFGKLERWMGHRPS
LPDSLPVVGRAPRVPNVYFAFGHGHVGLTAAAPTGEIIAALVAGDEPEVDIRPFDISRF
>WP_174977736_1 FAD-dependent oxidoreductase|Pandoraea bronchicola||b-proteobacteria|103
MNDSRPVVVIGGGLVGVCTAAYLQRAGYSVVIVDRQSARQAASLGNAGCINGSSVVPIAM
PGVLWQVPGWLMQPDGPLVLRWRYLPRMVPWLMRFVAASQPARVAAQAHALRALLGPALD
AYQPLLDDANANDLVSRRGYLIAYSSQNGMAGDEGGMALRRDNGVRIETLDAAALREFEP
TLSHDFVGARYISETGHTLDPGALLARLTAQVIARGGRVVDAAATAIETNDTQAVAVHTE
KGREAASAVVIAAGAWSAPFVRQLGDSIVFDTERGYHVEIPTPDEMPSRPVMWAEGKLFA
TPMNGRLRGAGTVELAGLQAPPNWRRADLLLGQLHKMFPGAVQGTKSTQSVDGARWQGFR
PSTPDSLPVLGAASKVPNAFYAFGHGHVGLTAAASTGRIIAALVAGERPLIDLSPFSIGR
FR
>WP_124982818_1 FAD-dependent oxidoreductase|Ralstonia solanacearum||b-proteobacteria|104
MNHNAADTAGRRAITVVGAGIVGVSCALQLQRDGHRVTLLDQAGIGEGCSYGNAGCLSVA
SVVAMALPGMLAQVPKWLADPQGPLTVRWSYLPSALPWLLKWIRAGTEARARAVAQPLAD
LFSATYPGYRSLLEPAQYDDLIRATGHLYVWRTLARSSGEVLAQSIRDATGVRSQALSAG
EVRDLEPALAGDIQSGLLLPDNGFTCNPERLVKTLAARFVAAGGTVLRRKVLDFTLGERG
PTRLYTDCGSLPVSTLVICAGAWSMRLGARLTGVRVPLDTERGYHAMLRAPTVQPSRPIM
DCERKFIATPMEDGLRIAGTVEIGGLDIPPDFRRAGTLTRHGQALFPGLAFADDSAWMGY
RPSLPDSLPVIDRSERFADVFFAFGHGHLGMTGAPGTGRLIADLVAGRPPFIDARPYGLQ
RFA
>MDB5377187_1 amino acid dehydrogenase|Rubritepida sp_||a-proteobacteria|105
MSGFATESRLPASPSGDRGRLAIIGGGIVGACTALAAQRAGFEVTLIEPAAPGGVQAASY
GNVCGFSPSSTVPPALPGLWKKVPKFLADPLGPLAIRWSYFPKVAPWLVRYLLSGWTEAR
VLKTGHALRALVAGAPELHAALAEEAGVGHLVERRGLLYVFPDRAAFEAEALAWRIRAQT
GVKWLEIGEDELRQREPDLDRRYTFALLIEEGGHCRNPGAYVAALVALAEAHGMKRVKAR
ATGFRIEAGRLKAVTTDQGEVPVDRAVISAGAYSKALAREAGDTLPLETERGYHAVIADP
EAGPRTPMMPSDGKMSITMTETGLRVAGQVEIAGLGAAPNWKRAEILRDHLLRNFPGLPR
ELPPERIKVWMGHRPSMPDGLPCIGKSSASEDILHCFGHGHVGLVAAPRSAELAVALLSG
TPPAIAPEPYSPARFT
>GJE16233_1 D-amino acid dehydrogenase|Methylobacterium marchantiae||a-proteobacteria|106
MTVKTGLHVVVIGSGAVGTVSAIECLRAGHRVTVVDPGRPGGEQASSYGNAGWLSSHSVI
PPAEPGMWKRVPFFLLDPLGPLSIRWAYLPKVMPWLVRFLLAARTTPRIERTARAMRTLL
VDAPKLHAGLAAEAGVAHLVERRGVLHVYPDRAAFESEARSWEIRRKVGVEWLELSSEEL
RQREPSLHPRYTFGLVVEEAGHCRDPGSYVAALSGLAEERGATYVATRATGFRLEGGRLA
AVTTEEGEIACDRAVVAAGARSKPLAASLGDPLPLESERGYHVMVTGAEAGPRTPVMASD
AKMIVNVMNGGLRAAGQVEFAGLAAAPNWKRAEILRDHLISMFPGLPDPLPADRLKVWLG
HRPSMPDGRPCIGPARRTPDVVYAFGHGHVGLVGSARTGRLVAQLVSGETPEIPLGPFDP
RRFL
>MCC7426480_1 FAD-binding oxidoreductase|Alphaproteobacteria bacterium||a-proteobacteria|107
MGSNPLRVVVIGAGIVGASTALWLLRDGHQVTLIDPADPGGEAMASYGNIGWLSDHSILP
VSLPGLWKQAPKMLRDPLGPLAIRWGYLPALAPWLIRFLRAGRLAEVERIARALTPLLAA
GYPDHVELAREAGVSYLIHRVGGMYVYRDRAAYERDSLVWRIRRDNGIRLLELDQDELRQ
REPDLNRDYSFAVYMDQGGHCSDPGGLAAAYVRAALASGAQLLPARARGFVWSGEDLTGI
ETDAGTVGCDRVVLAAGAHSKALARALGDAVPLDTERGYHWFYKDAEAGPRTPMIVTDAK
CAITRMDWGLRIGGTVEFGGFAAPPNWERARLMQRHAQRIFPGLPREIDQSRVKLWMGFR
PSMPDSMPVIGFSRRTRQAIHAYGHGHIGLAAGASTGRAVADLVAGRPTACDLSPFRAQR
Y
>MCX7135994_1 FAD-dependent oxidoreductase|Pseudomonadota bacterium||Proteobacteriota|108
MKKITIIGAGIVGVATAAYLRREGHDVTIVDMRPPGEYTSFGNAGILSPGSCVPIAMPGI
LKKVPGYLADPMGPLKIRLSYFPQVLPWLMRFVGSTSRSKVEYIADALISMLNQTFEAHA
PLAQNANCSDIIRKSGYIVVYDTDQAYRNDALAWKLRRDRGVICNEIDAAGIERLVPALG
RNYERGVHLPEQGYVINPERLTKTYARQFQQDGGTILQRKVLDIEIGPQGPCAINTDAGR
LEVENLVLCAGVHSNEFSSKLGDSVPLEAERGYHVTFSDPSLELPMPVASAQNKFFITPM
EMGTRIAGQTEFAGIEAEPDYSRADVLVKHMKRMFPNIREVDSTRWMGRRPSMPDSMPVI
GRATKFANTYYAFGHGHLGLVGSAPTGRIIADLVAGRQPNIDITPFRPDRF
>WP_056161059_1 FAD-dependent oxidoreductase|Methylobacterium sp_ Leaf106||a-proteobacteria|109
MTAQTDLHVVVIGSGAVGTVSAIECLRAGHRVTVVDPGPPGGEQASSYGNAGWLSSHSVI
PPAEPGMWKRVPSFLLDPLGPLSIRWAYLPKVMPWLTRFLLAAATTPRIERTARAMRTLL
LDAPKLHATLAEEAGVPQLVERRGVLHVYPDRAAFEREARSWAIRRKVGVTWLELSADEL
RQREPSLHRRYTFGLVVEEAGHCRDPGGYVAALSELAQARGATLVATRATGFRLQGGRLA
AVTTEQGEIPCDRAVVAAGARSKPLAASLGDPLPLESERGYHVMVEGAEAGPRTPVMASD
AKMIVNFMNGGLRAAGQVEFAGLAAAPNWKRAEILRDHLISMFPGLPNPIPADRLKVWLG
HRPSMPDGRPCIGPARKTPDVVYAFGHGHVGLVGSARTGRLVAQLVGGATPEIPLAPFDP
RRFL
>WP_316868317_1 FAD-dependent oxidoreductase|Ralstonia wenshanensis||b-proteobacteria|110
MAFAEVSTAGDRQQITVVGAGIVGTACALQLQREGHQVTLLDQAGIGEGCSFGNAGCLSV
ASVVPMALPGMLKQVPKWLADPMGPLTLRWPYLPRALPWLLQWVLAGNEAQARATAQPLA
GLFSATFPGYRDLLNAAQYNSLIRQSGHLYVWRTLARSSGDVLAQSIRDATGVRSQVLSA
GEARELEPALAADIQSGLLLPDNGFTINPERLVKTLAANFMAAGGTFLRRKVLDVEFGRS
DYGGPTRLHTDCGTLPVSKLVLCAGAWSMRLGAKLTSIRIPLDTERGYHATLRAPTAQPS
RPIMDCERKFIATPMEGGLRIAGTVEIGGLDAAPDYRRARILMQQGQQLFPGLGFSDDSQ
WMGHRPSLPDSLPVIDRLERHRNVFFAFGHGHLGMTGAPGTARLIADLVSERAPFIDARP
YSLQRFR
>WP_247278310_1 MULTISPECIES_ FAD-dependent oxidoreductase|unclassified Bradyrhizobium||a-proteobacteria|111
MATGRHVAIIGAGAIGVISAIEALREGHRVTLIDPGQPGGEQAASYGNAGWLSSHSVIPP
AEPGVWKKVPGYLMDPLGPLAIRWSYLPKALPWLIKYLLSGWTETRVEKTAFALRDLLKD
APLLHKKLAEEAGVPELIERNGVMHVFPSRGNFDSDLGWRLRKRVGVEWLELNADEMRQR
EPDLHPRYTFGVVVEEAGRCRNPGAYVAALANHALASGAKHVRAKATGLKLSGDKLVAVV
TETGEIACDAAVVAAGARSKQLTASLGDPLPLETERGYHVMIENPESGPRSSMMASDAKM
VVNWTDRGLRAAGTVEIAGLEAAPNWKRAEILRNHLISMFPKLPKDMPASRIKTWLGHRP
SMPDGRPCIGHARASRDIVYAFGHGHIGLVGSARTGRLVAQLLSGKQPEIPLAPFAPDRF
L
>WP_316681223_1 FAD-dependent oxidoreductase|Ralstonia sp_ LMG 18101||b-proteobacteria|112
MNPPRAGDRPHATVVGAGIVGTACALQLQRDGYQVTLLDQAGVGEGCSFGNAGCLSVASV
VPMALPGMLKQVPKWLADPMGPLTVRWPYLPRALPWLLQWVRAGNEAQARATAAPLANLF
GATFPGYRGLLDAAQYDGLIRQSGHLYVWRTLARSSGDRLAQSIRDTTGVRSQALSAGET
RELEPSLAPDIQSGLLLPDNGFTCNPERLVKTLAANFVAAGGTVLRRKVLDFEFGEHGPT
RLYTDCGTLSVSTLILCAGAWSMRLGARLTRIRVPLDTERGYHTTLSAPTVQPSRPIMDC
ERKFIATPVEGGLRIAGTVEIGGLDAPPDYRRANILKRQGQQLFPGLAFAEDSAWMGHRP
SLPDSLPLIDRSERYRNVFFAFGHGHLGMTGAPGTARLIADLVAGRAPFIDAGPYSLQRF
R
>WP_262073043_1 FAD-binding oxidoreductase|Variovorax sp_ N23||b-proteobacteria|113
MQVREHPESLRSTEAWRHVVVIGAGAVGSATAIEALRAGLRVTVIEPGEPGDEHATSYGN
AGWLSSHSVVPPALPGAWRKVPGWLADPLGPLAVRWRHLPRAAPWLLRYLLSGGTEARVQ
RTADALRTLLVDAPQLHQQLAREAGVPQLIEHRGLLHVYRSQAEFMGDALGWRVRERTGV
RWVQWDAAQLRAHEPDLDERYTLGIFVAEAGHCRDPGAYVAALARHAGRQGAQRVVARAT
GFRIEGGRLRGVLTDHGEVACDAAAICAGAYSAGLARAAGSPVPLESERGYHVMVGAPGV
GPRTPMMAADGKLIAHWMDGGLRAAGQVEIGGLDAAPDWRRADILYSHLRSMFPALPRDA
QGAGVRHWLGHRPSMPDGLPCIGPAAATPDVVLAFGHGHVGLGGSARTGRLAAQLLAGRT
PETPLAPFDPQRFGRRRAAA
>BBK37214_1 D-amino-acid dehydrogenase|Stella sp_ ATCC 35155||a-proteobacteria|114
MTGTGRSATVVGAGIVGVATAIALQRAGFQVTLVDRQEPGRATSFGNAGILSGTTAMPLA
TPGILAQVPKMLLDPLGPLTIRWSYLPKIAPWLVQFVRNAQPARVEELSKAIVALSKPTM
SAWMDLAKHAEATDLIERKGWVGVYEGENAAKKAQADIDVRVRRDIKAEMLTADEVRQLV
PGLARTVTHGVFHPEAGHTVSPIQLTERLAAHFRRAGGILLQATVEDIGFTDGRPTHLVT
DKGPQPFDKIVIAAGAWSKKLVARLGHTVPLDTERGYHVMISDPGIDLRLPVSSSEGKFF
ATPMAGGIRIAGTVELAGLDAAPNWKRADALLEKGRRLLPGMKTEKVETWMGFRPTLPDS
LPVIGPSPRHDNVFFAFGHHHLGLTQSAMTGRLIAQVMTGTPPEIDLTPYRVDRF
>TMH03180_1 MAG_ FAD-dependent oxidoreductase|Betaproteobacteria bacterium||b-proteobacteria|115
MRQNVAVIGAGVVGLCCASYLQQRGHAVTVIDPRPPGEYCSLGNAGCFSRASCVPLGLPG
LWKKVPGWLMDSAAPLSISARYAHRIAPWLWRFHRSSSMARVSRIADALHPLLNCTLDKW
RPLVARAGVRELIVQNGYAFAYESEAAFLSDALGREIRLERGVKIELLVGPAIREFDPAL
SPRITHLVMFPEQGHCPNPLRLSRALAERLQRDGAHFVRHRAKGFESTGGRVTRVVIDNG
TVETDAVVIAAGAHSNELSSQLGSKVPLETERGYHVMLESPSITPRIPVMAGEGKYFATP
MEGGLRIAGTVELAGLDAPPKFARADALLAGAKRLLPELRHGKVERWMGHRPSLPDSMPV
IGRSARIPNAFFAFGHGHVGLTAAAPTGEIIADIVSGGEPDIDISAFAAERF
>MBA3505061_1 FAD-dependent oxidoreductase|Betaproteobacteria bacterium||b-proteobacteria|116
MPGDSSQAPIIVIGAGIIGVCVTAYLQRDGYEVTLIDHGEPGSGASSGNGGILSGSSIIP
VGMPGVAAKVPGWLLDAEGPFTLRWSYLPHIAPWLLRFLRGATRAKVEVQASALRTLLKP
SLENYAPLVRDASATHLVHQHGQLYLYANEQSFSNDVRNTDIRRRNGVAIEDVIGPDLHD
LEPDLGKSFTHARLVRANGHVSDPRALVQALAAHATARGATLLRGRVTGFECNGAQVTAV
VTEERRHAASRVVVACGAWSKPLAEQLGDRVPLDTERGYNVVVKGPEKGPRTPTLYVDGS
FGATPMDMGLRLVGTVELAGLDAPPNWKRADVLLKQGRVLYPGLAPEDDASRITRWLGFR
PSLPDSLPVIGPSSRFANAYYAFGHGHVGMCGGSTTGRVIADLIAGRAPCVPIEPFSPKR
F
>WP_007595800_1 FAD-binding oxidoreductase|Bradyrhizobium sp_ WSM1253||a-proteobacteria|117
MPQGRHVAIIGAGAVGVISAIEALREGHRVTLIDPGEPGGEQAASYGNAGWLSSHSVIPP
AEPGVWKKVPGYLMDPLGPLAIRWSYLPKALPWLIKYLLSGWTEARVEKTAFALRDLLKD
APLLHRKLAEEAGVPELIERNGVMHVFPSRGNFDDDLGWRLRKRVGVEWLELSADEMRQR
EPDLHPRYTFGVVVEEAGRCRDPGAYVAALAQHALASGAELVRAKAIGLKLSGNKLVAVL
SEAGEIACDAAVIAAGAHSKRLTASIGDPLPLETERGYHVMIENPETGPRSSMMASDAKM
VVNWTDKGLRAAGTVEIAGLEAAPNWKRAEILRNHLVSMFPKLPKDIPASRIKTWFGHRP
SMPDGRPCIGYARASRDIVYAFGHGHIGLVGSARTGRLVAQLLSGKPPEIPLAPFSPDRF
L
>WP_094893698_1 FAD-dependent oxidoreductase|Bradyrhizobium amphicarpaeae||a-proteobacteria|118
MTTGRHVAIIGAGAVGVISAIEALREGHRVTLIDPGEPGGEQAASYGNAGWLSSHSVIPP
AEPGIWKKVPGYLMDPLGPLAIRWSYLPKALPWLVKYLLAGWTEARVERTAFALRDLLKD
APLLHRTLAEEAGVPELVERNGVMHVFPARGNFDNDLGWRLRRKVGVEWMELNADEMRQR
EPDLHPRYTFGVVVEEAGRCRDPGAYVAALANHAIAGGAEHVRAKATGLRLNGDKLVAVV
TETGEIACDAAVVAAGARSKQLTASVGDPLPLETERGYHVMIENPETGPRSSMMASDAKM
VVNWTDKGLRAAGTVEIAGLEAAPNWKRAEILRDHLFSMFPKLPKDIPASRIKTWFGHRP
SMPDGLPCIGHARASRDIVYAFGHGHVGLVGSARTGRLVAQLLSGKAPEISLTPFAPERF
L
>WP_166204222_1 FAD-dependent oxidoreductase|Bradyrhizobium septentrionale||a-proteobacteria|119
MPESAGRHVAIIGAGAVGVISAIEALRCGHRVTLIDPGEPGGEQAASYGNAGWLSSHSVI
PPAEPGTWKKVPGYLMDPLGPLSIRWSYLPKALPWLIKYLLASRTEAQVEATARAMRDLL
KDAPLLHRQLAEEAGVPELIERRGVMHVFPTREPFDRDLGWRIRKRVGIEWLELNEDEMR
QREPDLHPRYKFGVVVEEAGRCRDPGAYVAALAVHAIANGAERVAAKAVGLKLAGNRLAA
VVTESGEIACDAAVVAAGARSRQLTASIGDPLPLETERGYHVMIENPESGPRNSVMASDA
KMVVNWTDKGLRAAGTVEIAGLDAAPNWKRAEILREHLFSMFPKLPKDIPASRIKTWFGH
RPSMPDGRPCIGHSSATRDVVYAFGHGHVGLVGSARTGRLVAQLLSGKEPEIPLAPFAPS
RFL
>WP_301236279_1 FAD-dependent oxidoreductase|Pandoraea cepalis||b-proteobacteria|120
MNDSRPVVVIGGGLVGVCTAAYLQRAGHAVVIVDRQSARQAASLGNAGCINGSSVVPIAM
PGVLWQVPGWLMQPEGPLVLRWGYLPRMVPWLMRFVAASRPARVTAQARALRALLGPALD
AYQPLLDDAGANDLVTRRGYLIAYSSQKGMAGDEGGMALRRDNGVHIETLNASALREFEP
TLSHDFVGARYIGETGHTPDPGALLARLTAQVVARGGRVVDAAATAIETNGAQAVAVHTD
RGRESASAVVIAAGAWSAPLVRQLGDTVVFDTERGYHVEIPTPDEMPSRPVMWAEGKLFA
TPMNGRLRGAGTVELAGLQASPNWRRADLLLNQLHKMFPGAVNGTKPTQSVDGARWQGFR
PSTPDSLPVLGAASKVPNAFYAFGHGHVGLTAAASTGRTIAALVSGERPAIDLSPFSIGR
FR
>WP_151177056_1 FAD-dependent oxidoreductase|Hypericibacter terrae||a-proteobacteria|121
MNGIAKPRHVGVIGAGIVGICTALYLQRDGHRVTVIDRGPPGEGTSKGNAAIIAGASCEP
VAMPGILWRVPGMLLDPLGPLAIRWSYLPKLAPWLLKFVAASAPARVENASVALWALSQQ
SVPAFKTLMREAGLLDMLREEGWLSIYRSDKSFASAQHELELSRRRGVKMEILGQHELRQ
MEPTLAPDFKHGVLYPEHAQTVNNFRLVQELAQHFVRNGGRILQEEVRGFEMGPQGPTHI
ATAAGKHAIDAVVLAAGAWSKRLTQMLGHRVPLDTERGYHVMLPNPAVTPRRPIHIADYG
FVATPLEHGLRFAGTVELGGLDLPPNYDRARVLLERGRTVFPGLQEQGKTEWMGFRPSVP
DSVPVISGGDHANCFFAYGHGHLGLTYGAITGRLIADLVAGRASGLDMTPYRVDRRW
>WP_280966027_1 MULTISPECIES_ FAD-binding oxidoreductase|unclassified Bradyrhizobium||a-proteobacteria|122
MSQGRHVAIIGAGAVGVISAIEALREGHRVTLIDPGEPGGTQAASYGNAGWLSSHSVIPP
AEPGVWKKVPGYLMDPLGPLAIRWSYLPKALPWLIKYLLSGWTEARVEQTAFALRDLLKD
APLLHKKLAEEAGVPELIERNGVMHVFPSRGNFDNDLGWRLRKRVGVEWMELSADEMRQR
EPDLNPRYTFGVVVEEAGRCRDPGAYVAALANHALASGAKFVRAKATGLKLSGDKLVAVV
TATGEIPCDAAVIAAGAHSKRLTASVGDPLPLETERGYHVMIENPESGPRNSMMASDAKM
VVNWTDKGLRAAGTVEIAGLDAEPNWKRAEILRNNLFSMFPKLPKDVPASRIKTWFGHRP
SMPDGRPCIGYARASRDIVYAFGHGHVGLVGSARTGRLVAQLLSGKAPEISLAPFAPNRF
L
>WP_027170875_1 FAD-dependent oxidoreductase|Methylobacterium sp_ 10||a-proteobacteria|123
MTAQSDLHVVVIGSGAVGSVSAIECLRAGHRVTVVDPGPPGGEQASSYGNAGWLSSHSVI
PPAEPGMWKRVPFFLLDPLGPLSIRWAYLPKVMPWLARFLLAARTTPRIERTARAMRTLL
VDAPKLHAKLAEEAGVPQLVERRGVLHVYPDRTAFEGEARSWEIRRKVGVTWLELSADEL
RQREPNLHRRYTFGLVVEEAGHCRDPGRYVAALSDLAQARGAIRIPTRATGFRLEGGRLA
AVTTEQGEIPCDRAVVAAGARSKPLAASLGDTLPLESERGYHVMVTEAEAGPRTPVMASD
AKMIVNFMNGGLRAAGQVEFAGLAAAPNWKRAEILRDHLISMFPGLPDPIPEDRLKVWLG
HRPSMPDGRPCIGPARRTTDVVYAFGHGHVGLVGSARTGRLAAQLVGGETPEIPLAPFDP
RRFL
>WP_238221968_1 FAD-dependent oxidoreductase|Methylobacterium adhaesivum||a-proteobacteria|124
MSAGASRHVVIIGSGAVGTVSALECLRQGHRVTVVDPAPPGGEHATSYGNAGWLSSHSVI
PPAEPGMWRKVPGFLLDSLGPLSIRWSYLPKVMPWLIRFLLAARTPVLIERTARAMRTLL
SDAPKLHAGLAAEAGVSDLIERRGVLHVYPDRAAFEGDARSWAIRRTVGVEWLELSADEV
RQREPHLHPRYTFGLVVEEAGHCRDPGGYVAALADLARARGAAYRTTRATGFRVEAGRLT
AVTTEDGEIACDRAVVAAGARSKALTASLGDPLPLESERGYHVMIPDAEVGPRTPMMASD
AKMIVNHMNGGLRAAGQVEFAGLAAVPNWKRAEILRDHLVSMFPGLAGTVSAETPRVWLG
HRPSMPDGRPCIGTARKTTDVIYAFGHGHVGLVGSARTGRLVAQLVSGTPPEIPLAPFDP
RRFL
>MCH8000854_1 FAD-dependent oxidoreductase|Pseudomonadota bacterium||Proteobacteriota|125
MAQSGTNPRHNPRHVVVIGAGIVGVCSALALLRAGFRVTLLERDAPGQGASFGNGAVIGE
AAVVPVATPGLLRKVPGMLLDPRGPLALRWSYLPRIAPWLLRFAAASRPKRVEQISIALA
ALLEGSFAAFDRLLEAADAADMLRRTGWLCVYETEAGLEAYRPMLELQRRRGVSFDILNR
DALREFEPALGPIFARALYYPDVGYALDGLRLVQVLAEAFGRRGGTLKRAEARGFEIGPD
GPRAVLTEAAPVPCDAVVIAAGAWSKRLAAELGRAPPLDTERGYHVQFAAPGVAPRLPVY
STERGIIATPLEVGLRVGGTVELGGLKAAPNWDRARVLLEQAKRWFPGLRTEGHSRWMGF
RPSMPDSLPVIGRSPRFANAIFAFGHGHCGMMMGARTGEIVAALLAGRDPGLDMTPYRAD
RF
>OYV40837_1 MAG_ amino acid dehydrogenase|Rhodospirillales bacterium 20-64-7||a-proteobacteria|126
MSRVAVIGGGIIGAACAIGLLRDGHGVIIIEPDDPGGEQAASYGNGTLLNPSSVIPMSAP
GLWRKVPGYLRDPLGPLAIRWTYLPRLLPWLVRFLRAGATQQKIAATARALRPLLADAPA
LHRALAEEAGVGDLIARQGVLFVFPDRAAYAREAFSWSVRRQNGTKWLELDEDELRQREP
SLDRHYKFGLLVEENGQCRDPGAYVAALVRHAKALGADIRRTRAVGFRVESGRLRAVTTK
DGEVTCDKAVIAAGAYSKTLAAAVGDKVPLETERGYHVVISDPGVTPRYPVMPSDGKMAC
VITPAGLRLAGQVEFAGLAAAPNWRRAEVLLRFARTVYPGLPADLPADRVRMWMGHRPST
PDGLPCLGPASGCADVIHAFGHGHVGLTAGAMTGKIVADLVAGRPLASDLSPYSAARFR
>MAD85228_1 FAD-dependent oxidoreductase|Deltaproteobacteria bacterium||d-proteobacteria|127
MISDSISDSKKVNIIGSGIVGLCCALHLQRDGWGVTIIDKVGPGESCSYGHAGVLSETSA
LPNAMPGVISKVPKWLLDPEGPLYIRMRYLPHLLPWLLRFVKAGTASESENTVRSLLDLN
AGTVEKYQNLISSSQAGSLIRPSGYLNVYQSESSYKHASAGWELLQRHGAQLRMLTGREL
HELEPMLAPSYIRAVMIENQGYVTNPYRLAQVLSEQFSQAGGVFLRREVREARLSADGNV
RLNLDLGYVESGKLVVAAGAWSHQITAQLGIHIPLETERGYHVTLAHPEVQPRHVIMEAE
HKFVATPMEMGIRFAGTAELAGLTASPNYERADILLRLGKRMFPELSGTEKTEWMGHRPS
LPDSRPVIGKCPDAPNVLFAFGHGHRGLIGAPMTGEIIADLMANRQPKIDIAPFRPERF
>MCW5729669_1 FAD-binding oxidoreductase|Alphaproteobacteria bacterium||a-proteobacteria|128
MAVIGAGIVGAACALALTLAGRRVTLVDPEPPGRGASFGNAGGLSAGSVLPLSQPGILRE
VPRWLADPLGPLSLRWRYLPFIVPWLIRFVRAGNARNIPAQVRALRQLNGRTLEDYRPLL
RAAGAEGLVRHLGHLTVYRSRDALERDLAGWLLRRAHGVEWHEIGESELRQMEPALARDY
RHAMFIPENGHCTDPAALVDAFVAKVRGEGGAVLRARALGFELADGRASALVTDAGPLVA
DDFVLAAGAWSARLSRTIGDALPLETERGYHATLANPGLELARPLLDGEAKFAVTSMDCG
LRLAGTVELAGLEAAPDWRRARRLLELGRRLLPGLPEQVREQDVSYWMGHRPSLPDSLPV
IGRASGVGNVLYAFGHGHTGLTGAAPTAMAIRDLICGRVPELDLAPFRPDRFRQGMQT
>WP_225149157_1 FAD-binding oxidoreductase|Bradyrhizobium sp_ BRP23||a-proteobacteria|129
MPDGRHVAIIGAGAVGVISAIEALREGHRVTLIDPGEPGGEQAASYGNAGWLSSHSVIPP
AEPGVWKKVPGYLLDPLGPLAIRWSYLPKALPWLIKYLLSGWTAARVETTAFALRDLLKD
APLLHKKLAEEAGVPELIERNGVMHVFTSRGNFDNDLGWRLRRKVGVEWLELNADEMRQR
EPDLDPRYTFGVVVEEAGRCRDPGAYVAALANHAIASGAKHVRAKATGLKLKGGKLVAVV
TETGEIACDAAVVAAGARSKQLTASVGDPLPLETERGYHVVIENPEAGPRSSMMASDAKL
VVNWTNKGLRAAGTVEIAGLEAAPNWKRAEILRNHLVSMFPKLPKDIPASRVKTWFGHRP
SMPDGRPCIGYARASRDIVYAFGHGHVGLVGSARTGRLVAQLVSGKAPEIPLAPFAPDRF
L
>WP_015932760_1 FAD-dependent oxidoreductase|Methylobacterium nodulans||a-proteobacteria|130
MPATTGRHVVIIGSGAVGTVSAIECLRAGHRVTVVDPGQPGGEQASSYGNAGWLSSHSVI
PPAEPGMWKKVPSFLLDPLGPLSIRWAYLPKVLPWLIRFLLAARTSAQIEHTAQAMRTLL
VDAPKLHASLAAEAGVPQLIERRGVLHVYPDRTAFEGDARSWAIRRKVGVEWLELSAEEL
RQREPNLHPRYTFGLVVEEAGHCRDPGNYIAALSKLACERGATYVTTRATGFRLEGSRLT
AVTTEQGEIACDCAVVAAGARSKTLAASLGDALPLESERGYHVMIPDAKVGPRTPMMASD
AKMIANFMNGGLRAAGQVEFAGLAAVPNWKRAEILRNHLISMFPGLAGTVPADRLRVWLG
HRPSMPDGRPCIGPARKTSDVIYAFGHGHVSLVGSARTGRLVAQLVSCSAPEIPLAPFDP
RRFL
>WP_063706379_1 FAD-binding oxidoreductase|Bradyrhizobium centrolobii||a-proteobacteria|131
MPSGRHVAIIGAGAVGVISAIEALREGHRVTLIDPGEPGGEQAASYGNAGWLSSHSVIPP
AEPGVWKKVPGYLMDPLGPLAIRWSYLPKALPWLIKYLLSGWTEARVEKTAFALRDLLKD
APLLHKKLAEEAGVPELIERNGVMHVFPSRGNFDGDLGWRLRKRVGVEWLELSADEMRQR
EPDLHPRYTFGVVVEEAGRCRDPGAYVAALACHALASGAQLVRARATGLKLNGSKLVAVM
TETGEIACDAAVVAAGAHSKRLTVSVGDPLPLETERGYHVMIENPESGPRNSMMASDAKM
VVNWTDKGLRAAGTVEFAGLEAEPNWKRAEILRNNLFSMFPKLPKDIPASRIKTWFGHRP
SMPDGLPCIGHARASGDIVYAFGHGHVGLVGSARTGRLVAQLLSGKTPEIPLAPFAPTRF
L
>APF88163_1 FAD-dependent oxidoreductase|Ralstonia solanacearum FJAT-1458||b-proteobacteria|132
MHNDTAAPAGRRAITVVGAGIVGVSCALQLQRDGHRVTLLDQAGIGEGCSYGNAGCLSVA
SVVAMALPGMLAQVPKWLADPLGPLTVRWSYLPRALPWLLKWIRAGTEARARAVARPLAD
LFSATYPGYRGLLEPAQYDDLIRSTGHLYVWRTLAHGPGEVLAQSIRDATGVRSQALSAG
EVRELEPALAGDIRSGLLLPDNGFTCNPERLVKTLAAHFVAAGGTVLRRKVLDFALGERG
PTRLYTDCGSLPVSTLVICAGAWSMRLGARLTGVHIPLDTERGYHAMLRAPTVQPSRPVM
DCERKFIATPMEDGLRIAGTVEIGGLDIPPDFRRADTLTRHGQALFPGLAFTGDSAWMGY
RPSIPDSLPVIDRSERFPDVFFAFGHGHLGMTGAPGTGRLIADLVAGRPPFIDARPYGLQ
RFD
>MDP6216058_1 FAD-binding oxidoreductase|SAR324 cluster bacterium||d-proteobacteria|133
MISDSKKVNIIGSGIVGLCCALHLQREGWDVTMIDKVGPGESCSYGHAGVLSETSALPNA
MPGVISKVPKWLLDPEGPLYIRMRYLPHLLPWLFRFVKAGTASETENTVRSLLELNAGTV
EKYQNLINSSQVKSLIRSSDYLNVYQSESSYKHASAGWELLQRHGAQLRMLTEGELHELE
PMLAPSYIRAVMIENQGYATNPYRLVQVLSEQFSLGGGVFLRREVREARVLADGNVRLNL
DLGYVESRNLVVAAGAWSHQITAQLGVRIPLETERGYHVMLAHPEVQPRHVIMESEHKFV
ATPMEMGIRFAGTAELAGLTASPNYERADILLRLGKRMFPGLSGTEKTEWMGHRPSLPDS
RPVIGKCPDIPNVLFAFGHGHRGLIGAPMTGEIIADLMAKRQPKIDITPFRPERF
>CDX23854_1 FAD dependent oxidoreductase|Mesorhizobium plurifarium||a-proteobacteria|134
MQRNRDGASRKVTVIGAGIVGVCSANYLLKQGFEVEVIDPALPGSEDQCSYGNAGGICPG
SCIPNSMPGVWKNVPKWLMDPEGPLYVRLAYLPHALPWLLRFLAASRKSRVEEISAAMRA
LHRYTFECYEPLMKEAGCEELLQKRGQLFVYESADGPGKNNYGLELRRAHGVRVEILDAD
EIRQLEPALASIFKSAVYLPEQGQCPNPGRLVQKLAEHAARQGARFVQTRVKDFELNGQE
LTGVVLEGGERRAIDQAVLAAGAWSAELACKLGNRIPFETERGYHVMVKGADTGLRIQTI
SADRKFVASPMEEGLRIAGNVEFSGLRQAPNMFRADALLKQARPMFRKFREGEVKRWMGH
RPGTPDSIPVIDRAKRARNVIYAFGHGHQGLIGGSVTGKLVAELAAGLPTTVDLSPFRAD
RF
>TAK87412_1 MAG_ FAD-binding oxidoreductase|Betaproteobacteria bacterium||b-proteobacteria|135
MPGNIAVIGAGVVGLACASELQRRGHAVTLIDPGLPGQGCSFGNAGCLSRASCVPLGLPG
SWRKVPGWLLDPAGPLSIRLRYAHRIAPWLWRLHLSTSLARVNQIADALRPLLDRSIEKW
RPLAAWAGVPELIRQDGYAFSYESEAGFAGDALGRSLRVARDVEITVLQGPEIREFDPAL
SPTITHLVLMPQQGHVANPGRLSRALAERLRSGGATFVSAAAKGFDFRDDRVARVITDGP
SVEVGAVVIAAGAYSKQFAEKLDSDVPLETERGYHVMLESPSVLPRIPVCSGEGKYFMTP
METGLRIAGTVELAGLEAPPNYRRADFLLPGAKRLLPGLKHGKVERWMGHRPSLPDSMPV
LGRSPRVPNAYFAFGHGHVGLTAASPTAGIIADLVENRDPYMDIHPFAAERF
>MDP2239485_1 FAD-dependent oxidoreductase|Burkholderiales bacterium||b-proteobacteria|136
MPKQITIIGAGIVGIATACYLRRDGHEVTVVDMNPPGEYCSFGNAGILSPGSCVPQALPG
ILWKVPGYLADPLGPLTVRWSYLPKAAPWLLRFVANSRLARVEKIADALRPLLKQTFDAY
RPLVAHAGVSDLIRQTGYIVVYESENAYRGDALAWQLRRDRGVVMEELDAQAIRHFAPAL
AKIYPCGLYLPEQGYVANPGRLTQALAAQFQRDGGKILQRKVLAIEIGADGAHALATDAG
RLPVETLVICTGVHSNEFSAALGDPVPIEAERGYHVTVSDPGVELPLPVFAPEGKFFVTP
MEMGLRIAGQAEFAGIAAEPDYARADILAQHLRRILPEIRTVQGTQWMGRRPSLPDSLPV
IGPSRRHRNVYYAFGHGHVGLCGAAPTGRIIADLIAGRRPVIDVSPYRPGRFS
>WP_114188741_1 FAD-binding oxidoreductase|Microvirga aerophila||a-proteobacteria|137
MSLHIVVIGAGIVGAASAIELMREGHRVTIVEPGEPGGEQAASYGNGAWISPASVVPMSM
PGLWKKVPGYLLDPLGPLTIRASEFPRLLPWLMRFLYAGATVTRVEATARALSVLLHDSP
IRHAKLAEEAGVKDLIKRSGLLYVYPDRAAFETEALAWKLRRDNGVQWLELNAEQLRAKE
PSLDSRYKFGALVEAGAHCVDPGKYVAALVHHARSQGATIIEARAIGFDVQAGRLRAVRT
EAGEVVCDRTVVAAGIQSKSLALQAGDRVSLESERGYHVVISDPEAAPRIPVMPSDGRMA
NTLTLKGLRASGQVELASVGAAPNWKRAAVLLNHALRTYPQLPRQIPEERISRWMGHRPS
TPDGLPVIGPARASPDIVYAFGHGHVGLASGPATASIVADVLAGRPSPVPVSVYAASRFQ
RWLGGQPSISQEPSTTHA
>WP_288853194_1 FAD-binding oxidoreductase|uncultured Acidovorax sp_||b-proteobacteria|138
MTSADQGRIAVIIGAGFAGLVTAAHLVQRGVRVTLVDPAPPGEGCSFGNAGCLSRASIVP
LGLPGVWKKVPGYLMDPEGPFRIHWGYALRIAPWMLSLQRASRLERVNQIADALQPLLDP
CVTEWRKLAAWAGVPELIRQDGYAFVYESEQAFMADRLGRDLRSARGVKMEILRGPEIRE
FDPALSPHLTHMTLMPEQGHVPNPGRLSSALAQALRAAGTSFVEAKATGFDTEGGRVTAV
RTTAGLLPADAVVVAAGAYSRPLAAELGNDVPLETERGYHVMLPTAQGVPRIPVCSGEGK
FFATPMETGLRIAGTVELAGLERPPNFARADVLPSMARRMLPKIDEAVSSRWMGHRPSLP
DSLPVLGRSSRYGNAFFDFGHGHVGLTAAPRCGSVIADLVCSGETDLNLAPYAASRFG
>MSO76165_1 FAD-dependent oxidoreductase|Alphaproteobacteria bacterium||a-proteobacteria|139
MATPLKVTVVGAGVIGMCAAAQLQRQGHRVTVLDPDPPGSNCSFGNAGSISAHSCVPMSL
PGIVWKVPRWLLDPLGPLAIRLGYLPTALPWLLRFVAAGRGDKVTAQARALRALYQPAVE
AHYELAQDYGAEDLLMRAGTLQVYESEAGFAGDANVRRIMRANGVELNELDGHEIRQLEP
ALAPIFARGVHIEKSAHCIDPGGHVTRLAETFTRRGGHILARRVMGFETGTEGPSAIKTD
AGDVPAGDKLVIAAGAWSHRLAAQLGSQVPLEAERGYHMTLASPGIETRRPISFADRKFM
ATPMAMGLRLAGTVEFAGIESEPNWRRSEVLVEHARRVFPGLDASHGSRWRGHRPATPDS
VPVISGSPHLASVFYAFGHGHLGLTGGAITGRHIADLVSGRPTAIDMTPYRIDRF
>MCH9000562_1 FAD-dependent oxidoreductase|Pseudomonadota bacterium||Proteobacteriota|140
MSESPRHVVVIGAGIVGVCAALCLQRAGFRVTLMERDAPGRGASFGNGAVIGEEAVVPVA
TPGILRKVPGMLLDPRGPLALRWSYLPRIAPWLLRFAAASRPRRVEAISIALAALLEGSL
AAFDRLLAAAGAPDMLRRTGWLCVYETAAGLEAYRPMIELQRRRGVSFDILDREPLREFE
PALGPIFARAVYYPDVGYALDSLRLVQVLAAAFGRRGGTLKRAEARGFEIGPDGPRAVLT
EAGPLPCDAVVIAAGAWSKRLAAELGPAPPLDTERGYHVQFAAPGVAPRLPVYSTERGII
ATPLEVGLRVGGTVELGGLKAAPNWDRARVLLEQAKRWFPGLRTQGHSRWMGFRPSMPDS
LPVIGRSPRFANAIFAFGHGHCGMMMGPRTGEIVAALLAGRDPGLDMTPYRADRF
>WP_304807121_1 FAD-binding oxidoreductase|Falsiroseomonas sp_||a-proteobacteria|141
MSESGLRPHVVVIGAGIIGAATAIGALREGFRVTILEPGEPGGEQAASYGNGCWLSPMSV
IPPASPGLWKKVPKFLADPLGPLAIRWSYLPRVLPWLARYLWAGWTEAKVLRAAQALRPL
LVGSPALHKDLAEQAGVGHLIERRGLVYIYENRAQFESEAMAWRIRKQVGIEWLELDADE
MRQREPDLDRRYTFGALVEEGGHCRDPGAYVAALVAQACAEGAVLRREAATGFRVEQRRL
KAVLTQGGEVACDRAVIAAGAHSRKLAASVGSDVPLETERGYHAVVADAEAGPRTPMMPY
DGKMSVTWTDRGLRCAGQVEIAGLEAAPNWKRAEILRDHLLRSFPGLPRDLPASRVKMWM
GHRPSMPDGLPCLGPAAATPDVLLAFGHGHTGLVAAPRTASAIVDLLAGRKPALPMESFS
PARFA
>WP_170017300_1 FAD-dependent oxidoreductase|Starkeya sp_ ORNL1||a-proteobacteria|142
MTGVIDCASRRVTVIGAGIIGVCTANYLLREGFEVEVIDPVAPGSEDQCSYGNAGGICPG
SCIPNAMPGMLRQIPKWLADPEGPLYVRLAYLPQALPWLLRFLASGRRARVEEISAAMRA
LHRLTFECYEPLVREAGCEELIQQRGQLFVYEDPQGPEKSGYSLGLRRQHGVKVEVLGRD
ELRQLEPALAPIFQRGVYLPEQGQCPNPGRLVARLAELATRNGARFVRARALGFEFGAAG
PTAVRTDAGTRPVGQVVLAAGAWSGELARQLGTRVPLETERGYHIMVKGAETGLRIQTIS
AERKFVASPMEDGLRLAGTVEFAGLTAKPNMTRADILLRQARHMFPDLKVGEVTRWMGHR
PGTPDSIPVIGRSTRHANVLFAFGHGHQGLIGGSVTGRLVAELAAGKPPSIDLHPFRADR
F
>WP_224040050_1 FAD-dependent oxidoreductase|Cupriavidus respiraculi||b-proteobacteria|143
MTLPATPSTTAPVTVIGGGIVGLSCALQLQRDGHRVTVMERAGPGEGCSFGNAGCISTAS
VVPMAMPGMLGKVPSWLVDPMGPLTVRWSYLPRALPWLVRWIRAGTREQARTTSHALHAL
HSGTYPGYRSMLDADQYDDLIRTPGHLYVWRSAALGDGDLLAQSMRDALGIESQWLGAGE
IQDLEPSLTKDVRTGLLLPENGFTCNPERLAKTLAANFVAAGGTLLRRTVLGFEMGEHGP
RTVYTDCGSYPVATLVICAGAFSTRLAGSLTDVRIPLETERGYHAMLTRPTVAPGRPIMD
CENKFIATPMEHGLRIAGTVEIGGLDAAPDFRRAAVLAEHGRRLFPGLSYESDSSWMGHR
PSTPDGLPVIDRSDRHRNVYLAFGHGHLGITEAPGTGRLIADLVRGRQPFIDPAPFGLRR
FGAVAGHAATAGDVTAV
>MBI3376643_1 FAD-dependent oxidoreductase|Betaproteobacteria bacterium||b-proteobacteria|144
MTRKVAVIGAGIVGVCCAGWLQRKGFSVTLIDRDGPGEGTSFGNAGSLSPSAVLPVAMPG
MLKQVPGWLLDPLGPLTIRWSYLPRAAPWLWRFLRCANEAQMWHTAHAMRGLLTPMFECY
EPLIRNAHAEDLVRREGCLYVYDSEETFRAGKPMQDLRRKLGAVLEDLTESDIQRLEPAL
SRKFRWGIYAPANGLTVNPHRLTRTLAEQVVADGGRLLRAEISDIEVGGDGAKIIRTPAG
ADTADVVVIAAGAWSHRLAARFGDRIPLETQRGYHVTMAKPGVKAQRMVNWVRRRVFATP
MEMGLRVAGTVEIAGLEAAPNWRRAEILLGLAKEMYPDLDTSESTHWMGHRPCLPDSLPV
IGPSPRAAGIFYAFGHQHVGMCGAPGTGRTIAELVNGEKPQIDIEAFRADRF
>WP_012761190_1 MULTISPECIES_ FAD-dependent oxidoreductase|Ralstonia||b-proteobacteria|145
MATPEGCAAGDRHQITVIGAGIVGTACALQLQRDGHQVTLLDQAGIGEGCSFGNAGCLSV
ASVVPMALPGMLKQVPKWLADPMGPLTVRWPYLPRALPWLLQWVFAGNETQARATAQPLA
NLFGATFPDYRNLLDAAQYDSLIRQTGHLYVWRTLARSSGDVLAQSIRDATGVRSQALSA
GEARELEPALAADIQSGLLLPDNGFTINPEQLVKTLAANFMAAGGTFLRRKVLDVEFGRS
DYGGPTRLHTDCGTLPLSKLVLCAGAWSMRLGAKLTSIRIPLDTERGYHATLRAPSVQPS
RPIMDCERKFIATPMEGGLRIAGTVEIGGLDAAPDYRRARILMRQGQQLFPGLGFTDDSQ
WMGHRPSLPDSLPVIDRSERYRNVFFAFGHGHLGMTGAPGTARLIADLVSERTPFIDGRP
YGLQRFR
>MDN3274497_1 FAD-dependent oxidoreductase|Frankia sp_ RB7||actinobacteria|146
MSESRHVAIIGAGAVGVISAIEALREGHRVTLIDAGEPGGEQAASYGNAGWLSSHSVIPP
AEPGIWKKVPGYLLDPLGPLAIRWSYLPTALPWLVKYLLSGWTEARVEKTAFALRDLLKD
APLLHRTLAEEAGVPELVERNGVMHVFPSRGNFDNDLGWCLRKKVGVEWLELNADEMRQR
EPDLHPRYTFGVVVEEAGRCRDPGAYVAALANHAIASGAKLVKAKATGFKLSDNKLVAVV
TETGEIPCDAAVVAAGAHSKRLTASVGDSLPLETERGYHIMIENPESGPRSSMMASDAKM
VVNWTDKGLRAAGTVEIAGLEAAPNWKRAEILRNNLLSMFPKLPKDIPASRIKTWFGHRP
SMPDGIPCIGHSRASRDIVYAFGHGHIGLVGSARTGRLVAQLLSGKQPEIPLAPFAPTRF
L
>MDF2766796_1 D-amino-acid dehydrogenase|Rhodospirillales bacterium||a-proteobacteria|147
MTTQPHVLIAGAGFVGLSTALYLQREGARVTLLDPNGPGEGASKGNAAVLAVDSVLPVAM
PGVLKDVPGMLLDPLGPLAIRWSYLPRIAPWLVRFVAASRRSRVEEIAAALRPLLASAIE
AYLPLAEAAGVPDMIRRTGWLSLYETDESFRKAQWGLELQRRLGVRVELLRAEEIRQAEP
TLAPIYKHGVIHPENAYVLDPWRLAQSLAETVQRQGGRIERRALTGFTFRDGRPVAGRTA
KGEIDFDVVVVAAGAWSRPLARALGRDVPLDTERGYHMTLPNPGVMPRRPLYSGDHSFAV
TPLEIGLRFAGTVELGGLDAPPNYDRAEKLLTHGRRMFPGLESRGASRWMGFRPSMPDSL
PVIGRVPGLPNAVLAFGHGHLGLTLGAITGKLAAALALGRPPALDVAPYRAERFQGGG
>MBC3948386_1 FAD-binding oxidoreductase|Pseudomonas folii||g-proteobacteria|148
MNQDTATTPRHIVVIGGGIVGACTALALLKDGYRVTILEPNDPGGEHAASYGNGAFISPA
SIIPMSMPGLWKKVPGFLLDPLGPFTIRWQYLLKLAPWLIRFVKAGATPAKAARTAGILS
TLLSDAPARHRALATACGVPDLIRQDGLLYVYPDRDAFAQEAFSWQLRRDNGIQWWELDA
DALHEFEPALSRRYTFGVLLESGGHCLDPGAYVRGLVNSFTALGGELIQARAEGFNISNA
RLQSVRTDKGAVICDGAVITAGIHSKVLAKSVGDRVSLESERGYHVQVAQPASGPRIPVM
PSDGKMANTMTRSGLRASGQVELAGVGYPPDWKRAEILLHHLLKTYPGLGDDPTQLKISR
WQGNRPSTPDGLPVIAKAKATPDVVHAFGHGHVGLASAPMTAEIVASLFAGKPTPIDITP
FSASRF
>MCH6587714_1 FAD-dependent oxidoreductase|Pseudomonadota bacterium||Proteobacteriota|149
MAQSETNPRHNSRHVVVIGAGIVGVCSALALRRAGFRVTLLEREAPGRGASFGNGAVIGE
EAVVPVATPGILRRVPGMLLDPRGPLALRWSYLPRIAPWLLRFAAASRPQRVEAISIALA
ALLEGSFAAFDRLLEAADAGDMLRRTGWLCVYETEAGLAAYRPLLALQRRRGVSFDILEP
DALRAFEPALAPIFARAVYYPDVGYARDSLRLVQVLAAAFGRHGGTLTHAEARGFEIGPD
GPRAVLTEAGPLPCDAVVVAAGAWSKRLAAELGSAPPLDTERGYHVQFAAPGVAPRLPVY
STERGIIATPLEVGLRVGGTVELGGLKAAPNWDRARVLLEQAKRWFPGLRTEGHSRWMGF
RPSMPDSLPVIGRSPRFANAIFAFGHGHCGMMMGARTGEIVAALLAERDPGLDMTPYRAD
RF
>WP_280704501_1 FAD-binding oxidoreductase|Bradyrhizobium sp_ BR13661||a-proteobacteria|150
MPESRHVAIIGAGAIGVISAIEALREGHRVTLIDAGTPGGEQAASYGNAGWLSSHSVIPP
AEPGVWKKVPGYLIDPLGPLAIRWSYLPKALPWLIKYLLSGWTEARVETTAFALRDLLKD
APLLHRKLAEEAGVPELVERNGVMHVFPSRGNFDNDLGWRLRKKVGVQWMELNADEMRQR
EPDLHPRYTFGVVVEEAGRCRDPGAYVAALAQHALANGVKFVQAKAIGLKLSGNKLVAVR
TETGEIACDAAVVAAGAHSKKLTASVGDPLPLETERGYHVMIENPEIGPRSSIMASDAKM
VVNWTDKGLRAAGTVEIAGLEAAPNWKRAEILRNHLLSMFPKLPKDIPASRIKTWFGHRP
SMPDGRPCIGYARASRDIVYAFGHGHIGLVSSARTGRLVAQLLSGKPPEISLAPFSPSRF
L
>WP_091968269_1 FAD-dependent oxidoreductase|Methylobacterium gossipiicola||a-proteobacteria|151
MSAGTARHVVVIGSGAVGTVSAIECLRWGHRVTVVDPGEPGGEHATSYGNAGWLSSHSVI
PPAEPGMWKKVPGFLLDPLGPLSIRWRYLHRVMPWLIRFLLAARNPTLIEGTAQAMRTLL
VDAPKLHAGLATEAGVPHLIERRGVLHVYPDRAAFEGDARSWGIRRAVGVEWLELSADEL
RQREPDLHRRYTFGLVVEEAGHCRDPGGYVAALAALAQARGATYRTTRATGFRRDGERLL
AVTTEEGDIACDAAVVAAGVRSKALTATLGDPLPLESERGYHVMIPGAAAGPRTPVMASD
AKMIVNPMNGGLRAAGQVEFAGLSAVPNWKRAEILRDHLVSMFPALAGTVSADNLKVWLG
HRPSMPDGRPCIGPSRNVPDVIYAFGHGHVGLVGSARTGRLVAQLVSGVAPEIALAPFDP
RRFL
>WP_142584054_1 FAD-dependent oxidoreductase|Methylobacterium symbioticum||a-proteobacteria|152
MSAGPARHVVIIGSGAVGTVSAIECLRAGHRVTVVDPGQPGGEQASSYGNAGWLSSHSVI
PPAEPGMWKKVPSFLLDPLGPLSIRWTYLPKVLPWLIRFLLGARTTAQIERTAQAMRTLL
VDAPKLHAGLAAEAGVPQLIERRGVLHVYPDRAAFAGDARSWAIRRKVGVAWLELSAEEL
RQREPHLHPRYTFGLVVEEAGHCRDPGGYVAALSELARARGATYRETRATGFRHEGGRLR
AVVTEQGEIACDRAVVAAGARSKALAAALGDPLPLESERGYHVMIPDAAVGPRTPVMASD
AKMIANFMNGGLRAAGQVEFAGLAAAPNWKRAEILRDHLLTMFPDLGGSVSADRLRVWLG
HRPSMPDGRPCIGPARATADVVYAFGHGHVGLVGSARTGRLVAQLVGGAEPEIPLAPFDP
RRFL
>MDQ6620362_1 FAD-dependent oxidoreductase|Pseudomonadota bacterium||Proteobacteriota|153
MTGRVAVIGAGVVGLACASYLQMRGRAVTLIDPGAPGEYCSSGNAGCFSRASCVPLGLPG
SWRNVPGWLVHPDGPLAIAPQYALRVAPWLWRLHRATSLARVNAIADALHALLTVTLDKW
RPLAARADASHLIVQRGYAFAYSTERAFAGDALGRALREARGVRIEILTGAAIRDYEPAL
SERTRRLVVLPEQGHCTDPLALSRALAERLRAGGAQFISGAATRFECNDGHVRAVVTDRD
TVATDAVVLAAGAHSKPLAAALGSAVPLETERGYHVTLSAPSVMPRAPLMSGEGKFFATP
MDSGLRIAGTVELAGLDAAPNFARADALLQGGKRLLPALRYSAVERWMGHRPSLPDSMPV
LGRSPRYANAFFAFGHGHVGLTAAAPTGEIIADLVCGREPYMNVAPFAAERFEQGGRLNG
>WP_157327761_1 FAD-dependent oxidoreductase|Bradyrhizobium cajani||a-proteobacteria|154
MATGRHVAIIGAGAVGVISAIEALREGHRVTLIDPGEPGGEQAASYGNAGWLSSHSVIPP
AEPGVWKKVPGYLMDPLGPLAIRWSYLPKALPWLIKYLLSGWTEARVEKTAFALRDLLRD
APLLHKKLAEEAGVPELIERNGVMHVFASRGNFDNDLGWRLRKKVGVEWLELSADEMRQR
EPDLHPRYTFGVVVEEAGRCRDPGAYVAALAQHALAIGAKLMRAKATGLKLDGNKLVAVL
TETGEIPCDAAVVAAGARSKQLTASVGDPLPLETERGYHVMIENPEAGPRSSMMASDAKM
VVNWTDRGLRAAGTVEIAGLEATPNWKRAEILRNHLFSMFPKLPKDIPASRIKTWFGHRP
SMPDGRPCIGYARASRDIVYAFGHGHVGLVGSARTGRLVAQLLSGKQPEIPLAPFAPNRF
L
>WP_057742957_1 FAD-binding oxidoreductase|Bradyrhizobium manausense||a-proteobacteria|155
MAEGRHVAIIGAGAIGVISAIEALREGHRVTLIDPGEPGGEQAASYGNAGWLSSHSVIPP
AEPGVWTKVPGYLMDPLGPLAIRWSYLPKALPWLIKYLLSGWTEARVEKTAFALRDLLKD
APLLHRKLAEEAGVPELVERNGVMHVFPSRGNFDNDLGWRLRRKVGVEWLELNADEMRQR
EPDLHPRYTFGVVVEEAGRCRDPGAYVAALAQHALAGGAKLVRAKATGLKLSGNKLVAVL
TDTGEIACDAAVVAAGARSKQLTASVGDSLPLETERGYHVMIENPEVGPRSSMMASDAKM
VANWTNKGLRAAGTVEIAGLAAAPNWKRAEILRDHLLSMFPKLPRDIPASRIKMWFGHRP
SMPDGRPCIGYSRASRDIVYAFGHGHVGLVGSARTGRLVAQLLSGKPPEIPLAPFSPDRF
L
>WP_298877030_1 FAD-binding oxidoreductase|uncultured Bradyrhizobium sp_||a-proteobacteria|156
MAEARHVAIIGAGAVGVISAIEALREGHRVTLIDAGEPGGEQAASYGNAGWLSSHSVIPP
AEPGTWKKVPGYLMDPLGPLAIRWSYLGKALPWLIKYLLSGWTAGRVEQTAFALRDLLKD
APLLHRKLAEEAGVSELIERNGVMHIFPSRGNFDNDLGWRLRKKVGVAWMELSADEMRQR
EPDLHPRYTFGVVVEEAGRCRDPGAYVAALAQHALARGAKLVHAKATGLKLSGNKLVAVL
TETGEIPCDAAVVAAGAHSKKLTASVGDPLPLETERGYHVMIENPETGPRSSMMASDAKM
VVNWTNKGLRAAGTVEIAGLEAAPNWKRAEILRNHLLSMFPKLPKDIPASRIKMWFGHRP
SMPDGIPCIGYARASRDIVYAFGHGHVGLVGSARTGRLVAQLLSGKQPEIPLAPFSPNRF
L
>MSP01696_1 FAD-dependent oxidoreductase|Acetobacteraceae bacterium||a-proteobacteria|157
MRPNRGPEESFVSKHVVIIGAGIVGAASALELLRDGHRVTIVEPGDPGGEQAASYGNGTL
LNPSSVIPMATPGIWKKVPGYLLDPLGPLAIRWSYLPRLLPWLRRFVAAGSTPAKLSTIA
HALQPLLADAPALHRALAEEAGVGELIVKQGVLFAYPDRAAFEAEALSWRLRRENGTRWL
ELDEDELRQREPTLSRRYKFALLVEENGQCRDPGAYVAALVRHAVASGATLRRAGATGFR
IENGQLRAVITTDGEVAADKSVIAAGAYSKQLAAAAGDRVPLETERGYHVVISDPGVEPR
YPVMPSDGKMAFAMTPAGLRTGGQVELAGLEAAPNWKRAEVLLKFVREVYPGVPANLPPE
RLKLWMGHRPSMPDGLPCLGPASGSPDILHAFGHGHVGLTAGAATGKIVADLISGRPPAF
DLTPYAARRFA
>WP_188104306_1 FAD-dependent oxidoreductase|Bradyrhizobium campsiandrae||a-proteobacteria|158
MVEGRHVAIIGAGAVGVISAIEALREGHRVTLIDPGEPGGEQAASYGNAGWLSSHSVIPP
AEPGIWKKVPGYLMDPLGPLAIRWSYLPKALPWLIKYLLSGWTEARVEQTAFALRDLLKD
APLLHRKLAEEAGVPELVERNGVMHVFPSRGNFDNDLGWRLRKKVGVAWMELSADEMRQR
EPDLHPRYTFGVVVEEAGRCRDPGAYVAALAQHALASGAKLVRAKATGLKLSGDKLVAVM
TETGEISCDAAVVAAGAHSKRLTASVGDALPLETERGYHVMIEHPETGPRSSMMAADAKM
VVNWTDKGLRAAGTVEIAGLQAAPNWKRAEILRNHLLGMFPKLPKDMPASRIKTWFGHRP
SMPDGRPCIGYSRASRDIVYAFGHGHVGLVGSARTGRLVAQLLSSKQPEIPLAPFSPNRF
L
>MCX7356103_1 FAD-dependent oxidoreductase|Alphaproteobacteria bacterium||a-proteobacteria|159
MANTGPRNVTVIGAGIVGTATANYMLREGHKVTLIERNEPGKATSFGNLGGISPGSVVPV
ATPGMLKQIPKWLLDPEGPLFVRWYYLPQVMPWLVKFLMAGRRDRVYGISKALSALNGPT
FEAYQPLLKAAGVEHLFHRTGQLFLYQSDESRKKDALGIELRAMTGQRCDVLNKDEIRQL
EPALAPVFESAILMPDHGHCKNPFGLVQALAQHFTRSGGTYLNREVRGFEMGPNGPTKLR
TDQGDLPVEDVIIAGGAWSNMLTKQLGHSVPLESHRGYHVTVEDPGIVPRIMCFPIEHKF
AITPMEMGLRIGGTVELAGLDAEPNYERARVLLRMGKRLIPGLKPDKFTEWMGHRPCHPD
SLPVIGASPKWKNVFFAFGHGHQGLLGASQTGKVLSELLSGKTLSMDLTPFRVDRF
>WP_290197479_1 FAD-binding oxidoreductase|Zwartia vadi||b-proteobacteria|160
MASQDHVVIIGAGIIGATSAYQCLQAGLRVTLVEPEQPGNEQAASYGNAGWLSSHSVLPP
ATPGAWKHVPKWLADPLGPLAIRWRYFPRALPWLRRYLSAASNYTKIERTAVALRSLLAG
APAIHEEMADEAGVSHLIVRTGLLHVYLSKAHFLEDAKAWEIRRKEGVEWKELDAEALAA
LEPDLDRRYTFGVLVPETGSCRNPGAYTAALIRYAQSRGAQLIRAHATGFRIEQGKLSAV
LTDKGEISCDKAVIAIGARAKALARQAGDEVSLESERGYHAVLSHPEAGPRTPTMFADCK
VIVTGMEQGLRVAGQVEIADIDDVPDWRRAEILRQHLVKLYPKLPTDLSTDRIKIWMGRR
PSTPDGLPCIGLASGCADIIHAYGHGHVGLVGSARTGRLVAQLAQGAQPEISLAPFSPQR
FTHAP
>WP_045013693_1 FAD-dependent oxidoreductase|Bradyrhizobium sp_ LTSP849||a-proteobacteria|161
MPEGRHVAIIGAGAVGVISAIEALREGHRVTLIDPGEPGGEQAASYGNAGWLSSHSVIPP
AEPGVWKKVPGYLMDPLGPLAIRWSYLPKALPWLIKYLLSGWTEARVEKTAFALRDLLKD
APLLHRKLAEEAGVPELVERNGVMHVFPSRGNFDNDLGWRLRKKVGVEWLELNADEIRQR
EPELHPRYTFGVVVEEAGRCRDPGAYVAALANHALASGVELVRAKATGLKLNGNKLVAVV
TETGEIPCDAAVVAAGARSKQLTASVGDSLPLETERGYHVMIAHPESGPRSSIMASDAKM
VVNWTDKGLRAAGTVEIAGLEAAPNWKRAEILRDHLFSMFPKLPKDIPASRIKTWFGHRP
SMPDGRPCIGYARASRDIVYAFGHGHIGLVGSARTGRLVAQLLSGKEPEIPLAPFAPNRF
L
>WP_316663769_1 FAD-dependent oxidoreductase|Ralstonia sp_ LMG 19083||b-proteobacteria|162
MAFSGVSTAGDRPQITVVGAGIVGTACALQLQREGHQVTLLDQAGIGEGCSFGNAGCLSV
ASVVPMALPGMLKQVPKWLADPMGPLTVRWPYLPRALPWLLQWVLAGNEAQARATAQPLA
SLFSATFPGYRNLLDAAQYDGLIRQTGHLYVWRTLARSSGDVLAQSIRDTAGVRSQALSA
GEARELEPALAADIQSGLLLPDNGFTVNPERLVKTLAANFAAAGGTFLRRKVLDVEFGRS
DYGGPTRLHTDCGTLPVSKLVLCAGAWSMRLGAKLTSIRIPLDTERGYHATLRTPTVQPS
RPIMDCERKFIATPMEGGLRIAGTVEIGGLDAPPDYRRARILMQQGQQLFPGLRFADDSQ
WMGHRPSLPDSLPVIDRSERYRNVFFAFGHGHLGMTGAPGTARLIADLVGERTPLIDARP
YGLQRFR
>WP_128927495_1 FAD-binding oxidoreductase|Bradyrhizobium guangxiense||a-proteobacteria|163
MAAGRHVAIIGAGAVGVISAIEALREGHRVTLIDPGEPGGEQAASYGNAGWLSSHSVIPP
AEPGIWKKVPGYLMDPLGPLAIRWSYFPKALPWLIRYLLSGWTEARVETTAFALRDLLKD
APLLHRKLAEEAGGPELIERNGVMHVFTSRGNFDNDLGWQLRRKVGVEWLELSADEMRQR
EPDLHPRYTFGVVVEEAGRCRDPGAYVAALANHAIAGGAKHVRAKAAGLKLNGNKLVAVL
TDTGEIACDAAVIAAGARSKQLTASIGDPLPLETERGYHVMIEHPESGPRSSMMASDAKM
VVNWTNKGLRAAGTVEIAGLQAAPNWKRAEILRDHLIGMFPKLPKDIPASRIKTWFGHRP
SMPDGRPCIGYARASRDVVYAFGHGHVGLVGSARTGRLVAQLVSGKAPEIPLLPFAPERF
L
>WP_216836418_1 FAD-binding oxidoreductase|Falsiroseomonas tokyonensis||a-proteobacteria|164
MRPEASAPPHVVVIGAGIIGAATALGALREGFRVTILEPGEPGGEQAASYGNGCWLSPMS
VIPPSSPGLWKKVPKFLADPLGPLAIRWSYFPKVLPWLARYLWAGWTEAKVLRAAQALRP
LLVGSPALHKQLAEQAGVGHLIEQRGLVYVYENRAQFESEALAWRVRRQVGIEWLELDAD
EMRQREPELDRRYAFGALVEEGGHCRDPGAYVAALVAHARAEGAELRREAATGFRLEDGR
LRAVLTGSGEVACDRAVICAGAHSKKLAAAVGSRVPLETERGYHAMVADAEVGPRMPMMP
YDGKMSITWTDRGLRCAGQVEIAGLEAAPNWKRAEILRDHLLRSFPGLPRDLPAERVKLW
MGHRPSMPDGLPCIGPSAATPDVLLAFGHGHTGLVAAPRTAAAVVDLLAGRKPALPVQPF
RPERFA
>WP_151118217_1 FAD-dependent oxidoreductase|Hypericibacter adhaerens||a-proteobacteria|165
MANESQPMFRSAGAARPANAPRHVGVIGAGIVGICCALYLQRDGLRVTVIDRGPPGEGTS
KGNAAIIAGASCEPVAMPGIVWRVPGMLMDPLGPLAIRWSYLPQLAPWLLKFVAASAPSR
VELISKALRALSLEAVPAFKTLMREAGIMDMLREDGWLSVYRSDKSFAGAQHELELSRQN
NVKMEILGQHELRQMEPTLAPDFKHGVLYPEHAHTVNNFRLVQELARHFVNRGGRVVQEE
VLGFRKGPDGPTHILTGAGEHAIDAVVLAAGAWSKRLTKMLGHRVPLDTERGYHVMLPNP
AVMPRRPIHIGDYGFVATPLEHGLRFAGTVELGGLDLPPNYDRARVLLERGRTVFPGLKE
EGKTEWMGFRPSVPDSVPVISGGHFDNCFFAYGHGHLGLTYGAITGRLIADLVANRATGF
DMGPYRVDRRW
>WP_315838536_1 FAD-binding oxidoreductase|Bradyrhizobium sp_ BL16A||a-proteobacteria|166
MTTATSRHVAIIGAGAVGVVSAIEALRDGHRVTLIDPGEPGGEQAASYGNAGWLSSHSVI
PPSEPGVWKKVPGYLMDPLGPLAIRWSYLPKVLPWLVQYLLSGWTEARVEKTAWALRDLL
KDAPKLHKVLADEAGVSELIERNGVMHVYPSRAPFDGDLGWRIRKRVGIQWLELNADEMR
QREPDLDPRYTFGVLVEEAGRCRNPGGYVAALAAHAMAQGAEIVKAHAKGFRIDNGKLVS
VITDSGEISCDAAVIAAGARSKALAASIGDPLPLETERGYHVMITDPGTGPRTSMMASDA
KMVINWTDKGLRAAGQVEFAGVDAAPNWKRAEILRENLIGMFPKLPKSISPDRIKVWLGH
RPSMPDGRPCIGHARATRDIVYAFGHGHVGLVGSARTGRLVAQLVSGRDPEIPLAPFAPT
RFL
>HHZ77466_1 FAD-binding oxidoreductase|Candidatus Lambdaproteobacteria bacterium||a-proteobacteria|167
MSSNTLPYTKNVHIIGAGIVGLCCALHLQRDGWQVTLIDKVGPGESCSFGHAGVLSETSA
LPNAMPGVMVKVPKWLLDPEGPLYIRFRYLPKLLPWLLRFLKAGTASESENTVRSLLALN
AGTVEKYQTLVNGSQVRSLIRPSGYLNVYQNESSFKHASRGWELLRRHGAQLRMLSGEEL
HELEPTLSPSYNRAVLIENQGYTTNPFRLAQVLSEQFSQTGGIILRREVREVLLSAEGNV
RLNLDLGYVESRKLVVAAGAWSHRFTAQLGVSIPLETERGYHVTIAHPEVLPSHVIMEAE
RKFVATPMEIGRFAGTAELAGLEAPPNYERAEILLRLGKRMFPGISGTEKTEWMGHRPSL
PDSRPVIGKCPDAPNILFAFGHGHRGLIGAPMTGEIISDLMANRPPKIDITPFRPERF
>WP_202973063_1 FAD-binding oxidoreductase|Pseudomonas caspiana||g-proteobacteria|168
MSSASVMNQNVAEPARHIVVIGGGIVGACTALALLKDGHRVTILEPAELGGEQAASYGNG
AFLSPASIIPMSMPGLWKKVPGFLLDPQGPFTIRWQYLLKLAPWLIRFVKAGATPAKAAR
TAGILSTLLSDAPARHLALATACDVPELIRQDGLLYVYPDRDAFAQEAFSWQLRRDNGIQ
WWELDADALHEFEPALSHRYTFGVLLESGGHCLDPGAYVRGLVNSFTALGGELIQARAEG
FNISNARLQSVRTDKGAVVCDGAVISAGIHSKVLARSVGDKVSLESERGYHVQIAQPASG
PRIPVMPSDGKMANTMTLSGLRASGQVELAGVDYPPDWKRADILLHHLLKTYPGLGDDPT
QLNISRWQGNRPSTPDGLPVIAKAKATPDVVHAFGHGHVGLASAPMTAEIVASLFAGESP
PIDITPFAASRF
>MBK8741256_1 FAD-dependent oxidoreductase|Betaproteobacteria bacterium||b-proteobacteria|169
MSRHVVIIGAGVIGAMSAIHALRDGHRVTILEPETPGGEQASSYGNAGWLSSHSVIPPST
PGMWMKVPGYLLDPLGPLAIRWSYLPQALPWLLRYLAEGATKERVTRTARALRTLLVESP
VLHRAVAEQAGVAHLIVHEGVLHVYPSRADFDAEALNWSVRREVGVRWQELSAAELHQRE
PALDERYTFGVFVAEAGHCRDPGAYVAALVAHACALGANLVQGQAIGFRIEGGRLRAVRT
AGSEIACEAAVIAAGGRSKALAAAAGDRVALEVERGYHVMIAQPEGAPRTPMMAADCKAV
ATLTEGGLRLAGQVEIAAFDAAPDWRRADILRDQLLRMFPALPRELAASRVRYWLGRRPS
TPDGLPCIGAARACPDIIHAYGHGHVGMVAAARTGRLVGQLLSGRTPEIPLEPFDPRRFG
>MDB5372711_1 FAD-binding oxidoreductase|Belnapia sp_||a-proteobacteria|170
MKGHVVVIGAGILGACTALELLKAGFRVSIVEPGPPGGEQAASYGNGCWLSPMSVIPPAT
PGLWKKVPGFLADPLGPLAIRWSYLPKVLPWLARYLASGWTEARVLRTAVALRALLQGAP
ALHAALAEEAGVGHLIERRGLMYIYPSRAEFEAEAMAWRIRRQVGVEWLEIGADELRQRE
PELDRRYGFAALIEEGGHCRDPGGYVAALVQLAEAQGAQRVQARAIGFRIEAGRLRSVLT
DTGEIAADRAVIAAGAHSKALAAAVGDAVPLETERGYHAMVMHPESGPRTPMMPSDGKMS
VTMTDLGLRCAGQVEIAGLEAAPNWQRAAILRDHLLRSFPGLPRDLPPERVKFWMGHRPS
MPDGLPCIGPARRTSDVVHAFGHGHVGLVSAPRSARLVAQMLLAQPMEIDAKPYDPRRFG
>WP_232743754_1 FAD-dependent oxidoreductase|Paralcaligenes sp_ KSB-10||b-proteobacteria|171
MHSSGISNREVVVIGAGIIGAATALVLQRQGFSVTLVDKGPPGMECSYGNGGAISPDFCV
PASLPGMLKRVPRWLADPSGPLVIRWGRLPVVLPWMVRWIRAGSIDRVEAAATALRALHA
PSLTAYARLLGPEAAGLIETTGQIYVWKSERAGPTETLARALREKHGVQTQALDAAQIRQ
LDPQLAPGFTKGLFFSDNGHTVNPLRLVQTLVDLFQQIGGRLRRAEVLGLERQAKAVKFV
CCDDGVKLAADAVVIAAGMRSRELAALLGDSIPLEAERGYHVMLPDPHVRPAIKISNRDL
MFGLTPMEHGVRIAGTVEFAKPNAPMDEQRARALLANAKRMYPGLNTDGATFWMGSRPST
PDSLPVIDRASTAPNVIYAFGHGHTGLTGAPMTAELTCQLLSGARSAIDISPYRLSRF
>WP_283062074_1 FAD-dependent oxidoreductase|Bradyrhizobium australafricanum||a-proteobacteria|172
MPKQESRHVAIIGAGAVGVISAIEALRAGHSVTLIDPGEPGGTQAASYGNAGWLSSHSVI
PPAEPGTWKKVPGYLMDPLGPLAIRWSYLPKALPWLVKYLLSSRTEAQVEATARAMRDLL
KDAPLLHRQLAEEAGVGELIERRGVMHVFPSRAPFDRDLGWRIRKRVGIEWLELDEDEMR
QREPDLHPRYKFGVVVEEAGRCRDPGAYVGALAAHAIANGAERVAAKATGLRLAGDRLVA
VITESGEIACDAAVVAAGARSRQLTASIGDPLPLETERGYHVMIENPESGPRNSMMASDA
KMVVNWTDKGLRAAGTVEIAGLDAAPNWKRAEILREHLFSMFPKLPRDIPPSRIKTWFGH
RPSMPDGRPCIGYARATRDVVYAFGHGHVGLVGSARTGRLVAQLLSGKAPEIPLAPFAPS
RFL
>WP_212067276_1 MULTISPECIES_ FAD-binding oxidoreductase|Bradyrhizobium||a-proteobacteria|173
MAASRHVAIIGAGAVGVISAIEALREGHRVTLIDPGEPGGEQAASYGNAGWLSSHSVIPP
AEPGIWKKVPGYLMDPLGPLAIRWSYLPKALPWLIKYLLSGWTPARVETTAFALRDLLKD
APLLHRKLAEEAGVPELIERNGVMHVFPSRSNFDNDLGWRLRRKVGVEWLELSADEIRQR
EPDLHSRYTFGVVVEEAGRCRDPGAYVAALANHAIAGGAKHVRAKATGLRLDGDKLVAVV
TETGEIPCDAAVVAAGARSKQLTASVGDVLPLETERGYHVMIENPETGPRSSMMASDAKM
VVNWTNKGLRAAGTVEIAGLEAAPNWKRAEILRDHLLGMFPKLPKDIPASRIKMWFGHRP
SMPDGRPCIGHARASRDIVYAFGHGHVGLVGSARTGRLVAQLLSGKPPEIPLLPFAPERF
L
>WP_301269667_1 FAD-binding oxidoreductase|Bradyrhizobium sp_ WYCCWR 13022||a-proteobacteria|174
MSQGRHVAIIGAGAIGVISAIEALREGHRVTLIDAGEPGGEQAASYGNAGWLSSHSVIPP
AEPGVWKKVPFYLMDPLGPLAIRWSYLPKALPWLIKYLLSGWTEARVEKTAFALRDLLKD
APLLHRKLAEEAGVPELVERNGVMHVFPSRGNFDNDLGWRLRKKVGVEWMELNADEMRQH
EPDLHPRYTFGVVVEEAGRCRDPGAYVAALAQHALANGAELVHAKATGLKLSGNKLVAVL
TDTGEIPCDAAVVAAGAHSKKLTASIGDPLPLETERGYHVMIENPETGPRSSMMASDAKM
VVNWTNKGLRAAGTVEIAGLEAAPNWKRAEILRNHLLGMFPKLPKDIPASRIKTWFGHRP
SMPDGIPCIGHARASRDIVYAFGHGHIGLVSSARTGRLVAQLLSGKAPEIPLAPFSPTRF
L
>MCH7930599_1 FAD-dependent oxidoreductase|Pseudomonadota bacterium||Proteobacteriota|175
MPREITVIGAGIVGLCCARWLQREGMRVTVLDPVPPGESCSFGNAGIISTGSVEPMVTPG
VLRKVAGWLVDPLGPLTIRWRHLPRLAPWLVRLLAASRPGRVGRISDALHALNAPGLDAY
RRLLGAGDIARLVRDNGILFVYESEAALDDDAGGWEMRRARGIRVERIGRDALRQLEPAL
GPTFACAVLIEDSAHVVDPAGVVKTLAERFAADGGGIERRRVTGFDLGPEGPRAVYTDAG
PRDAGAVVIAAGAWSRTLAAKLGSRVPLEAERGYHITLPDPGVAPSRPVGFIERGFIATP
MAMGLRLAGTVELASLDAPPDYRRARALLEHGRRLFPGLDGDGASEWMGCRPSLPDSLPV
IGRAPGFSNVYFAFGHGHLGLTQGAVTGELIAALVAGRPPAIDLAPYRADRF
>NUS20943_1 FAD-binding oxidoreductase|Mesorhizobium sp_||a-proteobacteria|176
MATARHVAIIGAGAVGVISAIETLREGHRVTLIDPGEPGGEQAASYGNAGWLSSHSVIPP
AEPGIWKKVPGYLMDPLGPLAIRWSYLPKALPWLIKYLLSGWTVARVEKTAFALRNLLKD
APLLHRKLAEEAGVPELIERNGVMHVFPSRGNFDNDLGWRLRKRVGVEWLELNADEMRQR
EPDLHPRYTFGVVVEEAGRCRDPGAYVAALANHALASGAKFVRARATGLRLNGNKLVAVI
TETGEVACDAAVIAAGARSKQLTASVGDSLPLETERGYHVMIENPESGPRSSMMASDAKM
VVNWTNKGLRAAGTVEIAGLEAAPSWKRADILRDNLFSMFPKLPKDIPASRIKTWFGHRP
SMPDGRPCIGYARASRDVVYAFGHGHVGLVGSARTGRLVAQLVSGKQPEIPLSPFAPDRF
L
>WP_165816173_1 FAD-dependent oxidoreductase|Mesorhizobium ephedrae||a-proteobacteria|177
MQGTKVTVIGAGIVGVCSANYLLKQGFEVEVIDPALPGSEDQCSYGNAGGICPGSCIPNS
MPGVLKNVPKWLMDPEGPLYVRLAYLPHALPWLLRFLAASRKSRVEEIAAAMRSLHRYTF
DCYEPLMKEAGCEELLQKRGQLFVYESEDGPAKGAYGLSLRRNHGVRVEILDADQIRQLE
PALAPIFKSAVYLPEQGQCPNPGRLVARLAEHAARQGARFIRARVRGFETGPNGASAVLL
EGGERRPVDQVVLAAGAWSAELARQLGDRIPFETERGYHVMIGGAETGLRIQTISADRKF
VASPMEEGLRIAGNVEFSGLKMPPNFFRADALLRQARPMFRKPIEGEVKRWMGHRPGTPD
SIPVIDRARHAPNVIYAFGHGHQGLIAGSVTGRVVAEMAAGQKTLIDLTPFKAGRF
>WP_131869563_1 MULTISPECIES_ FAD-binding oxidoreductase|unclassified Bradyrhizobium||a-proteobacteria|178
MLAGRHVAIIGAGAIGVISAIEALREGHRVTLIDPGEPGGEQAASYGNAGWLSSHSVIPP
AEPGIWRKVPGYLMDPLGPLAIRWSYLPKALPWLIKYLLSGWTESRVERTAFALRDLLKD
APLLHRKLAEEAGVPELIERNGVMHVFPSRGNFDNDLGWRLRRKVGVQWLELNADEMRQR
EPDLHPRYTFGVVVEEAGRCRDPGAYVAALAQHAFASGAKHVRAKATGLKLSGNKLVAVI
TETGEIACDAAVIAAGARSRQLTASVGDPLPLETERGYHVVIENPESGPRSSMMASDAKM
VVNWTNKGLRAAGTVEIAGLEAAPNWKRAEILRNHLLGMFPKLPKDIPASRIKTWFGHRP
SMPDGRPCIGYARASRDIVYAFGHGHVGLVGSARTGRLVAQLVSGKQPEIPLAPFAPDRF
L
>MBY0438685_1 FAD-dependent oxidoreductase|Burkholderiales bacterium||b-proteobacteria|179
MSAPGITVIGAGIVGVAVASYLQRDGHAVTLVDRGPPGEFTSMGNAGILSPGSVVPVGMP
GILKKVPQWLTDPAAPLSVKWGYLPQAAPWLWRFIRSSRRERVEQIADGLRPLLGQTFDA
YRTLTQAAGCTDLINQSGYMAVYETEAAFRADALAWQLRRARGVKVVDIDAAQIRDHDPD
LAPIYVRGVLLPEQGHVANPLWLTQRLFNHFIAAGGRYLQREVTGFDLSDGTVRALSTAD
GPLAVDRVVLAAGVFSASLAAQLGTQVPLESQRGYHVHFPEPGIAPRTPVMSGEYKFFVT
PMADGLRNAGTVEIAGLAAPPTQARIDALVRHTKRMYPGARLDDMRTWMGHRPCTPDSLP
VIGRSRHFGNVYFAFGHGHTGLCGGAPTGRLLADLVAGRPPNIDPAPYSPERF
>WP_248711225_1 FAD-binding oxidoreductase|Sediminicoccus rosea||a-proteobacteria|180
MNVAILGGGIVGACTALAAQRAGFGVTLIEPETAGGEQAASYGNGCWLSPSSVVPPAVPG
LWKKLPKFLSDPLGPLAIRWRYLPKVAPWLVRYLLAGWTEAKVMRTGHALRALVAGAPEL
HAALAEEAGVGHLIERRGLLYIYPSRADFEAEALAWRVRRETGVQWLEISEDELRQREPD
LDRRYTFGVLVEEGGHCLNPGAYVAALIAQAEAQGMRRVAARATGFVIEGGRLQAVRTDQ
GDVAAERAIICAGAHSRALARAAGDDLPLETERGYHAVIAGAEVGPRTPMMPSDGKMSLT
WTETGLRVAGQVEIAGLEAAPNWKRAEILRDHLLRSFPGLPREVPSGRLRVWMGHRPSMP
DGLPCLGPASASADILHGFGHGHVGLVAAPRSAALLAAMLAGAPMPFPAEPYSPHRFA
>WP_247988818_1 FAD-binding oxidoreductase|Bradyrhizobium sp_ 186||a-proteobacteria|181
MPTGRHIAIIGAGAVGVISAIEALREGHRVTLIDPGEPGGEQAASYGNAGWLSSHSVVPP
AEPGIWRKVPGYLMDPLGPLAIRWSYLPKALPWLIKYLLSGWTEARVEKTAFALRDLLKD
APLLHRKLAEEAGVPELIERNGVMHVFPSRGNFDDDLGWRLRKRVGVEWLELNADEMRQR
EPDLHPRYTFGIVVEEAGRCRDPGAYVAALANHALASGAKLVRAKATGLKLNGNKLVAVL
TETGEIACDAAVVAAGAHSRRLTASVGDPLPLETERGYHVMIENPESGPRNSMMASDAKL
VVNWTDKGLRAAGTVEIAGLEAEPNWKRAEILRNNLFSMFPKLPKDIPAARIKTWFGHRP
SMPDGRPCIGYARASRDIVYAFGHGHIGLVGSARTGRLVAQLLSGKAPEISLAPFAPNRF
L
>WP_123695118_1 FAD-dependent oxidoreductase|Stella humosa||a-proteobacteria|182
MTTSQSPAQPARTAPGQRPAPGQAKRIVVIGAGIVGMSCATHLLRDGHQVTVIDRLPPGE
GTSFGNAGMISPDTFTPIAMPGMLRKVPKWLSDPMGPLAIRWSYLPQAMPWLVRWIRAGR
IDRVERAAVALRALHGPAFATYRSLLGPDGFNDLIRQRGQLYLWRTDEPSETDRIADRLR
AEQGVRADPIGPDEIRQMEPSLAPGFRRGLYLPDNGSTANPHRLTVTLARNLQADGGRVL
QANVTDIETGADGVRRVMTDAGPVDADLVVLAAGAWSLRVAKRFGLRVPLETERGYHVML
PNPGPVPNRPISHRSGSFSMTPMEHGLRLAGTVEIAGLDAAPDERRAHILLEQARLALPT
LNAEGMQIWMGHRPSTPDSLPVIDQAPGVPGLFLAFGHGHTGLTGAPMTGRLLADLVAGR
KPSIDPAPYRAGRF
>MBN9552299_1 FAD-dependent oxidoreductase|Alphaproteobacteria bacterium||a-proteobacteria|183
MRGDRGGAGRKVTVIGAGIVGVCSANYLLKQGFEVEVIDPALPGSEDQCSYGNAGGICPG
SCIPNSMPGVWKNVPKWLMDPEGPLYVRLAYLPHALPWLLRFLASSRKSRVEEISAAMRA
LHHYTFECYEPLMKEAGCEELLQKRGQLFVYESADGPGKNNYGLELRRAHGVRVDILNAD
EIRQLEPALASIFKSAVYLPEQGQCPNPGRLVRKLAENAARQGAEFIQARVKDFELDGQE
LKAVVLEGGERRTVDQAVLAAGAWSADLARKLGNRIPFETERGYHVMVKGADTGLRIQTI
SADRKFVASPMEEGLRIAGNVEFSGLQPPPNMFRADALLKQARPMFRKFREGEVKRWMGH
RPGTPDSIPVIDRARRARNVIYAFGHGHQGLIAGSVTGKLVAELAAGLPTTVDLSPFRAD
RF
>WP_271627560_1 FAD-binding oxidoreductase|Bradyrhizobium sp_ CCBAU 11445||a-proteobacteria|184
MQESRHVAIIGAGAVGVISAIEALREGHRVTLIDASEPGGEQAASYGNAGWLSSHSVIPP
AEPGLWKKVPFYLMDPLGPLAIRWSYLPKALPWLIKYLLSGWTEARVEKTAFALRDLLKD
APLLHRKLAEEAGVPELIERNGVMHVFPTRGNFDNDLGWRLRRKVGVEWLELNADEMRQR
EPDLHPRYTFGVVVEEAGRCRDPGAYVAALAQHALASGAKLVRAKATGLKLSGSKLVAVL
TDTGEIACDAAVVAAGARSKQLTASVGDSLPLETERGYHVMIENPESGPRSSMMASDAKT
VANWTNKGLRAAGTVEIAGLEAAPNWKRAEILRDHLLSMFPKLPKDISASRIKTWFGHRP
SMPDGRPCIGYARASRDIIYAFGHGHIGLVGSARTGRLVAQLVSRTQPEIPLEPFAPDRF
L
>KAB2847891_1 MAG_ FAD-dependent oxidoreductase|Hyphomicrobiaceae bacterium||a-proteobacteria|185
MAKDVTVVGAGIIGICAASYLQRAGFKVKVVDERPPGMATSYGNAGGLSSGSFVPLSYPG
ILKQVPKWLLDKDGPLVVRPGYLLKALPWLLAFLRAGRPETYRRSAKALAALAQPLFENL
MPLVKDANASHLVKRVGQLHLYSTREAFAADAGGRQIRRELGSTLAELGEDEIRQMEPTL
APIFRHAVHFPDHGHCTNPHGLVVALAETLRRNGGEIVEAKVETIEAGSDRARAIVTSRG
RIDVDELVVAAGAWSKPLAASLGHRVPLESQRGYHAMVAEPAVAPSRNLMWAEKKFLATP
MDKGVRFAGTVEIAGLDAPPDYHRADILLQFGRKMFPGLNGGEVSRWMGHRPCLPDSVPV
IGRSPNARNVTFAFGHGHIGLICASTTGKLVGEIVSGAEPSIDLSPYRIDRFR
>WP_160888255_1 FAD-dependent oxidoreductase|Microvirga makkahensis||a-proteobacteria|186
MSLHVVVIGAGIVGAATAVHLLREGHRVTILEPDEPGREQAASYGNGAWISPASVVPMST
PGLWKKVPGYLLDSRGPLTIRLSALPRLSPWLVRFLYAGAAVRRVEATARALSALLEDAP
DRHAELAAEAGIPELIRQSGLLYVYPDRAAFEAEALAWRLRRDNGVRWIEFDADELHRRE
PALHRRYKFGALVEAGAHCTDPGSYVAALVHYALGKGAAVVRARATGFDIEGGRLRAVRT
DSGFIECDRAVVSAGIHSKALARIAGDRVCLESERGYHVIISDPEAAPRVPVMPSDGKMA
NTLTMQGLRVSGQVELASVNAAPNWKRAAVLLNHARRTYPGLPDHIPEERISRWMGHRPS
TPDGLPVIGTASASRDIVHAFGHGHVGLASGPATASAVADILAGRPSRLPLTAYAPARFR
TWPRAPEAP
>WP_290317083_1 FAD-binding oxidoreductase|Paeniroseomonas aquatica||a-proteobacteria|187
MSHAVVIGAGIVGACTALELLKAGQRVTLLEPGPPGGEQAASYGNGCWLSPMSVIPPSMP
GLWKKVPGFLADPLGPLAIRWSYFPRVLPWLVRYLASGWTEARVLKTAQALRAMLVGAPA
LHAALAEEAGVGHLIERRGLMYIYPSRAEFEAEAMAWRIRRQVGVQWLELSADELRQREP
ELDRRYGFAALVEEGGHCRDPGAYVAALVQLAEAQGARRVTARATGFRIEAGRLRAVLTD
QGEVAADKAVIAAGAHSRVLAAAAGDTVPLETERGYHAMIEAPEAGPRTPLMPSDGKMSV
TMTDRGLRCAGQVEIAGLAAAPDWRRAEILRDHLLRSFPGLPRDLPASRVKLWMGHRPSM
PDGLPCLGPARATGDIIHAFGHGHVGLVSAPRSARLVTQLLLGQPTELDAGPYDPRRFG
>WP_247304446_1 MULTISPECIES_ FAD-binding oxidoreductase|unclassified Bradyrhizobium||a-proteobacteria|188
MSEGRHVAIIGAGAVGVISAIEALREGHRVTLIDAGEPGGEQAASYGNAGWLSSHSVIPP
AEPGLWKKVPGYLMDPLGPLAIRWSYLPKALPWLIKYLLSGWTEARVEKTAFALRDLLKD
APLLHKKLAEEAGVPELVERNGVMHVFPSRGNFDSNLGWRLRKKVGVEWLELNADEMRQR
EPDLHPRYTFGVVVEEAGRCRDPGAYVAALAQHALASGAKLVHAKATGLKLSGNKLVAVL
TETGEIACDAAVVAAGARSKQLTASVGDPLPLETERGYHVMIENPESGPRSSMMASDVSM
VVNWTDKGLRAAGTVEIAGLEAAPNWKRAEILRNNLFSMFPKLPKDISDSRIKTWFGHRP
SMPDGLPCIGHARASRDIVYAFGHGHVGLVGSARTGRLVAQLLSGKQPEIPLAPFAPTRF
L
>WP_039414138_1 FAD-dependent oxidoreductase|Pandoraea pulmonicola||b-proteobacteria|189
MNDSRPVVIIGGGLVGVCTAAYLQRAGHAVVIVDRRSARQAASLGNAGCINGSSVVPIAM
PGVLWQVPGWLMQPDGPLVLRWRYLPRMVPWLLRFIAASQPERVAAQARALRALLGPALD
AYQPLLDEAEANDLVTRRGYLIAYSTQSGMRGDEGGMALRRENGVQIETLDATALRELEP
TLSHDFVGARYIGETGHTLDPGALLARLTAHVVARGGRVVDAAAVAIETNDAHAVAVHTD
RGREAASTVVVAAGAWSAPFARQLGDRIVFDTERGYHVEIPTPAEMPSRPVMWAEGKLFA
TPMNGRLRGAGTVELAGLQAPPNWRRADLLLSQLHKMFPGAAPGVKSTTSVDGARWQGFR
PSTPDSLPVLGAASKVPNAFYAFGHGHVGLTAAASTGRTIAALVSGERPAIDLAPFSIGR
FR
>WP_284263935_1 FAD-binding oxidoreductase|Bradyrhizobium iriomotense||a-proteobacteria|190
MSQGRHIAIIGAGAVGVISAIEALREGYRVTLIDPGEPGGEQAASYGNAGWLSSHSVIPP
AEPGIWKKVPGYLMDPLGPLAIRWSYLPKALPWLIKYLLSGWTEVRVEKTAVALRDLLKD
APLLHRKLAEEAGVSELIERNGVMHVFPSRANFDGDLGWRIRKRVGVEWLELSADEMRQR
EPDLHPRYTFGVVVEEAGRCRDPGAYVAALANHALASGAKLVRARATGLKLNGSKLVAVL
TETGEIACDAAVVAAGARSKLLTASVGDPLPLETERGYHVMIEHPEVGPRSSMMASDAKM
VVNWTNKGLRAAGTVEIAGLDAEPNWKRAEILRDHLFSMFPKLPKDIPASRIKMWFGHRP
SMPDGRPCIGYARASRDVVYAFGHGHVGLVGSARTGRLVAQLVSGKTPEIPLEPFAPTRF
L
>WP_212428253_1 FAD-binding oxidoreductase|Bradyrhizobium manausense||a-proteobacteria|191
MPEGRHVAIIGAGAVGVISAIEALREGHGVTLIDAGVPGGEQAASYGNAGWLSSHSVIPP
AEPGVWKKVPGYLLDPLGPLAIRWSYLPKALPWLIKYLLSGWTAARVEKTAFALRDLLKD
APLLHRKLAEEAGVPELIERNGVMHVFPSRGNFDNDLGWRLRRKVGVEWLELNADEMRQR
EPDLDPRYSFGVVVEEAGRCRDPGAYVAALAQHALASGAKLVHARATGLKLNGNKLVAVL
TETGEIACDAAVVAAGAHSKRLTASVGDPLPLETERGYHVMIENPETGPRSSMMASDAKM
VVNWTNKGLRAAGTVEIAGLEAAPNWKRAEILRGHLLSMFPKLPRDIPPSRIKTWFGHRP
SMPDGRPCIGYARCSRDIVYAFGHGHVGLVGSARTGRLVAQLLSGKQPEIPLAPFAPTRF
L
>WP_246926299_1 MULTISPECIES_ FAD-binding oxidoreductase|unclassified Bradyrhizobium||a-proteobacteria|192
MTTGRHVAIIGAGAVGVISAIEALREGHRVTLIDPGEPGGEQAASYGNAGWLSSHSVIPP
AEPGIWKKVPGYLMDPLGPLAIRWSYLPRALPWLIKYLRSGWTEARVETTAFALRDLLKD
APLLHRKLADEAGVPELIERNGVMHVFPSRGNFDNDLGWRLRKKVGVEWLELSADEMRQR
EPDLHPRYTFGVVVEEAGRCRDPGAYVAALANHALASGAKFVRAKATGLKLSGNQLVAVV
TETGEIACDAAVIAAGARSKQLTASIGDPLPLETERGYHVMIENPESGPRSSMMASDAKM
VVNWTNKGLRAAGTVEIAGLEAAPNWKRAEILRNHLVSMFPKLPKDIPTSRVKTWFGHRP
SMPDGRPCIGYARASRDVVYAFGHGHVGLVGSARTGRLVAQLVSGKPPEIPLAPFAPDRF
L
>WP_170845088_1 FAD-dependent oxidoreductase|Chitinasiproducens palmae||b-proteobacteria|193
MHSLQPRTIVIGGGLVGMCTALQLQQQGRAVTVVDPRSLKQAASLGNAGCVNGSSIVPVA
MPGVVWQVPGWLRDPDGPLVMRWSRLPGMTPWLLRFLASSRPARVAAQARALRSLLAPAL
EAYRPLLARARATDLLRERGHTVLYSTDAGWRGDAAGMRLRADNGVAIEELDAGQLREAM
PALSDRFVRGRRIAETGHFVDPGELLRRFCEHFVSHGGSFVDAPAERVEVRDGRAVAVVT
RFGSLPALDVVVSAGAWSAKLARSLGDRVLLDTERGYHVEVPGAEHLLAAPVMWAEAKMF
ATPMAGRLRAAGTVELAGLQAPPTWRRAALLLEQLKRMFPALDAQLGLDTPGVGKWLGFR
PSTPDSLPVISRASRVPNVLYGFGHGHVGLTGAAATARVLADLASGTQPALDLKPFSIQR
F
>MDH3689858_1 FAD-binding oxidoreductase|Gammaproteobacteria bacterium||g-proteobacteria|194
MTSNISDTSRKVTVIGAGIVGISCALHLQQRGYDITIIDRLPPGEATSFGNAGVIATGAV
VPVATPGIIKKVPSMLLDPLGPLSIRWSYLPRLMPWLRSFVRNSSPQKVEKISDALSQLL
SASVEEHQLLTAGTGAEKWVRPAPYTYIYKDEQSFDKDAYVWKLRSDRGVKTQILRGGEV
QEYEPALSSHYKLAVQLHDHGYILDPSQLIKTLAQHFQTAGGKLLRTKVRDFEIGPNGPE
RLLTDTSPLEVDVLVIAAGAWSAELATKLGSTIPLESERGYHITIDNSGVSLRGPIMSAA
EKVVATPMTPGLRLAGLVEFGGLSAPPNYKRTRTLLKHAKRLFSGVNTAEFTEWMGHRPS
LPDSLPVVAKSPVYPSVYYAFGHQHVGMTSGPKTGRLIAALVAGESPNIDLAPFKADRF
>WP_097668427_1 FAD-binding oxidoreductase|Bradyrhizobium ottawaense||a-proteobacteria|195
MAAGRHVAIIGAGAVGVISAIEALREGHRVTLIDPGEPGGEQAASYGNAGWLSSHSVIPP
AEPGIWKKVPGYLMDPLGPLAIRWSYLPKALPWLVKYLLSGWTEARVEKTAFALRDLLRD
APLLHRKLAEEAGVSELIERNGVMHVFPSRVNFDNDLGWRLRKKVGVEWMELNADEMRQR
EPDLHPRYTFGVVVEEAGRCRDPGAYVAALANHAIASGVTHVRAKATGLRLNGDKLVAVL
TETGEIACDAAVVAAGARSKQLTASVGDPLPLETERGYHVMIENPESGPRSSMMACDAKM
VVNWTNKGLRAAGTVEIAGLEAAPNWKRAEILRNHLISMFPRLPKDIPPSRIKTWFGHRP
SMPDGRPCIGYARASRDIVYAFGHGHVGLVGSARTGRLVAQLLSGKAPEIPLAPFAPDRF
L
>WP_158671162_1 FAD-binding oxidoreductase|Bradyrhizobium guangdongense||a-proteobacteria|196
MPTGRHVAIIGAGAIGVVSAIEALREGHRVTLIDPGEPGGEQAASYGNAGWLSSHSVIPP
AEPGIWKKVPGYLLDPLGPLAIRWSYLPKALPWLIKYLLSGWTEARVEKTAFALRDLLKD
APLLHRKLAEEAGVPELIERNGVMHVFPTRGNFDDDLGWRLRRKVGVEWLELNADEMRQR
EPELHPRYTFGVVVEEAGRCRDPGAYVAALAAHAIANGAKHVRARAIGLKLSGNELVAVL
TETGEIACDAAVVAAGARSKLLTASVGDPLPLETERGYHVVIENPESGPRNSMMASDAKM
VVNWTDKGLRAAGTVEIAGLEAAPNWKRAEILRSHLLSMFPKLPKDIPAARIKTWFGHRP
SMPDGRPCIGYARASRDIVYAFGHGHVGLVGSARTGRLVAQLISGKQPEIPLAPFAPTRF
L
>MBI3918464_1 FAD-dependent oxidoreductase|Betaproteobacteria bacterium||b-proteobacteria|197
MRNITIIGAGIVGIATACYLRRDGHAVTVVDQRPPGEYCSFGNAGILSPGSIVPQSMPGV
LRKVPKYLLDPLGPLTVRWSYLPRATPWLLRFLASAERSRVEKTADALLPLTGKTFDAYD
PLVRHAGVSDLIRKTGYVVVYERDESYRGDAFAWQLRRDRGVEIEELDAAGIQRRVPSLA
KIYERGLYLPEQGYVANPERLTKALAAQFERDGGSILRREVRDIKLAPHGPQALETDAGP
LPVETLVVCAGAHSGELAAKLGEKVPIEAERGYHVMYSDPRIELPLPVSSAEGKFFVTPM
EMGVRIAGQAEFAGIYAAPDYRRADVLAKHMQRMFPDVSMADTTQWMGRRPSMPDSMPVI
GPSAKAPNVYYAFGHGHIGLCGGAPTGRVIADLIAGRPPAFDVSPFRIERFS
>WP_200453082_1 FAD-binding oxidoreductase|Bradyrhizobium diazoefficiens||a-proteobacteria|198
MSAGRHVAIIGAGAVGVISAIEALREGHRVTLIDPGEPGGEQAASYGNAGWLSSHSVIPP
AEPGIWKKVPGYLMDPLGPLAIRWSYLPKALPWLIKYLLSGWTEARVERTAFALRDLLKD
APLLHRKLAEEAGVPELIERNGVMHVFTSRGNFDSDLGWRLRKKVGVEWLELSADEMRQG
EPDLHPRYTFGVVVEEAGRCRDPGAYVAALANHALASGAKLVRAKATGLKLNGNKLVAVV
TENGEIACDAAVIAAGARSRHLTASIGDSLPLETERGYHVMIENPESGPRSSMMASDAKM
VVNWTDKGLRAAGTVEIAGLEAAPNWKRAEILRDNLFGMFPKLPRDIPASRIKTWFGHRP
SMPDGRPCIGYARASRDVVYAFGHGHVGLVGSARTGRLVAQLLSGKPPEIPLLPFAPERF
L
>WP_245296863_1 MULTISPECIES_ FAD-dependent oxidoreductase|Rhodomicrobium||a-proteobacteria|199
MSATGVSAAGGRHVAIIGAGAIGVISAIELLRDGHRVTIIDPGTPGGEQAASYGNAGWLS
SHSVIPPAEPGVWKKLPKFLMDPLGPLAIRWSYLPRALPWLARYLWSGWTEAKVEETARA
LRNLLRDAPLLHKALAAEAGLSALIEHQGLMHIYPSRADFEADKLAWGIRKRVGIEWLEL
SEDEMRQREPELHRRYKFGVLVEEAGRCRDPGAYVAGLARYAGELGAAFVSARATGLKLE
GGRVKAVVTGDGEIACDAVVVAAGARSKPLCASIGDRLPLETERGYHVMIEDAGTGPRTP
VMASDTKMVASRMNKGLRGAGQVEIAGLDAAPDWRRADILRDHLISMFPNLPKDLPPEKI
RVWLGHRPSMPDGRPCIGHARASRDVVYAFGHGHVGLVSSARTGRLVAQLIAAREPEIPL
GAFDPKRFL
>WP_150962296_1 FAD-dependent oxidoreductase|Methylobacterium sp_ YIM 132548||a-proteobacteria|200
MPAGSSRHVVIIGSGAVGTVSAIECLRAAHRVTVVDPGQPGGEHASSYGNAGWLSSHSVI
PPAEPGMWKKVPSFLLDPLGPLSIRWTYLPVILPWLIRFLLEARSAAQVEQTAEALRTLL
VDAPKFHASLAAEAGVAGLIERRGVLHVYPDRAAFEDDARSWAIRRKVGVAWLELSAEEL
RQREPDLHPRYTFGLVVEEAGHCRDPGNYVAALARLACERGARYVATRATGFRHAQGRLT
AVTTEQGDIACDCAVVAAGARSRALAASLGDPLPLESERGYHVMIPDAEVGPRTPVMASD
AKMIANFMDGGLRAAGQVEFAGLAAAPNWKRADILRDHLISMFPKLAGSVPADSPRVWLG
HRPSMPDGRPCIGPARKTADVIYAFGHGHVGLVGSARTGRIVAQLVSRAAPEIPLSPFDP
RRFL
>MSO92830_1 FAD-dependent oxidoreductase|Rhodospirillales bacterium||a-proteobacteria|201
MTRSVTVIGAGIVGMCTASYLQRAGLKVAVLDPVEPGGSCSFGNAGGLSPGSCVPASMPG
ILKQVPKWLTDPTAPLVLRWRYAPRALPWLWRFVMASRPETVERSADAISALTAPVFENY
APLIAEAGAEGLIRRNGQIYVYESEAAFLKDARGWDIRRRRSAKFEVMSADDIRKAEPAL
APIFQKGVRLPTHGYCVDPYGLVQALAAAFRKNGGEILPHRVLDIEMDGNQPRTLVTDAG
RRPVETLIIAAGAWSGQLARKLGHKVPLETQRGYHAMVADPAKTPNATIMWAERKFLATP
MAGGMRFAGTVEIAGLNAPPDYSRADQLLAFGREMFPGLGGGTVTRWMGHRPSLPDSVAV
IGPSPRVSNVFFAFGHGHVGLSCASTTGRLVSELVVGSKPCVDPRPYRIDRF
>EHL99150_1 FAD dependent oxidoreductase|Acetobacteraceae bacterium AT-5844||a-proteobacteria|202
MSKHVVVIGAGIEGACSAVELLRAGHRVTIVEPGEPGGEQAASFGNAGWFSSMSVIPPSE
PGLWRKVPGFLRDPLGPLAIRWQYFPRVLPWLTRYLLAGWTEEKILRTAQALRPLLKDSP
VLHGALAKEAGVPELIEHKGLLNVYFSRAGFEADAMGWRIRKQVGITWKEVEGDALREME
PDLDPAYTFAVLVEEAGRCLNPGRYVAALVAHAQRQGATLRKAAATGFKVEARKLKGVVL
EGDTLLECDAAVLCCGAHSRPLAARAGDYVPLETERGYHVMFHGAQQGPRHSASLAGAKM
VVNHMEDGLRAAGQVEIAGLHAAPNWKRAEILRDHLQRCFPGLPNPFPADRVTTWIGHRP
STPDGKPALGYASATRDIVHAFGHGHVGLVAGARTGRIVAQLVSGQEPEIPIQPFSPARF
H
>WP_216878845_1 FAD-binding oxidoreductase|Roseomonas oleicola||a-proteobacteria|203
MHVVVIGAGIIGAATALGALREGYRVTILEPGEPGGEQAASYGNGCWLSPMSVIPPSSPG
LWKKVPKFLADPLGPLAIRWSYFPKVLPWLARYLWAGWTEAKVEATARALRPLLVGSPAL
HKDLAEQAGVGALIEQRGLVYIYENRQQFEAEALAWRVRKKVGIEWLELGADEMRQREPE
LDRRYTFGALVEEGGHCRDPGGYVAALVALARSEGAELRREKATGFRIEGGRLKAVLTQG
GEVACDRAVISAGAYSKHLAAAAGSKVPLETERGYHAMVADAEVGPRTPMMPYDGKMSIT
WTDRGLRCAGQVEIAGLEAAPNWKRAEILRDHLLRSFPGLPRDLPASRVRMWMGHRPSMP
DGLPCIGPAGASPDVLCAFGHGHVGLVAAPRTATAVVDLLAGRSPALAIEPFRPSRFG
>WP_095734105_1 FAD-binding oxidoreductase|Bradyrhizobium sp_ UFLA03-84||a-proteobacteria|204
MPESARRHVAIIGAGAVGVISAIEAQRCGHRVTLIDPGEPGGQQAASYGNAGWLSSHSVI
PPAEPGTWKKVPGYLMDPLGPLAIRWSYLPKALPWLVKYLLSSWTEAQVEATARAMRDLL
KDAPLLHRQLAEEAGVPELIERRGVMHVFPSRAPFDKDLGWRIRKRVGIEWLELNEDEMR
QREPDLHPRYKFGVVVEEAGRCRDPGAYVTALAAHAIANGAGRVAAKATGLKLSGDRLVA
VVTESGEIACDAAVVAAGARSKQLTASIGDPLPLETERGYHVMIESPESGPRNSMMASDA
KMVVNWTDKGLRAAGTVEIAGLEAEPNWRRAEILREHLFSMFPKLPRDIPPSRIKTWFGH
RPSMPDGRPCIGHSRATRDVVYAFGHGHVGLVGSARTGRLVAQLLSGQTPEIPLAPFAPS
RFL
>MCC6867745_1 FAD-dependent oxidoreductase|Burkholderiales bacterium||b-proteobacteria|205
MNADGVRSARPIVVIGAGIVGVCCAAYLRRDGHDVLLLDREGPAAGTSQGNAGALSPGSC
VPLAMPGVFGKIPGWLMDAEGPLTIRPRYFPRALPWLLRFTLSARPARVAKIADALRALH
RPVFDCYEPLVTAAGCADLIRRTGTLAVYRSEKALASSESDWSIRRERGGELRAVSGAEL
REIEPALAPAYTHGMFIPDHGYTANPQRMVQALAGRFVADGGRLEIGAVRALEGAGESIA
VRMEDGRAIDADRVVVAAGAWSGRVLASLGIRLPLETQRGYQVTIADAGVAPRLPVVVSE
GKFYATPMEGGLRVAGTVEFAGLEAPPEYRRARRLLEQVRELYPGIRTERHTQWMGHRPC
LPDSLPVIGARHGHPRVLLAFGHGHNGMTSGPVTGRLVADLVAGRKPFIDCSAYSPDRF
>WP_207403666_1 FAD-binding oxidoreductase|Bordetella petrii||b-proteobacteria|206
MNAPGHVVIIGAGVVGAATAVQALNAGWRVTLVEPGEPGGPQAASYGNSGWLSSHSILPP
AAPGAWKQVPRWLKDPLGPLAIRWGYLPRALPWLVRYLAAARSWPRVERTAQALRTLLAG
APALHQALARQAGVPQLIEQRGLLHAYLSEQQFRADHRAWNIRRQEGIRWQELDAQALRA
LEPDLHPRYTFGVLVPETGHCRNPGAYVAALVRLAQSLGADLRRTRATGFDIRGGRLCAV
RTADGDIACDKAVIAAGVRSRALARQAGDAVPLAAERGYHAVVSQPEAGARTSTMFADCK
VVAHTMEDGLRVAGQVEIAAIDAAPDWRRAHILRDLLVSIYPALPAALPETRVDYWQGAR
PSMPDGLPCIGPASGSADIVHAFGHGHTGLVGSARTGELVVQLLQGQPPSIALAPFDPRR
FR
>RLA39238_1 MAG_ FAD-dependent oxidoreductase|Gammaproteobacteria bacterium||g-proteobacteria|208
MTLALQWEDSGSRSETLQEHSELTSCKKKENRQQVTIIGAGIVGVATAVHLQRAGYDVTI
VDKEPPGEGVSLGNAGIIACCSVVPVPTPGIWKKAPGMLLDPMGPLSLKWSYLPSLLPWL
MAYLRNSSAERVEVIASGLHSLLSDALREHQALAHGTKAEQLIKPSPWMYLYRNEAAYHK
DAFAWDLRRRHGAKISHLKHGEVQDMEPAISPNYTFAAVMQDHAFVRDPLRLVQLYAEEF
VRIGGKILQREVVDVEIGDNGPKRVYTAEGQIEVQRLVIAAGAWSSKLAARLSSPVPLEA
ERGYHVVLTNSGVNTKHPIMSATGKFIATPMAMGLRLAGLIEFAGLEAPPNYKRARTLLK
HAQNLFPGVQTEEYTEWMGRRPALPDSLPVIGRSPHFENVYYAFGHQHVGLTGGPKTGRL
IAEIIQNKPPSIDMAPFSINRFAT
>MDB5865085_1 dependent oxidoreductase family protein|Betaproteobacteria bacterium||b-proteobacteria|210
MTKKITIIGAGIVGVATASYLKRDGQDVTVVDMRPPGEYCSFGNAGILSPGSCVPLATPG
IHWKVPGYLADPMGPLTIRWGYLPKAAPWLLRFLAASNPKRVEGIADALRPLLRQTFDAY
EPLVQHAGVTDLIRRTGYVVTYEKRASYVGDSLAWKLRRDRGVIVEELVDAGIKALVPQL
TGHYEVGLYLPEQGFVANPERLTKALAAQFQRDGGVVLQRKVLDIEVGPDGPRALITSEG
RMPVETLVICAGSHSNEFTSKLGDRVPLEAERGYHVTYSDPGYTLPMPVFMPEHKFFITP
MEMGLRIAGQTEFAGIDAEPNYARADILDKHMRRVFPKISPADATKWMGRRPSMPDSLPV
IGRATRFANVYYAFGHGHVGLCSGAPTGRIVADLVAGRQPNVDVTPYRPDRF
>WP_296463424_1 FAD-dependent oxidoreductase|Pigmentiphaga sp_||b-proteobacteria|211
MRVVVIGNGIVGVCTAAWLQRDGHDVTFVDPRGPGEACSFGNAGSLSPSACLPVGMPGMW
KKVPGWLKDPLGPLTIRWSYLPTVMPWLLRFLRHSRPAEVVRIATAMRNLLAPIFENYDP
LLERANARHLVRRTGCLYVYSGREAARQWQWGMDLRRNLGVDMRDVGQEELESLEPDLKG
RFRFGILAPENGSTLDPSELVKALHAQCERDGARSVRASVKAFERHRDVVRGVRTDAGEV
IECDAVVVAAGAWSGGLVRDLGLRVPLESQRGYHVTVNSSNLSLRHTVMAVEYNIMVNPM
AKGLRLAGSVEFAGLAAPPDYRRAHVLLKRGREMFPHLDTSRYTEWMGHRPCLPDSMPVI
GRAPRLQNVWLGFGHGHVGMCGGATTGRELANLIAGRPTGVDLAPFAPDRF
>WP_212234629_1 FAD-binding oxidoreductase|Bradyrhizobium manausense||a-proteobacteria|213
MTQGRHVAIIGAGAIGVISAIEALREGHRVTLIDAGEPGGEQAASYGNAGWLSSHSVIPP
AEPGVWKKVPGYLMDPLGPLAIRWSYLPKALPWLIEYLLSGWTEARVETTAFALRDLLRD
APLLHRKLAEEAGVPELVERNGVMHVFPSRGNFDNDLGWRLREKVGVRWMELSADEMRQR
EPDLHPRYTFGVVVEEAGRCRDPGAYVAALAQHALAKGAKLVRTKATGLKLNGNKLVAVL
TEAGEIACDAAVVAAGAHSKKLTASVGDPLPLETERGYHVMIENPESGPRSSMMASDAKM
VVNWTNKGLRAAGTVEIAGLAAAPNWKRAEILRDHLVSMFPKLPRDIPPSRVKTWFGHRP
SMPDGRPCIGYARASGDIVYAFGHGHIGLVGSARTGRLVAQLLSGKQPEIPLAPFSPSRF
L
>WP_200512537_1 FAD-binding oxidoreductase|Bradyrhizobium diazoefficiens||a-proteobacteria|214
MPEGRHVAIIGAGAIGVISAIEALREGHRVTLIDPAEPGGEQAASYGNAGWLSSHSVIPP
AEPGIWKKVPGYLLDPLGPLAIRWSYLPKALPWLVKYLLSGWTEARVEKTAFALRDLLKD
APLLHRKLAEEAGVPELVERNGVMHVFPSRGNFDNDLGWRLRKKVGVEWLELNADEMRQR
EPDLHPRYTFGVVVEEAGRCRDPGAYVAALAQHAIASGARLVHAHATGLKLSGNNLVAVL
TDRGEIPCDAAVVAAGAHSKRLTASVGDSLPLETERGYHVMIENPESGPRSSMMASDAKM
VVNWTDKGLRAAGTVEIAGLEAAPNWKRAEILRANLFSMFPRLPKDIPTSRIKTWFGHRP
SMPDGRPCIGYARASRDIVYAFGHGHVGLVGSARTGRLVAQLLSGKQPEIPLEPFAPTRF
L
>WP_195789481_1 FAD-dependent oxidoreductase|Bradyrhizobium genosp_ L||a-proteobacteria|215
MSATGRHVAIIGAGAVGVISAIEALRAGHRVTLIDPGAPGGEQAASYGNAGWLSSHSVIP
PAEPGTWKKVPGYLLDPLGPLAIRWSYLPKALPWLVKYLLASWTEPQVEATARALRDLLK
DAPLLHKQLAEEAGVPELIERRGVMHVFPSRAPFDGDLGWRIRKRVGIEWLELDEDEMRQ
REPDLHPRYKFGVVVEEAGRCRDPGSYVAALAAHAVANGAERVAAKAIGLKLQGNKLTAV
ITESGEIACDAAVVAAGARSKQLTASIGDPLPLETERGYHVMIENPECGPRNSMMASDAK
MVVNWTDKGLRAAGTVEIAGLDAEPNWKRAEILRNNLLSMFPKLPKNIPASRIKTWFGHR
PSMPDGRPCIGYARATNDVVYAFGHGHIGLVGSARTGRLVAQLLSGKTPEIPLAPFAPSR
FL
>WP_247350778_1 MULTISPECIES_ FAD-binding oxidoreductase|unclassified Bradyrhizobium||a-proteobacteria|216
MSKGRHVAIIGAGAVGVISAIEALREGHRVTLIDAGEPGGEQAASYGNAGWLSSHSVIPP
AEPGVWKKVPFYLMDPLGPLAIRWSYLPKALPWLIRYLLSGWTEARVEKTAFALRDLLKD
APLLHRKLAEEAGVPELVERNGVMHVFPSRGNFDNDLGWRLRRKVGVEWMELNADEIRQR
EPDLHPRYTFGVVVEEAGRCRDPGAYVAALAQHALASGAQLVRAKATGLKLSGNKLVAVI
TETGEIPCDAAVIAAGAHSKRLTASIGDPLPLETERGYHVMIENPESGPRSSMMASDAKM
VVNWTDKGLRAAGTVEIAGLEAEPNWKRAEILRDNLLGMFPKLPTDIPSSRIKTWFGHRP
SMPDGRPCIGYARASRDIVYAFGHGHIGLVGSARTGRLVAQLLSGKPPEIPLAPFAPDRF
L
>WP_044591894_1 FAD-binding oxidoreductase|Bradyrhizobium sp_ LTSPM299||a-proteobacteria|217
MTGAGRHVAIIGAGAVGVISAIEALREGHRVTLIDPGEPGGEQAASYGNAGWLSSHSVIP
PAEPGTWKKVPGYLMDPMGPLAIRWSYLPKALPWLIKYLLSSWTEAQVEATARALRDLLK
DAPSLHKQLADEAGVPELIERRGVMHVYPSRAPFDRDLGWRIRKRVGIEWLELDEDEMRQ
REPDLDPRYKFGVVVEEAGRCRDPGSYVAALAAHAIANGAVRVTAKATGLGLDGNKLVAV
ITDSGEIACDAAVVAAGARSKQLSASIGDPLPLETERGYHVMIENPESGPRNSMMASDAK
MVVNWTDKGLRAAGTVEIAGLDAAPNWKRAEILRDNLLSMFPKLPKDIPASRIKTWFGHR
PSMPDGRPCIGYARATRDVVYAFGHGHVGLVGSARTGRLVAQLLSGKPSEIPLQPFAPSR
FL
>WP_046290784_1 FAD-dependent oxidoreductase|Pandoraea oxalativorans||b-proteobacteria|218
MSDSRPVVVIGGGLVGVCTAAYLQRAGHAVTLVDRQSTRQAASLGNAGCINGSSVVPIAM
PGVLWQVPGWLMQPDGPLVLRWGYLPRMVPWLMRFIAASRPARVAQQARALRALLGPALD
AYQPLLDDANANDLVTRRGYLIAYSSENGMAGDEGGMALRRDNGVQIETLDAGALREFEP
TLSNDFIGARYISETGHTSDPGALVARLTAQVVARGGRLVDAAATAIETNGAQAVAVHTD
KGREAASAVVVAAGAWSAPFVRQLGDSIVFDTERGYHVEIPTPHEMPSRPVMWAEGKLFA
TPMNGRLRGAGTVELAGLQAPPNWRRADLLLGQLHKMFPGAVPGVKSTQSVDGARWQGFR
PSTPDSLPVLGAASKVPNAFYAFGHGHVGLTAAASTGRTIAGLVSGERPSIDLSPFSIGR
FR
>MBV9811489_1 FAD-binding oxidoreductase|Acetobacteraceae bacterium||a-proteobacteria|219
MTAVRVVVIGAGIVGAACALEALRDGHHVTLLDPAPPGGEQAASYGNGCWLSTSSVVPMT
APGLWRRVPAWLADPLGPLAIRPSYLPRALPWLWRFLRAGATEARVHAIGAALRPLLVDA
PSRHLALATQAGVAHLIRRDGLLYVFPSRQDFLAERLAWEVRRAQGVRWIELDADALRQS
EPALDRRYRFGVLVEEGAHCLDPGGYVAALVAYAEAQGARRVTARANGFARDGRRLRAVR
ADGRDIPCDRAVIAAGAWSKLLARDVGDRIPLETERGYHATIADPGIALRHAIMPSDAPM
SNTLMNAGLRLAGQVEFAGLRAAPNWRRAAILRDHALRIYPGLPRDLAAERVTFWMGHRP
SLPDGLPCIGPARDCPDVIHAFGHGHIGLASGAITGRLVADLLADRPPVIDPAPYLPARF
SPAVSAFAHSGRAGDGAGTRVSGNAR
>WP_263271841_1 FAD-dependent oxidoreductase|Pseudomonas phytophila||g-proteobacteria|220
MSSASGMKQHTATTPRHIVVIGGGIVGACTALALLKDGHRVTILEPNDPGGEHAASYGNG
AFISPASIIPMSMPGLWKKVPGFLLDPLGPFTIRWQYLLKLAPWLIRFVKAGATPAKAAR
TAGILSTLLSDAPARHLALATACGVPELIRQDGLLYVYPDRDAFLLEAFSWQLRRDNGIQ
WWELDADALHEFEPALSRRYTFGVLLESGGHCLDPGAYVRGLVDSFMSQGGELIQVRAEG
FNISNARLQSVVTDKGSVVCDGAVITAGIHSKALAKGVGDRVSLESERGYHVQIAQPASG
PRIPVMPSDGKMANTMTSSGLRASGQVELAGVGYPPDWKRADILLHHLLKTYPELGDDPS
QLNISRWQGNRPSTPDGLPVITKAKATPDVVHAFGHGHVGLASAPMTAEIVASLFAGEST
PIDITPFSASRF
>WP_264260666_1 FAD-binding oxidoreductase|Pararhizobium sp_ BT-229||a-proteobacteria|221
MSKVGEKHTVVIGGGIVGACTALELIRAGQKVTIVDLGEPGGRQAASYGHGCWISPASVV
PMSLPGLWKQVPSYLMNPKGPLVIRWRHFPTLLPWLVRFLLAGASVRKVESTAQALSWLL
RDSPERHQVLSEKLGMPDLIRRDGLLYAYPDRRAFEREALAWHLRRITGLRWRELDRTAL
ALREPGLDEHYSFGILAEDGAHCIDPGAYVARIAKAALADGAQLVRARVSEFVFEDDRLS
GVRTDQGTIACSRAVVAAGAWSKALARCAGDRIPLESERGYHGVVSLERGGPRHPVMPSD
GKMANTPTTQGLRLSGQVELASIDAPPNWRRVDILLEHARKTYPALAKLKDIEIDRWMGH
RPSTPDGLPVIGRSSRSPDVFYAFGHGHVGFASGPITGSIVAQQITGNDQPFNIRPYSPR
RFRLGRYEP
>WP_150680083_1 FAD-dependent oxidoreductase|Pandoraea pneumonica||b-proteobacteria|222
MNDSRPVVVIGGGLVGVCTAAYLQRAGLPVVIVDRQSARQAASLGNAGCINGSSVVPIAM
PGVLWQVPGWLLQPDGPLVLRWSYLPRMVPWLTRFVAASQPARVSAQARALRALLGPALD
AYQPLLDDADANDLVTRRGYLIAYSSESGMQGDEGGMALRRENGVQIETLDGAALRDFEP
TLSSDFVGARYISETGHTLDPGALLARLTAQVVARGGRIVDTAATAIETNGAQVVAVHTA
AGREEARAVVVAAGAWSAPFVRQLGDSIVFDTERGYHVEIPAPAEMPTRPVMWAEGKLFA
TPMNGRLRGAGTVELAGLQAPPNWCRADLLLRQLHKMFPGAVAGEKSTQSVDGARWQGFR
PSTPDSLPVLGAASKVPNAFYAFGHGHVGLTAAASTGRTVAALVAGERPMLDLSPFSIGR
FR
>WP_148738789_1 FAD-binding oxidoreductase|Bradyrhizobium hipponense||a-proteobacteria|223
MSQSRHVAIIGAGAVGVISAIEALREGHRVTLIDPGEPGGEQAASYGNAGWLSSHSVIPP
AEPGVWKKVPFYLIDPLGPLAIRWSYLPKALPWLIKYLLSGWTEARVEKTAFALRDLLKD
APLLHRKLAEEAGVPELIERNGVMHVFPSRGNFDGDLGWRLRKRVGVKWLELDANEMRQR
EPDLHPRYTFGVVVEEAGRCRDPGAYVAALANHALASGVKLVRARATGFKLSGDKLVAVL
TETGEIPCDAAVVAAGARSKQLTASVGDPLPLETERGYHVMIENPESGPRSSIMASDAKM
VVNWTDKGLRAAGTVEIAGLEAEPNWKRAEILRDHLFSMFPKLPRDVPASRIKTWFGHRP
SMPDGRPCIGYARASRDIVYAFGHGHIGLVGSARTGRLVAQLLSGKAPEIPLAPFAPDRF
L
>WP_271627562_1 FAD-binding oxidoreductase|Bradyrhizobium sp_ CCBAU 11445||a-proteobacteria|224
MPAGRHVAIIGAGAVGVISAIEALREGHRVTLIDPGEPGGEQAASYGNAGWLSSHSVIPP
AEPGVWKKVPFYLMDPLGPLAIRWSYLPKALPWLIKYLLSGWTEARVEKTAFALRDLLKD
APLLHRKLAEEAGVPELVERNGVMHIFPSRGNFDNDLGWRLRRKVGVEWMELNADEMRQR
EPDLHPRYTFGVVVEEAGRCRDPGAYVAALAQHALASGAKLVRAKATGLKLSGSKLVAVL
TDTGEIACDAAVVAAGARSKQLTASVGDALPLETERGYHVMIANPEIGPRSSMMASDAKM
VVNWTNKGLRAAGTVEIAGLEAAPNWKRAEILRDNLFSMFPKLPKDIPPSRIKTWFGHRP
SMPDGLPCIGYARASRDIVYAFGHGHVGLVGSARTGRLVAQLVSRTQPEISVEPFTPDRF
V
>WP_278647662_1 FAD-dependent oxidoreductase|Pandoraea pnomenusa||b-proteobacteria|225
MNDSRPVVVVGGGLVGVCTAAYLQRAGHAVVIVDRQSARQAASLGNAGCINGSSVVPIAM
PGVLWQVPGWLMQPDGPLVLRWSYLPRMVPWLMRFVAASQPARVSAQARALRALLGPALD
AYQPLLDDAQANDLVTRRGYLIAYSSERGMRGDEGGMALRRENGVHIETLDAAALREFEP
TLSHEFVGARYIGETGHTLDPGALLARLTAQVIARGGRVVDASATAIETNGAHAVAVHSD
AGREAAGAVVVAAGAWSAPFARQLGDSIVFDTERGYHVEIASPQTMPSRPVMWAEGKLFA
TPMNGRLRGAGTVELAGLQAPPNWRRADLLLDQLHKMFPGAVAGAKPSQSVDGARWQGFR
PSTPDSLPVVGAASKVPNAFYAFGHGHVGLTAAASTGRTIAALVSGERPDIDLSPFSIGR
FR
>MBI3043241_1 FAD-dependent oxidoreductase|Betaproteobacteria bacterium||b-proteobacteria|226
MSKKITIVGAGIVGIATACYLRREGHEVTVVTMHPPGEYCSFGNAGMLNNGGCVPQAVPG
VLWKVPGYLTDPLGPLVVRWSYFAKGMPWMLRFLASATASQAERASIALYSLIRDTVPSY
EELVKWAGTPDLVRRSGYLVAYESEKSYQGDALAWKLRRERGVRTELLDAAGIRKLVPQL
APGYVRGVHVLEQGYVANPGRLVKSLAAQFQRDGGTLLERQVLDIETVEGGVVALLTSAG
RMPVETLVVCAGVHSGELTAMLGEAVPIEAERGYHVTYSDPGLQLPLPVHVSDAKVFVTP
MEMGVRVAGQAEFSGIYAEPDYQRADVLETHMKRMFPQVRTTDATRWMGRRPSMPDSLPV
IGPSAKQKNVFYAFGHGHLGLCAGASTGRLVADLVGGRRPAIDLTPFRINRF
>WP_069341392_1 FAD-dependent oxidoreductase|Pandoraea sp_ ISTKB||b-proteobacteria|227
MSDNTLPIAVLGGGIIGLCTAVNLLRDGHRVLVIDRGDAQAAASYGNAGCLNGSSIVPNS
SPDVMRRVPRWLFDSEGPLVLRAGYLPFMLPWLLRFAASGRREAIEKQAVALRALLGSSL
DETLALARETGLSPLIRPVGHTVAYTTSEGFRADGVAMSLRERNGVHVEVLDRHALRARD
PHLSDQFVAGRYIAETGHVGDPGAFLAGLRHHITSQGGRFVDTEIKTLETDGSAVTSVVT
ASGAMPVKCVVIALGAWSKTLAQRLGDKVLLDTERGYHIEVPEAPVAPSTPTLWSEAKMF
VTPMDGRVRCAGTVEFAGLARGPDWRRCDLLARQLGRMYPGIGAHLQHRPVAPERRWLGF
RPSTPDSLPVLGRASRMANAYYAFGHGHVGLTAGAASGRIVADLVAGRTTSIDLEPFSIA
RFA
>WP_073103056_1 FAD-binding oxidoreductase|Pollutimonas bauzanensis||b-proteobacteria|228
MGTLDNDRRVFVVGGGIIGTSCALRLQRGGYQVTLLEKAGIGEGCSFGNAGCISPASIVP
MAMPGMLRSVPKWLMDPQGPLTVKWAYLPKAAPWLLRWIRNGNRATAIKSSQALHDLHRD
VFDGYRALLGPEQFDDLIRPVGHLYLWRQEPQGLGDVLGRELRDRQGIRSVMLRGGEIQE
AEPQLNSGFAVGMLLPDNGYTVNSERLVKALAANFTAAGGVLSRRNVLGFKDGSLGPEAL
YTDCGSIAVGGAKLVIAAGAWSVRLADKLFGHSISLETERGYHVMLRSPSIQPRRPIMDC
SRKFIATPMEHGLRVAGTVEIGGLDAPPDYRRAEALVSHAHALLRNLEFEEKSVWMGFRP
STSDSLPVIDQSKKFPNVYAAFGHGHLGMTGGPGTARLLGEIVAGKPATIDRSPFRIDRF
>MBV8913326_1 FAD-binding oxidoreductase|Acetobacteraceae bacterium||a-proteobacteria|229
MNVAVIGAGIVGVASAIELLRDGHRVTIIEPGQPGGEQAASYGNAGGFNPSSVVPMSLPG
TWRKVPGWLRDPFGPLTVRWAYMPQLAPWLLRFLRAGSTLERVEATARALRALIADAPER
HRRLAQEAGVPELIERRGTLYVYPSRADFEAEALAWRLRRDNGVRWLELDADELRQREPS
LDRRYQFGVLDEEGGHCTDPGAYVAALAAHAQSLGAVLCPGRVARFRVEAGRLRAVILED
GGEVGCDAAVIAAGARSRALARLAGDRVSLETERGYHAVIADPPFALRHFIMSGDGKMGL
NSTRSGLRAAGQVELAGLQAAPDWRRAQVLRDWLLRTFSALPRDLPAERVKVWMGHRPST
PDGLPVIGRASGCPDVIQAFGHGHIGMMSGPMTGRLVADLVSGHSPVIDPAPYAPKRFH
>MCX7378248_1 FAD-binding oxidoreductase|Alphaproteobacteria bacterium||a-proteobacteria|230
MHVAVIGAGIVGAVSAVELQRDGHDVTIIEPGEPGGEQAASYGNGCWLSPSSVIPMSGPG
LWRKVPGWLADPLGPLAIRWSYFPRALPWLLRFLRAGSTWDKVRRTAPAMRALVVGCPEK
HLALAEEAGVAHLIQRGGLLYPYPSRADFEAEQETWAIRREQGIAWTELDENELRQREPE
LDRRYRFAVHVHEGGHCIDPGAYVAALVNLVIARGGTLVRAKVESLEIEDGTLHGVQTSA
GPVPCERAVIAAGAWSKVLAAQAGDDVPLETERGYHALILGAETGPRTPMIPSDGKMSNV
RTPQGLRIAGQVEIAGLEAAPNWKRAEVLRDYALATWPSLPRDLKPEQVKVWMGHRPSMP
DSLPVIGPASGCADVVHAFGHGHIGLAAGATTGRLVADIVSGTPPVIDPAPYSPARFR
>WP_093177993_1 FAD-dependent oxidoreductase|Variovorax sp_ YR266||b-proteobacteria|231
MTVARSFSPDGGRRHVVVIGAGAVGSATAIEALRAGLRVTVVEPGEPGGPQATSYGNAGW
LSSHSVVPPALPGAWRKVPGWLADPLGPLALRWRYLPRALPWLLRYLASGWTEARVQRTA
DALRKLLADAPALHAQLAAEAGVPQLIERRGLLHAYRSRAEFDGDALGWRVRQRVGVQWE
EWPEDELRRREPDLAARYTLGIFVPEAGHCRNPGAYVAALAQRALDAGAERVAARATGFR
IEGRRLRAVRTEAGEIACDGAAICAGARSGPLAAAAGSPVPLESERGYHVVVEDATAGPR
TPTMVADGKLIAHWMDGGLRAAGQVEIAGLEAAPDWRRAEILHEHLQSMFPSLARPAPGA
PSVKHWLGHRPSLPDGLPCIGPSGGSADIVLAFGHGHVGLCGSARTGRLAAQLLAGVAAE
IPLAPFDPGRFKS
>MCH7555079_1 FAD-dependent oxidoreductase|Pseudomonadota bacterium||Proteobacteriota|232
MTSPGSPVTVIGAGIVGLCCARWLQRDGHAVTVIDPVSPGESCSFGNAGILSKYSVVPLV
MPGTLAKVPGWLLDPLGPLVVRWRYLPRAMPWLLRLLAASRASRIPAIADALGALTLPSI
DAYGELLGPADFADLIRLDGVINAYESVADLEADAAAWALRRDRGARFERFDGEALRELE
PALNPAIPCAIYVPDTGHTANPLRLVKTLAERFLGDGGEIVENRVARVECGPRGPRALHL
DGGARHPVEALVVAAGAWSHRISGPLGSKPPLEAERGYHVTIAGSGITLKRPVSLAGRGF
YATSMEAGLRIAGTVEIGGLDAPPDYRRARVLLDHGRFLFPGLRDGAVSQWMGCRPSLPD
SLPVIGRSPHFERLYYAFGHGHLGLTEGAITGKLIAELIAGKPTSIDIDPYRIDRF
>WP_280979503_1 MULTISPECIES_ FAD-binding oxidoreductase|unclassified Bradyrhizobium||a-proteobacteria|233
MAQPAGRHVAIIGAGAVGVISAIEALREGHRVTLIDPGEPGGTQAASYGNAGWLSSHSVI
PPAEPGTWKKVPGYLMDPLGPLAIRWSYLPKALPWLVRYLLSSWTEAQVEATARAMRDLL
KDAPLLHKQLAEEAGVPELIERRGVMHVFPARAPFDRDLGWRIRKRVGIEWLELNEDEMR
QREPDLDPRYKFGVVVEEAGRCRDPGAYVAALASHAIANGAVRVAAKATGLRLQDDKLIA
VATESGEIACDAAVVAAGARSKQLTASIGDPLPLETERGYHVMIENPESGPRNSMMASDA
KMVVNWTDKGLRAAGTVEIAGLDAEPNWKRAEILRDNLLSMFPKLPRNIPASRIKTWFGH
RPSMPDGRPCIGYARATRDVVYAFGHGHVGLVGSARTGRLVAQLLSGKQPEIPLAPFAPS
RFL
>MCZ6839077_1 FAD-dependent oxidoreductase|Alphaproteobacteria bacterium||a-proteobacteria|234
MTNAGACDRRVTVIGAGIVGMACASYLQRDGRDVVVVDPVPPGESCSFGNAGGISPGAVV
PLSMPGMLSQVPKWLLDPMGPLTVRPAYLPRLVPWLVRFQRAGSAQRVERISIALRALHR
ETFECYDPLVKAAQIEDLIRRVGQLYVYRSEASYRKDAPALALRRTRGVRFEELDGDQIR
QLEPALAPIFERAVFFPDHGHCRNPLRLVQMLAEQFVRAGGTILRRKVTGFEIGPDGPTR
LRTDGGELDVSTVVVAAGAWSHRLAAQIGSKVPLETQRGYHVTVAEPGIDPGLNVMWAEQ
KFVATPMEIGMRFAGTAEFAGLDAPPNYRRARMLLEQAKKMYPGLDTEQVSEWMGHRPCL
PDTLPVIGRSPHFSAVHYAFGHGHTGLTGASMTGRIIADLVAGRAPPIDIAPFRIERF
>WP_238234803_1 FAD-dependent oxidoreductase|Methylobacterium isbiliense||a-proteobacteria|235
MPARTGRHVVVIGSGAVGTVSAIECLRAGHRVTVVDPGQPGGEQASSYGNAGWLSSHSVI
PPAEPGMWRKVPSFLLDPLGPLAIRWAYLPRVLPWLIRFLLAARTTARIERTARAMRTLL
VDAPRLHAGLAAEAGVPELIERRGVLHVYPDRAAFDGEARAWAIRRAVGVAWLELSADEL
RQREPDLHPRYTFGVVVEEAGHCRDPGTYVAALSRLARERGATFVTTRATGFRLDGTRLA
AVTTDQGEIACDGAVVAAGARSRALTASLGDPLPLESERGYHVMLTDAALGPRTPMMASD
AKMIVNVMNGGVRAAGQVEFAGLAAAPNWKRAEILRDHLIAMFPRLAGTVGANSQRVWLG
HRPSMPDGRPCIGPARRTSDVIYAFGHGHVGLVGSARTGRLVAQLVSGATPEIPLDPFEP
GRFL
>MDB5810826_1 FAD-dependent oxidoreductase|Betaproteobacteria bacterium||b-proteobacteria|236
MKKITIIGAGIVGIATAAYLRRDGHEVTVVDKLPPGEYTSSGNAGILSPGSCVPIAMPGI
LGKVPGYLSDPVGPLKVRWSYFPQALPWLFRFVTSTRLSRIESAADALSSLLSQTFDAHR
PLAQNAGCSDMIRQTGYIVVYDTDEAYRKDALAWKLRRDRGVVCNAIDAAEIHWLVPALA
RNYARGVHLPEQGYVTNPERLTKTLARQFQKDGGTILQREVLDIEIGAQGPTALVTDAGR
MEVETLVLCAGVHSGKFSAKLGDAVPLEAERGYHVTFSDPELELPMPVASAQNKLFVTPM
EMGTRIAGQSEFAGIDAAPDYGRADVLVQHMKRMFPQVREAESTRWMGRRPSMPDSKPVI
GRATKYANTYYAFGHGHVGLVGSAPTGRIIADLIGGRTPNIDISPFRVDRF
>MCH7943209_1 FAD-dependent oxidoreductase|Pseudomonadota bacterium||Proteobacteriota|237
MTSPGSPVTVIGAGIVGLCCARWLQRDGHAVTVIDPVSPGESCSFGNAGIISKYSVVPLA
MPGVFAKIPGWLLNPRGPLVVRWAYLPRAAPWLLRLLAASQPSRIPAIADALGALNFPTV
DAYRELLGPTDFADLIRLDGVIHAYESVAELEADSEGWALRKERGARFERFDGEALRELE
PALNPAIPCAIFMPDTSHSINPLRLAKTVAECFAGDGGTIIEKRVTRIECDAQGPRRLHL
DGGSSHGVEALVIAAGAWSHRLAAQLGSRPPLEAERGYHVTITDPEVVPKRPVFLTNRGL
CATPMEMGLRIAGTVEFGGVDAPPDYRRARVLHDHGRFLFPGLRNGDAGRDVSLWMGCRP
SLPDSLPVIGRSPHYEKLYYAFGHGHLGLTEGAITGKLIAELVAGKPTSIDIDPYRIDRF
>WP_007829544_1 FAD-dependent oxidoreductase|Variovorax sp_ CF313||b-proteobacteria|238
MTVARSFSPGGGRRHVVVIGAGAVGSATAIEALRAGLRVTVLEPNEPGGPQATSYGNAGW
LSSHSVVPPALPGAWRKVPGWLADPLGPLALRWRYLPRALPWLLRYLASGWTEARVQRTA
DALRTLLVDAPALHAQLAAEAGVPQLIERRGLLHAYRSRAEFDGDALGWRVRRRVGIQWN
EWSEDELRRREPDLDARYTLGIFVPEAGHCRNPGAYVAALARHALDAGAERITARATGFL
VDGGRLRAVRTEAGDIACDGAAICAGARSGPLAAAAGSAVPLESERGYHVVIEDAAAGPR
TPTMVADGKLIAHWMDGGLRAAGQVEIAGLEAAPDWRRAGILHRHLQSMFPALAAGASPA
KHWLGHRPSLPDGLPCIGPAAASADIVLAFGHGHVGLCGSARTGRLAAQLLAGVAAEIPL
APFDPGRFKP
>WP_264712394_1 FAD-binding oxidoreductase|Limobrevibacterium gyesilva||a-proteobacteria|239
MHVVVIGAGIVGAATAVELLRDGHRVTIVEPGDPGGEQAASYGNGCWLSPSSVLPVSAPG
LWKKLPRWLADPLGPLAVRWSYLPKAAPWLLRFLGAGSSMAKVRKLATALQPLVHRAPDL
HKQLAEEAGVGELIHKTGLLYIFPTRADYEAQAESWQVRRDNGIRWIELNQDELRQREPS
LDRRYTFGLFIEEGGHCTDPGGYVAALVRHAQAQGADLIRAKALGFDIAGGRLRAVRSSA
GAIACDKAVIAAGAWSRDLARQVGDRVQLETERGYHAMITNPESFPRYPIMPSDGMMANT
MTVHGLRVAGQVEIAGLDAVPNWKRAEILRDYALRTYPGLPRNLPPERVKVWMGHRPSTP
DSLPCIGAASGCADVVHCYGHGHIGLAAGALSGRLAADLVGCRTPVIDPAPYNPARFN
>WP_203075025_1 FAD-binding oxidoreductase|Roseomonas ponticola||a-proteobacteria|240
MQVVPGGGPHLVVIGAGIVGAATALAALREGFRVTILEPGEPGGEQAASYGNGCWLSPMS
VIPPSSPGLWKKVPKFLADPLGPLAIRWSYLPRVLPWLARYLWAGWTEEKVEATARALRP
LLVDAPALHKELAEEAGVGHLIERRGLAYIYENRAQFESEAMAWRIRKKVGIEWLELGAD
EMRQREPDLDRRYTFAALVEEGGHCRDPGAYVAALVAQARAEGAELRRQAATGFRIEGGR
LIAVETEQGEVACDKAVICAGAYSKRLAAAAGSRVPLETERGYHAMVADPGVGPRTPLMP
YDGKMSVTWTDKGLRCAGQVEIAGLEAAPNWKRAEILRDHLLRSFPGLPRNLPADRVKVW
MGHRPSMPDGLPCIGPSGASPDVLLAFGHGHVGLVAAPRTARLVMALLAGRRPEIAVEPF
RPARFS
>MBI2227183_1 FAD-dependent oxidoreductase|Betaproteobacteria bacterium||b-proteobacteria|241
MKKITIIGAGVVGMATASCLRRDGHDITVVDMRPPGEYCSSGNAGILSPGSCVPFGLPGN
LKKVLQWLLDPLGPLAIRPGYFLRALPWLLRFQAASRMERVNPIADALRALLRQTLDAWG
PLAQWAGVPDLIRRTGYLVVYESEQGFRGDALGWKIRRDRGVVCEDLDAARIREFEPVLR
GIYAHGVFLPEQGFVANPLRLTQALAAQFRQDGGRILQRKVLDLEIGAGGPSALLTDAGR
LPIETLVVCAGVHSSEFSTRLGSRVPLESQRGYHVHFENPTVTLRRPVLSGEGKFFATPM
EMGLRVAGTVEFAGTEAVPDYARADALKVQAARMLPGLAGSNVTQWMGHRPCMPDSLPVI
GPSPRFANVYFAFGHGHVGLCGGAPTARIIADLVAGRTPNIDIAPYRADRF
>MCX7198491_1 FAD-dependent oxidoreductase|Pseudomonadota bacterium||Proteobacteriota|242
MSAPGITVIGAGIVGVAVASYLQRDGHAVTLVDRGPPGEFTSMGNAGILSPGSVVPVGMP
GILRKVPQWLTDPAAPLSVKWGYLPQVAPWLWRFIRSSRRERVEEIADALRPLLGQTFEA
YRTLTHAAGCTDLINQSGYIAVYETEAAYRADALAWQLRRDRGVKVVELDAAQIREHDPD
LAPIYVRGVLLPEQGHVANPLWLTRRLFDYFIASGGDYLQRDVTGLQVSDGRVDALATTG
GTLPVDRVVLAAGVFSARLAARLGTHVPLESQRGYHVHFPEPGISPRTPVMSGEFKFFTT
PMADGLRNAGTVEIAGLDAPPTQARIDALVRHTKRMYPGAHLDGMSTWMGHRPCTPDSLP
VIGRARQFGNVYFAFGHGHTGLCGGAPTGRLIADLVAGRPPYIDPAPYSPERF
>WP_043340667_1 FAD-binding oxidoreductase|Belnapia moabensis||a-proteobacteria|243
MTRSAVIGAGILGACTALELLRAGHQVTIIEPGPPGGEQAASYGNGCWLSPMSVIPPAVP
GLWRKVPGFLADPLGPLAIRWGYFPKVLPWLVRYLASGWTEARVLKTAQALRSLLQGSPA
LHAALAEAAGVGHLIERRGLMYIYPSRAEYEAEAMAWRIRRQVGIDWIELSADELRQREP
ELDRRYGFAALVEEGGHCRDPGAYVGALVALAEAEGAQRVEARATGFRIEAGRLRAVRTE
AGEVAADRAVIAAGAHSRPLAAAVGDAVPLETERGYHAMIEGAEAGPRTPLMPSDGKMSV
TMTARGLRCAGQVEIAGIEAVPNWKRAEILRDHLLRSFPGLPRDLPAERVKFWMGHRPSM
PDGLPCLGPSRATSDVVHAFGHGHVGLVAAPRSARLVAQMLAGQPTEIDAKPFDPRRFG
>MCB1379329_1 FAD-dependent oxidoreductase|Alphaproteobacteria bacterium||a-proteobacteria|244
MNGSKRLAATVIGAGIVGICCASYLQREGYQVEIIDPELPGTQCSHGNAGGVCPGSCVPI
AMPGMLRKVPGWLMDPEGPLFIRLSYLPHAMPWIARFLLAGQRRHVERISTDMRNLHRLT
FDCYEPLLRDAGCTDLVEQRGQLFVYETPNAIDMSDYGLSLRRARGVKVEILDRDALRAL
EPALAPLFHTGVYLPEQGQCSNPGRLVRMLAEHLARQGATFTRSRVEGFEFGDHGVTGLA
TDGGRRPVQNVVVAAGAWSGRLAAQLGSRVPLESERGYHVMVEGMDAGLRIQTIWSERKF
VASPMEEGMRFAGTVEFAGLAAPPDMARADVLLRQGLRMFPQLKPDKVSRWMGHRPGMPD
TIPVIDRSRHHRNVYFAFGHGHMGLIGGSVTGKLISELVAGKPTSIDVHPYRATRF
>MCL4746273_1 FAD-binding oxidoreductase|Burkholderiaceae bacterium||b-proteobacteria|245
MVSSSSAPPPIVVIGAGIVGACTAAYLAREGAPTTLIDPGEPGMGASFGNGACLFGSSIV
PVSMPGTAWSVPRYLLDPEGPLAIRMRYLPRLAPWLWRFSRAGTVTRSEAAARALRALLL
DAHEDYAPIVADTQAQDLVQRRGHLVVYETEESFRADGASMALRERNGVQIEELGPAQLR
EMEPELAPNYVKARLIRESGHTTNPLRLVQALTASVQRQGGRVFREKVVGFEDNGSRVTA
VATERGRHPASHVVLAAGAWSGMLAAQLGDRVPLETERGYHAMIRDPERKPRLPVMSGEG
KFIAITLETGIRFAGQVELASLEAAPDWNRARILLRLGLRMFPGLGARDLEARLTTWLGF
RPSLPDSLPVIGPSSRFRNAFHAFGHGHVGLCAGASTGRAVADLIAGRVPRIDLEPFRPT
RFN
>WP_213671353_1 FAD-binding oxidoreductase|Roseococcus pinisoli||a-proteobacteria|246
MEKLRLAIIGGGIVGACTALAAQRAGYAVTLIEPEVPGGEQAASYGNGCWFSPSSTVPPA
LPGLWKKVPKFLADPLGPLAIRWSYFPKVAPWLVRYLLAGWTEAKVLKTGHALRALVAGA
PALHAALAEEAGVGHLVERRGLLYVFPDRAAFEAEALAWRVRAQTGVTWLEIGEDELRQR
EPDLNRRYKFGILVEEGGHCLNPGAYVAALVSLAEAQGMVRATARATGFRIEGGRLKAVT
TDRGEVSADRAIIAAGAYSKTLAREAGDKLPLETERGYHAVIAHPEAGPRLPMMPSDGKM
SITMTETGLRVSGQVEIAGLAAAPNWKRAEILRDHLLRSFPGLPRDISAERIKVWMGHRP
SMPDGLPCIGPASASADILHCFGHGHVGLVSAPRSAELAIALLGGYPPPVPPEPYSPRRF
>MCM0036229_1 FAD-binding oxidoreductase|Burkholderiaceae bacterium||b-proteobacteria|247
MPQTDHVVIIGAGIIGATSAFQCLNAGLRVTLIEPDRPGDEQAASFGNAGWLSSHSVLPA
ATPGAWKNVPKWLADPLGPLAIRWKYFPRALPWLARYLNAASNYTKIAHTAVALRSLLAG
APALHQEMAEQAGVSHLIVRTGLLHAYLSQSHFLQDAKAWDIRRKEGISWQELDASALAA
LEPDLDRRYTFGVLVPETGSCRNPGAYTAALIAYAQKRGAQFIRARATGFRIEHGHLKAV
LTDQGEVICDKAVIAIGARSKELARLAGDRVSIESERGYHAVVSAPEAGPRIPTMFADRK
VIVTGMEQGLRVAGQVEIAEKDDIPDWRRAEILRKHLVAIYPKLPQDLSTDRIKIWMGRR
PSTPDGLPCIGLASGCRDIIHAYGHGHVGLVGSARTGRLVAQLASGTEPEINLAPFSPQR
FKPFYQ
>MBT4018785_1 FAD-binding oxidoreductase|Alphaproteobacteria bacterium||a-proteobacteria|249
MNETTTSPRQIAVIGAGSIGINCALTLQRDGHEVVMIDPLAPGEGCSSGNAGLLARSSFI
PLSSPGMLFDVPGMLLNPMGPLAIRWSYLPKLLPWLIRYIRAGHEKNLQPTADALQNLTD
ACVDLYAELAAEAGEPDLVKRSSYLYVYETDKAFTKDASSFALRRKMNIEVQELASSEIQ
ATEPSLSTNYRHAYLVPDHGFTLDPLALMRALAAMFERRGGKVRQTSVLDMEITATGQTK
LFLEDGDMQVDQVVLAAGAYSGKLAAKLGSPVPLETERGYHITIPEPGPMPSMPVMSGEG
KFLATPMSVGLRLAGTVELAGVDAAPNYARARTLIKHGQHMFPGLKTDDYSEWMGRRPTL
PDSLPVVGRSPKFDNVFFAFGHQHIGLTAGPETGRIIADLVADRHSNIDLTPYRADRF
>WP_286663983_1 FAD-dependent oxidoreductase|Variovorax sp_ J2P1-59||b-proteobacteria|250
MTVVNDRAPAAPRHVVVIGAGAVGSVCAIEALRAGHKVTLVDSSEPGAEHATSYGNAGWL
SSHSVVPPALPGAWRKVPGYLLDPLGPLAVRWRYLPRAATWLMRYLASGWTERRVQRIAN
ALRTLLADAPALHSQLAREAGVPQWIEQRGLLHVYRSRAEFEGDALAWRVRQRTGVQWTE
WDAEALREREPDLDARYTLGIFVPEAGHCRNPGAYVAALARHAVDRGAVPVQGRATGFRI
EGGHLRAVQTESGEIACDAAVISAGARSKALAIAASSPVPLESERGYHVMLDAPEGGPRT
PMMAADGKLIAHWMEGGLRVAGQVEIAGLDAEPDWRRADILRDHMRSMFPALPAPLPRAR
LHRWMGHRPSLPDGLPCIGRSRATGDVVLAFGHGHVGLGASARTGRLVAQLLSGVPPEID
LAPFDPLRFDR
>WP_019906962_1 FAD-dependent oxidoreductase|Methylobacterium sp_ 77||a-proteobacteria|252
MSAGTGRHVVIIGSGAVGTVSAIECLRMGHRVTVIDPGQPGGEQATSYGNAGWLSSHSVI
PPGEPGMWKKVPSFLLDPLGPLSIRWAYLPKVLPWLIRFLLAARTPALIEQTAAAMRTLL
IDAPKLHAGLASEAGVSRLIERRGVMHVYPDRAAFEGEARSWAIRRKVGIEWIELSTDEL
RQREPNLHPRYTFGLVVEEAGHCRDPGRYIAALSELARERGATYVSTRATGFCHDEGRLI
AVTTDQGEIACDCAVVAAGARSKALTSSLGDPLPLESERGYHVMITDAEIGPHTPIMASD
AKMIVNHMNGGLRAAGQVEFAGLAAVPNWKRADILRDHLISMFPRLADQQIPAERLRVWL
GHRPSMPDGRPCIGTARKTSDVIYAFGHGHVGLVGSARTGRLVAQLVSRAKPEIPLAPFD
PRRFL
>WP_135418776_1 FAD-binding oxidoreductase|Methylobacterium nonmethylotrophicum||a-proteobacteria|253
MPLHVAVIGAGIVGVSTALELVRDGFQVTLIEPGEPGGSQATSYGNGAWLSPASVVPMSM
PGLWRKVPGYLLDPTGPLTIRWSHLPRLAPWLLRFVLAGNTVQKVERTAKALASLLSDAP
SRHAALASEIGRPDLIRRQGLLYVYPDKAAFEAEALSWRLRRDNGVGWIELGPEELFRRE
PSLSRRYTFGVLVEQGAHCIDPGGYVAALAAHACSLGVTMRKAAAQGFRLAGNRLQAVLT
DDGEVVCDRAVLCAGIHAKRLATLAGDKVPLESERGYHVVVPSPAVSPRTPIMPSDGKMA
NTPTSGGLRAAGQVELASVASAPDWRRTAILLRHANNAYPELRANEDEVKRWLGHRPSTP
DGLPVIGVSSGSPDVVYAFGHGHVGLASGPATGRLAADLIGGKVTNIEITPFDPRRFL
>WP_247559329_1 FAD-binding oxidoreductase|Roseomonas gilardii||a-proteobacteria|254
MSRHVVVIGAGIVGAASALELLRDGHCVTILEPGEPGGPQAASYGNGCWLSVQSVIPPAG
PGVWRKVPGYLRDPLGPLAIRWTYFPRVAPWLARYLAAGWTEERVLRVARALQPLLHDAP
ALHRRLAEEAGAGELIQQRGDIYIYPSRADFEAEAMGWRIRRQVGIRWTELSAEDLHQRE
PELSRRYGFGVLVEEGGHCTDPGALVAALVAQAQAQGAVLLRSRATGFRIDGNRLTAVGT
PSGEIACDAAVISAGAHSRRLAAALGDYVPLETERGYHAVLRDPEVAPRHPLMPSDGKMA
ITLTRGGLRCAGQVEIAGLDAAPDWRRAEILRDHLLESFPGLPRDLPAERMEVWMGHRPS
MPDGMPCLGPSRRSPDVIHAFGHGHVGLVAGPRTGRLVAQMLAGRAPEIPVAPFSPARFR
>WP_200295540_1 FAD-binding oxidoreductase|Bradyrhizobium diazoefficiens||a-proteobacteria|255
MPEGRHVAIIGAGAVGVISAIEALREGHRVTLIDPGEPGGEQAASYGNAGWLSSHSVIPP
AEPGIWTKVPGYLMDPLGPLAIRWSYLPKALPWLIRYLLSGWTEARVEKTAFGLRDLLKD
APLLHRKLAEEAGVPELIERNGVMHVFPSRGNFDNDLGWRLRKKVGVEWLELNSDEMRQR
EPDLHPRYTFGVVVEEAGRCRDPGAYVAALAQHALASGATLVRAKATGLKLSGNKLVTVL
TESGEIPCDAAVIAAGARSKQLTASVGDPLPLETERGYHVMIEHPESGPRSSMMASDAKM
VVNWTDKGLRAAGTVEIAGLEAAPNWKRAEILRDKLLSMFPKLPKDIPPSRIKTWFGHRP
SMPDGRPCIGYARASRDIVYAFGHGHVGLVGSARTGRLVAQLLSGKQPEIPLTPFAPDRF
L
>WP_193371193_1 FAD-dependent oxidoreductase|Pelagibius marinus||a-proteobacteria|256
MTSQDKDPVVVIGAGIVGVCCALYLLRDGHRVVLVDRGAPGEGTSFGNGSIITEEAVVPV
QTPGVARKVPGMLADPLGPLAIRWSYLPKIAPWLVHFIRSSSPQRVEEVSVALAQLLEGS
LKAYEPLVEAAGISDMIRRSGWVSVYETEAGFKSYEPMLDLQRRRGVNFEVLPAEELRQL
EPSLAPIFCRGVFYPDVAHTVNNFRFVQELAAAFVRLGGEIRQQSVIGFQQGDAGVTAVV
TEADTIACSGVVIAAGAWSKTLAVMLGSRLPLDTERGYHLTLPHAGADLRLPVYSTERGF
VCTPLEHGLRIAGTVELGGLEAEPNWQRAEVLYRNASRWFPGLDRREESRWMGYRPSMPD
SVPVIGPSPRHRNAIFAFGHGHCGLSLAARTGGLVAALLAGRDPGIDLRPYRPDRF
>WP_077122091_1 FAD-binding oxidoreductase|Agrobacterium rosae||a-proteobacteria|257
MASVEKKHTVVIGAGIVGVCTALELVRAGQRVTIVDPGEPGGRQSASYGHGCWISPGSVV
PMSMPGLWKRIPGYLLNPHGPLVIRWRHLPKLAPWLLRFLWAGSSVRRVEKTAHALSHML
HDSPQRHRVLSEEVGLPDLIHQDGLLYAYPDRQAFEKEALSWHLRRLVGVRWRELDRTAL
AEREPNLDPHYSFAILAEDGAHCLDPGAYVAKIAQVACEGGAEHIRAKALAFAFDGTRLT
GIQTDQGLIECDHAVVAAGTWSKALARSAGDRIPLESERGYHGVVRLENGGPRHPIMPSD
GKMANTPTAHGLRLSGQVELASINTAPNWHRLDILLDHARKTYPALAAMQDIKIDRWMGH
RPSTPDGLPVIGRSSRSLNVFYAFGHGHVGFASGPVTGAIVSREIMGERQTHDIRPYSPR
RFKFGRDR
>MBL4690588_1 FAD-binding oxidoreductase|Rhodospirillales bacterium||a-proteobacteria|258
MNKTPCNQRRITVVGAGIVGISCALNLLRDGHAVTVVDRAPPGEGCSQGNAGMFSSDSFI
PLSTPGVLGQVPGWLLDPLGPLAIRWRHLPSMVPWLVRFVLAGRPRRVEEICAALAPLLA
SSLEEHRALARGTEAEGLIRAQGCMYVYEDAKSLAKESKSWDRQQAHGTVMERLDGAEIR
DREPALASVYQHGYFLPEMGHTVEPMLLVKALAGHFEQSGGVILKREVLDIEAGPDGPRR
LATDRGALDVDVLVIAAGAFSGRLTAKLGSPVPLQGERGYHVTIGHSGIHLNAPVFVSAH
KFIATPMTPGIRIAGTAEFGGLDAAPNFARARALTHHARKMLPGIDTTDVTEWSGLRPTL
PDSLPVIGPSPHLPNLFFAFGHQHVGLTGGPKTGRLIADLVAGRTPDLDIGPFRADRF
>WP_109871567_1 FAD-binding oxidoreductase|Falsiroseomonas bella||a-proteobacteria|259
MTQHVAIIGAGIVGAATALEALSAGFRVTLIEPGDPGGEQAASYGNGCWLSPMSVIPPSV
PGLWKKVPKFLMDPLGPLAIRWSYFPRVAPWLVKYLLAGWTEEKVLAAARALRPLLQGAP
ALHKQLAERAGVARLIEQRGLMYIYRTREEFESEAMAWRVRRQVGIEWLELGPDEMRQRE
PELDRRYGFGALVEEGGHCRDPGAYVAALVAQARAEGADLRRDRATGFRIEGGRLRAVVT
ERGEVQADRAVICAGAYSRKLAAAAGSDVPLETERGYHAMVLDSETGPRTPLMPYDGKMS
VTWTDRGLRCAGQVEIAGLEAAPNWKRAEILRDHLLRSFPNLPRDLPAERVKFWMGHRPS
MPDGLPCLGPAAATPDVLLGFGHGHVGLVAGPRSARILVAMLAGSPPEIPVAPFDPSRFR
>MBV8651770_1 FAD-binding oxidoreductase|Alphaproteobacteria bacterium||a-proteobacteria|260
MNKGTVTVIGAGVVGICCASYLQRAGFQVTVVDELPPGEGCSFGNAGIISPRSCVPVAAP
GMLWKVPGYLSDPVGPLAVRLAYFPTALPWFVRFLLAGRLSRVRAISQAMKALHASCLDD
YLPLIKDAGAPDLIKQTGSLAVSRRDAAAAKNALADALRQEAGIKSEVLGIDEIRQLVPG
LSPEFKSGIFFPMTAQSVNSFRLVQVLAETVVRNGGTIRRARVTGFDHGMDGPRALRTSG
GDIPVERLVIAAGAYSQRLAVQLGTSVPLEAERGYHVMLPNPGIPMPRLPVLASEHGFYA
TPMENGLRFAGTAEYAGLDAAPDYRRAKILLEHGKRMFPGLEAAGATEWMGRRPSLPDNL
PVIDRSPRFPAVYYAFGHSHFGLMGAAVTGKLIAELISGAPSSIYLAPYRVTRF
>WP_291622551_1 FAD-binding oxidoreductase|Bradyrhizobium sp_||a-proteobacteria|261
MSAGRHVAIIGAGAVGVISAIEALREGHRVTLIDPGEPGGEQAASYGNAGWLSSHSVIPP
AEPGIWKKVPGYLMDPLGPLAIRWSYLPKALPWLVKYLLSGWTESRVETTAFALRDLLKD
APLLHRKLAEEAGVPELIERNGVMHIFTSRDKFDDDLGWRLRKKVGVEWLELNADEMRQR
EPELHPRYTFGVVVEEAGRCRDPGAYVAALANHALACGAKHVRAKATGLRLAGDKLVAVV
TETGEIACDAAVVAAGARSKQLTASVGDPLPLETERGYHVMIENPEVGPRSSMMASDAKM
VVNWTNKGLRAAGTVEIAGLEAAPNWKRAEILRKHLLGMFPNLPREIPPSRIKSWFGHRP
SMPDGRPCIGYARASRDIVYAFGHGHVGLVGSARTGRLVAQLVSGKQPEIPLAPFAPGRF
L
>WP_224510663_1 FAD-dependent oxidoreductase|Phyllobacterium sp_ KW56||a-proteobacteria|262
MNSKVSPPDARRVTVIGAGIIGVCTANYLLKQGFAVDLVDPAIPGSEEQCSFGNAGGICP
GSCIPNSMPGVWKNVPKWLMDPEGPLFVRLAYLPHALPWLLRFLVSSRKSRVEEISAAMR
SLHRYTFECYEPLIREAGCEDLLHKRGQLFVHESADGPGKGAYGLGLRREHGVNVQILNA
DEIRQLEPALAPIFKSAVYLPEQGQCPNPGRLVAKLAENAVRHGARLVRARVIGFEMAGN
GPVALKLEDGSRMPVETVVLAAGAWSAHLAKMLGDHIPFESERGYHVTVKDADTGLRIQT
ISADRKFVASPMEDGLRIAGNVEFAGLNAPANMARADVLLNQARPMFKKLEIGEITRWMG
HRPGTPDSIPVIDKASRADNVIYAFGHGHQGLIGGAVTGKIVSEIAAGMPTTIDISPFRL
DRF
>WP_254097949_1 FAD-dependent oxidoreductase|Bradyrhizobium sp_ CCGUVB1N3||a-proteobacteria|263
MSEGRQIAIIGAGAVGVISAIEALREGHRVTLIDPGEPGGEQAASYGNAGWLSSHSVIPP
AEPGIWKKVPGYLLDPLGPLAIRWSYLPKALPWLIKYLLSGWTEARVETTAVALRALLKD
APLLHKKLADEAGVSELIERNGVMHVFPSRGNFDGDLGWRIRKRVGVEWLELSADEMRQR
EPELDPRYTFGVVVEEAGRCRDPGAYVAALATHALASGAKLVRAKATGLKLNGNKLVAVL
TEGGEIACDAAVIAAGARSKLLTASVGDPLPLETERGYHVMIENPESGPRSSMMASDAKM
VVNWTNKGLRAAGTVEIAGLDAEPNWRRAEILRDNLFSMFPKLPKNIPASRIKIWLGHRP
SMPDGRPCIGYARASRDIVYAFGHGHIGLVGSARTGRLVAQLVSGKAPEIPLEPFAPSRF
L
>MBM3356520_1 FAD-dependent oxidoreductase|Betaproteobacteria bacterium||b-proteobacteria|264
MAKKITVIGAGIVGIATACYLKRDGHQVTVVDMRPPGEYCSFGNAGILSPGSCVPQSMPG
ILAKVPGYLADPLGPLTVRWRYLPRALPWLARFIAAGRRERVERAADALRALLRQTFDAY
APLVRDAGCADLIRRTGYVVVYETGRSYRGDALAWKLRRERGIALEELDAAGIGRLVPAL
AKIYEKGVYLPEQGYVANPERLTKSLAAQFQKDGGTVLQREVLDIGLRDGAVHALETGGG
SLPVETLVVCAGVHSGELTAKLGEPVPIEAERGYHVTFSDPALELPMPVSVADAKFFVTP
MEMGLRIAGQAEFAGIYAEPDYARADVLARHLQRMLPGVRMADSTKWMGRRPAMPDSLPV
ISASAKHRNVYYAFGHGHVGLCGGAPTGRIIADLVSGRRPSIDVAPFRVDRF
>WP_211997666_1 FAD-dependent oxidoreductase|Bradyrhizobium sp_ JYMT SZCCT0180||a-proteobacteria|265
MSQKTGRHVAIIGAGAVGVISAIEALRDGHRVTLIDPGEPGGTQAASYGNAGWLSSHSVI
PPAEPGTWKKVPGYLMDPLGPLAIRWSYLPKALPWLIKYLLSSWTEAQVEKTARALRDLL
KDAPLLHKQLAEEAGVPELIERRGVMHVFPSRAPFDGDLGWRIRKRVGIEWLELTEDEMR
QREPDLHPRYKFGVVVEEAGHCRDPGCYVAALGAHAIALGAKRVAAKATGLKLDGNKLIA
VITESGEIPCDAAVVAAGAHSRRLTASIGDPLPLETERGYHVMIEHPESGPRSSMMASDA
KMVVNWTDKGLRAAGTVEIAGLDAEPNWKRAEILRDNLFSMFPKLPKNIPASRIKTWFGH
RPSMPDGRPCIGYARATRDVVYAFGHGHVGLVGSARTGRLVAQLLSGKPPEIPLDPFAPS
RFL
>WP_271578725_1 FAD-binding oxidoreductase|Bradyrhizobium sp_ CCBAU 11361||a-proteobacteria|266
MPEGRHVAIIGAGAVGVISAIEALREGHRVTLIDAGEPGGEQAASYGNAGWLSSHSVIPP
AEPGIWKKVPFYLMDPLGPLAIRWSYLPTALPWLIKYLLSGWTEARVEKTAFALRDLLKD
APLLHRKLAEEAGVPELIERNGVMHAFPSRGNFDNDLGWRLRKKVGVEWLELNADEMRQR
EPDLHPRYTFGVVVDEAGRCRDPGAYVAALANHALASGAKLVRSKATGLKLSGDRLVAVL
TETGEIACDAAVVAAGARSKQLTASVGDPLPLETERGYHVMIENPESGPRSSIMASDAKM
VVNWTDKGLRAAGTVEIAGLEAAPNWKRAEILRDHLFSMFPKLPRDIPASRIKSWFGHRP
SMPDGRPCIGYARVSRDIVYAFGHGHVGLVGSARTGRLVAQLLSGKQPEIPLAPFSPTRF
L
>MBY0270212_1 FAD-dependent oxidoreductase|Burkholderiales bacterium||b-proteobacteria|267
MKETTVVGAGIVGIVTAIYLQREGHRVTVVDRQAPGEGTSFGNAGSVAPASIIPVAMPGT
LKQVPKWLSDPLGPLSLSWRQLPFMLPWFLHFQRACDVDRVRRGAAILRSLNAPAVEAYA
DLLGAAGAPELLRREGMLHVYKTEAGFKASAFGRKLRTDNGCVVELVDADRIRELAPGLS
SGYRWGFNLPDNAHVHSPLRVVQVLAELFKRNGGTIIRANVTDIECDTGGCVKLHTDGMS
LSAECVVIAAGYASGKLAAKLGTRVPLAPERGYHIEIPGAVPAQHCPVTDGESRFVATPM
AGGLRIAGTSEFQAADAAPNWARAETLATLAEKMFPGLQSVNYSRWMGVRPSTPDSTPVI
GRSSRHPQVVFAFGHGHWGLMAAPVTGQLVTDLVAERAPRIDVSPFRPERFSFY
>MDP4969352_1 FAD-binding oxidoreductase|Burkholderiaceae bacterium||b-proteobacteria|268
MHSQEHVVIIGAGIIGATSAYQCLEAGLRVTLVEPEQPGDEQAASFGNAGWLSSHSVLPP
ATPGAWKHVPKWLTDPLGPLAIRWKYFPKALPWLTRYLQAASNYTKIERTAVALRSLLAA
APGLHQEMAEKAGVGHLIVRTGLLHAYLSKEHFEQDAKAWDIRRKEGILWKELDAAALAE
LEPDLDRRYTFGVLVPETGSCRNPGAYTAALITHAQARGAQLICARATGFRIEQGALQAV
MTDVGEIPCDKAVIAIGARSKELARLAGDKVSLESERGYHAVVLAPEVGPRIPTMFADRK
VITTPMEHGLRVAGQVEIAQTDDTPDWRRAEILRKHLVALYPKLPADLPTDRITIWMGRR
PSTPDGLPCIGLASGCGDIIHAYGHGHVGLVGSARTGRLVAQLASGVQPEISLAPFSPQR
FQSHV
>MBM3489965_1 FAD-binding oxidoreductase|Alphaproteobacteria bacterium||a-proteobacteria|269
MAGGADEGKPVAVIGAGLVGLCCALQLQREGLSVALIDPGGPGEGASFGNAGIFAVGSVI
PLGMPGLWRKVPGMLVDPLAPLAVRPSYAPRIAPWLFKLMVASSRPRVEAISRALAGLCT
PAIEHYLPLLKEAGAEALMRRDGVLYIYETEQDFADAAYEIELRRRAGIKFDVLGGDEIK
QMQPALGPRFARALYMQDAAHAMHPLGISQALADLFRRKGGEILRARATGFELGPQDVRA
VLTEGGRQSCSGVVISAGARSLPLVRQLGHDCPLDTERGYHVMFPNAGLEVRRAMLWSKR
GFGITPMQHGLRLAGTVEFGGLDLPPNWNRAEVLRRHARRLFPDLKEEGMERWMGFRPSM
PDSLPVIGRSPRFHNAYFAFGHGHLGLTLAAATGRLVADLACGRTPSVDAAPFGIERFS
>MCH7550904_1 FAD-binding oxidoreductase|Pseudomonadota bacterium||Proteobacteriota|270
MNQNPGNRRHVTVIGAGIVGMSCALHLLREGHQVRVIDRNPPGEGCSYGNAGLFADYSFV
PLSLPGVLANVPKWLLDPLGPLAIRWRHAPKMLSWLLRFVRAGRPQRVAEICDALSPLLG
SSLEEHQTLARGTDAEGLIRTQGYMYVYEDAVSAAKDALAWRLRSERGADFREIGADEIR
EREPALAPIYEKGYFLPNLGFTVDPHGLVKGLGKYFAQSGGVMVLRDVLDVDIGPDGPRS
LLTGEGPVEVDQIVIAAGAWSGRLAARLGSPVPLQGERGYHVVLPDPGFKLNSAVVAGGR
KFVATPVEPGIKFAGTSEFGGLEAPPNMARARVLLRHAKRMFPGINTENARQWSGFRPTL
PDSLPVIGRSPVFENVFFAFGHQHVGLTGGPRTGRIIADLVAGRTPNIDIRPFRADRF
>MYE58636_1 FAD-dependent oxidoreductase|Alphaproteobacteria bacterium||a-proteobacteria|271
MSGARHIAVIGAGIVGTATACYLRRDGHEVTLIDPEPPGTMTSFGNAGAISSHSCLPQTG
PGLMLKAPRWLLDPMGPLFIRWRHLPDFLPWLIRFVRAGRPEPMRRQMDAMAALHRLALD
AHKDLAAEAGTTGLIRQNGTLTVYESERSFRAAVGDREGQRQRGFEVEELSGDELRQLEP
GLAPIFPHAVFFPGGAHTINPGALTAGLAEAFARGGGRVLAARVAGFDFDDDRLAAVRTS
KGRLAADGFVVAAGAWSAGLAEMLGEKAVLESERGYHLTLPDPGVETRHPISFSDRKFMA
TPMEMGLRLAGTAEFAGLDAPPEWKRIEPLRAHAQRAFRDIDASDGSPWMGNRPATPDSL
PVLGASRLHRNVWYGFGHGHLGLTAGPISGRYIADLAAGRPAAIDLTPYSIGRF
>WP_024511045_1 FAD-binding oxidoreductase|Bradyrhizobium sp_ ARR65||a-proteobacteria|272
MTETSARHVAIIGAGAVGVISAIEALRDGRRVTLIDPGEPGGTQAASYGNAGWLSSHSVI
PPAEPGVWKKVPKYLMDPLGPLAIRWSYLPKALPWLIRYLLSGWTEAKVEATARALRPLL
KDAPALHKTLAEEAGVPDLIERNGVLHIFPSRAPFDADLGWRIRKRIGIEWLELSADEMR
QREPDLHPRYTFGVLVEEAGRCRNPGNYVAALAGLALSRGAQRVAAKATALKLQNGRLVS
VVTDRGEIACDAAVVAAGARSKALAASVGDNLPLETERGYHVVVEDPGTGPRTSMMASDA
KMVVNWTDQGLRAAGTVEIAGLDAPPNWKRADILRDNLFGIFPKLAKDIPASRIKIWFGH
RPSMPDGRPCIGYARASKDIVYAFGHGHVGLVGSARTGRLVAQLLGHREPEIPLGPFSPD
RFL
>MBN9266658_1 FAD-binding oxidoreductase|Hyphomicrobium sp_||a-proteobacteria|273
MSSNAATSNRDAAAAEVLIVGAGIVGVCSAAYLQRAGFRVTLIDRLAPGNGCSFGNAGNV
SPGAVVPYSMPGTLWNVPRWLLDPLGPLAVRPAHLPKLIPWLLRWMRASRPDNVRAISRA
MLALHQPVFEGYLPLLKEAGAPELIEMSGQLYVSAKSGPMDSELARELRKTAGIRAEAIT
GGALRELEPTLSGEYQTGLLLPDNGTCLNPQRLVQAIADHVRRNGAEILEGEVHSFRFGP
DGPVAALTSLGEVRFKNLVLAAGAWSNRLSKQLGLDVPLEAERGYHITLTEPGLMPRLPV
TNRDFSFATAPMEMGLRLAGTAEYGGLDAAPNWGRARVLLKHATRMYPGVATSSFTEWMG
HRPTLPDGLPIISRSSQHRNIVFAFGHSHFGVTGAPTTGRLVAELVANKPSNSIDLTPYS
ASRFSA
>WP_212075626_1 FAD-binding oxidoreductase|Bradyrhizobium diazoefficiens||a-proteobacteria|274
MPESRHVAIIGAGAVGVISAIEALREGHRVTLIDPGDPGGEQAASYGNAGWLSSHSVIPP
AEPGVWKKVPFYLMDPLGPLAIRWSYLPKALPWLIRYLLSGWTQARVEKTAFALRDLLKD
APLLHRKLAEEAGVPELIERNGVMHVFPSRGNFDNDLGWRLRKRVGVEWMELNADEMRQR
EPELHPRYTFGVVVEEAGRCRDPGAYVAALAAHALSSGARLVRARATGLKLDGGKLVAVV
TDTGSISCDAAVVAAGARSKLLTASVGDSLPLETERGYHVMIEHPEVGPRSSIMASDAKM
VANWTDKGLRAAGTVEIAGLAAEPNWKRAEVLRDHLFSMFPNLPRDIPSSRIKMWFGHRP
SMPDGRPCIGHARASRDIVYAFGHGHVGLVGSARTGRLVAQLLSGKPPEIPLEPFAPTRF
L
>WP_211989318_1 FAD-dependent oxidoreductase|Bradyrhizobium tropiciagri||a-proteobacteria|275
MALPAGRHVAIIGAGAVGVISAIEALRDGHRVTLIDPGEPGGRQAASYGNAGWLSSHSVI
PPAEPGTWKKVPGYLMDPLGPLAIRWSYLPKALPWLIKYLLASWTEAQVEATARALRDLL
KDAPLLHRQLAEEAGVPELIERRGVMHVFPSRAPFANDLGWRIRKRVGIEWLELDEDEMR
QREPDLHPRYKFGVVVEEAGRCRDPGAYVAALAAHAVANGAMRVSAKATGLRLSGDRLVA
VVTETGEIACDAAVVAAGARSKQLTASIGDSLPLETERGYHVMIENPESGPRNSMMASDA
KMVVNWTDNGLRAAGTVEIAGLDAEPNWKRAEILRDHLLSMFPKLPRDVPASRIKTWFGH
RPSMPDGRPCIGHSRATRDVVYAFGHGHVGLVGSARTGRLVAQLLSGREPEIALTPFAPS
RFL
>WP_073137969_1 FAD-binding oxidoreductase|Roseomonas rosea||a-proteobacteria|276
MGRHVAVIGAGIEGAASAVELLRAGHRMTIIEPAEPGGQQAASFGNAGWLSSHSVLPPSA
PGLWKKVPGFLRDPLGPLAVRWQYFPKVLPWLLRYLAAGSTEAKLLRIAQFLRPLLKDSP
ILHAALAKEAGVPELIEHKGLMNAWHSRAGFEAEAMGWRIRRQVGITWTELEGEALRAAE
PDLDPAYTFAVLTEEAGRCLSPGRYVAALVAHAQRNGAELRKAAATGFRLEGRALKGVTL
SDGTMQECDAAVICCGARSAPLAAQLGDRVPLETERGYHVMLHGVNVGPRHSIGLGPAKM
VVNPMADGLRAAGQVEIAGLEGAPNWKRAEILRDHLLKSFPALPNPYPADRVTTWLGHRP
STPDGMPVLAPASGCPDVVHAFGHGHVGLVAGPRTGRIVAQLLSGRPPEIDIAPFSPHRF
R
>WP_058641941_1 FAD-dependent oxidoreductase|Pseudacidovorax intermedius||b-proteobacteria|277
MALNESGGAGRHVAVIGAGAVGSASAIEALRRGWRVTMVEPGAPGGEQATSYGNAGWFSS
HSVIPPALPGAWRKVPGWLADPLGPLAVRWRYLPRALPWLLRYLASGWTEARVQRTADAL
RQLLADSPVLHARLAAEAGVPHLVAQRGLLHVYRSRAEFESEALAWRVRARTGVTWEEWD
AARLAAQEPDLDRRYTLGIFVAEAGHCVDPGAYVAALARHALAQGARRLQGRATGLRIEG
GRLHAVRTDQGEIACDAAVVSAGARSAELARAAGSPVPLETERGYHVMVTGGPAAGPRTP
MMAADGKLIVNAMVPGLRAAGQVEIAGLAAAPDWRRAEILRRHLVSMFPALADAAPEALA
VRQWLGHRPSLPDGLPCIGRAAATPDVVLAFGHGHVGLGGSARTGKWVADLLEEGAPPAG
LAPFDPARFGR
>MCG8690380_1 FAD-binding oxidoreductase|Minwuiales bacterium||a-proteobacteria|278
MSAVSPDTRQATVIGAGLVGLSCALYLQRAGFHVRLIDRDAPGKGASYGNAGVIAVSSVE
PVATVGVLRKVPRMLLDDLAPLSIRWPYMPRLTPWLLRFLAASRPSRVEEISIALREICQ
PALDAYLPLMDMAGATSLVRRGGWLTVYESDEAFAAAGESLALKRRRGVNFEVLPAEEVR
QMEPRLAPTIRHAVHFSDYSWVTSPLALSQSLAEAFQRNGGELRQATVTGFDIGTGGPER
INSDAGAIEVGPDEVVVVAAGAHSKQLAAQLGAKVPLDTERGYHVMLPDPGLDLRMPVCH
GESGFVSTTMDDGLRLAGTVELGGLDAAPNWRRADVILQHAKRLLPDLNDAGAERWMGFR
PSMPDSLPVIGASPRFANAFLAFGHGHLGLTLAAVTGRMIAEMATGQPTSIDAGPYKPDR
F
>WP_091138030_1 FAD-binding oxidoreductase|Microvirga guangxiensis||a-proteobacteria|279
MSLHIVVIGAGIVGAASALELMREGHRVTILEPGEPGHEQAASYGNGAWISPASVVPMSM
PGLWRKVPGYLLDPLGPLTIRVSEFPRLLPWLMRFIHAGATVAKVEATARALSALLRDSP
ARHSKLAEEAGVPSFIKQNGLLYVYPDRSAFEAEALAWKLRRDNGVIWCELNAEQLRAKE
PSLSDRYRFGALVEAGAHCVDPGRYVAALVDHAQSLGAKVIKARAIGFDLRAGRLQAVHT
DMGEIPCDRAVVAAGIQSKLLALQAGDRVSLESERGYHVVISNPEAAPCIPVMPSDGKMA
NTLTLKGLRASGQVELASVSAPPDWRRATILLDHALRTYPQLPRKIPEERISRWMGHRPS
TPDGLPVIGAARASADIVYAFGHGHVGLATGPATASLVAGILAGRPSFCSLSAYAPSRFR
GWMWGRASIPHEQSTSHA
>MSP31165_1 FAD-dependent oxidoreductase|Acetobacteraceae bacterium||a-proteobacteria|280
MHVVVIGAGIVGMASVLELQRDGHAVTILEPGDPGGEQAASYGNGSLLNPSSVIPVSAPG
IWKKVPGYLWDPLGPLAIRWRYLPRLLPWLCRFIVAGSSVAKIERTARVLAPLLAASPAL
HRALAEEAGVADLIQRNGVLFPFLSRADYEAEAVSWRIRADNGTKWIELSGEELHQREPS
LDRRYRFALLVEENGQCIDPGAYVAALARQAQAQGAVLRRARALGFRIEGGRLCAVRTEG
EEIQADRAVIAAGAHSRHLAAEAGDRVPLETERGYHVMIENPGTGPRIPMMPSDGKMSNV
MTARGLRIAGQVELAGLAAAPNWQRAEILYQFARKTWPDLPKDIPPERIKFWMGHRPSMP
DSLPCIGLASGCADVVHAFGHGHVGLTAGPMTGKLVAALIAERTAGIDLAPFSARRFAPN
>WP_312851517_1 FAD-binding oxidoreductase|Zwartia sp_||b-proteobacteria|281
MSQPEHIVMIGAGIIGATSAYQCLNAGMRVTLIEPQIPGDEQAASYGNAGWLSSHSVLPP
AAPGAWKQVPKWIADPLGPLAIRWKYFPKALPWLLRYLNAASNYNKVGHTAVALRSLLEG
APAIHQEMAEQAGVAHLIIRTGLLHAYLSKAQFLQDARAWDIRRKEGIAWQELDARALAQ
LEPDLDPRYTFGVLVPETGSCRNPGAYTAALVAHALARGAQRVHAHATGFRIEQGKLKAV
LTDTGEVPCDKAVIAIGARSKALARLAGDHVSLESERGYHAVVEAPEAGPRTPTMFADCK
VIVTSMEGGLRVAGQVEIAQTDDTPNWRRAEILRQHLMTLYPKLPSDLPTERIKIWMGRR
PSTPDGLPCIGLASACADIIHAYGHGHVGLVGSARTGRLVAQLATGAAPEISLAPFSPQR
FKHIST
>WP_223973258_1 FAD-dependent oxidoreductase|Bradyrhizobium sp_ RD5-C2||a-proteobacteria|282
MSDSAGRHVAIIGAGAVGVISAIEALRAGHRVTLIDAGEPGGTQAASYGNAGWLSSHSVI
PPAEPGTWKKVPGYLMDPLGPLSIRWSYLPKALPWLIKYLLSSRTEDQVEATARAMRDLL
KDAPLLHRQLAEEAGVPELIERRGVMHVFPSRDQFDRDLGWRIRKRVGIEWLELDEDEMR
QREPDLHPRYKFGVVVEEAGHCRDPGAYVAALAAHAIASGAERIVAKAIGLKLAGDRLVA
VVTETGEIACDAAVVAAGARSKQLTTSIGDPLPLETERGYHVMIENPESGPRNSMMASDA
KMVVNWTDKGLRAAGTVEIAGLDAAPNWKRAEILRQHLLSMFPKLPRDIPPSRIKTWFGH
RPSMPDGRPCIGLSRASRDVVYAFGHGHVGLVGSARTGRLVAQLLSGKVPEIPLAPFAPS
RFL
>WP_122724518_1 FAD-dependent oxidoreductase|Pseudomonas viridiflava||g-proteobacteria|283
MDVNPAARHIVVIGGGIVGACAALALQKDGHRVTILEPAAPGGEQAASYGNGAFLSPGSI
IPMSMPGLWKKVPGFLLDPHGPFTIRWQYLLKLAPWLIRFVNAGSTPAKATRTAAILSTL
LADAPEQHLALAAACGLEGLIRQDGLLYVYPDKDAFASEAFSWQLRRDNGIQWRELEGAA
LHEFEPALNRRYTFAVLVERGGHCLDPGGYVRGLVERFVAQGGELVQGRAEGFNIHAGQL
HGVRTDRNVIACHGAVIAAGIHSKALARSVGDAVCLESERGYHVEIANPASAPHLPVMPA
DGKMANTLTRGGLRASGQVELASVEAPPDWKRADILLHHLLKTYPGLGDDPSKLSISRWQ
GNRPSTPDGLPVIAQSAATPDVVHAFGHGHVGLASAPMTGRIVASLFANRPAPIDIRPFA
ASRF
>MBI0435289_1 FAD-binding oxidoreductase|Roseomonas sp_ KE0001||a-proteobacteria|284
MSRHVAVIGAGIEGACSALALLRAGHRVTLLDPGRPGGEQAASFGNAGWFSSHSVLPPSL
PGLWRKVPGFLSDPLGPLAIRWSYFPKVLPWLLRYLSAGASEAKLLRIAQALRPLLKDSP
LLHEALAREAGVPELVERKGLIHAFHTRAGFEAEAMGWRIRRQVGIDWRELEGEALRAVE
PDLDPAYGFGVLVEEAGRCLDPGAYVAALVAQAQREGATLRPVAARGLRIEGGRLRGVAL
ADGSQLDCEAAAICCGAHSVALAAQAGDRVPLESERGYHVMLRGTNIGPRHSMSLSAARM
VVNPMRDGLRAAGQVEIAGLAAAPNWKRAEILRDHLLKSFPDLPDPFPAERVSVWMGHRP
SMPDGMPCLGPASATPDVVHAFGHGHVGLVAGPRTGRIVAQLLSGRAPEIPIAPFAPTRF
R
>WP_229177300_1 FAD-dependent oxidoreductase|Bradyrhizobium ivorense||a-proteobacteria|285
MSKLAGRHVAIIGAGAVGVISAIEALRAGHRVTLIDPGEPGGEQAASYGNAGWLSSHSVI
PPAEPGTWKKVPGYLMDPLGPLAIRWSYLPKALPWLVKYLLSSWTEAQVEATARAMRDLL
KDAPLLHRQLAEEASVPELIERRGVMHVFPSRAPFDRDLGWRIRKRVGIEWLELDENEMR
QREPDLHPRYKFGVVVEEAGRCRDPGAYVAALAAHAIANGAVRVAAKATGLRLQGNKLVA
VITESGEIACDAAVVAAGARSRQLAASIGDSLPLETERGYHVMIENPESGPRNSMMASDA
KMVVNWTDKGLRAAGTVEIAGLDAEPNWKRAEILREHLLGMFPKLPKDIPASRIKTWFGH
RPSMPDGRPCIGYARATPDVVYAFGHGHVGLVGSARTGRLVAQLLSGREPEIPLAPFAPA
RFL
>USU31860_1 FAD-dependent oxidoreductase|Methylobacterium sp_ OTU13CASTA1||a-proteobacteria|286
MSAGSGRHVVVIGSGAVGTVSALECLRAGHRVTVVDPGQPGGEHATSYGNAGWLSSHSVI
PPAEPGMWRRVPSFLLDPLGPLSIRWTYLPKVMPWLIRYLLAARNPALIERTARAMRTLL
VDAPKLHAGLAAEAGVSHLIERRGVLHVYPDRAAFAAEARSWAIRRKVGVAWLELSAEEV
RQREPHLHPRYTFGVVVEEAGHCRDPGGYVAALADLARARGATPVTTRATGFRHAAGRLA
AVVTEQGEIACDCAVVAAGARSRALTAALGDPLPLESERGYHVMLPDAAVGPRTPVMASD
AKMIVNHMNGGLRAAGQVEFAGLAALPNWKRADILRDHLVSMFPDLAGSVSAEALRVWLG
HRPSMPDGRPCIGTARTTADVIYAFGHGHVGLVGSARTGRLVAQLVSRAEPEIPLAPFDP
RRFL
>NKE47871_1 FAD-binding oxidoreductase|Falsiroseomonas frigidaquae||a-proteobacteria|287
MQQGDAPHVVVIGAGIIGAATALGALREGFRVTILEPGDPGGEQAASYGNGCWLSPMSVI
PPAGPGLWKKVPKFLADPLGPLAIRWSYLPKVLPWLARYLWAGWTEAKVLRAAQALRPLL
VGSPALHKELAEQAGVGHLIERRGLVYIYENRAQFESEALAWRVRKQVGIEWLELDADEM
RQREPDLDRRYTFGAMVEEGGHCRDPGAYVAALVAQARAEGAKLLRDAATGFRIEQGRLK
AVLTRSGELLCDHAVIAAGAYSRKLAAAVGSDVPLETERGYHAMVADAEAGPRTPMMPYD
GKMSITWTDRGLRCAGQVEIAGLDAAPNWKRAEILRDHLLRSFPGLPRDLPASRVKMWMG
HRPSMPDGLPCLGPSAATPDVLLAFGHGHTGLVAAPRTAHAIVDLLAGRTPDLPMEPFRP
ERFA
>WP_317252549_1 FAD-binding oxidoreductase|Bradyrhizobium sp_ BWA-3-5||a-proteobacteria|288
MTASTCRHVVIIGAGAVGVISAIETLREGHRVTLLEPGEPGGTQAASYGNAGWLSSHSVI
PPAEPGIWKKVPGYLMDPHGPLAIRWSYLPKASPWLIKYLLSGWTEARVEKTAWALRDLL
KDAPALHKKLAEEAGVPDLIECNGVMHVFPSRENFDGDLGWRIRKRVGIQWIELNADDMR
QREPDLTPRYTFGVLVEEAGRCRDPGAYIAALANHAVSSGAELVRAKATGLKLNGNKLVA
VLTEQGEIACDAAVIAAGARSKQLVASVGDPLPLETERGYHVMIENPESGPRSSISASDA
KVVVNWTNKGLRVTGTVEIAGLDAEPNWNRAEILRDSLISMFPKLPTITPPSRIKTWLGH
RPSMPDGRPCIGYARASQDIVYAFGHGHVGLVGSARTGRLVAQLLSGKEPEIALQPFAPS
RFL
>WP_237217121_1 FAD-binding oxidoreductase|Roseomonas sp_ NPKOSM-4||a-proteobacteria|289
MTQHVVVIGAGIVGAATALEALSAGFRVTIVEPGDPGGEQAASYGNGCWLSPMSVIPPSV
PGLWKKVPKFLMDPLGPLAIRWSYFPRVAPWLVKYLLAGWTEEKVERTARAIRPLLFDAP
ALHKALAERAGVGHLIERRGLMYTYESRAQFEAEAMAWRIRRKVGIDWLELDEDEMRQRE
PDLDRRYRFGVLVEEGGHCRDPGAYVGALVAQAVAEGAALRRTRATGFRIEGGRLCAVLT
EAGEIPADRAVISAGAHSKRLSAAAGSEVPLESERGYHAMVADPPVGPRTPMMPYDGKMS
VTLTDRGLRCAGQVEIAGLDAAPNWKRAEILRDHLLRSFPGLPRDLPAERVKVWMGHRPS
MPDGLPCLGPAAASPDVLLAFGHGHVGLVAGPRSARVTVAMLAGRTPEIPAEPFRPSRFA
>PPR76660_1 MAG_ D-amino acid dehydrogenase 1|Alphaproteobacteria bacterium MarineAlpha3_Bin4||a-proteobacteria|290
MLSLSRWRQTRILLIGASAMGMDSSMDKDIGCETTRKRRHVTVVGAGIVGINCALQAVKS
GHVVVVLDREAPGQGCSFGNAGLIARSSFVPLSSPRILAEVPKWLLDPLGPLAIRWTYLP
RLIPWLVRFVRAGNLKQVHQTAAALQTLTDPSVELYQQLAKEAGVGSLVRASDYIYVFET
KKAFAKAAFDMELREQLGVRVERLRGGEVRDLEPTLADHFKFAYRLLDHGFTVDPEGLVK
SLADHFRRLGGDIRRCEVKDAEFGPRDVTALITDDGRLETDVVVLAAGAYSGPLARTFGV
TVPLDTERGYHVTLPDPGVMPKRPVMSGERKFLVTPMAMGLRFAGTVEFGGVVAPANYAR
ARALLALGGHMFPGIRTDGYSEWMGLRPTLPDSLPVIGSSPKFDNVIFAFGHQHIGLTAA
PKTAQIIAELIDGRTPNVDIRPFRPNRF
>WP_300263501_1 FAD-binding oxidoreductase|Bradyrhizobium sp_||a-proteobacteria|291
MSLHVVVIGAGIVGAATALELLRDGHRVTIIEPGEPGGEQAASYGNGAWLSPASVVPMSM
PGMWKKVPGYLADPLGPLTIRASALPQLLPWLVRFVLAGATVSRVEATARALAPLLRDAP
ARHARLAVEAGVSELIRQDGLLYVYPDRQAFEDEALAWRLRRDNGVRWTELSCEQLHARE
PALHPRYQLGILIESGAHCTDPGAYVAALVRHAVAQGASLVRSRATGFDLATGRLRAVLT
EDGGKIYCDRAVIAAGIRSKPFAVAAGDKISLESERGYHVVVADPEAAPRAPVMPSDGKM
ANTMTTAGLRASGQVELADVEAPPNWTRARVLLDHLRRTYPGLPDRIPAARLASWMGHRP
STPDGLPVIGAAAKCSDVVHAFGHGHVGLAAAPATASLVADIIGGRESPIPLAPYSAARF
RRWSSSPFPASGAR
>WP_212461479_1 MULTISPECIES_ FAD-binding oxidoreductase|Bradyrhizobium||a-proteobacteria|292
MGRHVAIIGAGAVGAISAIEALREGHRVTLIDPGEPGGEQAASYGNAGWLSSHSVIPPSE
PGIWKKVPFYLMDPLGPLAIRWSYLPKALPWLIKYLLSGWTEARVEKTAVALRDLLKDAP
LLHRKLAEEAGVPELIERNGVMHIFPSRGSFDGDLGWRIRKRVGIEWLELNADEMRQREP
DLDPRYEFGVVVEEAGRCRDPGAYVAALANHALASGAELVRAKATGLKLDGNKLVAVVTE
TGEIACDAAVVAAGARSKLLTASVGDPLPLETERGYHVMIEDPESGPRNSMMASDAKMVV
NWTNKGLRAAGTVEIAGLDAEPNWKRAEILRNNLFSMFPKLPKTIPASRIKMWFGHRPSM
PDGRPCIGYARASRDIVYAFGHGHIGLVGSARTGRLVAQLLSGKEPEIPLAPFAPTRFL
>MCE2948519_1 FAD-dependent oxidoreductase|Betaproteobacteria bacterium||b-proteobacteria|293
MSAPGITVVGAGIVGVAVASYLQRDGHAVTLVDRGPPGEFTSMGNAGILSPGSVVPVGMP
GILKKVPQWLTDPAAPLSVKWGYLPQAAPWLWRFIRSSRRERVEQIADGLRPLLGQTFDA
YRTLTHAAGCTDLINQSGYIAVYETEAAFRADALAWQLRRARGVKVVDIDAAQIREHDPD
LAPIYVRGVLLPEQGYVANPLWLTRRLFSHFIASGGRYLQRDVTGFEHSAGSVRALSAEG
GPIAVDRVVLAAGVFSAKLAATLGTRVPLESQRGYHVHFPEPGISPRTPVMSGEYKFFVT
PMADGLRNAGTVEIAGLAAPPTQARIDALVRHTRRMYPGARLDGMNTWMGHRPCTPDSLP
VIGQSRHFGNVFFAFGHGHTGLCGGAPTGRLIADLVAGRPPNIDPAPYSPERF
>MCC6380804_1 FAD-dependent oxidoreductase|Burkholderiales bacterium||b-proteobacteria|294
MLTAPPVVIVGAGIVGLACAAHLQRRGHPVTLIDPEPPGSQCSSGNAGMLSRASCVPLGL
PGLSRKVPGWLLDPAGPLVIRPSYAAAIAPWLWRFWRSTSMARVNQIANALHALLDPTIV
KWRDLAHWAGVPDLVRQEGYAFAYRSREAFEGDALGRRLRQERGIRIATLEGGMVREFDP
ALSPGITHLVVLPEQGHVVNPLRLAQALARRLSEGGARFVTARVRGFDLADGHVRRVLTD
AEPVEAGAVVVAAGAYAKPLAAELGANVPLDTERGYHVMLSEPSVVPRIPVCDGAAKWFV
TPMEEGLRVAGTVEFAGLDADPDWRRADHMLGGIRRMLPGLTFGAVERWMGRRPSMPDSL
PVIGRAPRASNAFFAFGHGHVGVAGAAPTGEIIAALVAGERPFIDPAPYAAARFA
>WP_286550326_1 MULTISPECIES_ FAD-dependent oxidoreductase|unclassified Variovorax||b-proteobacteria|295
MTVEANGVAPQGDARRHVVVIGAGAVGSATAIEALRAGLRVTVVEPEAPGSPHGASYGNA
GWLSSHSVVPPALPGAWRKVPGWLADPLGPLALRWRYLPRALPWLLRYLASGWTEARVQR
TAEALRSLLADAPALHAQLAAEAGVPQLVEQRGLLHAYRSRAEFEGDALGWRVRARVGVQ
WEEWPAEELHRREPDLDARYTLGIFVPEAGHCRDPGTYVAALARHATARGARRVVSRATG
FRIEGGCLRAVHTEGGDIACDAAVVCAGAYSRPLAAAAGSPVPLDTERGYHVVIEGASVG
PRTPVMVADGKLIAHWMDGGLRAAGQVEIGGLAAAPDWRRADILLRHLRSMFPALPEGDA
AKVKHWLGRRPSMPDGLPCIGPSAASKDVVLAFGHGHVGLGGSARTGRWVAQLLAGLAPE
NLLAPFDPKRFG
>KFE51260_1 amino acid dehydrogenase|Pseudomonas syringae||g-proteobacteria|296
MVVIGGGIVGACTALALQKDGHRVTILEPAAPGGEQAASYGNGAFLSPGSIIPMSMPGLW
KKVPGFLLDPQGPFTIRWQYLFKLAPWLIRFVNAGSTPAKATRTAAILSTLLTDAPERHL
ALAAACGLEDLIRQDGLLYVYPDRQAFASEAFSWQLRRENGIQWRELEGAALHEFEPALS
RRYTFAVLIERGGHCLDPGAYVRGLVERFVAQGGELIRGRAEGFDIRSGQLHAVRADKTV
IPCHGAVIAAGIYSRVLAHSVGDAVCLESERGYHVEIANPAVGPHLPVMPADGKMANTMT
RGGLRASGQVELASVDSPPDWKRADILLHHLLKSYPGLGDDPSRLTISRWQGNRPSTPDG
LPVIAQAAATPDIVHAFGHGHVGLASAPMTAQIVASFFSGAPSPVDIAPFTASRF
>MDQ7250756_1 FAD-dependent oxidoreductase|Rhodospirillaceae bacterium R-7||a-proteobacteria|297
MSEQHIAVIGAGIVGVSAALHLQRDGHRVTLIDERNPGEGTSKGNAAVLAIDSCAPVATP
GVLWDVPRYLMNPMGPLAIRWSYLPKIAPWLLRFIAASRPERVEEISIALRAILLRATDV
HRDLARAIGETAILKETGWLGVFESDKKFESYQWDLDLQKRRGVEYRVMAQEEIRQFEPA
LQPIFRHAVYYPENSYVLDNFRLVREVAALFAANGGTILKQRVTGFDFGAKGPSAVKTEA
QSIPIDGVVVAAGAWSKKLTAMLGHKVPLDTERGYHVTLPNAQKMPRMPLYSGDHSFAVT
PLEVGLRFAGTVELGGLEAAPNYARAEILMQHGRRMFGELDQSGRSDWMGFRPSMPDSLP
VISQGRRYSNTWFAYGHGHLGLTLGPVTGKLIADLVAGRDAGLDLKPFAIDRF
>MBE7524241_1 FAD-dependent oxidoreductase|Burkholderiales bacterium||b-proteobacteria|298
MTSAPSVTIVGAGVVGLACASHLQRRGHAVTLVDPEPPGSQCSFGNAGMLSRASCVPVGL
PGTTKKVPGWLLDPAGPLVIRPSYLPRIAPWLWRFWRSSSMARVQEIANALHALLDPTVV
KWRVLAQWAGVPDLVRQDGYAIAYRSEQAYLGDELGRRLRRERGVRIDVLEGAEVRAFDP
ALSPSITHLAVLPEQGHVTNPLRLSQALAARLASGGARFVQARVRGFDLVDGRVTRVLTD
GEPIEAQAVVVAAGARSKPLAAELGANVPLETERGYHVTLSRPTVVPRIPVCDGGAKWFA
TPMEMGLRVAGTVELAGLDAAPDWARADHMLDGIRKLVPGLAFGEAERWMGHRPSMPDSL
PVIGRAPRAANAYLAFGHGHIGLSGGAPTGEIIAALVAGEQPHVDPAPYDAARFA
>MBE9603327_1 FAD-binding oxidoreductase|Acetobacteraceae bacterium H6797||a-proteobacteria|299
MKKHVAVIGAGIEGVASAIELLRDGHRVTLIEPGEPGGEQAASYGNAGWLSSMSVLPPSV
PGLWKKVPGFLMDPLGPLAIRWTYLPKVLPWLLRYMEAGSSEAKLLKIASALRPLLKDTA
LLHTALAAEAGCSQLIEHRGLMHVYPSRAAFQGEAMGWRIRKQVGIQWKELEGEALRAVE
PDLSPDYTFAVLIEEAGRCLAPGAYVAALFAYALSRGAEHRKAPAKGFRIEMGRLKAVTL
ADGQEVLCEAAVVSAGARSAPLAAQLGNKVPLETERGYHVMLEGANAGPRHSMQLSKAKM
VVNPMRDGLRAAGQVEIAGLDAAPNWKRAEILRDHLVKSFPGLPDPFPAERVKMWMGHRP
SMPDGMPCLGLSSRCTDVVLAFGHGHVGLVAGARTGRIVAQLVDGRPPEIDIAPFSAARF
K
>MSP03685_1 FAD-dependent oxidoreductase|Acetobacteraceae bacterium||a-proteobacteria|301
MGAGMHVVVIGAGIVGMASTLELLRDGHAVTLLEPGDPGGEQAASYGNGSLLNPSSVIPV
SAPGIWKKVPGYLLDPLGPLAIRWRYLPKLLPWLRRFVAAGSSVAKIERTARALAPLLAD
APALHRALAEEAGVADLIQRNGVLFPFPSRADYVAEAENWRIRADNGTKWIELSAEELHQ
REPGLDRRYIFALLVEENGQCTDPGAYVAALARQAQAQGAILQRGRAQGFRVEAGRLRAV
RVEGGEILADRAVIAAGAYSRHLAAAVGDAVPLETERGYNVMIENPGTGPRIPMMPSDGK
MSNVMTAQGLRIAGQVELAGLAAAPNWKRSEILYEFARKTWPGLPKDIPSERIKFWMGHR
PSMPDSMPCIGLASGCADVVHAFGHGHVGLTAGPMTGKLVADLIAGRAARIDVAPFSAQR
FGGR
>WP_028138243_1 FAD-binding oxidoreductase|Bradyrhizobium japonicum||a-proteobacteria|303
MAAGRHVAIIGAGAVGVISAIEALREGHRVTLIDPGEPGGEQAASYGNAGWLSSHSVIPP
AEPGIWRKVPGYLMDPLGPLAIRWSYLPTALPWLVRYLLSGWTAARVETTAFALRDLLKD
APLLHRKLAEEAGVPELIERNGVMHVFPSRGNFDNDLGWRLRKKVGVEWLELSADEMRQR
EPDLHPRYNFGVVVEEAGRCRDPGAYVAALAAHAIASGAKHVRAKATGLRLDGGRLVAVV
TEAGEIACDAAVIAAGARSKQLTASVGDPLPLETERGYHVMIENPESGPRSSMMASDAKM
VVNWTNKGLRAAGTVEIAGLEAAPNWKRAEILRDHLLGMFPKLPRDIPASRIKTWFGHRP
SMPDGRPCIGYARASRDIVYAFGHGHVGLVGSARTGRLVAQLLSGKQPEIPLRPFAPDRF
L
>WP_024519434_1 FAD-dependent oxidoreductase|Bradyrhizobium sp_ Tv2a-2||a-proteobacteria|304
MTSSARHIAVVGAGAVGTISAIEALRDGHRVTLIDPGEPGGTQAASYGNAGWLSSHSVIP
PAEPGVWKKVPKYLMDPLGPLAIRWSYLPKALPWLIRYLRSGSTEAKIEVTARALRPLLK
DAPSLHKRLAEEAGVPELIERNGVMHIFPSRAPFDADLGWRIRKRVGIDWLELSADEMRQ
REPELHPRYTFGVLVEEAGRCRNPGRYVAALAELAVARGAQRVTAKATALKLQNGKLVGV
VTDRGEIACDAAVVAAGARSRALAASIGDNLPLETERGYHVMIEDPGVGPRMSMMASDAK
MVVNWTDRGLRAAGTVEIAGLDAPPNWKRADILRDNLQSMFPNLAKDIPASRIKSWFGHR
PSMPDGRPCIGYARATEDVVYAFGHGHVGLVGSARTGRLVAQLLSRREPEIPLAPFSPER
FL
>WP_076956885_1 FAD-binding oxidoreductase|Pseudoroseomonas deserti||a-proteobacteria|305
MRHVAVIGAGIEGAASALELLRAGHQVTLLDPGEPGADQAASFGNAGWLSTMSVIPPSGP
GLWKQVPGFLRDPLGPLAIRWSYFPRVLPWLTRYLLAGWTEQRVLKIAQNLRPLLKDSPQ
LHATLAAEAGVAHLIEHRGLMHAYPSRAAFEKEAMGWRIRKQVGISWTELDAEALHALEP
HLDPSYKFGILIEEAGRCLDPGRYVAALVAQAERQGATRRRIAATGFKVHAQRLQAVELA
DGTTLACDAAVICAGARSKPLAERVGDFVPLETERGYHVMFHGANALPRHSINLSAAKMV
VNPMQDGLRAAGQVEIAGLEAAPNWKRAEILRDHLQKSFPGLPNPYPADRVTTWLGHRPS
MPDGMPCLGPASATPDVVLAFGHGHVGLVAGARTGRIVAQLVSGQPTEIAIDAFSPRRFR
>WP_170216315_1 FAD-dependent oxidoreductase|Stella humosa||a-proteobacteria|306
MTALGQAVSGKAGAGRSVTVVGAGIVGVGTGIALQRAGFTVTLVDRQDPGRATSFGNAGI
LSGTTAMPLATPGILKEVPKMLLDPLGPLTIRWSYLPKLAPWLMRFVGNAQPAKVEELSK
AIVTLSKPTVAAWMDLAGHAGAEDLIERKGWVGVYEGPQAAKKAAYDVEVRVRHDIRAEM
LTADEVRQLVPGLARTVTHGVFHPDAGHTVSPIRLTERLVEHFLRSGGKFVQATVQDIGF
TDGRPATLVTDKGPMPFDNIVIAAGAWSKRLVARLGHNVPLETERGYHAMVADPGVDLRL
PVSSSEGKFFLTPMADGIRVAGTVELAGLDAAPNWKRADALLEKGRRLLPGMKTDKVERW
LGFRPTLPDSLPVIGPSPKYGNVFFAFGHHHLGLTQSAMTGRLISQLMTGNRPEIDIHPY
RVDRF
>MDB5398303_1 amino acid dehydrogenase|Rhodopila sp_||a-proteobacteria|307
MSQVVVIGGGVVGLACAIELLRDGHGVTIVEPGSPGGEQAASYGNGTLLNPSSVIPMSSP
GLWKKVPGYLMDPLGPLTIRWAYLPRLLPWLGRFLRAGAKVAATARALQPLLADAPALHR
TLAEEAGVGELITRQGVLFAFPDRAAFAAEAVSWKVRRDNGVKWLELDEDELRQREPSLD
RHYKFAILVEENGQCRDPGAYVAALARHATALGATIVQSGATGFRIEAGRLRAVTTRDGE
IACDKAVIAAGAWSKMLALAAGDRVFLETERGYHVVIADPGIEPRYPVMPSDGKMACVMT
PAGLRLAGQVELAGLDAAPNWKRAEVLLAFARKVYPGLPEDLPPERVKLWMGHRPSTPDG
LPCLGLASGCPDVVHAFGHGHVGLTAAAMSGKVVADLVAGRAPRFDLAPYSAARFG
>MCX7384146_1 FAD-binding oxidoreductase|Alphaproteobacteria bacterium||a-proteobacteria|308
MHVVVIGAGIVGAVSAVELLRDGHQVTILEPDEPGGEQAASYGNGGWLSPSSVLPVGSPG
LWKKVPGYLADPLGPLTIRWSYLITALPWLTRLLTSGWTWGRVRKTSLGLGPLVAGAPEL
HLKLATEAGVADLIKRTGQLYVFPTRKDYEDSKESWDIRRERGVKTIEVDENELRQREPH
LDRRYTFALYCDDGGHCSNPGAYVAALVHHALSLGATRIHGGAERFEIGGGRLKGVVSGG
KLIACDAAVIAAGARSRDLAHQAGDRVVLETERGYHAVIESPEVGPRTPIMPSDGKMVHT
PMEAGLRIAGQVEIAGLDAAPNWKRAEVLLNHARRTWPGLPKDLPPERVKVWMGHRPSTP
DGLPCIGKATGCKDVVHAYGHGHIGLASGAMTGRLVADIISGKTPTIPIAPFDPSRFN
>WP_212493964_1 FAD-dependent oxidoreductase|Bradyrhizobium jicamae||a-proteobacteria|309
MTDAGRHVAIIGAGAVGVISAIEALRFGHRVTLIDPGEPGGEQAASYGNAGWLSSHSVIP
PAEPGTWKKVPGYLMDPLGPLAIRWSYLPKALPWLIRYLLSSRTEAQVETTARALRDLLK
DAPQLHRQLADEAGVPELIERRGVMHVFPSRTPFDGDLGWRIRKRVGIEWLELNEDEMRQ
REPDLDPRYKFGVVVEEAGRCRDPGSYVAALAAHAVASGAKRVAARATGLRLQDGRLAAV
VTESGEIACDAAVVAAGARSKQLSASIGDPLPLETERGYHVMIENPESGPRNSMMASDAK
MVVNWTDKGLRAAGTVEIAGLDAAPNWKRAEILRDNLFSMFPKLPKNIPASRIKTWFGHR
PSMPDGRPCIGYARATRDVVYAFGHGHIGLVGSARTGRLVAQLLSGKTPEIVLAPFAPSR
FL
>MCC6719238_1 FAD-binding oxidoreductase|Acetobacteraceae bacterium||a-proteobacteria|310
MHVVVIGAGIVGAACAVELQRDGHAVTIVEPGPPGGEQAASYGNGCWLSPSSVLPVAAPG
LWRKVPGWLADPLGPLAVRWSYLPRALPWLWRFLRAGWSWERVRTVAPAMRALVAGCPER
HLALAEEAGVGHLIHRGGLLYPFPSRADFLAESESWAIRREQGIEWTELDANELRQREPV
LDRRYTFAVHVHEGGHCVDPGAYVAALVELVVSRGGTLLRAKAQGLEIEDGRLVAVRTDS
GEIACDRAVIAAGAWSKVLAAEAGDDVPLETERGYHALFVGAETGPRTPMIPSDGKMANV
RTPQGLRIAGQVEIAGLEAAPNWKRAEVLRDYALATWPELPRDLKPEQVKVWMGHRPSMP
DSLPVIGKASGCGEVVHAFGHGHIGLAAGAMTGRLVADIVSGKTPVIDPAPYAPSRFR
>MBN9046327_1 FAD-dependent oxidoreductase|Hyphomicrobiales bacterium||a-proteobacteria|311
MTRSTGRPGKVAVIGGGIVGVCSANYLLKQGFDVEVIDPAVPGSEDQCSYGNAGGICPGS
CIPNSMPGVLKNVPKWLLDPEGPLYVRLAYLPHALPWLIRFLAASRKSRVEEISAAMRAL
NRYTFECYEPLIKEAGCEDLLQKRGQLFVYENANGPAAGAYGLGLRRRHGVKVEILDADE
IRQLEPALAPIFKSAVYLPEQGQCPNPGRLVARLAENAARNGARFIRARVTGFDLDGGLL
RAVVLEGGERRPVEQAVLSAGAWSARLAAQLGDRIPFESERGYHVMVRDADTGLRIQTIS
ADRKFVASPMEEGLRIAGNVEFSGLETPPNMFRADALLKQARPMFNRFRDGEIRRWMGHR
PGTPDSIPVVDRASRARNVIYAFGHGHQGLIGGSVTGKVVSEIAAGKPAMIDLEPFSAKR
F
>WP_147752643_1 FAD-dependent oxidoreductase|Methylobacterium sp_ WL120||a-proteobacteria|312
MTAPSARHVVIIGAGAVGSVSALECLRAGHRVTVVDPGEPGGEQASSYGNAGWLSSHSVI
PPAEPGIWKRVPSYLADPLGPLAIRWRYLPRVLPWLVRYIWAARSGRQIADTARALRTLL
VDAPRLHAGLAEEAGLGHLIERRGLLHVYPDRAAFAADAAAWAIRHAVGVRWLELSADEL
RQREPTLHRRYTFGVMVEEAGHCRDPGSYVAGLADLARARGATHVRTRATGFRLDEGRLV
AVETEAGAIPCDRAVVAAGARSGALTASLGDRLPLESERGYHVMIADAEAGPRTPVMASD
AKMVVNAMAGGLRAAGQVEFSGLDAAPNWKRAEILRDHLTSMFPDLPETVPAERIRMWLG
HRPSMPDGRPCIGRARRTADVVYAFGHGHVGLVGSARTGRLVAQLVGGEAPEIPLAPFDP
RRFL
>MBW4090954_1 FAD-dependent oxidoreductase|Pseudomonadota bacterium||Proteobacteriota|313
MSSSEPLHVVVIGAGIIGAATAVELLRDGHRVTLVEPGDPGGEQAASYGNGCWLSTASVV
PMSAPGIWRKVPGWLADPLGPLTIRWRHLPRMLPWLVRFLRAGATEERVMATGRALRQLI
ADCPERHRVLAEEAGVGALIRRQGLLYVFPSRAAFAAEALAWRVRRANGVTWTELDTDEL
RQFEPVLDRRYTFGVFVDSGGHCLDPGAYVAALVAHAVAQGASLRRTRATGFRIDGGRLR
AVRTEAGDIPADRAVIAAGAFSRALAAAVGDHVPLETERGYHAVIAAPEVAPRHPVMPSD
GKMSITHMASGLRLAGQVELAGLAAAPDWRRAGILRDFALRLFPGLPRTLPEDRVKVWMG
HRPSIADGLPCIGPARATADVVHAFGHGHVGLAAGATTGRLVADLIGGRPPTIDPAPYAP
GRFRGGRAHRAPS
>MDB5809555_1 dependent oxidoreductase family protein|Betaproteobacteria bacterium||b-proteobacteria|314
MKKITVIGAGIVGIATASYLRRDGHDVTVVDKLPPGEYASFGNAGILSPGSCVPIAMPGI
LGKVPGYLSDPMGPLKVRWPYFPQALPWLLRFVTSTGLAQVEKTADALISLLSQTFDAHR
PLAQNAGCSDIIRQTGYIVVYDTKQAYRNDALAWKLRRDRGVVCNEIDADAIAKLVPALA
RNYECGVYLPEQGYVTNPERLTKTLAAQFQKDGGVILQRDVLDIEMGAQGPQALLTDAGR
LEFDTLVLCAGVHSGKFAAKLGDAVPLEAERGYHVTYSDPDLQLPMPVCAAQNKLFVTPM
EMGTRIAGQSEFAGIEAEPDYGRADVLAKHMKRMFPQVRDVETTRWMGRRPSMPDSKPVI
GRATQYANTYYAFGHGHIGLVGSAPTGRIIADLVAGRTPNIDIAPFRVDRF
>WP_093199669_1 FAD-dependent oxidoreductase|Variovorax sp_ YR750||b-proteobacteria|315
MTVARSFSSAAGAADGRRHVVVIGAGAVGSATAIEALRAGLRVTVVEPGEPGGPHATSYG
NAGWLSSHSVVPPALPGAWLKVPGWLADPLGPLALRWRYLPRAMPWLLRYLASGWTEARV
QRTADALRTLLADAPVLHARLAAEAGVPQLVEQRGLLHAYLSRAEFDGDALGWRVRRRTG
VQWEEWPQDELRRREPDLHARYTFGIFVPEAGHCRDPGSYVAALARHALEAGAERIATRA
TGFRIEGGRLRAVLTEAGEIACDGAAICAGARSGPLAAAAGSAVPLESERGYHVVVEDAA
AGPRTPTMVADGKLIAHWMDGGLRAAGQVEIAGLEAAPDWRRAEILHTHLRSMFPSLARP
APGSPSTVKHWLGHRPSLPDGLPCIGPAAASADVVLAFGHGHVGLCGSARTGRLATQLLA
GIAPEIPLKPFDPARF
>MDF2811663_1 FAD-binding oxidoreductase|Microvirga sp_||a-proteobacteria|316
MVTLSPTRAKHVIVVGAGIVGVNCALALQARNFKVTIVDERPPGTATSFGNAGCFAISAV
APVSMPGLVWSVPKMLMDPLGPLSIRWKNLPTLAPWLWHFWRAGTAKRVEAIAHELSTLL
ATASQDYEPVLNAAGLTHLIRRNGALYVYETEKGFADAAFEWDLKFRNGVVAEHVDGAAI
RALEPALARGFSNGYFVPGYSHTVDPGQLASGLADHFQRVGGEIRRARVEGFVFADSSLR
ALRLDDGTELGFDQVVIAAGAWSKSLCKQLGHNVPLDTERGYNTTLPEPGVELSRPVCIA
ERSFFMTPMAMGLRIGGAVELAGLDAEPNFARAKALLANGAKALPGLNTGGGREWMGFRP
SMPDSKPVIGRSPHHPNAFFAFGHGHLGLTQGATTGRLVGELAAGEPTTIDLAPFRIDRF
>WP_194454954_1 FAD-binding oxidoreductase|Bradyrhizobium sp_ CCBAU 53421||a-proteobacteria|317
MSEPARRHVAIIGAGAVGVISAIEALREGHRVTLIDPGEPGGTQAASYGNAGWLSSHSVI
PPAEPGTWKKVPGYLMDPLGPLAIRWSYLPKALPWLVKYLLSSWTEPQVEATARAMRDLL
KDAPLLHRQLAEEAGVPELIERRGVMHVFPSRAPFDRDLGWRIRKRVGIAWLELDEDEMR
QREPDLHPRYKFGVVVEEAGRCRDPGAYVAALAAHAVANGAERIAAKATGLRLAGDRLVA
VVTETGEIACDAAVVAAGARSKQLTASIGDPLPLETERGYHVMIENPETGPRNSMMASDA
KMVVNWTDKGLRAAGTVEIAGLDAAPNWKRAEILREHLLSMFPKLPKDIPASRIKTWFGH
RPSMPDGRPCIGHSRASRDVVYAFGHGHVGLVGSARTGRLVAQLLSGKPPEISLQPFAPS
RFL
>WP_218511917_1 FAD-dependent oxidoreductase|Variovorax sp_ dw_308||b-proteobacteria|318
MNTTYTKPVRSVAVIGGGIVGMLTAWSLLRSGFMVTVLERDLYGLGCSTGNAGSVSAGSV
VPLGMPGMWKQVPGWMLDPDGPLHIRGDHAIQVLPWLVRFLVASGADSVERISHALKALT
APSLKIYQEVVDQVGARSLFEVTGQLQVYQSAEGLLKDAAGWALRRARGVEVRDVAAGEI
RDLEPAVAHTFTHGVFLPNEGMIINPARLIKEVGVAFVQNGGRIEELSVQGFDVSADQQV
RIRASGRLIESDAIVVAAGAWSHTLAAELGDSIPLESQRGYHVMFPESGVSISRPVVASE
TKCFATPMEFGLRVAGTVEFGSLDAPANSRRVEGLLRHSKSLFPGLETAHYSEWMGNRPC
LPDSLPVIGRATKFPSVYFAFGHGHLGMTCAPMTSKIVSDLIGGKEPSVNLEPYRPDRF
>WP_066511268_1 FAD-binding oxidoreductase|Bradyrhizobium macuxiense||a-proteobacteria|319
MTGTGRHIAIIGAGAVGVISAIEALREGHRVTLIDPGEPGGTQAASYGNAGWLSSHSVIP
PAEPGTWKKVPGYLMDPLGPLAIRWSYLPKALPWLVKYLFSSWTEAQVETTARALRDLLK
DAPLLHKQLAEEAGVPQLIERRGVMHVYPSRAPFDGDLGWRIRKRVGIEWLELNEDEIRQ
REPDLDPRYKFGVVVEEAGRCRDPGAYVAALAAHAMANGATRIAAKATGLKLDGNKLVAV
VTETGEIPCDAAVVAAGAHSKRLTASIGDPVPLETERGYHVMIENPESGPRNSMMASDAK
MVVNWTDKGLRAAGTVEIAGLDAAPNWKRAEILRDNLLSMFPKLPRNIPASRIKTWFGHR
PSMPDGRPCIGYARASRDVVYAFGHGHVGLVGSARTGRLVAQLLSGKSPEIPLQPFAPSR
FL
>MBY0338654_1 FAD-binding oxidoreductase|Acetobacteraceae bacterium||a-proteobacteria|320
MTRVVVIGAGIVGACAALAARREGFAVTILEPGEPGGEQAASYGNGCWLSPMSVVPPAVP
GLWRKVPTFLSDPLGPLAIRWSYLPRVAPWLLRYLWSGRTEETVLRTARALRALLRDAPA
LHARLAEEAGVGALIRRQGLLYVFPDRAAFAAEALAWRVREAVGVRWIELDEDELRQREP
ELDRRYRFALLAEEGGHCLDPGAYTAALVALAEAEGARRVAARATGFRIEGGRLKAVTTD
QGEVPADRAVLAAGARSRGLARAAGDALPLESERGYHAVITDPAVGPRTPMMPSDGKMSV
TMTARGLRVSGQVEIAGLEAAPNWRRAEILRDHLLRMFPSLPRDLPAEAVRFWMGHRPSM
PDGLPVIGPARATPDILHCFGHGHVGLVAAPRSAALVAAMLAGRAPDPDAEPYSPDRFR
>MCH8197179_1 FAD-dependent oxidoreductase|Pseudomonadota bacterium||Proteobacteriota|321
MASPAKVTVIGAGIVGIVSANFLQRDGHAVTVVDSRPPGEGCSFGNAGNISPGSCLPIAM
PGILANIPAWLFDPSGPLRLRLGYLPRALPWFARFARAATRDRAQATACALRTLHVRTLD
LYESLISEAGAPELITRPGQLHVYETEEAFAGALLGREILRRCGVEMEELDAAGIRDLEP
SLAPIFARAVFFPRHGFCLSPLRLVQTLAEKFVRSGGTILRRTVTGFEIGPEGPERLHTD
AGDLDVDNLVIAAGAWSGKLTARLGDKVPLEAERGYHLELPDPGTVPARSISWGERKFTA
TPMEMGLRFAGTAEFAGIDAPPDYRRARILLTHANRMFPGLNGEGGRVWMGARPSFPDSR
PVIGPSTKHGNVFYAFGHSHTGLTAAPMTGKLIASLVAGRAPEIDLAPFRVDRF
>BBK42239_1 D-amino-acid dehydrogenase|Stella vacuolata||a-proteobacteria|322
MITSASPAQPGPAQPGPGTAGARRVVVIGAGIVGMSCATFLRRDGHDVTVIDRLPPGEGT
SFGNAGMISPDTFTPIAMPGMLRKVPKWLSDPTGPLAVRWSYLPQALPWLVRWIRAGRLD
RVEAASKALRALHGPAFATYRSLLGPDGFNDLVRLRGQLYLWQTGEPSETDRIADRLRTE
QGVRADVIGPDEIRQMEPTLAPGFKRGLYLPDNGSTANPHRLVNTLARNLEGAGGRVLRA
AVTAIDIGPDGVRRVETDAGPVEADIVVVAAGAWSLRLTQKFGVRVPLETERGYHVMLPN
PGPVPNRPISHRSGSFSITPMEHGLRLAGTVEIAGLDAAPDERRALILLEQARKALPTLN
AEGMQTWMGHRPSMPDSLPVIDRAPGVPGVFLAFGHGHTGLTGAPVTGRLLADLVAGRKP
VIDPTPYRATRF
>WP_168034068_1 FAD-binding oxidoreductase|Falsiroseomonas selenitidurans||a-proteobacteria|323
MRQDAAPHVVVIGAGIVGAATALGALREGFRVTLMDPGEPGGEQAASYGNGCWLSPMSVI
PPAGPGLWRKVPGFLADPLGPLAIRWSYLPRVLPWLARYLWAGWTEAKVEAAARALRPLL
VGAPALHKALAEEAGVGRLIEQRGLVYIYENRGQFEAEAMAWRIRRKVGIEWLELGADEM
RQREPELDRRYTFGALVEEGGHCRDPGAYVAALVDHARAEGAELRREAATGFRIEGGRLQ
AVLTSEGEVAADRAVICAGARSRPLAAAAGSRVPLETERGYHAMVVGAEVGPRTPMMPYD
GKMSITWTDRGLRCAGQVEIAGLEAAPNWKRAEILRDHLLRCFPALPRDLPASRVKVWMG
HRPSMPDGLPCLGPSAASPDVLLAFGHGHVGLVAAPRTAHAVVDLLAGRTPALDLQPFRP
TRFA
>WP_294554501_1 FAD-binding oxidoreductase|uncultured Rhodopila sp_||a-proteobacteria|325
MTRVVVIGGGVVGLASAIALLRDGHAVTIVEPGAPGGEQSASYGNGTLLNPSSVVPMSSP
GLWKKVPGYLMDPLGPLTIRWSYLPRLLPWLRRFIAAGATAAKVEAIGRALRPLLADAPA
LHRALAEAAGAGDLIARQGVLFAFPSRAAFEAEALSWRVRRNNGTRWLELDADELRQREP
ALDRRYTFGILVEENGQCRDPGAYVAALARYAAELGGTIVQTGATGFRIEAARLRAVKTR
DGDIACDKAVIAAGAWSKALARKAGDYVPLETERGYHVVIENPGIEPRYPVVPSDGKMAC
VMTPAGLRLAGQVELAGLDAAPNWQRAGVLLKFARKVFPGLPADTPLRAVKVWMGHRPST
PDGLPCLGLASGCADVVHAFGHGHVGLTAAVTTGTVVADLVAGRPAAFDLTPYAAARFR
>WP_149538727_1 FAD-binding oxidoreductase|Siccirubricoccus phaeus||a-proteobacteria|326
MTHTVIIGAGILGACTALELLKAGHKVTILDPGPPGGEQAASYGNGCWLSPASVIPPALP
GLWKKVPGFLADPLGPLAIRWSYFPRVLPWLLRYLASGWTEARVHRTAIALRALVQDAPA
LHAALAEAAGVGHLIQRRGLMYIYPDRRDFEAEALAWRLRRAVGVKWVELSAEELRQREP
ELDPRYRFALVVEEGGHCLDPGAYVAALVALAEAEGAQRLAARATGFRIEAGRLRAVRTE
GGEVACDRAVIAAGAYSRPLAAAAGDDVPLETERGYHAVIQGAATGPRTPMMPSDGKMSV
TMTAGGLRCAGQVEIAGLEAAPNWQRAAILRDHLLRSFPGLPRELPAERVRFWMGHRPSM
PDGLPCLGPARATPDVVHAFGHGHVGLAAAPRSAQLVMQILTGQAPAVETKPYAASRFG
>CAH1677370_1 D-amino-acid dehydrogenase|Hyphomicrobiales bacterium||a-proteobacteria|327
MPNAREKVMPSAATPHTLVIGSGIVGACSALELARAGHAVTLIDIGEPAGRQSASYGHGC
WISPASVVPMSMPGLWKQIPGYLLNPRGPLVIRWRHVPRLAPWLLRFLWAGSSVPRVEAT
ARTLSRLLHDSPQRHQALSRELGVPELIRREGLLYAYPDRSAFEAETLSWQLRRMTGLRW
RELDATALREREPDLDRHYTFGILAEDGAHCVDPAAYVAKIVEAVCACGAELVRARAEGF
AFDGERLVGVQTDAGLIPGDRAVVAAGAWSKRLASAAGDAIPLESERGYHGVVSLETGGP
RHPVMPSDGKMANTPTLAGLRLSGQVELASVDTPPNWSRVDILIDHARRTYPALAGVREL
PVDRWMGHRPSTPDGLPVIGRSTRSPDVFYAFGHGHVGFASGPVTGRAVAEHLADLPDAF
EIGPYSPRRFKFGRGRP
>MBC9205972_1 FAD-binding oxidoreductase|Pseudoroseomonas aerophila||a-proteobacteria|328
MSKHVVVIGAGIEGACSAIELLRAGHRVTILEPGEPGGDQAASFGNAGWLSSMSVVPPSG
PGLWKKVPGFLRDPLGPLAIRWQYFPKVLPWLTRYLLAGWTEAKVLRTAQALRPLLKDSP
VLHGALAREAGVPELIEHKGLLDVHPNRASFEAEAMGWRIRQAVGVTWSEVEGEALRAME
PDLAPSFTFAVMVHEAGRCLAPGRYVAALVAHAVRRGATLRKAAATGFKVDVQVLKGVTL
ADGGLLECDAAVLCCGARSRPLAARAGDHVPLETERGYHVMFHGAEQGPRHSAALAGAKM
VVNHMADGLRAAGQVEIAGLDAAPNWKRADILRDHLQRCFPGLPNPYPADKVTTWMGHRP
SMPDGMPCLGRSSASADIIHAFGHGHVGLVAGPRTGRIVAQLISGQTPEIPIEPFRPSRF
H
>MDE2200474_1 FAD-dependent oxidoreductase|Rhodospirillales bacterium||a-proteobacteria|329
MHVVVIGAGIVGAATALELQRDGHRVTIIEPGPPGGEQSASYGNGCWLSPSSVLPVSAPG
LWRKVPGWLADPLGPLAVRWSYLPRALPWLWRLLRAASNETRLRRIAAALRPLVADAPAH
HRRLAEEAGVGHLIHQSGLLYIFPTRADFEAEALAWKIRAECGVTWIELDADELRQREPA
LDRRYTLGLLMEAGGHCSDPGAYVAALVAHAQAQGAALVATRAQGFDMAGGRLRAVRTAG
GDIACERAVIAAGAWSKTLAEAAGDRVPLETERGYHAMIAAPEGHTRVPVMPSDGKMANT
MTAHGLRIAGQVEIAALDAAPNWKRAEILRDYALRTYPALPRDLPAERVKVWMGHRPSTP
DGLPCIGPASGCADVVHCFGHGHVGLAAGALSGRLAADAVSGKTPAIDLTPYAAARFR
>WP_252956382_1 FAD-binding oxidoreductase|Siccirubricoccus soli||a-proteobacteria|330
MSTAPSATPHTVIIGAGIVGACTALELLKAGHRVTLLEPGLPGGEQAASYGNGCWLSPAS
VIPPALPGLWRKVPGFLSDPLGPLAIRWSYFPKVLPWLLRYLASGWTEARVQRTAVALRA
LVQGAPALHAALAEAAGVGHLIQRHGLLYIYPDRRDFEAEALAWRIRRAVGVQWVELSAE
ELRQREPELDPRYTFALLVEEGGHCLDPGAYVAALVALAESEGAERVTDRATGFRIEGGR
LRAVLTPNGELACDRAVIAAGAYSKQLAAAAGDRVPLETERGYHAMIQGAEIGPRTPMMP
SDGKMSITMTAGGLRCAGQVEIAGLEAAPNWRRAEILRDHLLRSFPGLPRDLPAERMRFW
MGHRPSMPDGLPCLGPSRATPDIVHAFGHGHVGLAAAPRSAQLVMQILTGQPVAVDTKPY
DAARF
>MCZ6575559_1 FAD-binding oxidoreductase|Gammaproteobacteria bacterium||g-proteobacteria|331
MKPGHHHITVLGAGIVGVACALFLQRDGYRVTLIDRLGPGEGCSRGNAGILAAEHVMPLA
TPRNIRKVPGMLLDPHAPLHIRWRYLPRLLPWLWRFWLCARPHAVAASSQALAALQGGAL
TAYGTLLEQARAHQLVRTDGWLCVYESEKEFVADRIERELQRHYGIRVEELTVDEVRERL
PAISRSIQRGVLYPDSAYTINPHRLVQVLAEDFQRHGGSMQRAAVNNIDVTPGQRVRILT
DAGAHETDSVVLALGAWSGRLSARLGSPVPLDTERGYHVMLPRPGIDISLPVMFGDYKFI
ATPMEHGLRLAGTVEFAGLDAPPNYERARILITRARRLLPRLQVQGHSEWMGCRPSLPDS
LPVIGRSPHYRNVYFAFGHQHLGLTLAAVTGRLIADQVAGRTSDIDLTPYRIDRFS
>MSP87892_1 FAD-dependent oxidoreductase|Alphaproteobacteria bacterium||a-proteobacteria|332
MTAAPGRKAVVVGAGIVGVCSAFTLQREGWAVTLVDPDEPGQGCSFGNAGVLANTNVAPV
AMPGVLAQVPGMLMDPMSPLTIRWSYLPRLMPWLIGFLRASTPSRVEAISHALANLSRRV
FEDLTPLVEEAGASDLVLRRGYIGVYRNPAKLAGLRAELALKRQRGMRVEELGPDELRQL
EPALARDIVGGYHIPDAGHTVNPLALTQRLVAAFQRRGGIVRRARVLDFAEFGDAGPRSV
VTDAGSIPCDLVVVAAGSYSRALAARLGADVPLDTERGYHTVLPRPGIELRMAMMCGDGG
FAITPMATGVRLAGTVEFGGVEAAPNFQRLDPLRKHAKALLPGLDMRDGSQWMGRRPSMP
DSVPVIGRSPRHRNALLAFGHGHLGLTYAAVTGRLVADLAADRAPALDMTPYDPARF
>WP_286566854_1 FAD-dependent oxidoreductase|Variovorax sp_ J22R24||b-proteobacteria|333
MAAPAFRIGRMTVVNDRASAASRHVVVIGAGAVGCVSAIEALRAGHKVTLVDPSEPGAEH
ATSYGNAGWLSSHSVVPPALPGAWRKVPGYLLDPLGPLAVRCRYLPRVATWLMRYLASGW
TEKRVQRIADALRTLLADAPALHARLAHEAGVPQSIERRGLLHVYRSRAEFEGDALAWRV
RQRAGVQWTEWDAETLRGREPDLDARYTLGIFVPEAGHCRDPGAYVAALARHAVDRGAAT
VQGRATGFRIEDGRLRAVHTESGEIPCDAAVICAGARSKALAAAAGCAVPLESERGYHVM
LDAPEGGPRTPMMAADGKLIAHWMEGGLRVAGQVEIAGLDAAPDWRRADILRDHMRSMFP
ALPSPLPAARLHRWMGHRPSLPDGLPCIGRSRATADVVLAFGHGHVGLGASARTGRVVAQ
LLSGTRPDIDLAPFDPLRFGRRGATIVQP
>WP_283040680_1 FAD-binding oxidoreductase|Bradyrhizobium sp_ CB82||a-proteobacteria|334
MSQARHVAIIGAGAVGVISAIEALREGHRVTLIDPGEPGGEQAASYGNAGWLSSHSVIPP
AEPGVWKKVPGYLMDPLGPLAIRWSYLPKALPWLIKYLLSGWTEARVEKTAVALRALLKD
APLLHRKLAEEAGVPELIERNGVMHVFPSRGNFDGDLGWRIRKRVGVDWLELSADEMRQR
EPDLDPRYTFGVVVEEAGRCRDPGAYVAALANHALASGAKLVRAKVTGFRLNGDKLVAVL
TEAGEIACDAAVVAAGARSRLLTASVGDPLPLETERGYHVMIEHPEVGPRSSMMVSDAKM
VVNWTNKGLRAAGTVEIAGLDAEPNWKRAEILRDNLLGMFPKLPKDIPASRIKMWFGHRP
SMPDGRPCIGYARASRDIVYAFGHGHIGLVSSARTGRLVAQLVSGKKPQIPLEPFSPTRF
L
>WP_202825653_1 FAD-binding oxidoreductase|Belnapia mucosa||a-proteobacteria|335
MSGAVVIGGGILGACTALELLRAGQAVTILEPGPPGGEQAASYGNGCWLSPMSVIPPAVP
GLWKKVPGFLADPLGPLAIRWSYLPRVLPWLTRYLASGWTEARVLRTARALRALLDGAPA
LHADLAEAAGVGHLIERRGLMYIYPSRADFEAEAMAWGIRRQVGIDWIELSADELRQREP
ELDRRYGFAALVEEGGHCRDPGAYVAALVALAEAEGARRIQARATGFRIEGGRLRAVLTD
AGEVAADRAVIAAGAHSRPLAAAAGDPVPLETERGYHAMIEGAETGPRTPLMPSDGKMSV
TMTARGLRCAGQVEIAGLDAAPNWKRAEILRDHLLRSFPGLPRDLPAERVKLWMGHRPSM
PDGLPCLGPARATPDIVHAFGHGHVGLVSAPRSARLAVQMLLGQAPEIDPAPYDPRRFG
>WP_281039704_1 MULTISPECIES_ FAD-binding oxidoreductase|unclassified Rhizobium||a-proteobacteria|336
MSSAGRKHTVVIGAGIVGACTALELVRAGQQVTIVDLGEPGGRQAASYGHGCWISPGSVV
PMSMPGLWKQVPGYLMNPEGPLVIRWRHFATLAPWLLRFLWAGSTVRRVEATAHALARLL
RSSPDMHRGLSEELGVSHLIRQDGLLYAYPNRQAFERETLSWHLRRITGLRWRELDKAEL
ALREPGLDKHYSFAVLAEDGAHCVDPGTYVARIVEAACTGGAKLVRAKAQAFAFEGERLV
GVQTDQGLIACDAAVIAAGIWSKALARMAGDRIPLESERGYHGVVSLANGGPRHPVMPSD
GKMANTPTTQGLRLSGQVELASVDTPPNWRRVDILLEHARKTYPALAGMANIKVDKWMGH
RPSTPDGLPVIGRSSVSPDIFYAFGHGHVGFASGPITGKIIAQQIMRAPQAIDISAYSPR
RFKLGRHEP
>MDP7554440_1 FAD-binding oxidoreductase|Candidatus Thioglobus sp_||a-proteobacteria|337
MNRQQREITVLGAGIIGMACAINLQRLGFYVTVVDQNEPGDGCSSGNAGVIAPCAMVPVN
TPELLKGIPTMLLDPLGPITFRWKYVPQMLPWFFNFLKNSRASKAEQVADGLSALTSNAL
KEHRDLAGNGEASRWVQPSPYLYIYESETALVKEDYFWNLRRLHGISTRLLKGSEVQEFE
PALDPRFKCALVMENGHGFSTDPSQLVKALAFQFQSDGGKIIQSEVQQIKIINQKPSSLI
TSVGSFPVQRLVIAAGAFSAKFATQLGERIPLESERGYHIMLKNPGIAPRYPIMNSSGKF
VATPMKSGLRFAGLVEFAGLAANPNYKFAGRLITHAKSMFPLININDFTEWMGHRPALPD
SLPVIGQSTKFENIFYAFGHHHIGLTTGPKTGRALAELIAGQTPCIDLSPYSIRRFI
>MDP6728654_1 FAD-dependent oxidoreductase|SAR324 cluster bacterium||d-proteobacteria|338
MNQKSENQEFIVIGSGIIGMSCALALQKEGFQVTVVDRKPPGSSCSFGNAGAISPSSALP
NSLPGVMSKVPGWLLREEGPLFIQWQYFPKLFPWLLRFLQSAKWEKVDETTSSLLNLHAS
CFRLYQNLAKEIESEDLIVESPVIHLYTNEEDFQHSLGYWNILKNKGVEYEELQKDQVRE
MEPNLSQDYGFGVLFRNSGFSSNPFRLVEKMSERFQKDGGRLTTGSVQSIKTQGGGKIVL
KMEGQEIQSDKVLVAAGAWSHQLASQLGVRIPLETERGYHVTLNSTEGGPTNIVMESKHK
FMATPMEMGVRFAGTAEFAGLNSPPNEARAKTLLKLGKMMYPNLEKGESSEWMGHRPSLP
DSRPVIDFCPGNKRIIFAFGHGHRGLIGAPMTAQLVAEMASGRQTSIDISAFNTSRF
>WP_095746245_1 FAD-dependent oxidoreductase|Variovorax boronicumulans||b-proteobacteria|340
MTVARSFSPEGGSRHVVVIGAGAVGCATAIEALRAGLRVTLVEPGEPGGPQATSYGNAGW
LSSHSVVPPALPGAWRKVPGWLADPLGPLALRWRHLPRALPWLLRYLASGWTEARVQRTA
DALRTLLADAPALHAQLAAEAGVPQLIERRGLLHAYRSRAEFDGDALGWRVRRRAGVQWE
EWPVDELRRREPDLAARYTLGIFVPEAGHCRNPGAYVAALAHHAFAAGAERVAARATGFR
IEGGRLRAVRTEAGEIACDGAAICAGARSGPLAAAAGSAVPLESERGYHVVLEGATAGPR
TPTMVADGKLIAHWMDGGLRAAGQVEIAGLEAAPDWRRAEILHAHLRSMFPSLAPPAPGA
SSVAHWLGHRPSLPDGLPCIGPSAASADIVLAFGHGHVGLCGSARTGRLAAQLLAGVAPE
IPLAPFDPGRFRS
>MBC7779003_1 FAD-dependent oxidoreductase|Burkholderiales bacterium||b-proteobacteria|341
MTTHDITVIGAGIVGVAVACYLQRDGHRVTLIDRGPPGEFTSKGNAGILSPGSVVPLGMP
GVLKKVPQWLTDPAAPLSIKWRRLPYAAPWLWRFIRASRRARVEEIADALRPLLGQTFEA
YRTLTHAAGCADLINQSGYIAVYESEASFRGDALAWSLRRDRGVRVEDIDAARIRELDPD
LAPIYVRGVLLPEQGYVANPLWLTQRLFKHFVESGGRYERRQVTGFEIGPDGPRALDTDL
GALPVDRVVLAAGIFSAGLAAQLGTCVPLESQRGYHVHFPEPGISPRTPVMSGDYKFFTT
PMADGLRNAGTVEIAGLDAPPTQARIDALVRHTKRMYPGARLDDMQTWMGHRPCTPDSLP
VIGRSERFANVFFAFGHGHTGLCGAAPTGRLIADLVAARTPNIDPTPYRATRF
>GIK96707_1 MAG_ D-amino-acid dehydrogenase|Alphaproteobacteria bacterium||a-proteobacteria|342
MSSSTAAAPAMRPEFRRVAVIGAGIVGVSAALYLQRDGRQVTLIDPRGPGEGTSRGNASV
IAAESCVPVATPGILWRVPKMLIDPLGPLAIRWRYLPKLAPWLWEFVRASSPKRVEEISI
ALRSVLVGATDAFKTLLEEAGEPDLIRRTGWLGVYESEAKWQGAQGDLELQRRRGVEFTV
LKAEEIRQFEPTLAPIYRHAVFYPENAYAVDNFRLVQVLADSFLRNGGRHVREEAHGFET
GPDGPTHVLTNGGRHPCDAVVITAGAWSRHLCRRLGHDPLLDTERGYHVMLPDPGVMPRL
PIYSGDHSFAVTPLEHGLRFAGTVELGGLQAPPNYARADMLLTRGRRMFPGLREEGMTQW
MGFRPSMPDSVPVISGSPRHRNAFFGFGHGHIGLTLGAATGRILADLVAGRDPGIDMHPF
RIDRF
>MCX7154327_1 FAD-dependent oxidoreductase|Pseudomonadota bacterium||Proteobacteriota|343
MSAAPPPVIVIGAGIIGACAAAYLQRDGHAVTLIDHDDPGSGASSGNGGMLSGSSIIPVG
MPGVAARVPGWLMDAEGPLTIRWPYLPALAPWLWRFLLSSTTSKVEAEARALRALLEPSL
ENYAPIVRDAGAQGLIHQHGTLYLYGSEEGWRNDARNTDIRRRNGVVMEDVTGAALRDLE
PDLAPAFTHARLVRANGHTSDPRALVQALVAHAATRGARVLRERVSGFEHNGANVTAVVT
DQGRHDASRVVLACGAFSRPLARQLGDELPLDTERGYHVIIKNPEKGPRTPTLFVDGSFS
ATNMDMGLRVTGTVELAGLAAPPNWRRADVLQRAVRRLYPGLLPEDDVKRVTRWMGFRPS
MPDSMPVIGTSSKFSNAFYAFGHGHVGMCGGSTTGRVIADFVAGRAPCVPVGAFSARRFL
>MCZ8146587_1 FAD-binding oxidoreductase|Roseomonas sp_||a-proteobacteria|344
MSQHLVIIGAGIVGAATALEAISAGFRVTILDPGPPGGEQAASYGNGCWLSPMSVIPPSM
PGLWKKIPKFLMDPLGPLAIRWSYLPRVAPWLVKYLRAGWTEAKVEATARAIRPLLDGSP
ALHRMLAERAGVERLIERRGLMYVYETRAQFEAEAMAWRIRRKVGITWLELDADEMRQWE
PELDRRYGFGVLVEEGGHCRDPGTYVAALVAQAQAEGAALLQASATGFRIEGGRLRAVLT
DQGEIAADRAVIAAGAHSRRLAAAAGSDVPLETERGYHAMILGAEIGPRTPLMPVDGKMS
VTLTDRGLRCAGQVEIAGLAAAPNWKRAEILRDHLLRSFPNLPRDLPADRVKVWMGHRPS
MPDGLPCIGPAGGSADVLCAFGHGHVGMVAAPRTAQAVAALLAGAPPGLPLEPFRASRFA
>WP_244009907_1 FAD-dependent oxidoreductase|Methylobacterium sp_ J-068||a-proteobacteria|345
MSAVTGRHVVVIGSGAIGTVSAIECLRMGHRVTVVDPGQPGGEQATSYGNAGWLSSHSVI
PPAEPGMWRKVPAFLLDPLGPLSIRWTYLPKVMPWLVRFLLAARTPALIEQTARAMRMLL
IDAPKLHAGLAAEAGVPHLIERRGVLHVYPDRAAFAADARSWAIRRKVGVEWLELTADEL
RQREPHLDPRYTFGLVVEEAGHCRDPGGYVAALADLARERGATSVATRATGFRHRDGRLT
AVTTEQGEIPCDCAVVAAGARSKALTAALGDALPLESERGYHVMVKDAKVGPRTPMMVSD
AKMIVNHMNGGLRAAGQVEFAGLAAEPNWKRADILRDHLVALLPDLAGTVTADQCRVWLG
HRPSMPDGRPCIGTARATSDVIYAFGHGHVGLVGSARTGRLVAQLVSRAEPEIALAPFDP
RRFL
>MCP5151937_1 FAD-dependent oxidoreductase|Chromatiales bacterium||g-proteobacteria|346
MSVPRLTPPLDQGAHVVVIGAGAVGACSAAYLQRQGLRVTIVDRLPPGEATSFGNAGSLS
PSSVVPIAVPGMLKKVPGWLLRSDGPLTIRLSYLPTILPWLVRYVRAGTAAQVEASAQAL
AMLHGPGLESHEDLAAAAGAPELVRRTDYLHVFGSDASFRGSLGDWTLRRRHGAVVDLLD
AGGVHEVEPDLSPHYVRGALVRDQGFTLDPSRLVKAYVSMVVRDGGAFVQEEVRAIETDA
GRAVAVRTADGRIEADAVVVAGGAWSRALIEPLGVHVPLDTERGYHATIPSPGIALTHTI
MEADFKFMATPMAMGVRFAGMVELAGLEAEPDPRRAAIIQRLARRMFPKLQLDDASEWMG
FRPSLPDGLPVIGPVPDYPNVLLAFGHAHTGMIGSPMTGRIVAGLASGRMPNVDIRAFRP
DRF
>MCE2998682_1 FAD-dependent oxidoreductase|Betaproteobacteria bacterium||b-proteobacteria|347
MQIRNITVIGAGIVGIATASYLRRDGHAVTVVDRSPPGEYCSFGNAGILSPGSCVPIAMP
GILGQVPGYLLDPLGPLALRWSYLPKAMPWLLRFVAAADRQRVERIADGLRALLSQTFEA
YAPLVKNAGVEDLIHRSGYIAVYSDRKAYEADALGWKLRRDRGVIVDELDADELRRRLPQ
LQGDFRMGLFLHDHGWCANPERLTKSLAAQFERDGGRILRRHVLGIDVGPEGPRALRTDA
GDLPVETLVICAGSHSNEFSAALGDAVPLEAERGYHVTFSDPRYELPVPVMLPEHKCFVT
PMEMGLRIAGQSEFAGIGAAPDYRRADRLATLMQRLFPGISRVDATQWMGRRPSMPDSTP
VIGRATRFANTWYAFGHGHVGLCGGGPTGRLVADLVAGRSPRIDIAPYRPDRF
>WP_291605387_1 FAD-binding oxidoreductase|Bradyrhizobium sp_||a-proteobacteria|348
MTTPTGRHVVIIGAGAVGVISGIEALRDGHRVTLVDPGEPGGTQAASYGNAGWLSSHSVI
PPSEPGIWKKVPGYLIDPLGPLAIRWLYLPRALPWLIQYLLSGWTEARVEKTARALRTLL
KDAPALHKKLAEEAGVGDMIERNGLLHVFTSRAPFDADLGWRIRKRVGIEWLELSAEELR
QREPDLNPRYTFSVLVEEAGRCRNPGGYVAALAAHAVANGATHVSARATGLRLAGDKLVA
VLTETGEIACDAAVIAAGARSKHLAASVGDRLPLETERGYHVIVENAEIGPRTSMMAADL
KIIVNPTDTGLRAAGQVEIGGLDAAPNWKRADILRESLISMFPKLPRSFPASSVKTWLGH
RPSMPDGRPCIGHARASRDIVYAFGHGHIGLGSSARTGRLVAQLLSGREPEIPLTPFAPE
RFL
>RPI42470_1 MAG_ FAD-dependent oxidoreductase|Betaproteobacteria bacterium||b-proteobacteria|349
MTGNITVLGAGIVGVCCAAYLQREGYRVTLIDRGPPGRGTSFGNAGILSPASCVPMAVPG
VVSKLPGWLMDPLGPVAVRFAHLPSMLPWFLHFRKAARIQNVEANADALRRLVAQTFDAY
APLVKAANVPDIVQRPGYVVVYESEAQFEADALAWRIRRERGVEFDVLDGAGIRKLEPAL
APIYPRGVYILDQGYVTSPLRLTQSIAAQFQRDGGRIEQREVRDIDVGDRGPVALSTDAG
DIPIETLIVAAGVHSARFAAKLGERVLLEAERGYHVEFGNPGVAVTRPINAAAGKFFVTP
METGLRVAGTTEFAGLDRPANPRRARVLLEHAKRMFPDLKTEAMSEWMGQRPSTPDYLPI
ISASSRFRNVFYAFGHGHLGVVSGAPTGRLVADLVAGRSPAIDVRPYRVDRF
>MBM3570394_1 FAD-binding oxidoreductase|Alphaproteobacteria bacterium||a-proteobacteria|350
MTPRVTVIGAGAVGVCSALWLQRAGATVTLIDRLGPGEGCSFGNAGSLSATAILPVAMPG
VLKRVPSYLRDPLGPLTIRWAYLPRLLPWLLRFIEAGRRDRVERIAAALRSLLAPIFESY
GPLAEAAGCAQLIRRDGCLYLFESQTALAAARWGMELRRRNGCVLEELPAEEIARLEPAI
APRFRHGLFAPDNGSTSDPHGLVTALARSFEAAGGNLIRAEVRAIRRDEAGARELLTDRG
AFAIDRLVIAAGAWSRRLANMLGDDPPLETQRGYHVTLPDPGIGVNRNIMAVSLNIMVNP
MLMGLRLAGTVELAGLDAPPNYARADAILAQGRKLFPDLRDSGRTQWMGHRPCLPDSLPV
IDRAGGAANVVYAFGHGHVGMCAAPMTGRIVRDLVLGRRPEIDISPFALARF
>WP_270938838_1 FAD-binding oxidoreductase|Roseomonas sp_ MO-31||a-proteobacteria|351
MSAHVVVIGAGIVGAATALEALSAGFRVTILEPGEPGGEQAASYGNGCWLSPMSVIPPSV
PGLWKKLPKFLSDPLGPLAIRWSYLPRVAPWLVRYLLAGWTEAKVEATARALRPLLVDAP
ALHKALAERAGVARLIERRGLMYVYENRAQFDSEAMAWRIRRKVGIEWLELEADEMRQRE
PELDRRYGFGALVEEGGHCRDPGAYVAALVAQAVAEGAELRRARATGFRIEGGRLRAVRT
EDGEVAADRAVICAGAHSKDLAAAAGSRVPLESERGYHAMVVDAPVGPRTPLMPFDGKMS
VTLTDRGLRCAGQVEIAGLAAAPNWKRAEILRDHLLRSFPALPRDLPAERVKVWMGHRPS
MPDGLPCLGPAAATPDIVLAFGHGHVGLVAGPRSARIAVSLLAGGTPEIPIAPFRPSRFA
>WP_022732213_1 FAD-binding oxidoreductase|Thalassospira lucentensis||a-proteobacteria|352
MSQSPSQSKTPNVSGQKAVVIGAGIIGVNVALALQDKGYQVTILDRGEPGMGASFGNAGG
IAVTECAPIAMPGTLMNVPGWLMDPLGPLSVRWGYLPKMLPWLLRFLAASSKSRVEQIAT
ELAALLNRAWDDYDPVIAKAGLADAVFKKEGAMAVYRSDASRRKDDYAIDLRRRNGIKIR
DLTRAEVRDLEPDLAPIFSCGVMEEDWGRVLDPYKILMGLYKCFLDQGGKFETAEVTDFV
YRDGKPRAAMTTSGDQITFDTVVVACGAWSKTLAKRLGSSVPLDTERGYNTTVPYHDAKL
SRMVICADDSFVMTPMEMGIRVGGAVELGGLTAAPNYDRAKALFAKGKEVLPKLNGEGGT
EWMGFRPSMPDSKPVISKSPNHQNVFFAFGHGHLGLTMAATTGRLISDLMSGEETPINMT
PYRINRF
>MBX9595180_1 FAD-dependent oxidoreductase|Roseomonas sp_||a-proteobacteria|353
MHIAVIGNGIVGTCCAAWLQRDGHQVTFIDPLGPAEATSFGNAGSLSPSACLPVGMPGMW
KKVPRWLLDPLGPLTVRWWYAPIVAPWIARFLQASTPAEVTRIATAMRGLLAPIFDCYEP
LLQRANATGLMRRSGCLYVYSGEAVARQWAWGMRLRRSLGVEMRDVQEDELVTLEPDLKG
RFRFGILAPENGSTLDPAAMTRALFDQCVADGAKVVRARVTDLRIKGGSVTGITLDNGET
LETEGVVLAGGAWSAKLAAQLGPAIPLETQRGYHVTVESNNLALRHTVMAVEHNMMVNPM
RMGLRLAGSVEFAGLKAPPDMRRAAALLERGREMFPHLDTSRTSEWMGHRPCLPDSMPVI
GQAPRVDNAWFAFGHGHVGMCGAATTGREVAHLVAGRDTEVDLAPFSPTRFRRAA
>WP_246725045_1 FAD-binding oxidoreductase|Beijerinckia sp_ L45||a-proteobacteria|354
MNKKHRVAILGGGAIGIVSALEILRAGHAVTIIEPGEPGGPQAASYGNAGWLSSHSVIPP
SEPGIWKKVPGYLIDPLGPLAIRWRYLPKIAPWLMRYLLSGFTAARVERTARALRPLLVG
APGLHKSLAAEAGVPHLIEQAGVMHIFHSRADFEAARVAWEIRRKVGITWLELSGDELRQ
REPDLDRRYTFGLLVEEAGRCRNPGAYVAALADLARARGAVFVGDKAVRLRIEAGRLVSV
VTAAHGEIACDRAVICAGAHSQPLAASAGDRVPLESERGYHVVIANPPVGLRTSAMASDT
KMVINATDSGLRAAGQVEFAGLDAAPDWRRADILRDNLLGMFPGLPRDLAASRIKVWMGH
RPSTPDGLPVIGHARSTEDVVYAFGHGHVGLVSSARTGRVVAQLIDGREPEIPVAPFAAT
RFRRRGR
>WP_317250887_1 FAD-dependent oxidoreductase|Bradyrhizobium sp_ BEA-2-5||a-proteobacteria|355
MPQQESRHVAIIGAGAVGVISAIEALREGHRVTLIDPGEPGGEQAASYGNAGWLSSHSVI
PPAEPGIWRKVPGYLMDPLGPLAIRWSYLPKALPWLIKYLLSGWTAAQVEATARAMRDLL
KDAPLLHLQLAEEAGVGELIERRGVMHVFPSRAPFDRDLGWRIRKRVGIEWLELDEDEMR
QREPDLHPRYTFGVVVEEAGRCRDPGAYVAALAAHAIAIGAERVAAKATGLRLAGNRLVA
VITETGEIACDAAVIAAGARSRQLTASVGDPLPLETERGYHVVIENPESGPRSSMMASDA
KMVVNWTNKGLRAAGTVEIAGLEAAPNWKRAEILRSHLLSMFPKLPKDIPASRIKTWFGH
RPSMPDGRPCIGYARASRDIVYAFGHGHVGLVGSARTGLLVAQLLSGKAPEIPLAPFAPS
RFL
>WP_131550005_1 FAD-dependent oxidoreductase|Roseococcus sp_ SYP-B2431||a-proteobacteria|357
MSGFAIDARLPSSPSGGRGRLAILGGGIVGACTALAAQRAGFEVTLVEPAAPGGEQAASY
GNGCWLSPSSTVPPALPGLWKKVPKFLSDPLGPLAIRWSYFPKVAPWLVRYLLSGWTEAK
VLRTGHALRALVAGAPELHAALAEEAGVGHLVERRGLLYVFPDRAAFEAEALAWRIRAQT
GVTWLEIDEDELRQREPDLDRRYKFALLVEEGGHCRDPGAYVAALVALAEAQGMRRVKAR
ATGFRIEAGRLKAVTTDQGEVAADRAVISAGAYSRALAREAGDTLPLETERGYHAVIADP
EAGPRTPMMPSDGKMSLTMTEAGLRVAGQVEIAGLEAAPNWRRAEILRDHLLRSFPGLPR
EIPAERIKVWMGHRPSMPDGLPCIGKSSASGDILHCFGHGHVGLVAAPRSAELAVALLTD
APPPVPPGPYSPRRFA
>WP_225714780_1 FAD-dependent oxidoreductase|Bradyrhizobium semiaridum||a-proteobacteria|358
MPASAGRHVAIIGAGAVGVISAIEALRAGHRVTLIDPGEPGGEQAASYGNAGWLSSHSVI
PPAEPGTWKKVPGYLMDPLGPLAIRWSYLPKALPWLIKYLLSSRTEAQVEATARAMRDLL
KDAPLLHRQLAEEAGVGELIERRGVMHVFPSRAPFDGDLGWRIRKRVGIEWLELNEDEVR
QREPDLHPRYKFGVVVEEAGRCRDPGAYIAALAAHAVANGAVRVAAKATGLKLRGDRLVA
VVTETGEIACDAAVVAAGARSKQLTASIGDSLPLETERGYHVMIEDPESGPRNSMMASDA
KMVVNWTDKGLRAAGTVEIAGLDAEPNWKRAEILRDHLLGMFPKLPRDIPASRIKTWFGH
RPSMPDGRPCIGHSSATRDVVYAFGHGHVGLVGSARTGRLVAQLLSGKPPEIPLGPFAPS
RFL
>MDH4401004_1 FAD-binding oxidoreductase|Burkholderiaceae bacterium||b-proteobacteria|359
MTLAQEGSFLSKPDHVVIIGAGIVGAASAFHCLEAGLKVTLIEPETPGASQASSYGNAGW
LSSHSVLPPASPGIWKQVPSWLADPLGPLSVRWRYFPRALPWLIRYLNAAWTYPKIERTA
HALRSLLAGAPALHQHMAQQAGVGELIERKGLLHAFLSREHFLLDAKAWEIRRKEGVSWQ
ELDAAALADLEPDLDPKYTFGVFVAETGSCRNPGAYTAALIRYAQTRGATLLHARATGFR
IENGSLKAVLIEGGEVLCDKAVIAVGARSKAFATMAGDNVSLETERGYHAVVAGVEAGPR
LPTMFADCKVIVTQMNQGLRVAGQVEIAEADDTPNWRRAEILRDHLLALYPALPRNLAPE
QIQIWMGRRPSTPDGLPCLGLASGCKDIIHAYGHGHVGLVGSARTGRIVAQLAAGHPPEI
DLSPFSPTRFN
>WP_149132189_1 FAD-binding oxidoreductase|Bosea sp_ F3-2||a-proteobacteria|360
MPSAARTHTLVIGSGIVGACSALELVRAGHLVTLIDIGEPGGRQSASYGHGCWISPASVV
PMSMPGLWKQIPGYLLNPKGPLVIRWRHFPRLAPWLLRFLWAGASVPRVEATARALSQLL
QDSPTRHQTLSQEIGVPDLIRREGLLYAYPDKRAFEAEALSWHLRRMTGLRWRELDAGAL
AEREPDLDPHYTFGILAEDGAHCVDPAAYVSRIVETACAYGAKALRATASGIVCNGERLV
GVQTDAGLIECDQAVIAAGAWSKRLARLSGDHIPLESERGYHGVIALKSGGPRHPVMPSD
GRMANTPTLAGLRLSGQVELASVDAPPNWSRVDILVDHARKAYPSLAQTQKLTVDKWMGH
RPSTPDGLPVIGRSTRSPNIFYAFGHGHVGFASGPVTGRIVADHLAGLPNAFDIAPYSPR
RFKLGTLQP
>WP_289658410_1 FAD-dependent oxidoreductase|Bradyrhizobium sp_ NP1||a-proteobacteria|361
MHLPVHTINPQRAEHRPFSRLVVVGGGIAGITAALALLKRGLQVVVVDEGIAEKRCSFGN
AGSLSPGSVAPLAMPGVLAQVPGMLLDPKAPLHIRASYILQAAPWLWRFVREASPARVQE
ISLGLSALLGTSIELYTGLLAEIGGTDLIRRRGQLQLYADEHSFRKDQAVWALRRARGVT
VEDVNADDIRQLEPSIGKRYSFGVYLPNEGMITNPAGLVDRLTEVFVRRGGEVINAKVVA
FDIGPERPRALLTNSGPVTGDAFVIAAGAWSTRLTRQIGDDLPLQTQRGYHITVHKPNVE
LSRPVVAADRKYFVTPMDIGLRIAGTVEFDSLDSAPNYARARALIANVPELLPDLKVGID
ESIWMGHRPCMPDSLPVIDRASRFNNVFYAFGNGHLGLTGAPMTAELIAALVTGSKPAID
ISPFRVSRF
>MBM3599929_1 FAD-dependent oxidoreductase|Alphaproteobacteria bacterium||a-proteobacteria|362
MSAPSDVKGRLPGSGRAVVAGAGVVGVCSALYLQREGWNVTLVDPDGPGEGCSFGNAGLL
ADTAVVPVATPDILASVPKMLLDPMAPLAIRWSYLPKLAPWLLRFLAASRPSRVEEISQA
LATICARVFEDFQPLIADAGAQDLVQRRGYLGAYRNPAKLAGMRWELALKRSRGMKAEEL
GPEELRQLEPALARDVVGGYFLPGCGHTVNPLALTQRFVAAFERLGGTVRRARVVDFTDF
GEDGPRAVVTDGGQLLCDLVVIAAGAYSRTLAARLGADVPLDTERGYHTVIADPGIQLRL
PLMCGDGSFGITPMATGLRLAGTVELGGTEAAPNHRRLEPMRAHAKALLPGLKVEGGTQW
MGRRPSMPDSLPVIGRSPQHRNVLLAFGHGHLGLTLSAPTGRLIADLASERTPAIDVTPF
RPERF
>MYD99810_1 FAD-dependent oxidoreductase|Alphaproteobacteria bacterium||a-proteobacteria|363
MSSTRHIAVIGAGIVGSATACYLRRDGHEVTLIDPEPPGTMTSFGNAGAISSHSCLPQTG
PGLMFKAPRWLLDPMGPLFIRWRHLPEFLPWLIRFVRAGRPEPMRRQMDAMAALHRLALD
AHKDLAAEAGTTGLIRQNGTLTVYESERSFRAAAGDREGQRQRGFEVEELSGDELRQLEP
GLAPIFPHATFFPGGAHTVDPGALTAGLAEAFSRGGGRILAAHVTGLDYTDDRPAAVRTS
KGQLAADGFVVAAGAWSAGLAEMLGEKAVLESERGYHLTLADPGVETRHPISFYDRKFMA
TPMQMGLRLAGTAEFAGLDAPPNWKRIEPLRAHARKAFRDIRAEDGSPWMGNRPATPDSL
PVLGASALHGNVWYGFGHGHLGLTAGPISGRHIADLVAGRPPAIDLAPYSIGRF
>MBM3522381_1 FAD-dependent oxidoreductase|Alphaproteobacteria bacterium||a-proteobacteria|364
MSPTVTVIGAGIIGLCCASYLQRHGRQVRLVDSLPPGRGTSFGNAGGLSSGACVPIAMPG
IVKQIPKWLFDPEGPLVVRPGYLLKALPWLLQFIGSAKPEIVERSADALLGLTRPLFENL
VPIARDAGVEDLIRRVGQLHLYSTDAAFAGDARGREMRTRRGVKLEILGAEAIRQMEPDL
APIFRHAVYFPDHGHCANPLGLSEGLAAEIVRRGGEIVQAQVRELEIGPDGVRSITTESG
SLAVEELVIAAGAWSHRLAAKLGHKVPLESQRGYHAMLASPSLGPRRNVQWTERKFIATP
MQEGVRFAGTVEIAGLEAAADYRRADVLLKQGLDMFPGLTGGEVTRWMGHRPCIPDSVPV
IGRSPIHRNVTFAFGHGHIGLICAPTTGRLVAELVTGTKPSLDPRPYRVDRF
>WP_299710419_1 FAD-dependent oxidoreductase|Tardiphaga sp_||a-proteobacteria|365
MTPSSGQHVVVIGAGAIGVASAIELLRDGHRVTIVEPATPGGEQAASYGNAGWLSTHSVI
PPAEPGAWKKVPKFLRDPLGPLAVRWTYLPKALPWLVRYLLSGWTAARVEATARALRPLL
RDAPALHKKLADEAGAGHLIERQGVMHVYPSRAAFDADSLGWNIRKLVGVSWLEISADEM
RQREPDLHPRYQFGVLVEEAGRCRDPGGYVASLAAHARALGAEFVTTTAKGLRLTDGRPV
SVLTETGELSCDKVVIAAGAHSKPLAASIGDRLPLETERGYHVMIESAETGPRTSMMASD
AKMVVNWTDRGLRAAGQVEIAGLEAAPNWKRAEILHDHLLGMFPKLPRDLPPAAIRSWFG
HRPSMPDGRPCLGYSRASRDVVYAFGHGHVGLVSSARTGRVVAQLIGGRETEIPVSPFDP
KRYL
>WP_257717629_1 FAD-binding oxidoreductase|Roseomonas pecuniae||a-proteobacteria|366
MTRHVAVIGAGVEGAASAVELLRAGHRVTILEPGTPGGEQAASFGNAGWLSSHSVLPPSA
PGLWKKVPGFLSDPLGPLAVRWGYFPRALPWLLRYLAAGSTEERLLRIARALRPLLKDSA
VLHTALAGEAGVPELIEHKGLMNAWHSRAGFEAEVMGWRIRRQVGIEWREIEGEALREME
PDLDPAYSFAVLTEEAGRCLSPGRYVAALVAHAQAQGAALRKVAATGLRLEGRALKGVAL
SDGTVLECDAAVIACGIRSAPLAAQAGDRVPLQTERGYHVMLRGANAGPRHSIGLGAAKM
VVNPMADGLRAAGQVEIAALDAPPNWKRAEILRDHLLKSFPGLPDPFPADRVSMWLGHRP
STPDGMPVLAPSSRCPEVIHAFGHGHVGLVAGPRTGRIVSQLLSGQAPEIDIAPFSPTRF
R
>MBN8944914_1 FAD-dependent oxidoreductase|Hyphomicrobiales bacterium||a-proteobacteria|367
MSEQTGRHVAIIGAGAIGVISAIEALRDGHRVTIIEPATPGDVQAASYGNAGWLSSHSVI
PPAEPGVWKKVPKFLMDPLGPLAIRWSYLPRALPWLVKYLWSGWTAAKVEETAIALRALL
KDAPALHKKLADEAGLGHLIERQGVMHVYPSRAPFDADKLAWTIRKRVGIDWLELSADEL
RQREPELHPRYQFGVLVEEAGRCRDPGAYVAGLAEHARSLGAEFVQAKARKLRLAGGKLV
AVVTDGGEIACDAAVIAAGARSKPLAASIGDSLPLETERGYHVMIENPEAGPRSSFMASD
AKMVINWTDKGLRAAGQVEIAGLDAAPDWRRAEILRDHLIGMFPKLPRELATSVAGARVK
AWLGHRPSMPDGRPCLGYSRASRDVVYAFGHGHVGLVGSARTGRVVAQLIGGREPEIPVG
PFDPARYL
>MBX9812901_1 FAD-dependent oxidoreductase|Burkholderiales bacterium||b-proteobacteria|368
MSGKDFRPTATIFTNAHSAGAPFTAKQDRMPKQITIIGAGIVGIATACYLRRDGHEVTVV
DMNPPGEYCSFGNAGILSPGSCAPQALPGILWKVPGYLADPLGPLTVRWSYLPRAAPWLL
RFIANSRRARVERIADALRALLKQTFDAYGPLVKHAGVTDLIRQTGYLAVYESEDAYRGD
ALAWQLRRDRGVAMEELDAQAIQRFAPALAKIYRCGLYLPEQGYVADPGRLTKALAAQFQ
RDGGEILRRKVLDIELGPAGPTALVTSAGRVSVETLVVCAGVHSNELTSKLGDPVPIEAE
RGYHVTFSDPRVELSMPVFAPEGKFFVTPMDMGLRIAGQAEFAGIYAEPNYARADILAQH
MRRMLPGIGSVDCTKWMGRRPSLPDSLPVIGPSPRHKNIYYAFGHGHVGLCGAAPTGRII
ADLIGGRQPV
>WP_212457957_1 FAD-binding oxidoreductase|Bradyrhizobium manausense||a-proteobacteria|369
MSLHVAVIGAGIVGAATALELQRDGHRVTIIEPGEPGGEQAASFGNGAWLSPASVVPMSM
PGMWKKVPGYLADPLGPLTIRITALPRLLPWLTRFLLAGSTVPRVEATARALSPLLNDAP
VRHARLAVEAGVPELIRQNGLLYAYPDRQAFEAEALAWRLRSDNGVQWRELSGEELQTRE
PTLDPRYRFGVLVEAGAHCVDPGAYVAALVRHAVAQGATLARARATGFDITDGKLHAVLT
ATGRIACDRAVIAAGVWSKRLALAAGDRVSLTSERGYHVVVADPEAAPHTPVMPSDGKMG
NTVTSKGLRASGQVELAAIDAPPNWKRAQVLLDHLRRTYPALPKDILPTRLSRWMGHRPS
TPDGLPVIGPASACHHIVHAFGHGHVGLAAGPATAAVVADVIAGRSPSIPLRPYSAARFR
MW
>MBX3661949_1 FAD-dependent oxidoreductase|Burkholderiales bacterium||b-proteobacteria|370
MQTKNITVIGAGIVGITTASYLRRDGHQVTVVDQRPPGEYCSFGNAGILSPGSCVPIAMP
GILSQVPGYLLDPLGPLALRWSYLPKALPWLLKFVAAAEVKRVEKIADGLRALLSQTFDA
YAPLVKNAGVEDLIHKSGYLVVYSTRKAYQSDALGWKLRRDRGVMIDELDAAEVKRRLPG
LNGDYEVGLFLHDHGWCVNPERLTKSLAAQFERDGGKILQRKVLGIDVGPDGPRALRTDA
GDLPVEHLVICAGAHSNEFSAQLGDPLPLEAERGYHITYSDPRFGLPMPLMVPEHKCFIT
PMEMGLRIAGQSEFAGVDAAPNYARADVLGRLMQKMFPGISEVDATKWMGRRPSMPDSTP
VIGPATRFGNVHYAFGHGHVGLVGSAPTARLVADMIAGRPPRIDLAPYSPGRFSR
>WP_273411183_1 FAD-binding oxidoreductase|Elstera cyanobacteriorum||a-proteobacteria|371
MHIVVAGAGIVGASCALELIRDGHQVTILEPETPGGRQSASFGHGCWISPASVVPMSMPG
LWKQVPGYLLDRQGPLVIRWRYLARLAPWLLRFLAAGATVSRVEQTAKTLATLLMDSPDR
HLALSQDVDCADLVRRDGLLYAYRDRAAFEAEALSWHLRRLTGLVWRELDGAELHAREPG
LSDRYQFGILVDGGAHCHDPETYVAAIVRRTVALGAEVRSARATGFAFDGLRVTAVTTDQ
GSIACDRAVIASGIWSKHLAALAGDGIPLEAERGYHAVLDDGAAGPHFPVMPSDGRMANT
PTAGGLRLSGQVELASVEAPPNWTRADILVAHARTTYPALENGAVRDRWMGHRPSTPDGL
PVIGPASRSADIIHAFGHGHVGFASGPITGRLVADLIAGVPPSRDVRPFAPNRFTLGWL
>MBM3372672_1 FAD-dependent oxidoreductase|Betaproteobacteria bacterium||b-proteobacteria|372
MTRDVTVIGAGAIGIVSALMLRREGHRVTVIDRQPPGEGASFGNAGSLAPSSIVPIALPG
TIRQVPKWLRDPLGPLMLSWQQLPKMLPWFLHFNRACGEDRARRAATLLRAMNTPSIEGY
AELLAEAGASDLLRRQGMLHVYRREASFNASAFGRELRRDNGCEFEIVDADRIHALAPGL
SKEYRYGFFLPDNAHLAGPGNVVKALAAHLQRIGGVIEQAEVTAIRGAGQGVTLEVGGRT
RQADVVVLAAGHASGRLAAQLGTHVPLAPERGYHIQIPGAEPGLHCPVTDGEGRFVATPM
AGGLRFAGTSEFQAAAAPPNWARAEVLARQARRMFPQLEVKDYSRWMGVRPSTPDSAPVI
GRSLRHPDVLFAFGHGHWGLMAAPATGHIISDLVAGRTPKIDPAPFSAERFGWF
>WP_043361608_1 FAD-binding oxidoreductase|Belnapia sp_ F-4-1||a-proteobacteria|373
MTRSAVIGGGILGACTALELLRAGHQVTIIEPGPPGGEQSASYGNGCWLSPMSVIPPAVP
GLWRKVPGFLADPLGPLAIRWGYFPRVMPWLLRYLASGWTEARVLQTAQALRALLRGSPA
LHAALAEAAGVGHLIERRGLMYIYPSRAEYEAEAMAWRIRRQVGVEWIELSAEELRQREP
ELDRRYGFAALVEEGGHCRDPGAYVAALVALAEAEGAQRITARATGFRLDAGRLRAVRTD
AGEVAADRAVIAAGAHSRPLAAAVGDAVPLETERGYHAMIEGAETGPRTPLMPSDGKMSV
TMTARGLRCAGQVEIAGIEAAPNWKRAEILRDHLLRSFPALPRDLPAERVKFWMGHRPSM
PDGLPCLGPSRATADVVHAFGHGHVGLVSAPRSARLVAQMLTGQPAEIDLAPYDPRRFG
>WP_140775072_1 FAD-dependent oxidoreductase|Mesorhizobium sp_ B2-1-3A||a-proteobacteria|374
MTSTSTSRGKVTVIGAGIIGVCTANYLLEQGFAVEVVDPALPGSEEQCSFGNAGGICPGS
CIPNSMPGVLRNVPKWLMDPEGPLIVRLAYLPHALPWLLRFLAASRRPRVEEISAAMRSL
HRYTFECYEPLIKAAGCEDLLQKRGQLFVHETADGPSKGAYGLGLRREHGVRVDILDADE
IRQLEPALAPIFKSAVYLPEQGQCPNPGRLVARLAEHAARQGARFVRAKVIGFDMGASGP
SAVRLEGGDRMPVETVVICAGAWSGELARKLGDRIPLESERGYHIMVKGADTGLRIQTIS
ADRKFVASPMEDGLRIAGNVEFAGLKAPANMNRADVLLKQARTMFRKLEVGEVTRWMGHR
PGTPDSIPVIDRASRAKNVIYAFGHGHQGLIGGAVTGKIVSQLAAGLPPAIDLTPFRADR
F
>PPR73362_1 MAG_ D-amino acid dehydrogenase 1|Alphaproteobacteria bacterium MarineAlpha3_Bin2||a-proteobacteria|375
MNPQSDHRRQVTVIGAGIVGISCALNLLRDGHDVTVVDRVPPGEGCSRGNAGLFSSDSFV
PLSLPGTLRKVPGWLLDPLGPLAIRWRHAPRLLPWLIRFVLAGRPDRVKAICDALEPLLD
SSLEHHLALAKGTEAEGLIRSEGCMYVYEDAKSLADEAKSWDLRQARGTIVEKLNAAQIR
EREPALAPIFEHGYYVSNVGHTVEPMLLVKGLAKYFAQSGGVILQREVRYIEIGPEGPSR
LITDGDDLDIDVLVIAAGAFSNRLTAGLGSPVPLEGERGYHVTIANAGIPLNMPVFANTY
KFIATPMAPGIRIAGTAEFGGLDAEPNFARADVLATHAKWMFPDIDTSDVTTWSGLRPTL
PDSLPVIGPSPVFGNLFFAFGHQHVGLTGGPRTGKLIADLVAGRAPNMDIRPFRADRF
>WP_212354174_1 FAD-binding oxidoreductase|Bradyrhizobium jicamae||a-proteobacteria|376
MPQAAGLHVAIIGAGAVGVISAIEALREGHRVTLIDPGPSGGEQAASYGNAGWLSSHSVI
PPAEPGTWKKVPGYLMDPLGPLAIRWSYLPKALPWLIKYLLSSWTEAQVEKTAWALRDLL
KDAPLLHKRLAEEAGVPELVERRGVMHVFPSRAPFDGDLGWRIRKRVGVEWLELNEDEMR
QREPDLHPRYTFGVVVEEAGRCRDPGSYVAALAAHAELLGAKRVVAKATGLKLDGNKLVA
VMTESGEIACDAAVVAAGARSRQLTSSIGDPLPLETERGYHVMIESPESGPRNSMMASDA
KMVVNWTDKGLRAAGTVEIAGLDAAPNWKRAEILRDHLLSMFPKLPKNIPASRIKTWFGH
RPSMPDGRPCIGYARATRDVVYAFGHGHIGLVGSARTGRLVAQLVSGKPPEIPLDPFAPS
RFL
>MCC7271600_1 FAD-dependent oxidoreductase|Alphaproteobacteria bacterium||a-proteobacteria|377
MTGIGKSATVVGAGVVGVATAIALQRKGFTVTLVDHQEPGRGTSFGNAGILSNTTAMPLA
TPGILREVPKMLLDPLGPLTIRWSYLPKIAPWLFQFVRNARPDKVEELSKAIVALSKPTL
EVWTDLAAHAGASDLIERRGWVGVYTGADADKKAAYDIAVREKRGIAAEPLSADEVRQLV
PGIARTVARGVLHPNAGHTVSPYRLTERLAQHFRNAGGVFRQAKVTDIGFVDGKPATLTT
DHGPIAFERLVIAAGAWSKQLVARLGHKVPLDTERGYHVMISDPGVELRLPVSWSEGKFF
LTPMAGGIRVAGTVELAGLDAPPNWKRADALLEKGKLLMPGMKTDKVERWMGFRPSLPDS
LPVIGGTPKHANIFFAFGHHHLGLTQSAMTGRLVAQVMAGERPDIDIAPFRVDRF
>WP_027283842_1 FAD-dependent oxidoreductase|Rubritepida flocculans||a-proteobacteria|378
MVHVAILGGGVIGACCALAAQAEGFSVTLIEPEQPGGEQAASYGNGCWLSPQSVVPPSLP
GLWRKVPKFLSDPLGPLAIRWSYLPRVAPWLIRYLLAGWTEAKVRRTAHALRPLLEGAPA
LHAELAAQAGVARLIERKGLLYIYPSRAEFEAEALAWRLRAETGMRWLEIGEDELRQREP
DLDRRYRFGVLVEEGGHCRDPGAYVAALVALAERQGMRRMKARATGFRIEGGRLRAVRTD
QGEVAAERAVIAAGARSAPLARAAGDRVPLESERGYHAVIEGAEVGPRTAMMPSDGKMAV
TMTEAGLRCAGQVEIAGLEAAPNWKRAEILRDHLLRSFPGLPRDLDPARVKFWMGHRPST
PDGLPVIGPASGSGDVIHCFGHGHIGLVTAPRSAAIVGALLAGRPPAPDAAPYSARRFG
>WP_298931042_1 FAD-dependent oxidoreductase|uncultured Ramlibacter sp_||b-proteobacteria|379
MHIIVLGTGIVGACTAAWLQRDGHRITFVSPLPPGQACSFGNAGSLSPSACLPVGMPGMW
KQVPGWLRDPDGPLRIRPRYLHKVLPWMLRFLRASSREEVVRIAGALRGLLAPIFDSYDP
LLAHANAQHLVRRTGCLYVYGSDASAARWKWGMDLRRNLGVELQEVSGAQLQALEPDLAE
RFGYALLAPDNGSTTDPEALVKALHAQCVADGADDIAGFALGFEQQGDRVTAVRLGDGRA
LECDGVVVATGAWSSPLAHSLGLDVPLETQRGYHVTVQSNNLALRHTVMAPEYNMMVNPM
AMGLRLAGSVEFAGLTASPDWRRADVLLDKGREIFPRLDISRSTRWMGHRPCLPDSLPVI
GRAPRTANAWLAFGHGHVGMCGGASTGREIAHLVAGRAPQVDLRPFSPERF
>MCE2947183_1 FAD-dependent oxidoreductase|Betaproteobacteria bacterium||b-proteobacteria|380
MIASQDVTLIGAGIVGVATAIYLQRDGHRVTLVERDRPGEATSFGNAGSLAPGSIIPLAL
PGTFGQVPRWILDPLGPLSLSWKAAPALVPWLMHFRRACTPERVRRSAAAMRSLNRDSVD
TYEELVATAGAPELVRRDGMLQLYRTEAGFVASEGSRRIRLDNGARVEVITEADIRRLVP
ALSPEYRWGFSLPDGGNVRSPLRVTQVLAAHFQANGGTIVNARVDDLETDAGGVRALLTS
EGRMTVDRVVLCAGIWSRTLAARIGVRVPVASERGYHIHIPSPGIALDRPVTDGERRFVA
TPMEGGLRIAGTSEFCRVDDAPSWDRADALASLARSMIPGLDTSDFARWCGPRPSTPDGL
PVIGPAPGNPKVLLAYGHGHWGLMAAPATGQVISDLVAGRPPRLDIAPFRPDRFD
>MDO8693163_1 FAD-binding oxidoreductase|Sheuella sp_||b-proteobacteria|381
MSKPEHVVIIGAGIIGAASAYQLVRAGIQVTLIEPGIPGDEQASSYGNAGWLSSHSVLPP
ASPGIWMQVPKWLADPLGPLSVRWKYFPRALPWLIRYLSAAWTYPQVERTAQGLRSLLRD
APALHKEMATQAGVPELIEQRGLLHAFLSREEFQKDARAWAIRKNEGIAWQELDADALHA
LEPDLDTRYTFGVLVPETGSCRNPGAYTAALIRYAQTQGAALTQARATGFRIEQGRLKAV
LTDQGEVLCDRAVIAAGARAKVLAQEAGDQVSLETERGYHAVVQAPEASPRTPTMFADCK
VIVSPMDQGLRVAGQVEIASTDDTPDWRRAEILRDHLLTLYPTLPRSLSADRLNLWMGRR
PSTPDGLPCIGVASGSPDIIHAYGHGHVGLVSSARTGRLVAQLAQGQPPEIPLKPFSPQR
FH
>WP_065700239_1 FAD-binding oxidoreductase|Agrobacterium rubi||a-proteobacteria|382
MSSVEKKHIVVIGAGIVGACTALELVRAGQEVTIVDPGEPGGRQAASYGHGCWISPGSVV
PMSMPGLWKKVPGYLLNPEGPLVIRWRHLPKLAPWLLRFLWAGASVRRVEATAHALSRLL
GDSPQRHRVLSEELGLPDLIRQDGLLYAYPDRRAFDQEALAWHLRRMTGLRWRELDKAAL
SEREPNLDPRYSFAILAEDGAHCLDPGAYVARIAQVACAGGAKLIRAKAQAFAFEGERLT
GVQTDQGLITCDHAVVAAGAWSKALARAAGDRIPLESERGYHGVLQMETGGPRYPVMPSD
GKMANTPTVHGLRLSGQVELASVDTPPNWQRVDILLDHARKTYPALAAMRDIQIDKWMGH
RPSTPDGLPVIGKSSRSADVFYAFGHGHVGFASGPITGAIVAGHITGKGQAHDIRAYSPR
RFRLGKDPLRREAEEARRV
>WP_024582249_1 MULTISPECIES_ FAD-dependent oxidoreductase|Bradyrhizobium||a-proteobacteria|383
MVQPAGRHVAIIGAGAVGVISAIEALREGHRVTLIDPGEPGGEQAASYGNAGWLSSHSVI
PPAEPGTWKKVPGYLMDPLGPLAIRWSYLPKALPWLVKYLLSSRTEAQVEATARAMRDLL
QDAPLLHRQLAEEAGVPELIERRGVMHAFPSRAPFDKDLGWRIRKRVGIEWLELDENEMR
QREPDLHPRYKFGVVVEEAGRCRDPGAYVAALAAHAIANGAERVAAKATGLKLSGDRLVA
VITESGEIPCDAAVVAAGARSKQLTASIGDRLPLETERGYHVMIEHPECGPRNSIMASDA
KMVVNWTDKGLRAAGTVEIAGLDAEPNWQRAEILRDHLLSMFPKLPRDIPPSRIKTWFGH
RPSMPDGRPCIGHSRATSDVIYAFGHGHVGLVGSARTGRLVAQLLSGKPPEIPLAPFAPS
RFL
>MDE2007586_1 FAD-dependent oxidoreductase|Rhodospirillales bacterium||a-proteobacteria|384
GAGIVGAATALELLRDGHRVTILEPGDPGGEQAASYGNGCWLSTASVVPMSAPGIWRKVP
GWLADPLGPLTIRWRYLPRLVPWLIRFLRAGATEERVMATGRALRPLIEDCPERHLALAR
EAGVGDLIRRQGVLYVFPSRADFDAEGLSWRVRRANGVAWSELAGEELRQFEPSLDRRYG
FGVYVESGGHCLDPGAYVAALVAHARSQGSALVRGRATGFRIEAGRLAAVRTEDGEIAAD
AAVIAAGAYSRALAAAAGDEVPLETERGYHAVIAAPESAPRHPVMPADGKMSITHMAQGL
RLAGQVELAGLDAAPNWRRAEILRDFALRLFPGLPRDLPAERVTVWMGHRPSIADGLPVI
GPARLSGDIVHAFGHGHIGLAAGAATGRLVADLVGGRKPAIDPAPYAAGRFR
>MDJ0947094_1 FAD-dependent oxidoreductase|Kiloniellales bacterium||a-proteobacteria|386
MTDSAQRIVVIGAGVVGVCVALYLQRDGHAVTLVDRQGPGEGTSFGNGAVIGEESVVPVA
MPGILRKVPGMLLDPLGPLAIRWSYLPRLAPWLLRFVAASRPAEVERISIALKALMDGSF
DAFKPLLELAGAEAMLKRGGWVGVYETEEHFAAAQPYIELQRRRGVALEILPPEELRQLE
PALAPGFHRGVYYPNVGHTVNNFRLVQELAAAFTREGGTLLRQEVRGFDFAGADGAGPSA
VVAEAGPLPCDAVVLAAGAWSRALARQLGEDPPLDTERGYHMQLPNPGVEPRIPVYSTTY
GFVSTPLEHGLRLAGTVELGGLEAAPNWKRAEVLLTHARRFFPGLDTSEAKPWMGFRPSM
PDSLPVISRGRRHRKAYFAFGHGHCGLMLSARSGKLIADLVAGRDPGIDLAPYRVDRF
>WP_250958903_1 FAD-dependent oxidoreductase|Rhizobium sp_ CG5||a-proteobacteria|387
MTAVSQPARRGKVTVIGSGIIGVCTANYLLKQGFEVEVVDHALPGSEEQCSYGNAGGICP
GSCIPNSMPGVMKNVPKWLMDPEGPLIVRLSYLPHALPWLLRFLEASRKPRVDVISAAMR
ALHRYTYEAYEPLMKEAGCEDLLQKRGQLFVYESADGPAGGAYGLGLRRSHGVKVDILNA
GEIRDLEPALAPIFNSAVYLPEQGQCPNPGRLVASLAANATRQGARYIRAKVKGFEMGPD
GPKALRLDNGTVLPVDKVVIAAGAWSAELARQLGDRIPFETERGYHIMLKGADTGLKIQT
ISADKKFVASPMEDGLRIAGNVEFAGLNAPANLERADILLKQARPMFRNLDVGEVSRWMG
HRPGTPDSIPVIDRATRFRNVIYAFGHGHQGLIGGAVTGKLVSEMAADLPTSVDLKPFRV
NRF
>WP_068954579_1 FAD-dependent oxidoreductase|Pararhizobium polonicum||a-proteobacteria|388
MTSNAQPAPRRVTVIGAGIIGVCTANYLLKQGFAVDVVDPALPGSEEQCSFGNAGGICPG
SCIPNSMPGVLKNVPKWLMDPEGPLFVRLAYLPHALPWLLRFLAASRKPRVEEIAAAMRS
LHRYTFECYEPLIREADCEELLQRRGQLFVHENTDGPEKGAYGLGLRRQHGVKVEILNAD
EIRQLEPALAPIFKSAVYLPEQGQCPNPGRLVAKLAEHAARQGARFIRARVTGFEMGAAG
PLALKLEGGERLGVETIVLAAGAWSAELARMLGDRIPFESERGYHVMARGVDSGLRIQTI
SADRKFVASQMEDGLRIAGNVEFAGLRRGPNMHRADTLLKQARPMFNRLEVGEVTRWMGH
RPGTPDSIPVIDRASRAKNVIYAFGHGHQGLIGGAVTGKIVSEMAAAKPVMIDLTPFRLN
RF
>WP_055730958_1 FAD-dependent oxidoreductase|Bosea thiooxidans||a-proteobacteria|389
MSGVSPLHVAVIGGGAVGIACALEALRDGHGVTVIDPEPSGGKQAASYGNAGWLSSHSVI
PPAEPGAWRKVPGYLRDPLGPLALRWRYLPRVWSWLLRYLWSGWTPAKLERTAIALRSLL
ENAPALHARLAAEAGCPQLIERQGLLQVYTSRAVFEADSLAWAIRRRVGIDWLELSAEEL
RQREPHLHPRYGFGILVEEAGRCRDPGAYVTALAAHAAACGARFVATPARAFVVEGGRLK
AVRTAAGDIACDRAVVAAGAHSAALCATIGDRLPLETERGYHVVIEDPEVAPRGSFLASD
VKMVVNPMDGGLRAAGQVEIAGLEAAPDWRRAEILRDHLIGLFPELPRSIAPERIKVWLG
HRPSMPDGRPCIGTARATGDVIYAFGHGHVGLVGSARTGRLVAQLLARREPEIDLAPFDP
RRYL
>MBN9035034_1 FAD-binding oxidoreductase|Hyphomicrobiales bacterium||a-proteobacteria|390
MPPESSPHVTIIGAGIVGVCCAAYLQREGYAVTVVDRLEPGNGTSFGNAGSVSPSAVLPV
AMPGMLEKVPGWLMDPLGPLTIRWSYLPSIMPWLIRFLRHATREEVARVAAAMRSLMETV
FDDYEAILDGGTFRSLIRRNGCLYVYENRGELEKAGWTLELRRRLGARMDEIGGTEIRQL
EPALNRRFELGIFAPENGSTVDPHELVKAIAGQVRANGGRIVRADVTDVEIEGDAPKALV
TSQGRMPVDRLVLAAGAWSGNLARRLGTSVPLETQRGYHVTFADPGIDVRRTVMWNRRSV
FVNPMTPGLRIAGTVELAGLKAEPNYARADRLAEIAAEMFPELNTRQASKWMGHRPCLPD
SLPVIDRSPRLRNTVFAFGHQHVGICSGAPTGRHVAALLAGRPPSIDLSPFSARRFGFFT
>MCK9510878_1 FAD-dependent oxidoreductase|Pigmentiphaga sp_||b-proteobacteria|391
MQVAVIGNGIVGVCSAAWLQRAGHQVTFIDPLPPGEACSFGNAGSLSPSACLPVGMPGMW
KKVPRWLRDPLGPLTVRWSYLPTVLPWMLRFLHHSKPAEVVRIATALRELLAPIFDCYEP
LLEHADLQHLVQRTGCLYVYSSSDVARQWQWGMDLRRSLGVELRDVGQEELETLEPDLKG
RFRFGILAPENGSTLDPSELVKGLHAQCERDGATSVRQRVTGFQRRGDRIDGLLLDNGEV
QACDAVVIAGGAWSARLTRQLGLRIPLETQRGYHVTVNSNNLALRHTVMAVEHNLMVNPM
AKGLRLAGSVEFAGLEAEPDYRRADVLLHHGREMFPHLDTSRHTRWMGHRPCLPDSLPVI
GGVPGVANAWCAFGHGHVGMCGGASTGREVARMVDGQPAGLDLAPFSPTRWTA
>WP_238384294_1 FAD-binding oxidoreductase|Pseudoroseomonas vastitatis||a-proteobacteria|392
MNAPMARHVVVIGAGIVGAASALELLRDGQRVTLLEPGTPGGEQAASYGNGCWLSPQSVI
PPAGPGVWRKVPGFLRDPLGPLAIRWSYFPRVMPWLVKYLLAGWTEARVLRIAQAMKPLL
QDGPALHRRLAEEAGVAELIEQRGDMYIYPDRAAFEAEAMSWRIRKAVGIPWLELSGDEL
RQREPELDRRYGFGVLMEQGGHCTDPGAYVAALVAHAAAQGAELRQDKATGFRIEAGRLK
AVRTAAGEIACDAAVICAGAHSKTLAAAAGDTVPLETERGYHAVLSDPEVRPRTPLMPSD
GKMAITLTRNGLRCAGQVEIAGLEAAPNWRRAEILRDKLLGCFPGLPRDLPAERIKVWMG
HRPSMPDGMPCLGPARATPDIVHAFGHGHVGLVAGPRTGRVVAQLLAGRAPEIPVDAFSA
RRFGR
>WP_184605350_1 FAD-dependent oxidoreductase|Variovorax sp_ BK613||b-proteobacteria|393
MTVARSFSSPGGARHVVVIGAGAVGSATAIEALRAGLRVTVLEPGEPGGPHATSYGNAGW
LSSHSVVPPALPGAWRKVPGWLADPLGPLALRWRYLPRAMPWLLRYLASGWTEARVQRTA
DALRTLLADAPVLHARLAAEAGVPQLIERRGLLHAYRSRAEFDGDALGWRVRRRTGVQWE
EWPQDELRRREPDLDARYTLGIFVPEAGHCRDPGRYVAALARHALGSGAERVMARATGFR
IEGGRLRAVLTEAGEIACDAAAICAGPRSGPLAAVAGSAVPLESERGYHVVVEDATVGPR
TPTMVADGKLIAHWMDGGLRAAGQVEIAGLDAAPDWRRAEILHAHLRSMFPSLAPAAPGS
ASVKHWLGHRPSLPDGLPCIGPAAATPDVVLAFGHGHVGLCGSARTGRLAAQLLAGVAPE
IPPEPFDPARFGR
>MBY0267371_1 FAD-dependent oxidoreductase|Burkholderiales bacterium||b-proteobacteria|394
MQTRNITVIGAGIVGIATASYLRRDGHAVTVVDQRPPGEYCSFGNAGILSPGSCAPISMP
GILGQVPGYLMDPLGPLALRWSYLPKAMPWLLRFVAAADRKRVERIADGLRALLVQTFEA
YEPLVKNAGVEDLIHRSGYIAVYSDRKAYEADALGWKLRRDRGVVIDELDAEELRRRVPQ
LKGDFRMGLFLHDHGWCANPERLTKSLAAQFERDGGRILQRSVLGIDVGPNGPRALRTDA
GDLPVETLVICAGSHSNEFSAALGDAVPLEAERGYHVTFSDPRVELPMPLMVPEHKCFVT
PMEMGLRIAGQSEFAGIDAAPDYRRADRLATLMQRMFPGISRVDATQWMGRRPSMPDSTP
VIGRATRYANTYYAFGHGHVGLCGGAPTGRLMADLIAGRPSRIDLAPYRPDRF
>WP_140979724_1 FAD-dependent oxidoreductase|Bradyrhizobium guangdongense||a-proteobacteria|395
MGRHVAIIGAGAIGVISAIEALREGHRVTLIDPGEPGGEQAASYGNAGWLSSHSVIPPAE
PGIWKKVPGYLLDPLGPLAIRWSYLPKALPWLIKYLLAGWTEAKIETTAIAMRALLKDAP
LLHRKLAEEAGVPDLVERNGVMHVFPSRVNFDGDLGWRIRKRVGIEWLELNADEMRQREP
ELDPRYTFGVVVEEAGRCRDPGAYVAALAAHAQASGAEFVRAKATGLRLDGNKLVAVVTE
TGEVPCDAAVVAAGARSKLLTASVGDALPLETERGYHVMIENPETGPRNSMMVSDAKMVV
NWTNKGLRAAGTVEIGGLDAAPNWKRAEILRDYLVNMFPKLPKNIPASRIKMWMGHRPSM
PDGRPCIGYSRASRDIVYAFGHGHVGLVGSARTGRLVAQLVSGKTPEIPLEPFAPQRFL
>WP_307576763_1 FAD-dependent oxidoreductase|Variovorax paradoxus||b-proteobacteria|396
MTVARSFSAGGAGRHAVVIGAGAVGSATAIEALRAGLRVTVVEPGEPGGPQATSYGNAGW
LSSHSVVPPALPGAWRKVPGWLADPLGPLALRWRYLPRSLPWLLRYLASGWTEARVQRTA
DALRTLLADAPALHARLAAEAGVPQLIEQRGLLHAYRSREEFESDALGWRVRRRTGVQWD
EWAGPELRQREPDLDARYTLGIFVPEAGHCRNPGAYVAALARHAMEAGAERVAARATGFR
IEGGRLRAVQTEAGEIVCDAAAICAGARSGPLAALAGSPVPLESERGYHVVVEGAVVGPR
TPTMVADGKLIAHWMDGGLRAAGQVEIGGLEAAPDWRRAEILHRHLQSMFPALADQPADS
VVVKHWLGHRPSLPDGLPCIGAAAASADVVLAFGHGHVGLCGSARTGRLAAQLLAGTAPE
TALGPFDPGRFS
>WP_122664629_1 FAD-dependent oxidoreductase|Pseudomonas viridiflava||g-proteobacteria|397
MKQHAANPPRHIVVIGGGIVGVCSALALLKDGHRVTILEPLEPGGQQAASYGNGAFVSPA
SIIPMSMPGLWKKVPGFLMDPQGPFTIRWQYLLRLAPWLIRFVKAGATPARAARTARILS
TLLSDAPARHLALASACGVPELIRRDGLLYVYPDREAFAQEAFSWQLRRDNGIQWWELDA
DALHEFEPALNPRYTFGVLLESGGHCLDPGAYVRGLVNRFTSLGGELIRARAEGFNISNA
HLQSVRTDKGPVVCDGAVISAGIHSKVLAKRVGDTVSLESERGYHVEIAQPASGPRIPVM
PSDGKMANTMTLGGLRASGQVELAGVDCPPDWKRADILLHHLLRTYPGLGDDPSQLKISR
WQGNRPSTPDGLPVIAASRATPDVVHAFGHGHVGLASAPMTAQIVASLFAGESAPIDITP
FAASRF
>MBN8892010_1 FAD-binding oxidoreductase|Rhodospirillales bacterium||a-proteobacteria|398
MRMHVVVIGAGIVGAASAVELLRDGHQVSIVEPGEPGGEQAASYGNGCWLSPSSVLPVSS
PGLWKKVPGYLSDPLGPLAIRWGYLPRALPWLRRFLAAGSTPAKVRRLAAAMRPLVENCP
ALHRRLAEEAGVGHLIHRAGLLYIFPSRADYEAEKSGWDVRAAHGVRWIELDENELRQRE
PALDRRYTFGLFVQEGGHCTDPGAYVAALVRHAQAQGAALVRGRALGFDIQGGRLRAVRT
DAGDIACDRAVIAAGAWSRELARMVGDRVQLETERGYHAMIENPEAAPRIPIMPSDGKMA
NTLTAHGLRIAGQVEIAGLDAAPNWKRAEILRDYALRTYPALPRDLPASRVKVWMGHRPS
TPDSLPCMGPASGCADVVHAFGHGHIGLAAGAVSGRLTADLVGGKPPVIDPAPYNPARFN
>MBI1778824_1 FAD-binding oxidoreductase|Pseudomonadota bacterium||Proteobacteriota|399
MHDAAAKPAPNRHVAVIGAGIIGVCAAVQLLRQGNRVTLIDSVEPGRGTSFGNAGGIAVG
SIVPLSLPGTLRQVPGWLMDPLGPLAIRWRYLPKLAPWLWRFWRAGSQAQVERAAAALAG
LLAPTYDDYMPLLRDAGLVDLLRRDGCLTLYETRAAYEAELYSWDLKRAHGVGLEIVGRD
ELRQMEPDIAPNYELAVYQPDWGRVLDPYKIVAGLARWFAGNGGTIAQARVTGAAIGEAG
ATALTTDAGSIAMDAVVVAAGARSHEIARWLGSRVPLETERGYHLTLPNPGPSPRRTISM
GGWVMTPMEMGLRLAGTVELAGLEAPPDWRRARILAERAKIVLPGLNSEGGTEWMGHRPS
LPDSLPVISGSPHHANVFYAFGASHLGLTEGATTGRLIADLVAGRTSSIDLAPFRVDRF
>MBR0665189_1 FAD-binding oxidoreductase|Plastoroseomonas hellenica||a-proteobacteria|400
MTRHVAVIGAGITGAATALELLRDGHRVTILEPAPPGGEQAASYGNAGWFSSMSVIPPSG
PGLWRKVPGFVMDPLGPLAIRWRYLPKVLPWLLRYLAAGWTEERVLRVAQALRPLLQDSP
VLHAALAAEAGVPELVEHRGLINAYTSRTAFEGEAMGWRIRRQVGITWTELEGAALRKAE
PDLDPAYTFAVLIGEAGRCLDPGRYVAALVALAQQRGAALRQASATGLSIEGGRLRAVTL
ADGSALACDAAVICAGARSKALAAIAGDPVPLETERGYHVMLRGVTQGPRHSMSLSAAKM
VVNPMRDGLRAAGQVEIAGLDAAPNWKRAEILRDHLLKSFPGLPRDLPADRVAFWMGHRP
SMPDGLPCLGPSRATPDVIHAFGHGHVGLVAGPRTGRLVAQLLAGREPEIPIAAFSPARF
R
>MDH3691000_1 FAD-binding oxidoreductase|Gammaproteobacteria bacterium||g-proteobacteria|401
MTGSCQGTDKPHVTIIGAGVVGICCACYLQRSGFKVTVIDRLDPGMAASYGNAGGLGIGE
VAPVSMPGIAFKVPGWLMDPTGPLALRLAYLPKITPWLLKFLFAGTKKRVLEISKSLATL
CHLAYRDFDLLLQDAGIENIVQKNGALYLYDTEAEFQAEKLKWDLRREHGIGFERINGED
LPSLEPDIASDFGCAMLMKDWYHLSNPYRLVTTLAEHFVHQGGKIIKDEVSRIECVDSKA
NRLSMRDGATVDIESLVIAAGAWSHQLTRQLGDRVPLESERGYHTTLPDPGVYPSRQILY
ASQNFVITPMEMGLRVAGTVELAGLDAPPNYERARVLLPKAKRVYPALQTHDGMEWMGHR
PALPDSLPIIAQSPRALNVYYAFGHGHLGLTFGPTTGRLITELIAGKTPEIDMKPYRVDR
F
>WP_286644387_1 MULTISPECIES_ FAD-dependent oxidoreductase|unclassified Variovorax||b-proteobacteria|402
MHIAVIGTGIVGVCTAAWLQRDGHQVTFIDPLEPGEACSFGNAGSLSPSACLPVGMPGMW
RRVPRWLLDPLGPLTVRWRYAPVVLPWLVRMLQHSNREEVTRIATALRTLLEPIFDCYDP
LLEHAEAQSLVRRSGCLYVYSSREAAAQWQWGMNLRRSLGVKLVDVERDELEALEPDLKG
RFRFGLLAPDNGSTSDPSALVKALHARCVADGARRNGHSVVGFERQGGRVTGVKLDSGNT
LAVDGVVVAAGAWSAPLAAALGERVPLETQRGYHVTVRSSNLALRHTVMAVEHNLMVNPM
AMGLRLAGTVEFAGLQAPPNYERADALLQQGRHLFPHLDTSEITRWMGHRPCMPDSLPVV
GRARGADNAWLAFGHGHMGMCMGASTGREIAHLVAGRAPQVDLTPFRPDRF
>BBK43011_1 D-amino-acid dehydrogenase|Stella vacuolata||a-proteobacteria|403
MSAAGKSATVVGAGIVGVGTAVALQRAGFAVTLVDRQDPGRATSFGNAGILSGTTAMPLA
TPGILREVPKMLMDPLGPLTIRWSYLPQIAPWLVRFVRNAQPAKVAELSKAIVALSKPTM
AAWMDVAQHVGATDLIERKGWVGVYEGPQAAKKAAYDVEVRVRHDIKAEMLTADEVRQLV
PGLARTVTHGVFHPDAGHTVSPIRLTERLVEHFLRAGGTFKQASVQDIGFTDGRPTTLVT
DKGPIPFENLVVAAGAWSKHLVAKLGHKVPLDTERGYHAMVSDPGVDLRLPVSSSEGKFF
LTPMADGIRIAGTVELAGLDAEPNWKRADALLEKGRRLLPGMKTEKVERWLGFRPTLPDS
LPVIGPSPRHGNVYFAFGHHHLGLTQSAMTGRLITQLMTGQEPQIDLYPYRVDRF
>MDP6708925_1 FAD-dependent oxidoreductase|Alphaproteobacteria bacterium||a-proteobacteria|404
MSESNAQERGVTVLGAGIVGICTALYLQRDGREVTLIDRDGPGEGTSFGNAGIIATGSVS
PIGTPGVIKKAPKMMLDPLAPLRVRWSYLPRIAPWLLRMLRASTPARVEEISKALGTLSG
RALVDYEPLLEAAGAGHLIGRLGSLYVFTDAAEWRDAQADIELRRRRGIELEVLDPAEVK
QMQPALRSDLGGAIFIPGAGHCLNPLGLSQALARHFVESGGRVLQEEAVALEMGPEGPTH
LRTNVGSHEIDDLVLTAGAFSRRFVRQSGSDLPLDTERGYHVHLPNPGIEVRLPMLLSGR
GFAVTPMETGLRCAGTVEFGGLEAAPDYARADVILRQAKELMPGLQDEGVERWMGYRPSM
PDSLPVISASPRHRNLFFAFGHGHLGLTQAASTGRLVADLVAGREPTIDVAPYRADRF
>ARC38565_1 FAD-binding oxidoreductase|Paracoccus yeei||a-proteobacteria|405
MTPDERSIAVVGGGIIGICAALYLQEKGFRVTILDRAGTDDQRASYGNAGNLSPWSCVPE
SLPGLWKSVPGWLLDPLGPMAIRLPHLPTAAPWLARFLHAGRPGRIAAQADALRSLYAPT
VDLYEDLLRGSGHEALVRRCVYIQLYRDEAQADLNALGLRLRRERGAHIELVGASELREL
EPDVSPCYRKAVVIHGQGHSVNPQRLLRVLAERVVRQGGQALRCDVAGLRPGPRGIEIKT
PQGALAFAKVVVAAGAWSARLLRPLGLSIPLETERGYHLTIPNPGVQVNNTLMEAGRMVV
ANSMEGGLRLAGTVELAGLRAAPDHRRARNLAVLGREIFPALNVENAAEWMGHRPSLPDS
LPVIGRMPGCSNILLAFGHSHLGLSGGAPTGRLIAQLAAGEMPSVDLAPFRADRFRFLGR
QEKPA
>WP_160121784_1 FAD-dependent oxidoreductase|Rhodovarius lipocyclicus||a-proteobacteria|406
MKLAVIGNGIMGACAAAWLQREGHHVTFIDPLGPAEATSFGNAGSLSPSACLPVGMPGMW
KKVPSWLLDPLGPLAVRWWYAPVVAPWLVRFLRASDRAEVVRIATALRHLLEPIFDCYEP
LLQRAGAMGLMRRSGCLYVYSGEEAARQWAWGMKLRRSLGVHMRDVAEDELVSLEPDLKG
RFRFGILAPENGSTLDPAAFTRAIFEQCVKDGAAVVRKRVTGFDMAGGTVRAVQLDDGTR
HETDGVVLAGGAWSAKLANQLGPAIPLETQRGYHVTVESNNLALTHTVMAVEHNLMVNPM
RMGLRLAGTVEFAGLKAAPDWRRADSLLARGQEMFPHLDTSRTTRWMGHRPCLPDSLPVI
GRAPRAENAWFAFGHGHVGMCGAASTGREVANLVAGRMPQIDLSPFSPTRFRRAA
>MBM3599583_1 FAD-dependent oxidoreductase|Alphaproteobacteria bacterium||a-proteobacteria|409
MTGNGASAEFAVVGAGIVGIATALQLQRDGHDVALYDPDPPGQGCSFGNCGGICIGSMTP
VGTPGILKDVPAMLLDRQSPLSIDWRYLPRLAPWLWKFVQASRPGRVEAISIALNRMLTD
SYEAYQPLLRSAGASDLFRRIGLLYVYRSKESFRRARWGHDMRARRGVRVEYLDGNEVAQ
LEPALAPVFTHGVFIPDSGHVTNPGRLSEVLAEDFVRQGGTIRRERVMGFADFAADGPRA
LVSDAGTRPIGQVVIAAGAYSRPLAKALGSDVPLDTERGYHAMLEAPGVELRIPLMSGEG
KFGITPMEHGLRLAGTVELAGVDAPPNWRRAEILIEQTRPMFKALGTDKAKFWMGRRPSM
PDSLPVIGRSPRHRNAWFAFGHGHLGLTLGAATGRLIADLVAGRPPSVDAAPYRADRF
>WP_167048584_1 FAD-dependent oxidoreductase|Burkholderia sp_ Ax-1724||b-proteobacteria|410
MNNAIRTDNRPIAVLGAGAVGLCAAAALHKAGYEVVVIDRAAPAQGGASLGNAGCINPSS
IIPVAMPGVVRKVPGWLLQPDGPLVLRAAWLPRMLPWLTSFVRAGNAATVEASAAALQRL
LAGNVEAWQALAAQAGARDLLHDRGNLVVYSTAEGHAADQRAIRLRTDHGIAVETLDTAA
LRDLEPDLAPVFTRGYLMPGNAHLTDPGEFLTRIADWLATRGVEFRRAEISGLRSNGSAV
TEVVLTGETLPVQAVVIALGAWSGPLARTLGDRVLLDTERGYHVETPETEAGPRLPVMWG
EGKVVVTPMHGRVRCAGTVELAGLRAAPDWRRADLLARLLGRMYPRLTPGAERDGSAHMA
RWLGFRPSTPDSLPVIGRSRRHANAVYAFGHGHVGLTAAPVTGRLVASLIAGRPAAIDLA
PYSIDRFR
>MBS0319075_1 FAD-dependent oxidoreductase|Pseudomonadota bacterium||Proteobacteriota|411
MTDTLVIGAGVVGLACAAALQREGHAVTIVDPRAPGEYCSFGNAGCFSRGSVVPLGLPGL
WKKVPGYLLDPAGPLTIRWRYLPRIAPWLVRFVRASAAERVDAASVALHALHDDALAEWR
TLAAWAGVPELVVQKGHAFAYTSVEAFAADALGRALRVQRGVRVDVLTGPDVHAFEPLLA
PDVVRLVVMPDQGHTPNPLRLSQAIAARLAAGGARFVRSEASGFDLVDGRVRGVVTASGT
LAADTVVVAAGAHSAPLAAALGAHVPLDTERGYHVMLAAPSAMPGLPVMSGTGKFYATPM
EGGLRVAGTVEFAGLDAPPDWARTAPLEAGARALFPGVTYGNVTRWMGHRPSLPDSLPVL
GTAPAARNAWFAFGHGHTGLTAAAPTARFIADLVAGRTPALDPAPYRASRFARS
>WP_265211795_1 FAD-dependent oxidoreductase|Herbaspirillum lusitanum||b-proteobacteria|412
MTTHTSSASSLASSSISAARHVVVIGAGAVGLMSALHALDQRFQVTIVDPGQPDGEQASS
YGNAGWLSSHSVLPPSEPGVWKKVPGFLADPLGPLSVRWRYLPRTLPWLLRYLVAGSTTA
RISATAAALRPLLHGAAPLHKAIAEQAGVGDLIDLGGLLHIYRSRAHFEADARGWGIRRK
LGIGWQELSAQELHAREPDLDPAYGFGVLIPEAGHCRNPGAYIAALAAHACARGARLTAV
TATGFRFEGNGLAAVQTDAGDILCDAAVIAAGAQSKALAAKAGDKVPLETERGYHAMVLA
PEGRPRTPMMIMDRKVIATQTEEGLRVAGQVEIASFDAAPDWRRAEIMRDLALKLFPALP
RDLPANRVRYWLGRRPSMPDGLPCIGRSSRSVDIIHAFGHGHIGLGSSARTGRLVGQLLA
GQLPEIDMAPFSAQRF
>WP_212401940_1 FAD-binding oxidoreductase|Bradyrhizobium liaoningense||a-proteobacteria|413
MSLHVVVIGAGIVGAATALELLRDGHHITIVEPGEPGGEQAASFGNGAWLSPASVVPMSM
PGMWKKVPGYLADPLGPLTIRITALPRLLPWLTRFLLAGATVPRVEATARALSPLLRDSP
AQHAKLAAEAGVPDLIRQNGLLYVYPDRQAFEAEALAWRLRRDNGVQWRELYGEELQARE
PTLDPRYRFGVLVEAGAHCVDPGAYVAALVRHAVAQGATLARARATGFDIAEGRLRAVLT
AKGRIACDRAVIAAGVWSKHLALAAGDRVSLTSERGYHVVIADPEAVPRTPVMPSDGKMG
NTVTTKGLRASGQVELATIEAPPNWQRAQVLLDHLRRTYPALPKDVPATRLSRWMGHRPS
TPDGLPVIGPASACHDIVHAFGHGHVGLAAGPATAAVVADVIAGRSPSIPLRSYSAVRFR
MW
>HIF88476_1 FAD-binding oxidoreductase|Candidatus Thioglobus sp_||a-proteobacteria|414
MNRKQKEITVLGAGIVGISCAINLQRLGFIVTVVDQQEPGEGCSFGNAGMIAPSAMVPLN
SPGLITKLPAMLLDSLGPIAIRWRYLPQMLSWQFKFLQNCKALKVEQTTDGLSELTSGGL
EEHQRLAANGAGATWIRPSPYLYIYESAAALASEEFHWRLRRDRGITTRVLHGNEVQEFE
PAIDSRYQCAVVMEDGHGFSPDPSQLVKALTSQFQADGGKFIRADVQQVEIVNQKPNSLI
TSEGRLALQRLVVAAGAFSGKFATQLGESVPLESERGYHITLQNPGITPRYPIMNSAGKF
VTTPMDPGLRFAGLVEFSGLTERPNYRFAKRLLAHAKIMFPKINLDDYTEWMGHRPSLPD
SLPVIGQSSNFEQIFYAFGHNHIGFMSGPKTGRVLAEFIAGQKPSIDLSPYSIRRFIKK
>MDE2332914_1 FAD-dependent oxidoreductase|Rhodospirillales bacterium||a-proteobacteria|415
MHVVVIGAGIVGAVSAVELLRDGHEVTILDPGEAGGEQAASYGNGGWLSPSSVLPVTQPG
LGAKIPGWLMDPLGPLTIRWTYLPRVLPWLRRFTQAGRDWKRVRRIAAAMRPLVADCPER
HLAMAEEAGVADLIRRTGLMYVFPSRADFEAEAESWKIRAEQGVQWLELDADELRQRVPE
LDRRYTFAVLVEDGAYCADPGAYVAALVALAERRGAARVRRRATGFARIGRKLRGVETDG
EPIACDAAVIAAGARSKALARAVGSKVPLETERGYHVAIVDPESGPRIPVMPSDGKMVAT
LIGGALRIAGQVEIAGLAAAPNWKRAEVLRQVALRSFPALPRDLPAARVKTWMGHRPSMP
DSLPCIGPARDCPSVVLAFGHGHIGLASGALTGRLVADIVAGTKPVIDPAPYAPARFR
>WP_047908744_1 FAD-dependent oxidoreductase|Pandoraea faecigallinarum||b-proteobacteria|417
MSDSRPVVVIGGGLVGVCTAAYLQRAGHTVTVVDRQSARQAASLGNAGCINGSSVVPIAM
PGVLWQVPGWLMQPDGPLVLRWRYLPRMVPWLLRFVAASQPARVSAQARALRALLGPALD
AYQPLLDDANANDLVTRKGYLIAYSSQSGMSGDESGMALRRENGVQIETLDAGALREFEP
TLSNDFIGARYISETGHTSDPGALLARLTTQVVARGGRVVDASATAIETNGVRAVAVHTD
KGREAASAVVVAAGAWSAPFVRQLGDSIVFDTERGYHVEIPTPDEMPSRPVMWAEGKLFA
TPMNGRLRGAGTVELAGLQAPPNWRRADLLIRQLHKMFPGAVQGAKSTQSVDGARWQGFR
PSTPDSLPVLGAASKVPNAFYAFGHGHVGLTAAASTGRTIAGLVNGDRPTLDLSPFSIGR
FR
>WP_119168320_1 FAD-dependent oxidoreductase|Algihabitans albus||a-proteobacteria|418
MLTNAPDLPAGPPGHVAVVGTGIIGVCCARALQRDGHRVTLIDRNPLGEGASFGNSSVLA
TESVVPVATPGIWRQVPKMLLDPLGPLSLRWQYLPQLTPWLLRFLAASRPEAVERISLAL
QALLDDAIPSYRQLLKDAGAEELLVRRGWIAAYTTEAGLQSYRRLAELQHRRGVEVAELS
VAEMRQMEPALTPELAGGFYYPQVAHALDPQRVLLALAELVQRHGGRILRRDVVGFRVAE
GRVEAVETTDDSLDCDAVVVAAGAWSKELAKRLGVKVPLDTERGYHLTIPTPGIALSRPV
YSTEFGMACTPLASGLRLGGTVELGGPVAAPNWKRAQVLAKRGLQLFPDLDTREASRWMG
FRPSLPDSLPVLGPAPRASNAVLAFGHGHLGLTLGARTGRLVADLVAGRPAAIDLAPFAA
TRF
>MBR0653859_1 FAD-binding oxidoreductase|Plastoroseomonas arctica||a-proteobacteria|419
MVIGAGIVGACAAIEALRAGFDVTILDPGPPGGEQAASYGNGCWLSPMSVIPPATPGTWK
KLPKFLSDPLGPLAIRWSYFPWVAPWLVKYLAAGWTWGRVEKAARALRPLLDGAPALHRA
LAEEAGVGDLIGQTGLIYVYPSRAEFEAEREAWRIRGAVGVKWLELKGEELFQREPTLDR
RYTFGVMVEEGGDCRDPGGYVAALVSLAEARGAKRLAVGATGFRIQDNRLKAVVHTEGEV
LADRAVICAGARSKALAKLAGDDVPLETERGYHALIADPEVAPRHGLMPSDGKMSIMATR
HGLRVAGQVEIAGLDAAPNWRRAEILRDHLLATFPGLPRHIPTERVKFWMGHRPSMPDGM
PVLGPASGCADVIHAFGHGHVGLVAGARTGRIVGQLLAGLRPEVAIAPFTATRFR
>MDN4587505_1 amino acid dehydrogenase|Xenophilus aerolatus||b-proteobacteria|420
MHVAVIGTGIVGTCTAAWLQRDGQQVSFFDPLPPGEACSFGNAGSLSPSACLPVGMPGMV
KRVPQWLLDPLGPLTVRWRYAPAVLPWLVRMLRHSTREEVTRIATALRSLLEPIFECYEP
LLEQAGAQHLVRRSGCLYVYSSREKAAQWSWGMNLRRSLGVEMVDVGQDELEALEPDLKG
RFRFGIRAPENGSTLDPSALVKVLHAHCVAQGAASVRQAVTGFEREGRGARQVTAVRTAD
GQRTPVDGVVVAAGAWSARLAAQLGSRVPLETQRGYHVTVRSSNLKLRHTVMAVENNLMV
NPMAMGLRLAGTVEFAGLKAPPRYERAQALLRLGQQLFPHLDTSDTTQWMGHRPCLPDSL
PVIGRAGATDNAWLAFGHGHMGMCMGASTGREVAHLVAGRTTQVDLGPFSPARF
>WP_145551809_1 FAD-dependent oxidoreductase|Variovorax boronicumulans||b-proteobacteria|421
MHVAVIGTGIVGTCTAAWLQRDGHQVTFFDPLEPGEACSFGNAGSLSPSACLPVGMPGMW
KRVPDWLLDPLGPLTVRWRHAPVVLPWLVRMLRHSSREEVTRIATALRGLLVPIFDCYGP
LLQDAQATDLVRRSGCLYVYSSREKAAQWAWGMHLRRSLGVQMRDVEQDELEELEPDLKG
RFRFGILAPENGSTTDPSALVKALHAHCMARGAVHLRKHVAGFERQGRRVTGVRTDEGAC
LPVDGVVVAAGAWSRPLAAQLGARVPLETQRGYHVTVRSSNLQLRHTVMAVENNLMVNPM
AMGLRLAGTVEFAGLKAAPRYERAQALLRLGRQLFPHLDTSATTQWMGHRPCLPDSLPVV
GRARHADNAWLAFGHGHMGMCMGASTGREVAHLVAGRPTQVDLTPFRPDRF
>WP_312733099_1 FAD-binding oxidoreductase|Pseudomonas oryzihabitans||g-proteobacteria|422
MTQSTSRHIAVIGSGIVGACTALALIKDGFQVTIIEPRQPGGEQAASYGNGAFLSPASII
PMSMPGLWKKVPGYLLDPNGPFTIRWRFLLKLAPWLVRFVNAGATRSKVACTARILSGLL
ASAPARHQALAAANGLSELIRQQGLLYVYPDRQAFAQEALAWQLRLENGVQWTELDGPTL
QAMEPDLCKRYTFGILVESGGHCLEPGSYVQGLVNSATTLGAKLVKAKAQSFHIESGRLL
GVSTDHGMVHCDGAVIAAGVHSKALAALAGDHVLLESERGYHVQVALPHRAPRIPIMPSD
GKMANTLTRSGLRASGQVELASIDTPANWRRADILLHHLLQTYPGLNQGREQLEIKKWLG
HRPSTPDGLPVIAQASATPDIVYAFGHGHVGLASGPMTGEIVASIFAGRAPPIDITPFSA
TRFH
>MCL7941511_1 FAD-dependent oxidoreductase|Halomonas gemina||g-proteobacteria|423
MAPETQQRVAVIGAGIIGVCSALELQKRGYRVTLLDARDPAAGASAGNCGLMAVGAVVPF
AKPGTFKKVPGWLLDAKGPLSIRPSYLPTLLPWMTRFLMAARPSRVKASSLGLAALTERA
LGAYEPWLEAAGIRDIIKPQETLVVYETEADFHQDRADLEMRRELGFEHDYVSHDELRTL
EPDLADDFACAVRLKGWVYFADPARLVRSLHGLFLEQGGRFVAGRVEGIDHDNGVATSLR
VEGQEDMTADHVVVAAGAWSRTLAAGLGDAVPLEALAGYSTTVGDSGVRLRHPITYSAGG
FVVTPMEGGLRIGGTIEMGGLDHSPDFRRARTIAQQARRLFPGIASVEGKEWMGYRPFLP
DTLPVIDRASRCQNVVYAFGHGQVGITMGAITGQLVAQLVAGEPTDIDLRPYSARRFLTL
SSRRN
>MBS0559827_1 FAD-dependent oxidoreductase|Pseudomonadota bacterium||Proteobacteriota|424
MNPGKRRATVIGAGIIGVCSASYLQREGFEVEIVDPEPPGTMCSHGNAGGICPGSCIPIA
GPGMLKKVPGWLTDPEGPLHIRLSYLPRLLPWLVRFLRAGRVEEVRRISAHMRALHRMTF
DYYEPLLRDAGCPDLLEKRGQLFVYESANGPDGDSFSLGLRREAGVAVEVLSQSELRQLE
PSLAPFFQSAVFLPEQGQCKNPGRLVATLAEAVQRNGGTVRRTRVHGVRTEGGKAVALAT
DQGEVPVDRLVVAAGAWSGTLARKLGSPVPLETERGYHAMVMGSFTGLRVQTMWAERKFV
AAPMEEGIRFAGTVEFAGLAAPPDMRRADVLLRLGRRMLPALGQDEPIVRWMGHRPSLPD
SLPVIGPSPRFGNVWFAFGHGHTGLIGGSVTGRLVADLIAGTSCVVDPAPYRIDRF
>WP_094822610_1 FAD-dependent oxidoreductase|Bordetella genomosp_ 4||b-proteobacteria|425
MSTDQHIVIIGAGAVGAATAVQALNAGMRVTLVESGTPGGPQASSYGNAGWLSSHSILPP
AAPGTWKQVPTWLKDPLGPLAIRWNYLPRAIPWLTRYLTSAWTWPRVERTAHALRSLLAG
APALHQALAEQAGVSHLIEQRGLLHAYLSEQHFRADRRAWDIRRAEGIQWQELNTEALRA
LEPDLHPRYTFGVLVPETGHCRNPGAYVAALVQLAQHLGADLRQTRATGFDIRAGKLRAV
HTDNGDIPCDKAVIATGIRSRELARLAGDRVPLAAERGYHAVIKQPESTPRVSTMFADCK
VVINNMESGLRVAGQVEIADVDAPPDWRRAHILRDLLVSIYPALPTKPAEERIDYWQGCR
PSMPDGLPCIGAASASPDIVHAYGHGHIGLVGSARTGELVVQLLQGQATTIPLEPFSPRR
FA
>MBV9786094_1 FAD-dependent oxidoreductase|Acidisphaera sp_||a-proteobacteria|427
MTLARHGAIVVGAGVAGLSTALYLQRSGLDVAVIDPLPPAGGASFGNAGLLSPDTAVPIA
MPGMLRKVPGWLADPLGPLSVRPSYFPRALPWLLRWIEAGRLSRVLEISDAMRALHRETL
TCWQELLGPELYHDLIRPSGQVHIWEGEAESPAMAIERQVRERHGIRTETLNADDLRQMF
PGIARDISRGLLVPGNGYTISPQRLVVSLGERFQAAGGQLVAERATKLIPGDGGGWMVMT
NIANRSTEHVVVAAGAFSRQLLDPLRVRVPLETERGYHAMLFSPEVRPALPLSNKSRGFG
VTPMEDGLRIAGTVEIAGLDAPPNEHRARILVQHAQRLFPALRGEKVRYWMGFRPSTPDS
LPILGPAPGRPGLHLATGHGHFGMSGGPPSGRLVARLIAGQAPGIDPKPYAATRFH
>WP_034301553_1 FAD-dependent oxidoreductase|Herbaspirillum sp_ RV1423||b-proteobacteria|428
MTSQTSPSSASRHVVVIGAGAIGLMSALNALDQGLQVTIVDPGQPGGEHASSYGNAGWLS
SHSVLPPSEPGVWKKIPGFLADPLGPLSIRWRYLPRTLPWLMRYLVAGSTEARITATAAA
LRTLLHGAAQLHQRMAEQAGISHLIDLGGLLHVYRSRRHFEADARGWRIRRDLGIAWQEL
SAQELREREPDLDPGYGFGVLIPEAGHCRNPGAYIAALAAHACARGARLTTATASGFRFE
QQRLAAVLTDGGDIACDAAVIAAGAQSKALAAQAGDKVSLEAERGYHAMVLAPEGRPRTP
MMIMDRKVIATQTEQGLRVAGQVEIASFEAAPDWRRAEIMRDIALQLFPALPRDLPASRV
RYWLGRRPSTPDGLPCIGPSTRSPDIIHAFGHGHIGLGSSARTGRLVGQLLARQAPEIDL
APFSAQRF
>WP_230168255_1 FAD-binding oxidoreductase|Roseomonas sp_ CECT 9278||a-proteobacteria|430
MTRHVAIIGAGIVGACCAIEALREGHRVTLIDPADPGGEQAASYGNGCWLSPMSVIPPAV
PGLWKKLPKFLADPLGPLAIRWSYLPRVAPWLLRYLRAGWTWDRVAEAARALRPLVVDAP
ALHKALADEAGVGHLIERRGLIYIYPSRADFAAEAGAWKIRHEVGVRWMELDADELRQRE
PDLDRRYTFAVMVEEGGHCTDPGAYVAALVAHAVGQGATLRRARATGFKLEEGRLLAVQT
DQGWVEADAAVIAAGAHAKPLAAMLGDRVPLETERGYHAELADPEVSPRHGLMPSDGKMS
IMRTANGLRCAGQVEIAGLDAAPNWKRAEILRDHLISCFPGLPRDLPASRVKVWMGHRPS
MPDGKPCLGLASATPDVVHAFGHGHTGLVAGARTGRIVAALLAGRAPGISITPFDPRRFA
>OYW53600_1 MAG_ amino acid dehydrogenase|Rhizobiales bacterium 12-68-15||a-proteobacteria|431
MSGLSKQHVAVIGCGIVGVSSAIALLKAGHRVTLLEPGNPGGEQAASYGNGAWLSPASIV
PMSMPGLWRKVPGYLLDPEGPLVIRLSHLPRLAPWLLRFLMAGSTVQKVERTARALSGLL
GDAPRRHLALAAEAGKPDLIRQDGLLYAYPDRAAFAADALGWRLRRDNGVAWRELEGEAL
HAFEPALSGRYQFGALVEAGGHCLDPGCYVAALARHARALGAVQMPVRAMGFVVAGGRLT
AVATDEGTLPCDRAVIAAGIRSRALAAQAGDRIPLESERGYHVEIANPAVAPRIPVMPSD
GKMGNTATRNGLRAAGQVEFSSADAPPDWSRAAILLRHLLATYPGLGEEPSRLAVRRWQG
NRPSTPDGLPVISPATGCRDIIHAFGHGHVGLAAGPMTGDLVASLIAGHGAPIDTAPFAA
ARFH
>WP_136962194_1 FAD-dependent oxidoreductase|Phreatobacter stygius||a-proteobacteria|432
MSEQPRRHVAIIGAGAIGVISAIEALRDGHRVTIIEPATPGDVQAASYGNAGWLSSHSVI
PPAEPGVWKKVPKFLMDPLGPLAIRWGYLPWALPWLIQYLRSGWTEAKVEATAIALRALL
KDAPALHKKLADEAGLGDLIERQGVMHVYPSRAPFEADKLAWTIRKRVGIEWMELSADEM
RQREPDLHPRYQFGVLVEEAGRCRDPGAYVAGLAAHARTLGAEFVAAKAESLKLANGKLV
AVVTADGEIACDAAVVAAGARSKPLAASIGDNLPLETERGYHVMIENPEAGPRTSFMASD
AKMVVNWTNKGLRAAGQVEIAGLDAAPNWRRAEILRDHLISMFPKLPKELATSVAGARVH
AWLGHRPSMPDGRPCIGFSRASRDVVYAFGHGHVGLVGSARTGRVVAQLIGGREPEIPVG
PFDPARYL
>MDP1537894_1 FAD-dependent oxidoreductase|Burkholderiales bacterium||b-proteobacteria|433
MQTRNITVIGAGIVGIATASYLRRDGHQVTVVDQRPPGEYCSFGNAGILSPGSCVPIAMP
GVLAQVPGYLLDPLGPLSLRWSYFPRALPWLLRFVAAADAQRVERIADGLRALLAQTFDA
YAPLVKNAGVEDLIHKSGYVVVYSSRRAYQADAPGWKLRRDRGVVIDELDAAEVRKRLPG
LHGDYEVGLFLHDHGWCANPERLTKALAAQFERDGGRILQRKVLGIDIGPDGPRALHTDA
GELPVEHLVVCAGAHSNEFSAQLGDAVPLEAERGYHITYADLSVQLPMPVMVPEYKCFVT
PMEMGLRIAGQSEFAGIDAAPNYARADVLGKLMQRMFPGISNVDATQWMGRRPSMPDSTP
VIGRATRYSTVHYAFGHGHIGLVGGAPTGRLIADMIAGRPPRIDLHPYRPGRFSR
>NQZ32076_1 FAD-binding oxidoreductase|Oceanospirillaceae bacterium||g-proteobacteria|434
MVDIAAQSKESRQAKSVTVIGAGIIGVLIALQLQREGHRVTLIDKDQPGSGCSFGNAGIL
ARSSFAPLSSPSSIKQVPSWLLNPNGPLSICWGYLYKILPWLTRYLMAGFRSDYQQRGEA
LQQLTDNSVQLYESLCTFADCRELIEKIDYLQVYRSEKGLLKCEADMQWRRALGYSVDRL
DAQALQRLEPALAESFKYAHLIRDHGFVKDPKALLSAFYDKFCALGGEFVQAKVKTIEYH
QQQCLVFNDKETLYSDKLVVAAGAFSARVISSTGIHIPLETERGYHVNCAQIDAELQVSR
PIMDGDLKYFVTPMNHGLRFAGLVEFGGLDAPLNMDRAKTLEKNAQQMLPGLNTQDASYW
MGFRPTLADSMPVISHAPDNPNVLYAFGHQHLGLTCAPMTANIVSDLISGRTPAIDISRF
DVQRLL
>WP_012169351_1 FAD-binding oxidoreductase|Azorhizobium caulinodans||a-proteobacteria|435
MSLHIVVIGAGIVGASTALELQRDGHRVTLVEPGQPGGPQAASFGNGAWLSPASVVPMSM
PGLWKKVPGYLMDPLGPLTIRWTALPALAPWLLRFIAAGATVPKVEATARALKALLSDAP
ERHTALAAEAGLADLVERKGLLYAYPDRAAFEAEALAWRLRRDNGIVWRELDGPALKAFE
PTLHPRYGFGALVEAGAHCVDPGAYVAGLVAFAESRGLTRIEAAATGFDIVGGRLQAVRT
AKGSVPCDRAVIAAGIHSRALAAEAGDKVSLASERGYHVVVATPESGPHLPVMPSDGKMA
NTPTRAGLRASGQVELAAVAAAPNWKRADVLLDHLLNTYPGLPRQVPEARLSRWLGHRPS
TPDGVPVIGQASACTDIVHAFGHGHVGLASGPITGRLVADIIAGRPPERDIRPYAAARFR
R
>MCG8492861_1 FAD-binding oxidoreductase|Sneathiellales bacterium||a-proteobacteria|436
MSDEKAKSVLVVGAGIVGCCTAYALQREGFKVTLVDRKGPAAGTSYGNAGAIVSKSCVPL
SQPGLWKSVPKMLLDPTGPLTLRWSYLHKITPWLIRFMMEGREERVQHNAAAFRILSDRT
NEDWEELAEQASLGHLIRHVGWLKVYESDAGFAATQRARDLMDRHDSVYEILDKDELRDL
EPNLSHIFKHGLFQRRARFLLNPEKVVIGIADAFKKEGGSIVISEIDKIEESNGKIKARG
NGESLEAERLVLTTGAWSRNLAGEFGADIPLDTERGYHMMFDLPKEKSLNRPVVYGEKSF
VLSPMEHGIRMTSQVEFAGLEKGPDYRRIRKLVPHARKMLPSLDPEEKDVWLGYRPSLPD
SLPVIGPSPNNPNVFFAFGHQHEGMSMGPSTARYICDMLAGRPDSIPMWPYRASRFF
>MBY0334058_1 FAD-binding oxidoreductase|Acetobacteraceae bacterium||a-proteobacteria|437
MDRSDGGRVPRSVVIGAGIVGACAALELQRAGHRVTILEPGPPGGEQAASYGNGCWLSPM
SVIPPAVPGLWKRVPGYVADPLGPLAIRWSYLPRVLPWLARYLASGWTEARVQRTAHALR
AMLRDSPALHAALAAEAGVPELIRRQGLMYVYPSRAAFEAEAMAWRVRANTGIRWIELSA
DEMRQREPALDRRYGFGVLVEEGGHCLDPGTYVAALVGLAQAQGAALLTCRATGFRIEGG
RLRAVLTDVGEVAADHAVISAGAHSRALAAAAGSRVPLETERGYHAMLEGVETGPRTPLM
PSDGKMSITMTRRGLRCAGQVEIAGLEAAPNWKRAEILRDHLLRSFPELPRDLPAERVKL
WMGHRPSMPDGLPCIGAAGATADVVLAFGHGHVGLVAGPRTGRVVAQLLSGRAPEIDLAP
YDPRRFG
>WP_198375524_1 FAD-binding oxidoreductase|Roseomonas rubea||a-proteobacteria|438
MSRHVVVIGAGIVGACTAVEALRRGFRVTILDPADPGGEQAASYGNGCWLSPMSVIPPAV
PGLWKKLPKFLSDPLGPLAIRWSYFPRVAPWLLRYLAAGWTWEKVEEAARALRPLVVDAP
ALHKALAEEAGVGHLIERRGLIYIYPTRADFEAEAKAWEIRHKVGVRWLELDADELRQRE
PELDRRYTFGVMVEEGGHCTDPGAYTAALVAHAVGQGATHRRARATGFAIEGGRLRAVRT
DQGDVAADAAVIAAGAFARPLAAAAGDAVPLETERGYHAELSAPEVSPRHGLMPSDGKMS
IMRTENGLRCAGQVEIAGLDAAPNWQRSAILRDHLLRCFPGLPRDLPADRVKVWMGHRPS
MPDGKPCLGPASATPDVVHAFGHGHTGLVAGARTGRVVASLLAGEAPEIPVAPFDPRRFA
>MCC6534661_1 FAD-dependent oxidoreductase|Burkholderiales bacterium||b-proteobacteria|439
MPRNVTVLGAGIVGMCCAAYLQRDGHAVTVVDRGPPGEGTSFGNAGILSPASCVPMAIPG
MISKMPGWLMDPLGPVAVRWAHLPSMLPWFLHFRKSARMQRVEANADALRRLLVQTFDAY
APLVKAAGVAEIVQRPGYIVVYESDSAFESDALSWRIRRERGVEFDVLDGPGIRKLEPAL
SPIYQRGVYILDQGYVTSPLRLVQSIAAQFERDGGKIERRDVRDIELGADGPIALATDAG
PMSVECLVIAAGVHSGRFAARLGERVLLEAERGYHVQFEAPGIALSRPINSASGKFFVTP
METGLRVAGTTEFAGLDRPANPRRAQVLLEHAKRMFPDLSPDPRSEWMGQRPSTPDYLPV
VGASSRYGNVFYAFGHGHLGVVAGAPSGRLISDLVAGRTPNIDVRPYRVDRF
>WP_158615725_1 FAD-dependent oxidoreductase|Comamonas sp_ BIGb0124||b-proteobacteria|440
MQDSPGFSAVPGPSVAPAPAPGHPPAAAGIPRATCLVVGAGIVGTLSALRLLQQGHAVCL
VDSDFEALCCSTGNAGSVSAGSVVPLGMPGLWKQVPRWLIDPDGPLSIRPEYAGRIAPWL
LRFLQASTPDRVARIAPALHALNAPSIALYRELADALGASTLFQATGQLQVYTSEQARQK
DAGGWRLRQAHGVAMQPVERADIQALEPAVGAQYTHGMFLPDEGMVTDPRGLLQRLRQAV
VQAGGELLQARVQGLQPQADQGMRVETTHGPRTVQHVVVAAGAWSHRLAAQLGDRVPLQP
QRGYHVVFEDSGVALKRPVVAAEAKCFATPMDMGLRVAGTVEFGRLDAPPSPRRTQALLK
HSQALFPGLRVGDAATRSTWMGCRPCLPDSLPVIGPSKAGARVIYAFGHGHLGLTQAPMT
ARVVADLVAGRSPAIDIQPYRAARFGAGA
>MBL8699759_1 FAD-dependent oxidoreductase|Alphaproteobacteria bacterium||a-proteobacteria|441
MAGNGTVTVIGAGIIGLCCASYIQRHGRQVRVVDSVPPGRGTSFGNAGGLSSGACVPIAM
PGIVKQIPKWLLDPEGPLVVRPGYLLKALPWLLQFIGSAKPERVERSADAILALTRPLFE
NLIPLARDAGVEGLIKRVGQLHLYSTDAAFAGDARGREMRLRRGLKLDILGAEEIRQMEP
DLAPIFRHAVYFPDHGHCADPLGLSEGLAAELARRGGEIVQARVNDLEVGPDGVRAIVTE
AGTLPVDELVIAAGAWSHGLAARLGHKVPLESQRGYHAMLAAPNVGPRRNVQWTERKFIA
TPMEAGVRFAGTVEIAGLDAAPDYRRADVLLKQGMDMFPGLKGGEVSRWMGHRPCIPDSV
PVIGRSPTVRNVTFAFGHGHIGLICASTTGRLVAEIVSGAKPSIDPAPYRVDRF
>WP_188719817_1 FAD-dependent oxidoreductase|Nitratireductor aestuarii||a-proteobacteria|442
MTQNKGHVTVIGAGIVGICSAAFLQQEGFSVTVIDRQEPGRGTSFGNAGSVSPSAILPVA
MPGMMSKVPSWLMDPLGPLTIRWSYLPIVTPWLLRFLRHGTRSEVERVAKAMRNLMVTVF
DDYGAILDHGEFNNLIRRDGCLYVYESRQELDAAGWSLELRRKLGAEMAEISESEIYQLE
PALSRHFKLGIFAPENGRTIDPYQLVRTIANRVRENGGQIIEAEVQDVEIGPDGPTALIT
SAGRRTVDKLVLAAGAWSGKLAKKLGASAPLETQRGYHVTFADPQIDVRRTVMWNKRSVF
VNPMQPGLRIAGTVELAGLNAAPNYARADRLMEIATQMFPDLNTASPSKWMGHRPCLPDS
LPVIDRSPRYKNTFLAFGHQHVGICSGAPTGRQIARLVAGKPATIDLSPFSIGRF
>WP_162846513_1 FAD-dependent oxidoreductase|Corticibacter populi||b-proteobacteria|443
MPTQHSHCIVIGAGIIGSLCALQLRQQGLEVTLIERDPDALCCSTGNAGSISSASVAPLG
MPGMWKKVPGMLLDRDGPLSIQPAYALRAAPWLLRFLAASNVRQVEQASLALAAINQQAT
DLYRALAQQLQADDLLRFTGQLQVYTSQAARDGDAAGWALRRARGIEIHELDGAALHDLE
PAVGAQFTRAVFVPGEGMVVNPQRLLHTVRQRFVAAGGTLLQAAVTQLSEQPGAGLLLET
TQGPWSAQQVVIAAGAWSHRLAQQMGDHIPLQTQRGYHVVFPDSGVTLQRPVVAAEAKCF
AVPMEMGLRVAGTVEFASLDAPPTQRRIDALVRHSQQIFPGLRASALTQHSDWMGNRPCL
PDSLPVIGRSSRSPRVLYAFGHGHLGLTQAPMTAQIITSQVLARQAPIDLAPYRATRFH
>WP_026033122_1 MULTISPECIES_ FAD-binding oxidoreductase|Roseomonas||a-proteobacteria|444
MSRHVVVIGAGIVGAASALELLRDGHRVTILEPGDPGGPQAASYGNGCWLSVQSVIPPAG
PGVWRKVPGYLRDPLGPLAIRWKYFPKVAPWLARYLAAGWTEERVLRVARAMAPLLHDAP
ALHRRLAEESGVGGLVQQRGDIYIYPSRAEFEAEAMGWRIRRQVGIRWVELSAEELHQRE
PELSHRYGFGVLVEEGGHCTDPGGLVAALVAQAQAQGAALLRTCATGFRIDGERLTAVGT
PAGEIACDAAVISAGARSRRLAAAVGDYVPLETERGYHAVLRDPEVSPRHPLMPSDGKMA
ITLTRGGLRCAGQVEIAGLDAAPDWRRAEILRDHLLKSFPGLPRDLPAERVEVWMGHRPS
TPDGMPCLGPSRRSPDVIHAFGHGHVGLVAGPRTGRLVAQMVAGRAPEIPVAPFSPARFR
>WP_148772901_1 FAD-binding oxidoreductase|Bradyrhizobium rifense||a-proteobacteria|446
MSEGRHVAIIGAGAVGVISAIEALREGHRVTLIDPGEPGGEQAASYGNAGWLSSHSVIPP
AEPGVWKKVPGYLMDPLGPLAIRWSYLPKALPWLIKYLLSGWTEARVEKTAFALRDLLKD
APLLHRALAEEAGVPELVERNGVMHVFPSRGNFDNDLGWRLRKKVGVEWLELNADEMRQR
EPDLHPRYTFGVVVEEAGRCRDPGAYVAALAQHALASGAKLVRARATGLKLNGNKLVAVL
TETGEVACDAAVVAAGAHSKRLTASVGDPLPLETERGYHVMIEHPESGPRSSMMASDAKM
VVNWIDKGLRAAGTVEIAGLEAAPNWKRAEILRNHLLSMFPKLPRDIPSSRIKTWFGHRP
SMPDGIPCIGYSRASRDIVYAFGHGHIGLVSSARTGRLVAQLLSGKQPEIPLAPFSPIRF
L
>WP_220118481_1 FAD-binding oxidoreductase|Caldovatus aquaticus||a-proteobacteria|447
MSPSSRHVVVIGAGIVGAASALELLRDGHRVTILEPGEPGGEQSASYGNGCWLSPMSVIP
PAVPGLWRKVPGFVLDPLGPLAIRWTYLPRVLPWLARYLLSGWTEARVERAARALRPLLL
DAPALHKALAEEAGVGHLIEHSGLLYVFPSRAEFEAEALAWRIRARVGVRWIELGEDELR
QREPALDRRYRFALLAEEGGHCRDPGAYVAALVAHARERGADLRRARASGFRIEGGRLRA
VLTEDGGEIACDGAVIAAGAQAKRLAAAAGDRVPLETERGYHAVILDAEAGPRTPLMPSD
GRMSVTWTDRGLRAAGQVEIAGLAAAPNWRRAEILRDHLLRLFPALPRDLPAERVRFWMG
HRPSLPDGLPCLGPASATPDIIHAFGHGHVGLAAGARTGRIVAQLLGEKPPEVPLAPFDP
RRFR
>WP_182998612_1 FAD-dependent oxidoreductase|Gluconacetobacter sacchari||a-proteobacteria|449
MHICVIGTGVLGTCTAAYLQRDGHRITFVDPRDAGDACSFGNAGSLSPSACLPVGMPGIW
RKVPRWLLDPMGPLTVRWSYLPCVAPWLVRFLRHSTRAEVERIATALRALLTPIFDAYDP
LLDHANARDLVRHDGCLYVYSSRETASQWQWGMDLRRKLGVEMRDVGREELEALEPDLKG
RFRFGILAPQNGATTDPSRLVKAIHAQCLRDGAVHLHRQVTGFETSGRRVRGVRLDDGEL
LEVDGVVVAAGAWSARLARALGTRIPLETQRGYHVTVNSSNLALRHTVMAVEHNLMVNPM
SMGLRLAGSVELAGLKAAPNYTRAQALLTRGLDMFPHLDTSRTTEWMGHRPCLPDSLPVI
GRAPGQDNAWLAFGHGHVGMCGGAPTGREIANLIAGRAPTIDLAPFSPARWHIMKRGGQP
>MBI1777131_1 FAD-dependent oxidoreductase|Pseudomonadota bacterium||Proteobacteriota|450
MRCVVVGGGIVGICSALTLQRDGHEVIVVDHSGPGEGASKGNAGIFATSHVVPIGTPGIL
RRVPKMLLDPASPLSIRWSYLPRITPWLVRLIAASTPTRVEAISRALAQLLQRAIAAYAP
LLRMAGAEAQVQHRGWLMLFQSHASFAAAEADMELRRRRGVRLEVLDDGMVRQLVPGLRP
GELKGVMLPDCRHTVDPYQLTRSLAESFIRQGGQVARTRVEGVEIGPDRRFLATEQGKLG
FEALVVAAGAWSRSLVRNLGDDAPLDTERGYHVMLENTVDLRQPLVSADNKFSITPMTDG
IRLGGTIEFGGLDAPPNPRRWELMVERARELLPGLKPEKLATWMGFRPSLPDSLPVIGPS
PRQPQVFYAFGHGHLGLTLGAVTGQAIADLVNGREPAFDLAPYSISRF
>MBN9531565_1 FAD-dependent oxidoreductase|Alphaproteobacteria bacterium||a-proteobacteria|451
MTAAPERILVIGAGVIGLNCAIALRKTGAAVTVIDERGPGEGTSFGNAGCIAIAEILPIS
TPGLIWDVPRMLLDPLGPLSIRWSYLPRLAPWLWRFWLAGGRERVARLTGVLASLTGRSW
EDWRLVADEAGISHLIQQRGSLVVYDTDKGFAGAAGEWAARADYGIRFEKLGGNELRELE
PALSPHYRHGYLINDWGHVADPYRIVTGLADHFLAQGGIILHGRVADFRRQDEKPVAALV
AGAPEIAFDRVVIAAGAWSKPLCARLGLDVPLDTERGYNTTLAEPGIVVSRPITSAEGSF
VATPMAMGLRIGGAVELAGLEAPANFQRSRALLELGRRMLPGLNTASGKEWMGFRPSMPD
SLPVIGVSPRDRNVLLAFGHGHLGLTEGATTGRLIAALATGMPTVIDIKPFRVNRRFTGA
D
>SMF18170_1 D-amino-acid dehydrogenase|Tistlia consotensis USBA 355||a-proteobacteria|452
MVGAGIVGVCCGLWLQRDGHQVTLLDRQGPGEGASFGNASIFATESVLPVAMPGIVGRVP
RMLADPLGPLAIRWGYLPRLAPWLLRFLAASRTSRVEAISEALAALLDGCLDDYEPLLAE
AGLADTVVRRGWIGAHLDPAKLAGARPSVALQRAHGVEVEELGAAALRQLEPALSRALAG
GFYYPEVAHSLDPYAMVVGLARRFVEDGGEIARVEARGLAVEEGRVVAVRTAAGDRRCDA
LVVAAGAWSRGLAAQAGAPVPLDTERGYHLTIPEPGVTLNRPIYSTEFGMACTPLATGLR
LGGTVELGGLEAPPDWRRAEVLAARGRKLFPGLSVEGASRWMGFRPSMPDSLPVIGASPK
LPNAFLAFGHGHLGLTLGARTGRLVADLVAGRRPVVDLTPYRPGRF
>WP_075638392_1 FAD-binding oxidoreductase|Rhizobium oryziradicis||a-proteobacteria|453
MKVIVIGAGIVGACTALELLRDGHEVTIIEAGEPGGRQAASYGHGCWISPASVVPMSTPG
LWKQVPGYLLNPDGPLVIRWQHIFKLLPWLTRFLMAGSTLAKVERTAKALSTLLKDSPER
HIALAQSIEQPELIRREGLLYAYPDRSAFEREKLAWHLRQLTGLRWQELDELGIKNREPA
LSSHYRFGILAEAGAHCIDPSHYVASLVAEAVARGARVIKAKATGFSMQGGNLQAVKTDR
GDIACDRTVITAGVWSKALARMVGDRIPLESERGYHGVISAPVSGPAHPVMPSDGKMANT
PTVQGLRLSGQVELATVDTPPNWKRVDILLDHARKTYSGLPQAGEIAVDRWMGHRPSTPD
GLPVIGKASRCEQVIYAFGHGHVGFASGPISGRLAADLVSGKPPERDLKPFSPQRF
>MCH9050216_1 FAD-dependent oxidoreductase|Pseudomonadota bacterium||Proteobacteriota|454
MTSPAKVTVIGAGIVGIVSANFLQRDGHAVTVVDFRPPGEGCSFGNAGNISPGSCLPIAL
PGVLANVPAWLFDPLGPLRLRLGYLPRALPWFARFARAATRDRAQATACALRTLHVRTLD
LYQSLIGEAGAPELITRPGQLHVYETDDAFAGALLGREILHECGVEMEELDGPAIRDLEP
SLAPIFARAVFFPGHGFCLSPLRLVQTLAEKFVRSGGTILRRTVTGFEIGPEGPERLHTD
AGDLDVGNLVIAAGAWSARLTVQLGDKVPLEAERGYHLELPDPRTVPSRSISWGERKFTA
TPMEMGLRFAGTAEFAGIDAPPDYRRARILLTHGKRMFPGLNGEGGRVWMGARPTFPDSR
PVIGPSTRHGNVFYAFGHAHTGLTAAPMTGKLIASLVAGRAPEIDLAPFRVDRF
>WP_289896487_1 FAD-binding oxidoreductase|Paracoccus sp_ TOH||a-proteobacteria|455
MTPDERSIAVVGGGIIGICAALYLQEKGFRVTVLDRAGTDDQRASYGNAGNLSPWSCVPE
SLPGLWKSVPGWLLDPLGPMAIRLRHLPAAAPWLARFLQAGRPGRIPAQADALRSLYAPT
VDLYEHLLRGSGHEELVRRCVYIQLYRDEAQADLNAVGLRLRRERGAHVELVGAGALREL
EPDISPHYRKAVVIHGQGHSVNPQRLLRVLAERVVRQGGQMLRCDVARLHPGPGGVKIET
PQGTLAFAQVVVAAGAWSAKLLRPLGLTIPLETERGYHLTVPDPGVRVNNTLMEAGRMVV
ANSMEGGLRLAGTVELAGLSASPDYRRARNLAILGQEIFPALNVENATEWMGHRPSLPDS
LPVIGRMPGCPDILLAFGHSHLGLSGGAPTGRLIAQLAAGEIPSVDLAPFRADRFRFLGS
QEKSA
>WP_255419421_1 MULTISPECIES_ FAD-dependent oxidoreductase|unclassified Herbaspirillum||b-proteobacteria|456
MTTPTSSASPTEISATSTQRRVVVIGAGAVGLMSALHALDQGLQVTIVDPGQPGGEHASS
YGNAGWLSSHSVLPPSEPGVWKKVPGFLADPLGPLSVRWRYLPRTLPWLLRYLVAGSTTA
RISSTAAALRPLLQGAAPLHKEIADRAGVGDLIDLGGLLHIYRSREHFETDARGWGIRRK
LGIGWQELSAQELHAREPDLDPAYGFAVLIPEAGHCRNPGAYIAALAAHACARGARLTTA
TATGFRFEGKKLAAVQTDADDIVCDAAVIAAGAQSKALAAQAGDKVPLETERGYHAMVLA
PEGRPRTPMMIMDRKVIATQTEEGLRVAGQVEIASFDAAPDWRRAEIMRDLALKLFPALP
RDLPANRVRYWLGRRPSMPDGLPCIGPSSRSADIIHAFGHGHIGLGSSARTGRLVGQLLA
GQLPEIDLAPFSAQRF
>WP_163651082_1 FAD-binding oxidoreductase|Sheuella amnicola||b-proteobacteria|457
MIADKNTPEHVVVIGAGIVGAASAFNLVQAGHRVTIIEPGDPGDTHATSYGNAGWLSSHS
VLPPASPGVWKQVPKWLADPLGPLAIRWKYLPKATPWLIRYLAAAWTYPQIERTARSLRS
LLKDAAQLHQQMAHTAGLDDLIVRRGLLHAYLSRQSFEQDARAWQIRRKEGVQWQELNES
ELRNLEPDLDPRYTFGVLVPETGNCTNPGAYTAGLVRYAQQQGATLIKGQATGFRIEHGR
LKAILTDQGEISCTKSVISVGSRAKRLAEMAGDRISLETERGYHAVLRQPEAGPRIPTMF
ADCKVITSPMQQGLRIAGQVEIAENDDTPNWRRAEILRDLLLTLYPGLARDLSADRIDLW
MGRRPSTPDGLPCIGLASGSNDIIHAYGHGHVGLVGSARTGRLVAQLASGQPTDIPLGPF
SPQRFR
>MBN9043400_1 FAD-binding oxidoreductase|Hyphomicrobiales bacterium||a-proteobacteria|458
MNLPAHSTSRPSPSRSGYSKIVVVGGGITGVTCALALQRRGLAVTIVDEGLAERRCSFGN
AGSLSPGSVAPLAMPGVLSQVPGMLIDPYAPLHIRARYILQVAPWLWQFIRSASPKRVEE
ISHGLSALLSSSIELYTKLLTEIRANDLIRRRGQLQLYTSKKGFQKDAAVWALRRARGVT
VEDVSLDDIRQLEPAISPRYNCGVYLPNEGMITDPARLVERLAEAFVRNGGQIVNAKVAA
FDIDETSPRAVSTNHAPVAGDAFVIAAGAWSNQLSSSIGDKVPLQTQRGYHVTLNNPGIE
LNRPVVAADRKYFVTPMDMGIRVAGTVEFDRLDSPPNYDRARALVDCIPELLPSITIDKK
SLWMGNRPCMPDSLPVIDRSTSFPNVYYAFGNGHLGLTGAPMTAEIIAALVMGETPAIDV
SPFHVSRF
>MPZ46673_1 FAD-dependent oxidoreductase|Betaproteobacteria bacterium||b-proteobacteria|459
MPRKITVLGAGIVGICCASYLQRDGHQVTLIDRGEPGRGTSYGNAGILSPASCVPMALPG
VLSKLPGWLMDPMGPVAVRMAHLPAMLPWFLHFRKATRAANVEANADALRRLLAQTFDAY
APLVKAAGVEDIVQRPGYLVVYESDAAFDSDALSWKIRRDRGVEFDILDGPGLRKLEPAL
APIYTRGVYVLDQGYVTSPLRLSQSLAAQFEREGGRIEQREIKDIEIGSDGPTALLTDSG
TMPVETLVIAAGVHSGRMAKKLGERVLLEAERGYHVEFEAPGISISRPINSAAGKFFATP
MEMGLRVAGTTEFAGLDRPANPGRSRVLREHARRMFPGLQSEAVSEWMGQRPSTPDYLPI
ISTSSRYRNVYYAFGHGHLGVVSGAPTGRLIADLVSGRTANVDVRPYRVDRF
>MBX6376296_1 FAD-dependent oxidoreductase|Acetobacteraceae bacterium||a-proteobacteria|460
MSETRHVVVIGAGIVGAASTLELLRDGHRVTILEPGEPGGEQSASYGNGCWLSPMSVIPP
AVPGLWKKVPGFVADPLGPLAIRWTYLPRVLPWLARYLLSGWTEARVERTARALRPLIVD
APALHKALAEEAGVGHLIEQRGLMYVFPSRAAFEAEAMAWRIRAKTGVRWLELDEDELRQ
REPALDRRYRFALLAEEGGHCRDPGAYVAALVSHARERGADLRRARATGFRIEAGRLRAV
TTDNGDEIACDGAVIAAGAHSRALAAAAGDRVPLETERGYHAEIADAETGPRTPLMPSDG
KMSITWTDRGLRAAGQVEIAGLAAAPNWRRAEILRDHLLRLFPDLPRDLPAERVRFWMGH
RPSMPDGLPCLGPASATPDIVHAFGHGHVGLVAGARTGRIVAQLIGSKSPEIPIAPYDPR
RFR
>MBT3373751_1 FAD-binding oxidoreductase|Rhodospirillaceae bacterium||a-proteobacteria|461
MTDQADKTQRDVTVIGAGIVGLCCARTLQRRGCTVTVIDRVDPGMGTSYGNAGIFSTSAV
MPEGKPGVWKKVPGWLLDPLGPLTIRPSYLPQLAPWLLRFIANSRPRRVEEISRALSSIT
LPGLEHYSALLDDVPGDQLPIRRQGCLYLYPNPADVAAAAADNEIRRRRGVALEMLGPDE
IRQLLPAIGPDMAGGALATESGHAASPLALSQLLAARIEADGGRFIRAKVSGFAIGADGP
TYVHTDHGNVEIEDLVIAAGAFSKPLAKALGNNLPLDTERGYHMMLPQPNVEVRVPMLIS
SLGFGITPMNDGLRLAGTVEFGGVEALPNYARAEALLTHAKRLFPELGDSGAEPWMGHRP
SMPDSLPVISRSSRFDRVFYAFGHGHLGLSLGAVTGRIIADLLQDRPADIDPTPFRADRF
>MCB2055400_1 FAD-binding oxidoreductase|Geminicoccaceae bacterium||a-proteobacteria|462
MSNGVIEGPAVVGAGIVGVCTALYLQRRGQSVTLYDPGGPAAGASYGNAGLISPESCVPI
AMPGILRKLPGWLLDPEGPLAIDRRYLPRAAPWLLRLMRAGRRSQVLRIAKALRALHAPA
FEAYRDLLGDRTFEELIRVSGHVQIWNGDAGSELAPLVREIFEANDVRAEPLGADDLRQL
VPDLAKNVAGGLLLPNNGMTLNPRRLVETLCDIFVAAGGTLRREKVMKLVPEDTRRIRVL
ANQGDRRHEAVVVAAGAWSRGLLRSLGLVPPLDTERGYHAMIEDPGLDLRIPVLHKGLGF
GATPMEHGLRLAGTVEFAGLSAPPNEKRARKLLEHGCRLFPKLQTSKISMWMGFRPSMPD
SLPVIDTAPSHPGIFMGFGHGHFGMTGGPTTARALARLMTGERPGLDLAPYALSRF
>WP_093168146_1 FAD-dependent oxidoreductase|Variovorax sp_ YR216||b-proteobacteria|463
MHIAVIGTGIVGTCTAAWLQRDGHQITFIDPREPGEACSFGNAGSLSPSACLPVGMPGMW
KRVPDWLLDPLGPLTVRWRYAPAVVPWLLAMLRHSSREEVTRIATALRRLLEPIFDCYTP
LLQAAQAQHLVRRTGCLYVYSSREKASQWAWGMNLRRSLGVQMVDVGQEELESLEPDLKG
RFRFGILAPENGSTLDPSALVKTLHAHCMAQGARFVRESATGFERQGRQVTAVRTGDGAC
TPVDGVVVAAGAWSARLAAQLGSRVPLETQRGYHVTVHSSNLKLRHTVMAVENNLMVNPM
AMGLRLAGTVEFAGLKAPPRFERAQALLRLGQQLFPHLDTRETTQWMGHRPCMPDSLPVI
GRARNTENAWLAFGHGHMGMCMGASTGREVAHLVAGRPTQVDLAPFSPDRF
>NQV47375_1 FAD-dependent oxidoreductase|Rhodospirillaceae bacterium||a-proteobacteria|464
MNPSNRKVTVIGAGVIGMATAVHLQRDGHDVTVIDRDAPGQGCSFGNAGILAPSYCVPMS
SPGTAWHVPGWLLDPLGPLSIRWRDFPSLIPWFLRFLRAGTASRAEASSKILRDLHINCL
TDFQDLFASIGAADLIKPSGCLYAYESQKSLAAHAADWDLSKRRGVRLEMLDGNALHEME
PGLAPSYVAGVFLPDDGQVTSPLAIVEALADHFCNNGGTILRANIQDMDVGTDGPRCLNT
DTGSHDLDIVVIAAGAFSGSFAKRLGSPVPLVGERGYHITLPEPGVTVRTPVMHGEGKYV
LTPMEMGLRIAGTAEFAALDAPTKYDRARVLLKHVRRMLPGVNTDGYSEWMGHRPTLPDG
LPVIAQSPNFPTTFFAFGHSHAGLMGSVITGRTIADLVAMRTPALDVAPFRVNRF
>WP_296247339_1 FAD-binding oxidoreductase|Pseudomonas sp_ UBA4194||g-proteobacteria|465
MSKPIQRHIAVIGAGIVGACSALALLEDGHRVTLIEPGEPGGEQAASYGNGAFLSPGSII
PMSMPGLWKKVPGYLLDPKGPFTIRWRHLLRLAPWLIRFVRAGATPAKATRTARILSSLL
SDSPTRHLALAAANRVPALIRQDGLLYVYPNREAFAQERFAWQLRRDNGVQWRELDATAL
HAFEPALNARYGFGVLVEAGGHCVDPGSYVRALVTSAVTQGAVLLKARAKGFELDGKQVR
AVLTDQGPLPCDGVVIAAGVHSKALAALAGDNVSMESERGYHVQIALPATGPCIPVMPGD
GKMANTMTAAGLRASGQVELASVEAPPDWARADILLHHLLDTYPGLGDQTPKPTVSRWLG
HRPSTPDGLPVIGTSSASPSIVYAFGHGHVGLSAGPMTADIVASLFGRRAAPIDIRPFAA
ARLR
>WP_157398253_1 MULTISPECIES_ FAD-dependent oxidoreductase|Ramlibacter||b-proteobacteria|466
MHLVVLGTGIVGTCTGAWLQRDGHQVTFVSPVPPGEACSFGNAGSLSPSACLPVGMPGMW
KQVPGWLRDPDGPLAIRPSYLPTVLPWLLRFLRHSSRAEVVRIAGALRGLLAPIFDSYAP
LLERAGATALVRRSGCLYVYGSSASARRWQWGMDLRRRLGVDLRDVGEQELAQLEPDLRG
RFRFGILAPDNGSTLDPEALVKALHRQCIADGARLVQEAAAGFEQHGDRVRGVRLASGQR
IECDGVVVAAGAWSRPLAQALGLRIPLETQRGYHVTVQSSNLGLRHTVMAPEYNLMVNPM
AMGLRLAGSVEFAGLRPPPNERRADVLLAKGREMFPHLDSSRYTRWMGHRPCLPDSLPVI
GRAPRLANAWLAFGHGHVGMCAGASTGREVAHLVAGRTPQVDLRPFAPDRF
>WP_271429038_1 FAD-dependent oxidoreductase|Xenophilus arseniciresistens||b-proteobacteria|467
MHIAVIGTGIVGTCTAAWLQRDGHQVTFFDPQEPGEACSFGNAGSLSPSACLPVGMPGMW
KRVPNWLLDPLGPLTVRWRYAPVVLPWLLRMLRHSSREEVTRIATALRSLLAPIFECYDP
LLQDAQATQLVRRSGCLYVYSSRERADQWRWGMQLRRSLGVEMIDVQQDELESLEPDLKG
RFRFGILAPQNGSTLDPCALVKALHAHCMARGAAFVRQRVTGFERQGRSVQAVRLADGQA
VPVDGVVVAAGAWSGRLAAQLGSRVPLETQRGYHVTVRSSNLQLRHTVMAVENNLMVNPM
SMGLRLAGTVEFAGLQAPPRYERAQALLRLGQQLFPHLDTSETTEWMGHRPCMPDSLPVI
GPTRDAHNAWLAFGHGHMGMCMGASTGREVAHLVAGRSPQVDLRPFRPNRF
>WP_184636142_1 FAD-dependent oxidoreductase|Variovorax guangxiensis||b-proteobacteria|468
MTVARSFSSPGGVRHVVVIGAGAVGSATAIEALRAGLRVTVLEPGEPGGQHATSYGNAGW
LSSHSVVPPALPGAWRKVPGWLADPLGPLALRWRYLPRALPWLLRYLASGWTEARVQRTA
DALRTLLADAPALHARLAAEAGVPQLIEQRGLLHAYRSRAEFDGDALGWRVRRRTGVQWE
EWPQDELRRREPDLDARYTLGIFVPEAGHCRDPGRYVAALARHALDTGAERIAAHATGFR
IEGGRLRAVLTDTGEIACDAAAICAGARSGPLAAAAGSAVPLESERGYHVVVEDAKAGPR
TPTMVADGKLIAHWMDGGLRAAGQVEIAGLEAAPDWRRAEILHAHLQSMFPSLARPASGA
VTVKHWLGHRPSLPDGLPCIGPAAATPDIVLAFGHGHVGLCGSARTGRLAAQLLAGTDPE
IPLAPFDPARFRTLVPNSACFNAKAV
>WP_160935048_1 FAD-binding oxidoreductase|Pseudoroseomonas coralli||a-proteobacteria|469
MDQATNTGAAARGHVVVIGAGIIGATSALEALREGFRVTILDPGEPGGEQAASYGNGAWL
SPQSVLPTAGPGTWRKVPGFLRDPLGPLAVRWGYLPRVAPWLLRFLWSSWTEEKVLRIAR
GLRPLLRDAPLLHQELAEQAGVPELIARTGLMYIYPDRAAYEAEALGYRVRKAVGLSWRE
IAAEELRQREPELDRRYTFGALFEEAGHVRDPGAYVSALVALAEREGAQRLRAGATGFRI
EGGRLRAVTTSQGEVAADRAVIAAGAHSKLLAAMVGHKVPLQTERGYHAVIASPEAGPRI
PLMPSDGKMAVTMTNTGLRVAGQVEIAALGAAPNWRRAEILRDYLLRTFPGLPRDLPAER
VKLWMGNRPSLPDALPCIGPARGCSDVVLAFGHAHTGMVAAPRTARLVGAILAGRRPEIP
IEPYDPCRFG
>MCG8596149_1 FAD-dependent oxidoreductase|Kiloniellales bacterium||a-proteobacteria|470
MTVAAAQAPSGAAQRIVVIGAGVVGVCVALYLQRDGHAVTLVDRQGPGEGASFGNGAVIG
EESVVPVAMPGILGKVPGMLLDPLGPLAIRWSYLPRLAPWLLRFVAASRPAEVERISIAL
KALMDGAFDAFKPLLELAGAEAMLKRGGWVGVYETEDHFAAAQPYLEVQRRRGVALDVLP
PEELRQLEPALAPGFHRGVYYPKVGHTVNNFRLVQELAAAFTREGGTLCRQEVRGFDFAG
GDGAAPSAVVTEAGPLPCDAVVLAAGAWSRGLARQLGENPPLDTERGYHMHLPNPGVAPR
IPVYSTTYGFVSTPLEHGLRLAGTVELGGLEAAPNWKRAEVLLTHARRFFPGLDTRETEP
WMGHRPSMPDSLPVISRGRRHRKAFFAFGHGHCGLMLSARSGKLIADLVAGRDPGMDLAP
YRVDRF
>WP_209373456_1 FAD-dependent oxidoreductase|Pararoseomonas indoligenes||a-proteobacteria|471
MRIAVIGNGIVGSCCAAWLQRDGHEVTFIDPLGPAEATSFGNAGSLSPSACLPVGMPGMW
RKVPRWLLDPLGPLSVRWRYAPMVAPWLARFLRASEPREVVRIATALRNLLAPIFECYEP
ILQRADAIGLVNRGGCLYVYSGPEAARQWQWGMNLRRSLGVELRDVGEEELAALEPDLRG
RFRFGILAPENGSTTDPAALTRAIFARCVADGATTVRRRAKGFRMNGHHVAAVRTEGGPE
VECDGVVLAGGAWSAKLARQLGPAIPLETQRGYHVTVASNNLALRHTVMAVEHNMMVNPM
GMGLRLAGSVEFAGLEAPPDYARADVLLTRAKDMFPHLDTARTSQWMGHRPCLPDSLPVI
GAAPRAENAWFAFGHGHVGMCGAASTGREVANLVAGRAPGLDLSPFSPTRFRRAA
>MCX8133255_1 FAD-binding oxidoreductase|Roseococcus sp_||a-proteobacteria|472
MTQVAILGGGIQGACCALAAQAEGFSVTLVEPGEPGGEQAASYGNGCWLSPQSVVPPSLP
GLWRKVPRFLSDPLGPLAIRWSYLPRVAPWLIRYLWAGWTEAKVRRTAHALRPLLLDAPA
LHAELAAQAGVARLIERKGLLYIYPSRKDFEAEALAWRLRAETGVRWLELGEDELRQREP
ELDRRYRFGVLVEEGGHCRDPGAYVAALVALAERQGMRRVRARATGLRIAGGRLRAVLTE
QGEVAADRAVIAAGARSAPLARAAGDAVPLESERGYHAVIEGAAVGPRTPMMPSDGKMAV
TMTESGLRCAGQVEIAGLEAAPNWQRAHILRDHLLRSFPGLPRDLDPARVKVWMGHRPST
PDGLPVIGPASGCADVIHCFGHGHVGLVAAPRSAAIVAALLAGRAPVPDPAPYSASRFR
>WP_137005360_1 FAD-binding oxidoreductase|Agrobacterium tumefaciens||a-proteobacteria|473
MSSAGRKHTVVIGAGIVGACTALELVRAGEQVTIVDLGEPGGRQAASYGHGCWISPGSVV
PMSMPGLWKQVPGYLMNSEGPLVIRWRHFATLAPWLLRFLWAGSTVRRVEATAHALARLL
RNSPGMHRGLSEELGVSHLIRQEGLLYTYPTRQAFEQETLAWHLRRITGLRWQELDKADL
ALREPGLDKHYSFAILAEDGAHCIDPGAYVATIVEAACVGGARLVRAKAQTFAFEGERLV
GVQTDQGLIACDTAVVAAGIWSKALARRAGDRIPLESERGYHGVISLASGGPRHPVMPSD
GKMANTPTTQGLRLSGQVELASVDTPPNWRRVDILLEHARKTYPALAGMTNINVDKWMGH
RPSTPDGLPVIGRSSVSADIFYAFGHGHVGFASGPITGKIIAQQIMRTPQAFDISAYSPR
RFRLGRRAP
>MBL6953852_1 FAD-binding oxidoreductase|Alphaproteobacteria bacterium||a-proteobacteria|474
MTDRQQAESPDRRNVTVIGAGIVGLCCARALQRRGCSVTVIDRDEPGRGTSFGNAGIFAT
GSVLPEGKPGLWKRVPGMLLDPMGPLTIRYSYLPRLTPWMLRFIANTTPRRVEEISQALS
TIVQPGLRHYTELLDDVPADQVPIRRQGCLYLYPNAADAAAAKADNATRQRRGVALEMLG
PDEVRQLVPAIGPDMAGGALATASGHTTSPLALSQLLAARIAADGGTFIRAKVTGFAIGE
SGPTHVHTDQGDFLVEDLVIAAGAFSKPLAKALGNTVPLDTERGYHVMLPAPEVDVRVPM
LVSSLGFGITPMSDGLRLAGTVEFGGLTAPPNYARADALLTKAKRLFPDLKDSGAERWMG
HRPSMPDSLPVISRSSRFPRVFFAFGHGHLGLSLGAVTGRLIADLVQDRGAEIDTTPFRA
DRF
>MCC6472767_1 FAD-binding oxidoreductase|Burkholderiales bacterium||b-proteobacteria|475
MIRQVAVVGAGIVGACCAAWLQRKGLCVTLIERAGAGEATSFGNAGSLSPTAVMPVAMPG
MLRQVPGWIGDPLGPLTVRWSYLPRALPWLIRFLRCANVEQMWRSARALRTLLAPVFECY
EPLVSKAGAQNLIRREGIVYVYDSEAEFLASKPGENMRRKLGAVLEDLTAADIRRMAPGI
ADGFRWGTYAPENGVTINPHRLTRAIAGQVLADGGRMIAGAAKSIEALGEGRVLVRLARD
GAADELAFDALVVAAGAWSRRLAACAGDRIPLQTQRGYHVTVDNHGLGINRMLNWVRRRV
FATPMDVGMRFAGTVEIAGLDAAPDWRRAHALLELGKRLYPDMNTGSVSRWMGHRPCLPD
SLPVIGPSPRAKNVYYAFGHGHIGMCSASGTGRTIAELIAGETPQVDLAPFRVDRFN
>NIS05797_1 FAD-dependent oxidoreductase|Gammaproteobacteria bacterium||g-proteobacteria|476
MRVVVVGAGIVGTCSASYLLRDGHDVVLVDAEGPGEGCSKGNAGALSPGSCIPMSGPGML
SKIPGWLTDPLGPLRIRPSYLARALPWLIRFVLAGRAQTIPSIADALRALHAGTYEHYRP
LIDNAGCRDLIRQTGTLTVYKSHKSLTDGQPEWDLREQRQVRQRVLGAAELRELVPELSH
EYNHGVLLLDHGFVSNPYRLVRCLAEQFARDGGTLERGRVTEIIVREGEVSGVRTGDGEI
LADRIVVAAGAWSAKLTAALGIHVPLESQRGYHATIEGPGIAPCLPVVSAETKVYATPME
HGLRLAGTVEFAGLEAAPDFRRADALVARATAMFPALEASRVSRWMGHRPCLPDSLPVIG
TARGYPRLLLAFGHGHHGMTGASTTGRIIASLVSGQPPPIDPAPFRAERF
>MBO6519811_1 FAD-binding oxidoreductase|Rhodospirillales bacterium||a-proteobacteria|477
MSEVRLGYTVVGAGIVGICTALSLQERGQKVTLIDPNPPAEQASYGNAGVISTWSCVPQS
MPGLWKNVPKWLLDPEGPISLRWSYLPKFLPWMLKFFAAGRADRIPAIADALLQLHRPTV
DIFRQHLAGTGHEDLVRDSMYVFVYRDPAKLNLDNLEWRLRLERGVPLEQIDGKTLADVE
PDISHDYKAAVLIKDQGRAYDPGAIGKVLVEKFQNQGGTLLQSRAHALKPVDGGVEIVTD
DGTKIADKVVLAAGPWSATLLKSHGLKVPLEAERGYHIVFTDPGVTLNNSIMVTDAKFVV
SSMAQGVRCAGTAEFAGLDHPPDYRRAHVLAGPAKRLLPNLNTEAREVWMGQRPSFPDTL
PAIGEVPGMPGVIAAFGHGHTGLTAAPMTGRLAAMLAVGDTPNIDVTPYSLSRFGNN
>WP_288253574_1 FAD-dependent oxidoreductase|uncultured Hydrogenophaga sp_||b-proteobacteria|478
MHIAVIGTGIVGACSAAWLQRDGHQITFVDPLEPGEACSFGNAGSLSPSACLPVGMPGMW
RKVPKWLLDPLGPLTVRTGYLPRVMPWLVRMLRHSTPQEVTRIAGALQTLLQPIFDCYGP
LLDHAKANELVRRTGCLYVYSSREAAAQWKWGMNLRRSLGVNLVDVEREELEALEPDLKG
QFRFGILAPDNGSTLDPSQLVKALCRQALRDGARHDHRSVTGFEREGRRVTGLRMDSGEP
LAVDGVVIAAGAWSGALAAQLGDRVPLETQRGYHVTVRSSNLTLRHTVMASEANLMINPM
AMGLRLAGTVEFAGLKRAPNYERAQALLRQGLRLFPHLDTSNVTQWMGHRPCMPDSLPVI
DRSRDTDNAWMAFGHGHMGMCMGATTGREVAHLVAGRPTQVDLAPFSASRFR
>MBK1662068_1 amino acid dehydrogenase|Paracraurococcus ruber||a-proteobacteria|479
MPEGGTPHSVVIGAGIVGACTALALLREGHRVTILEPGPPGGEQAASYGNGCWLSPMSVI
PPAVPGLWRKVPGFLADPLGPLAIRWSYLPRVLPWLARYLLSGWTEARVARTAVALRALL
RDAPALHADLAEAAGVGGLIERRGLMYVYPDRAAFEAEAMSWRIRRQVGIDWIELSAEEL
HQREPALDRRYGFAALVEEGGHCRDPGAYVAALVALAEAEGARRVAAPATGFRIEGGRLR
AVRTDAGEIAADRAVISAGARSKALAAAAGDRLPLETERGYHAMIADPGTGPRTPLMPSD
GKMSITWTDRGLRCAGQVEIAGLDAAPNWQRADILRDHLMRSFPALPRDLPAERVRVWMG
HRPSTPDGLPCIGPARATPDIVHAFGHGHVGLVAGPRTGRLVAQLLAGRPPELDPRPYDP
RRFG
>WP_272807630_1 MULTISPECIES_ FAD-binding oxidoreductase|unclassified Shinella||a-proteobacteria|480
MPSGVAKHVVVIGAGIVGACCALELVRDGHRVTIVDAGEPGGRQAASYGHGCWISPGSVV
PMSMPGLWRKVPGYLLNPCGPLVIRWRYILKLLPWLARFLLAGATVTRVERTARALATLL
KDSPSRHGALAGEIGRPDLVLQEGLLYAYPDRAAFEAEALAWRLRRMTGLTWRELDRSAL
EAREPGLSPHYQFGVLAEDGAHCIDPGAYVAAIVALTVSRGASLVRAKATGFDVEGGRLA
AVRTEAGAIACERAVIACGAWSKTLARMVGDRVPLETERGYHGIVASDQAGPRHPIMPSD
GKMANTPTLAGLRLSGQVELAALDTPPNWSRVDILVAHARHTYPSLKGREDVVLDRWMGH
RPSTPDGLPVIGPSTRSPDVLHAFGHGHVGFASGPVTGRMIADQIGGRPCCRDLAPFSPR
RFGRA
>WP_191125125_1 FAD-binding oxidoreductase|Bosea spartocytisi||a-proteobacteria|481
MANAARTHTLVIGSGIVGACSALELVRAGHTVTLIDIGEPAGRQSASYGHGCWISPASVV
PMSMPGLWKKIPGYLLNPDSPLVIRWRHVPRLLPWLLRFLWAGSSVPRVEATARALSQLL
HDSPQHHQALSDELGTPELIRCEGLLYAYPDRRAFEAEALSWHLRRMTGLRWRELDATAL
AEREPDLDRHYGFGILAEDGAHCVDPGRYVSKIVEMAAARGAKVIRAKAGGFVFAGERLV
GVRTDIGLIACDQAVVAAGAWSKRLASGAGDEIPLESERGYHGVIPLNAGGPRHPVMPSD
GKMANTPTLAGLRLSGQVELASVDTPPNWSRVDILIGHARRTYPALARMQELSVDKWMGH
RPSTPDGLPVIGRSTRSPNVFYAFGHGHVGFASGPVTGRIVAEHLAGLPGAFDIGPYSPR
RFKFGRIEP
>WP_226661662_1 FAD-binding oxidoreductase|Microbulbifer aggregans||g-proteobacteria|482
MNKSVSGCSRVGTLVVGAGIVGTAIAEQLQSRGHSVLLVDREAPGRGCSFGNAGHFATDV
VLPLANMQTILSLPKILRDPLGPLSIRWSYLPKILPWLMRFALAALPHNARASCNSLRAL
NGRSIESYDRLLTRTGLSELMTKNGALTIYESESSIAANANTVELLRSFGVEIELMSGDQ
LREMEPDLGQQVAGGLFFPKTAHSINPYRLVAELAGAFQSQGGAFLQGEVCQLVAVEGGG
GKVILQDGRQIEADRVIVATGAWSKSLAAQLGYKVPLDTERGYHLMLPQSNCAISRPMVS
FERSFVMTPMEEGLRLAGTVELAGLDAPPNYQRADVLYQHAAALLPNVSREGATRWMGFR
PSLPDSLPVIGPAPNHKEIYFAFGHQHLGLTQAAITAELLADLVEGKTPELDVNPYAISR
FGWL
>WP_021008337_1 FAD-dependent oxidoreductase|Variovorax paradoxus||b-proteobacteria|483
MTVARSFSAGGVARHVVVIGAGAVGSATAIEALRAGLRVTVVEPGEPGGPQATSYGNAGW
LSSHSVVPPALPGAWRKVPGWLADPLGPLALRWRHLPRALPWLLRYLASGWTEARVQRTA
DALRTLLADAPALHARLAAEAGVPQLIERRGLLHAYRSREEFDGDALGWRVRQRTGVQWE
EWPAAELRRREPDLDARYTLGIFVPEAGHCRNPGAYVAALARHAQEAGAQRVAARATGFR
IEGGRLRAVHTEAGEISCDAAAICAGARSGPLAAAAGSPVPLESERGYHVVVEGASVGPR
TPTMVADGKLIAHWMDGGLRAAGQVEIGGLDAAPDWRRAEILHRHLLSMFPALAAQAPEA
VAVKHWLGHRPSLPDGLPCIGASAASADIVLAFGHGHVGLCGSARTGKLAAQLLAGTTPE
TALAPFDPRRFS
>WP_137180867_1 FAD-binding oxidoreductase|Roseomonas sp_ AR75||a-proteobacteria|484
MNQHVAIVGAGIVGAATALETLSAGFRVTLIEPGDPGGEQAASYGNGCWLSPMSVIPPST
PGLWKKVPKFLMDPLGPLAIRWSYFPKVAPWLARYLLAGWTEDKVLAAARALRPLLQGAP
ALHAELAARAGVERLIERRGLMYTYENRAQFESEALAWRVRRKVGIEWLELDDDELRQRE
PELDRRYRFAALVEEGGHCRDPGAYVAALVAQARAEGAELRRDTATGFRIEDGRLRAVLT
ERGEVPADKAVIAAGAYSRRLAAAAGSKVPLETERGYHAMVLDSPTGPRTPMMPYDGKMS
ITWTDRGLRCAGQVEIAGLEAAPNWKRAEILRDHLLRSFPNLPRDLPAERVKFWMGHRPS
MPDGLPCLGPAAASPDVLLAFGHGHVGLVAGPRTARVVTAMLGGRQPEIPTEPFRPSRFG
>WP_309769526_1 FAD-binding oxidoreductase|Agrobacterium larrymoorei||a-proteobacteria|485
MQTNASPHVAILGGGIIGACSALALLKEGYRVTIVEPGKPGGGQAASYGNGAFISPASII
PMSMPGLWKKVPEYLLSPSSPLTIRWRFLPRLLPWLTRFILAGWSVGKVERTAGILNTLI
NDAPARHAALAAECGHGEFIRRDGLLYAYPTRADFEADALAWRLRRENGLVWRELENEEL
RAFEPALSPRYRFAALVEAGGHCTDPGGYVAMLLREAVERGASYVETKATGFRLDNNRVT
AVKTEAGEIVCDRAVIAAGIHSKALAALAGDIIPLESERGYHVEIANPAAAPHIPVMPCD
GKMANTLIAGRLRASGQVELANVNTEPNWARADILLKQLIATYPGLDNGGQPLVTTRWQG
NRPSTPDGLPVVGAASASPDIVHAFGHGHIGLASGPRTATLVAALISGQTPPIDVTPFRA
TRFR
>WP_150946274_1 FAD-binding oxidoreductase|Microvirga brassicacearum||a-proteobacteria|486
MTLRVAVIGAGIVGAISALEAVRDGHHVIIIDPDSPGGEQAASYGNAAWISEGTVLPVST
PGLWRKIPGYLLDPEGPFSIRWSYLPKVLPWLIRFVRAGSTVSKVQATARARRTLVATAI
SRYRALADEAGLSHLLHHRGLLYVYPSRTDFEAEALEWRLRRELGLTWDELDGPALRRFE
PGLGPAYGFGALLKDGANLSDPGAFVAGIVKHAVSLGATLLRARATDFRVEGERLVAVTT
DDGEVSCNRALICAGIHSKELAHKAGDAVPIESERGYHVVVADPEYVPQHPVMPSDGKMG
LTMTDSGLRVAGQVELGGIKAAPDWRRAEILLDHLARVFPSIERDPARIKRWMGHRPSTP
DGLPCIGPSTACADILHGFGHGHSGICMAPVSARLLVDLAGGKSPAIDPKPFSVRRFR
>WP_073138066_1 FAD-dependent oxidoreductase|Roseomonas rosea||a-proteobacteria|487
MRIAVIGNGIVGSCCAAWLQRDGHQVTFIDPLGPAEATSFGNAGSLSPSACLPVGMPGMW
KKVPGWLLDPLGPLSVRWSYAPVAAPWLLRFLRASEPAQVVRIAAALRGLLAPIFECYEP
LLQRAGATSLVNRSGCLYVYSGPEAARQWKWGMDLRRSLGVEMRDVDEDELIALEPDLKG
RFRFGILAPENGSTTDPAALTRAIFNRCTQDGAAVVRARATGFRKAGTEVAAVRLEGGRE
VECDGVVLAGGAWSARLARQLGPAIPLETQRGYHVTVGSNNLALRHTVMAVEHNMMVNPM
GMGLRLAGSVEFAGLSAPPNYERADVLLARGKEMFPHLDTSQTTQWMGHRPCLPDSLPVI
GAAPRAGNAWFAFGHGHVGMCGAASTGREVANLVAGRATAIDLAPFAPTRFRRAA
>WP_103874750_1 FAD-dependent oxidoreductase|Bosea lathyri||a-proteobacteria|488
MSLHVVVVGAGIVGAATALELLKDGHRVTILDPGPPGGSQAASFGNAAWLSPASIIPMSM
PGLWKKVPGYLLDPGSPLTIHWRMLPRLAPWLIRFLLAGATVAKVERTARILSSLLHDAP
ARHVALAAEIGQPDLIRREGLLYAYPDRSDFEAEALSWRLRRDNGVRWLELDAAELARRE
PSLAPRYAFGVLVQEGGHCVDPGGYVAALVDHAVSRGAVLTQASATGFAVSQGRLSGVLT
DAGRIDCDRAVVAAGIRSKALAKLAGDAVPLESERGYHVVIADPAAAPTTPIMPSDGKMG
NTLTRHGLRAAGQVELASMDAPPDWRRADILLRQALSTYPGSGPVSDETKISRWMGHRPS
TPDGLPVIAPSSASPDIVYAFGHGHVGLATGPCSGRLAADLVGGLKSAIDLTPFAAKRF
>WP_237679548_1 MULTISPECIES_ FAD-dependent oxidoreductase|Variovorax||b-proteobacteria|489
MTVARSFSSAGTARHVVVIGAGAVGSATAIEALRAGLRVTVVEPGEPGGQHATSYGNAGW
LSSHSVVPPALPGAWRKVPGWLADPLGPLALRWRYLPRALPWLLRYLASGWTEARVQRTA
DALRTLLADAPTLHAQLATEAGVPQLIEQRGLLHAYRSRAEFEGDALGWRVRRRTGVQWE
EWPEEELRRREPDLDARYTLGVFVPEAGHCRNPGAYVAALARHALDAGAERIATRATGFR
IEGGRLRAVLTESGEIVCDGAAVCAGARSGPLAAAAGSAVPLESERGYHVVVEDAKVGPR
TPTMVADGKLIAHWMDGGLRAAGQVEIAGLEAAPDWRRAEILHAHLRSMFPSLARAEPGA
TSVRHWLGHRPSLPDGLPCIGPAAATSDVVLAFGHGHVGLCGSARTGRLAAQLLAGAAPE
IPLAPFDPARF
>WP_137918664_1 FAD-dependent oxidoreductase|Hydrogenophaga sp_ 2FB||b-proteobacteria|490
MHIAVVGTGIVGACTAAWLQRDGHQITFVDPLEPGEACSFGNAGSLSPSACLPVGMPNMW
KKVPSWLLDPLGPLTIRTSYLPRVLPWLVRMLQHSTPTEVTRIATALQTLLRPIFECYDP
LLQHADATSLVRRSGCLYVYSSREAANQWKWGMALRQSLGVNLINVERDELEELEPDLKG
RFRFGILAPDNGSTLDPSQLVKALVAQSVRDGARHDHRSVTGFEREGKRITGLRMDSGEP
LAVDGVVVAAGAWSGQLAKQLGDRVPLETQRGYHVTVRSSNLKLRHTVMASENNIMVNPM
AMGLRLAGTVEFAGLERPPNYERANALLRQGQMLFPHLDTSEVTQWMGHRPCMPDSLPVI
DRSSKAENAWLAFGHGHMGMCMGATTGREVAHLVAGRTTQVDLSPFSARRFR
>WP_184519783_1 FAD-binding oxidoreductase|Roseomonas pecuniae||a-proteobacteria|491
MPEPMLRHVAVIGAGIEGAASAVELLRAGHRVTVLEPGEPGGPQAASFGNAGWLSSHSVL
PPSAPGLWRQVPGFLRDPLGPLALRWRYLPKAAPWLLRYIAAGSSEERLRRIAHSLRPLL
KDSPVLHASLAREAGVPELIEHKGLMNAWHSRAGFEAEGMGWRLRREVGISWTEIEERAL
RAAEPDLDPAYRFAVLTEEAGRCLSPGRYIAALAAHAVREGAALRKVAATGFRLEGRSLT
GVALSDGTVLDCDAAVICCGARSAPLAAGLGDRVPLETERGYHVMLRGAERGPRHSISLG
AAKMIVNPMADGLRAAGQVEIAGLEGAPNWRRAEVLRDHLLRAFPGLPNPFPEDRITTWL
GHRPSTPDGMPCLGPSSRCPEVIHAFGHGHVGLVAGPRTGRVVAQLLSGRAPEIDIAPFS
PTRFRKPLL
>MBB2206390_1 FAD-dependent oxidoreductase|Gluconacetobacter takamatsuzukensis||a-proteobacteria|492
MDDLANDQRKRVTVIGAGIIGVCVARYLQMDGFSVDIVDPEPPGSMCSYGNAGGICPGSC
VPIAGPGMLRKVPGWLLDEDGPLHIRIAFLPHMIPWLVSFLRAGREDAVRRISRQMSALH
AQTYRFYEPLLRDASCPDLLERNGQLFVYDEENGPAADAFGLGLRRDAGVRIELLDQHAL
RDLEPALSSRFKSAVYLPEQGQCRNPGRLVTSIAESVVRAGGTIMRRRVNAIEMDNGRAR
ALLTDAGRLAVDQVVIAAGAWSRALVRNLGLDVPLETERGYHAMLLGTQTPLRTQTIWSK
RKFVASQMEQGLRFAGTVEFAGLEAPPDMRRADTLLRLGRRMFARAPEGEVSRWMGFRPS
LPDSLPVIGRAPGCANAFLAFGHGHMGLIGGSTTGRLVADLIGGRTPVIDPAPYRLERFR
SYRRKAA
>MDA8636998_1 FAD-binding oxidoreductase|Rhodospirillales bacterium||a-proteobacteria|493
MADKEEDIGYAVIGAGIVGICTALSLQERGKKVTLLDALQPSEATSFGNAGVISSWACIP
QSMPGIWKNVPKWLMDPEGPVALRWGYLPKFLPWMVKFLAAGKADRIPAIADAMLQLHRP
TVDLYRRHLEGTGHEALVKDSYYVFAYRNAADANLDNFEWRLRTERGVPAERIDRGALSD
IEPEISDAYQAAILVKDQGRALDPGGIGKALAEKFQRAGGTFKQCRVESLHPREDKRVSI
KTDAGTFDAEKVVLAAGAWSANLLKPLGINLPLESERGYHIVFTDPGVTVNNSVMMTDAK
CVISSMNMGVRCAGTAEFAGLDHPPNYKRAHVLAGPAKRLLPNLNTEAREVWMGHRPSFP
DSLPAIGNIPGIPGIVTAFGHGHLGLTAAPMTGQLASQIAIGETPNIDVSPYSVDRF
>WP_175493722_1 FAD-dependent oxidoreductase|Microvirga guangxiensis||a-proteobacteria|494
MANIAIIGAGVIGVSCAAFLQRDGHNVTIYDPLPPGEGCSFGNAGSIGPGSVVPLSTPGI
VRQAASWITDPDSPLWIDWRYLPRAVPWLARFITAGASPRINGIAKALRLLHADSFENYR
TLLGVDAKSLLHISGQLYLYESDAAFTKDALGRELREALGIRSEILSADEVRQLEPSLGP
RFAKAMYLPDSGHCSNPHRLVTTIAEDITRNGGRFVRASVKDFELEAGQVRAVVTDAGSM
PCDTVVIAAGAWSHRLAGRLGLKIPLESLRGYHVMLPMPEKAPKRPLYPLAAKIMMTPME
HGLRIAGTAEIAGLDAPMNERRAAALGKIAKRYFPGMTGEPISVWMGHRPATPDSLPVIG
ASPRHKNVMLAFGHGQTGLIGGSTTGLLVSDLVAGRKPTIDPHPYRANRF
>NQY86170_1 FAD-binding oxidoreductase|Colwellia sp_||g-proteobacteria|495
MQDVNKKVEIGQDVDNKIVVIGAGIIGVTAALNLIREGYHVTLLDRDKPGESCSFGNAGL
LAMSSFEPNVGISTLMSSPKWLLDPKGPLSIRWRYFHKLLPWLFSYVRACFSKKIASNAQ
ALHGLTRSSLELYQQLVKTAGCESLVKKSDYLQVYRSKAEFDKAEAGMQSRRNEGYKVDV
LEANTIKKLEPALSEQFSYGHQIHDHGYITDPGELLTCLHKQFLSEGGQFEQANVTDIKA
SHLHCQIICDGKSYHCSQMVLATGAFSKLLAKKIGEKVPLETERGYHETCHAPGVSISRP
IMDGDRKFMATPMSMGLRFAGTVELAGVDAPKNPRRFKVLNRNAKEMISGLNTTDSSTWM
GFRSTLPDSLPVICRSSAFPNIIYAFGHQHLGLTCAPKTAQLVTDLICGRIPSIDIAAFD
IKRFK
>WP_294510789_1 FAD-dependent oxidoreductase|uncultured Rhodopila sp_||a-proteobacteria|496
MTRVVVIGGGVIGLASAIALLRDGHAVTIIEPGVPGGEQSASYGNGTLLNPSSVVPMSAP
GLWKKVPGYLADPLGPLTIRWSYLPWLLPWLRRFAAAGSTAAKVEATGRALRPLVADCPA
LHRKLAEDAGVGDLIVRQGVLFAFPNRAAFEAEALSWRVRRENGTRWLELDADELRQREP
ALDRRYTFGILIEENGQCRDPGAYTAALARYASDLGAAIEQTGATGFRIEAGRLRAVKTR
GGEIACDTAVIAAGAWSKALAREAGDRVPLESERGYHVVIENPGIAPRYPVMPSDGKMAC
TMTPAGLRLAGQVELAGLEAAPNWRRAEALLQFARKVFPGLPPDTPPETVKLWMGHRPST
PDGLPCLGLASGCSDVVHAFGHGHVGLAAAVTSGAVVADLVAGRAPAFDLAPYSAARFR
>WP_283523639_1 FAD-dependent oxidoreductase|Roseomonas sp_ E05||a-proteobacteria|497
MDEATKTGTAARGHVVVIGAGIIGATSALAALREGFGVTLLDPGEPGGEQAASYGNGAWL
SPQSVLPTAGPGTWRKVPGFLRDPLGPLAVRWGYLPRVAPWLLRFLWSSWTEEKVLRIAR
ALRPLLLDAPLLHQDLAEQAGVPDLIARTGLMYIYPDRADYEAEALGYRVRKAVGLHWRE
VEAEELRQREPELDRRYTFGALFEEAGHIRDPGAYVAALVALAEREGARRVRAGATGFRT
EGGRLRAVVTTQGEIAADRAVIAAGAYSRRLAGMVGHKVPLQTERGYHAVIANPEAGPRI
PLMPSDGKMAVTMTSTGLRVAGQVEIAALGAAPNWRRAEILRDYLLRAFPGLPRDLPAER
VKFWMGNRPSLPDALPCIGPARECTDVVLAFGHAHVGMVAAPRTARLVGAILAGRTPEIP
IEPYNPCRFG
>WP_263968136_1 FAD-binding oxidoreductase|Roseomonas sp_ SXEYE001||a-proteobacteria|498
MQAEAASPEGRGAHLVVIGAGIVGACTALAAIDRGMRVTILDPGPPGGEQAASYGNGCWL
SFMSVLPPAMPGLWKQVPGFLRDPLGPLAIRWSYFPRVVPWLWAYLRSGWTEAQVLKTAR
ALKSLLSDGPALHKDLAERAGVPELIRRDGLMYVYPSREEYEKEAMGWRIRKAVGLSWKE
IGPEEMRQLQPDLDRRYGFGALFEEAGHCTDPGAYVAALVEQAVTEGAELRRVAATGFRI
EGGRLKGVLTGEGEVPADRAVIAAGARSKALAAAAGTRVPLETERGYHAVVLGAETGPRI
PIMPSDGKMAITPTRAGLRVSGQVEIAGIEAAPNWKRSEILRDHLLRSFPGLPRDLPAER
VKFWMGHRPSMPDGLPCIGLSAATPDVVLAFGHGHVGLVSGPRSGQAAAALAAGTSPGID
LESYEPRRFT
>WP_219211693_1 FAD-dependent oxidoreductase|Variovorax boronicumulans||b-proteobacteria|499
MTVEANGVAQRGDARRHVVVIGAGAVGSATAIEALRAGLRVTVVEPEVPGSPHGASYGNA
GWLSSHSVVPPALPGAWRKVPGWLADPLGPLALRWRYLPRALPWLLRYLASGWTEARVQR
TAEALRSLLADAPALHAQLAAEAGVPQLIAQRGLLHAYRSRDEFEGDALGWRVRARVGVR
WEEWSAEELHRREPDLDARYTLGVFVPEAGHCRNPGAYVAALAQHAAAQGARWVASRATG
FRIEAGRLRAVHTEGGDIACDAAVICAGAYSRPLAAAAGSPVPLDTERGYHVVVEGARVG
PRTPVMVADGKLIAHWMDGGLRAAGQVEIGGLDAAPDWRRADILLRHLRSMFPALAEDDA
ATVRHWLGRRPSMPDGLPCIGPSAASKDVVLAFGHGHVGLGGSARTGRWVAQLLTGVAPE
NSLAPFDPKRFG
>MDH3474119_1 FAD-dependent oxidoreductase|Rhodospirillales bacterium||a-proteobacteria|500
MITRAKPAKSEKGSHNVTVVGAGIIGVCTALYLLRDGHRVTLIDRQAPGEGASFGNGSVI
PTESVIPVQTPGILRRVPAMLLDPQGPLSLRWSYLPRLAPWLLRFVAASTTQRVEEISRS
LAALLDGVVEAYEPLLEMADAQDMLRRTGWVCVYESEKGFQAQAAMLELQRRRGVRFQVL
TPAELRQLEPALAPIFPRAVFYPDVAYTVNNFRLVQLLAETFQRHGGRLLRAEARGFEIG
DAGPRAVLSDLGRHETDAVVVAAGAWSKPLSAQLGSRPPLDTERGYHQHLPEPGVMPRLP
VYSTERGIVCAPLEHGLRIAGTVELGGLKAPPNWKRAEVLLTHARRWLPGIAEQGASRWM
GFRPSMPDSVPVISASPHYPNAYFAFGHGHCGHGLGAKTGRLIADMVAGRDPGLDMTPYR
VDRF
>WP_250945867_1 FAD-dependent oxidoreductase|Ciceribacter sp_ S153||a-proteobacteria|501
MTMQQSGQAKGSSKPKVTVIGSGIIGVCSANYLLKAGFAVDVVDPAVPGSPDQCSYGNAG
GICPGSCIPNSMPGVLKNVPKWLMDPEGPLYVRLAYLPHALPWLLRFLAASRKPRVEEIS
AAMRSLHRFTFDCYEPLIKEAGCEELLQKRGQLFVYENDDAGSSSAYSIGLRRHHGVRVE
VLNADEIRQLEPALAPIFKSAVYLPEQGQCPNPGRLVASLAELAARNGARFIRGRVTRFE
QGPSGPTALMMEDGSRLPVETVVLAAGAWSARLATDLGDRIPFETERGYHVMVKGADTGL
RIQTISNDRKFVASPMEEGLRIAGNVEFSGLEAPPNMHRADALLKQARPMFRNQPEGEVS
RWMGHRPGTPDSIPVIDRARKARNVIYAFGHGHQGLIAGAVTGKLVSEMARGETPSVDLT
PFRVNRF
>MCU0886427_1 FAD-binding oxidoreductase|Rubritepida sp_||a-proteobacteria|502
MTHVAILGGGILGACCALEAQREGFDVTLIEPEAPGGEQAASYGNGCWLSPQSVVPPAVP
GLWKKLPKFLMDPLGPLAIRWPYLPRVAPWLIRYLAAGWTEAKVLRTGHALRALLEGAPQ
RHAALAAEAGVPELIERKGLLYIYPSRAAFEAEALAWRVRAATGVRWLELDADELRQREP
ELDRRYGFGVLVEEGGNCRDPGAYVAALVALAERQGMRRVRARATGFRLAAGRLAAIETE
QGEVPAARAVISAGVRSGPLAASLGDHVPLESERGYHAVIADPEVGPRTPMMPSDGKMSV
TMTAAGLRCAGQVEIAGLEAEPNWKRAEILRDHLLRSFPGLPRDLDPARVKVWMGHRPST
PDGLPVIGLARATPDVVHCFGHGHVGLVAAPRSAEVVGALLAGRRPEPDAAPYSPSRFR
>WP_127295567_1 FAD-binding oxidoreductase|Mesorhizobium sp_ M6A_T_Ce_TU_016_01_1_1||a-proteobacteria|503
MSTRAKHIVVIGAGIVGACCALELVRSGHEVTIIEAGTPGERHATSYGQGCWISPASVVP
LSTPGLWKQVPGYLLNPNGPIVIRWRHIGTLLPWLVRFVLAGASVSRVEGTAMALSRLLH
DSPDRHLALAAELAVPELIRQEGLLYAYPDRKAFEVEALSWRLREMVGLRWRELDREALG
QREPNLAEKYTFGILVEDGAHCVDPGAYVAKIVSLATFRGARISCVKATGFAFEGTRLLG
VDTNNGLIKCDQAVVAAGAWSKALAKAAGDKIPLESERGYHGVISTAEGRPNHPVMPSDG
KMANTPTRFGLRLSGQVELASIEAPPNWDRVDVLLNHAFRTYPTLAALQTVAVDKWMGHR
PSTPDGLPVIGRSWRSPDVFYAFGHGHIGFASGPITGCIAAAQLSESQQCVDIRAFAPTR
FKLTGHKS
>WP_257313045_1 FAD-binding oxidoreductase|Shinella pollutisoli||a-proteobacteria|505
MTADRHIAVIGSGIVGACVAAALSAETYRVTIIEPGPVGGEQAASFGNGAWISPASVVPM
SVPGLWKKVPGYLLDPTGPLTIRWPYLPAMLPWLVRFLLSGFTEARVERTAKALASLLSD
APARHRALAARIGQPELIASRGLLYVYPDRSAFASDGLSWRLRRQNGVRWTEYEGAALRA
VEPALGPGYDFGALVAEGAHCVDPGAYVASIKDHVLAGGGQLVTAAATGFSVAKGRLRGV
ETSKGMVDCDAAVICAGIGSRRLARLCGDNVPLCSERGYHAVIGGLHSGPSIPVMTSDSK
SANTPTRAGLRIAGQVEIAPVRASPDWRRADLLLKHAAATYPSMRDALQACGITRWMGHR
PSTPDGLPVMDRSSLSPDILHAFGHGHVGLAAAPMTAHIVTSLIGKREPASDIRPFSLRR
FSG
>WP_051994686_1 FAD-binding oxidoreductase|Herbaspirillum sp_ CF444||b-proteobacteria|506
MSLIPSSSPPHNPSSRSSASRHVVIIGAGAIGAMSALHALDQGLQVTIVDPGTPGGEHAS
SYGNAGWLSSHSILPPSEPGVWKKVPGFLADPLGPLSIRWRYLPRTLPWLLRYLIAGSTE
ARITETAKALRTLLAGAAPLHQQIAGKAGVGQLIELGGLLHVYRSRQHFENDARGWRIRR
AFGISWEELEVEELRRREPDLDPGYGFGVYIGEAGHCRNPGAYIAALIRHACDRGARLQA
VTATGFRFTGDRLSAVCTEEGDIVCDAAVIAAGAQSKMLAAQAGDKVPLETERGYHAMVE
NPEGHPRTPMMIMDRKVIATQTELGLRVAGQVEIASFEAEPDWRRAEIMRDLALQLFPAL
PRDLPASRVRYWLGRRPSMPDGLPCIGPSTRSTDVIHAFGHGHIGLGTSARTGRLVAQLL
TGQTAEIDLAPFSAQRF
>WP_124163360_1 FAD-dependent oxidoreductase|Bradyrhizobium sp_ RP6||a-proteobacteria|507
MHIVVIGTGIVGACSAAWLQRDGHDVTFVDPLDAGEACSFGNAGSLSPSACLPVGMPGMW
KKVPRWLLDPLGPLTVRWTYAPRVMPWLLRMLGHSSREEVTRIATALRSLLSPIFDCYDP
LVAHADARDLVRRSGCLYVFSSRETAAQWAWGMNLRRSLGVRMQDVEQDELEALEPDLKG
RFRFGILAPENGSTSDPSALVKAIYNRCIADGARHIRDRVRGFERQGRRVTGVTLERGEP
LAADGVVVAAGAWSGPLAALLGSPVMLETQRGYHVTVQSSNLALRHTVMAVEHNLMVNPM
TMGLRLAGTVEFAGLKAPPNMARADALLRQGRQLFPHLDTSSVTRWMGHRPCLPDSLPVV
GPVHAADNAWLAFGHGHMGMCMGAATGREIAHLVAGRPTQVDLAPFSPERFR
>MCA0244641_1 FAD-dependent oxidoreductase|Pseudomonadota bacterium||Proteobacteriota|508
MHIAVVGTGIVGVCTAAWLQRDGHRVSFVDPRDAGEACSFGNAGSLSPSACLPVGMPGMW
KQVPKWLADPLGPLTVRWAYLPRALPWLLRFLRHSSRDEVVRIATAMRQLLVPIFDSYGP
LVEHAGAAHLVRRSGCLYVYSSQQAAARWAWGMKLRRSLGVELREVGQDELEAMEPDLRG
AFRFGLLAPENGSTPDPSALVKALHAQCLRDGAEHVRATVQGFDRQGRRVRALRLAGGEP
LAVDGVVVAAGAWSGPLARQLGARVPLETQRGYHVTVGSSNLGLRHTVMALEHNLMVNPM
AMGLRLAGSVEFAGLRAPPQYARADVLLHKGRQLFPHLDTSRTTQWMGHRPCLPDSLPVI
GAAPAVDNAWLGFGHGHVGMCGGASTGRELAALVAGRAPQVDLQPFRPQRFSGLF
>HBK06254_1 amino acid dehydrogenase|Acetobacteraceae bacterium||a-proteobacteria|509
MSRVVVIGGGVVGIASAIELLRDGHTVTILEPGTPGGEQAASYGNGTLLNPSSVIPMSSP
GLWKKVPGYLRDPLGPLTIRWSYLPRLLPWLIRFVKAGSSAAKVGGIGRALAPLLANAPG
LHRTLAEEAGVAELITQQGVLFAFPDRAAFEAEGLSWSVRRDNGTKWLELDEDELRQREP
TLDRHYKFAVLVEENGQCRDPGAYVAALARHAASLGATVVRTGGTGFRTEGGRLRAVTTR
EGEIACDKAVIAAGAWSKVLAKAAGDRVFLETERGYHAVIADPGVEPRYPMMPSDGKMAC
VMTPDGLRLAGQVELAGLEAAPNWQRAEVLLKFARKVYPGLRADLSVDQVKVWMGHRPST
PDGLPVLGLASGCADVVHAFGHGHVGLTAAAMTGKIVADLLAGRAAAFDLAPYSAARFR
>MDH4150913_1 FAD-dependent oxidoreductase|Betaproteobacteria bacterium||b-proteobacteria|510
MQTRNITVIGAGIVGIATASYLRRDGHAVTVVDQRPPGEYCSFGNAGILSPGSCVPIAMP
GILSQVPGYLLDPLGPLALRWSYLPRALPWLLRFVANADVNRVERIADGLRALLRETFEA
YAPLVQNAGVGDLIHKSGYAVVYSTRRAYESDALGWKLRRDRGVIIDELDAAGIRQRLPG
LRGDHQYGLFLHDHGWCANPERLTKSLAAQFERDGGKILQRRVLGIDVGPDGPRALRTDA
GDLPVEHLVICAGAHSNEFSAQLGDPVPLEAERGYHITYSDPRYQLPMPVMVPEHKCFVT
PMEMGLRIAGQSEFAGIDAAPDYKRADVLGKLMQKMFPGISAVDSTQWMGRRPSMPDSTP
VIGPAARFSNTWYAFGHGHIGLVGGAPTGRLIADLVAGRPPRIDLKPYRPDRFSR
>WP_167446005_1 FAD-binding oxidoreductase|Thalassospira lucentensis||a-proteobacteria|511
MPQSSTASKKPNAAGQKALVIGAGIVGVNVALALQDKGYDVTIVDRGEPGMGASFGNAGG
IAVTECAPIAMPGILSNVPGWLMDPLGPLSVRWRYLPKMLPWLARFLAASSKTRVEQIAT
ELAALLHRAWDDYDPMIAKAGLADAVFKKEGALAVYRTDASRRKDDYGIDLRRRNGINIR
DVSRSEIRDLEPDLAPIFACGVMEEDWGRVLDPYKIVMGLFKLFTDRGGKFETGEVTDFV
YRDGKPRAAITTSGDNITFDTVVVACGAWSKTLSKRLGSPVPLDTERGYNTTVPYHGASL
SRMVICADDSFVMTPMEMGIRVGGAVELGGLVASPNYDRAKALFAKGQQVLPKLNPEGGT
EWMGFRPSMPDSKPVISKSPNHQNVFFAFGHGHLGLTLAATTGRLISDLMSGAETPVNMT
PYRINRF
>WP_149538586_1 FAD-dependent oxidoreductase|Siccirubricoccus phaeus||a-proteobacteria|512
MKIAVIGNGIVGTCCGAWLQRDGHKVTFIDPLGPAEATSFGNAGSLSPSACLPVGMPGMW
KKVPRWLLDPLGPLSVRWAYAPIAAPWLARFLRFSNPAEVTRIAGALRNLLAPIFECYEP
LLQRAGGMSHMRRSGCLYVYSGREAASQWAWGMNLRRKLGVLLRDVEQEELEALEPDLKG
RFRFGLLAPENGSTPDPAALTRALFVQCERDGAEVVRQRVAALDAQGGMLRAVRLETGER
LEFDAVVLAGGAWSAKLAAQLGARIPLESQRGYHVTVESSNLQLRHTVMAVEHNLMVNPM
AMGLRLAGTVEFAGLKAAPDWRRAEALLTRGREMFPHLDASRTTRWMGHRPCLPDSLPVI
GRAPGVENAFLAFGHGHVGMCGAPATGREVANLVAGRAPLLDLAPFAPDRFRRAA
>MBM3341366_1 FAD-dependent oxidoreductase|Betaproteobacteria bacterium||b-proteobacteria|513
MPKNITIIGAGIVGIATASYLRRDGHEVTVVDMRPPGEYTSFGNAGILSPGSCVPQALPG
VLSKVPGYLSDPLGPLAIRPAHFIKALPWFLRLVLASRRSRVEQIADALRPLLQQTFEAY
APLVEHAKVSDLIRQTGYTVAYSSRAAFERDALPWQLRRERGVLIEELDRDGIAEKVPQL
GNGYEVGLFLPEQGFVRNPERLTKALATRLQQDGGRILQRKVLDIEIGPDGPRALVTDAG
NLAVETLIICAGSHSNEFTAKFGDKVPLEAERGYHVTYSDPSVTLPMPVFLPQYKVFVTP
MEMGLRIAGQSEFAGNGAEPNYGRADVLEKQMQQIFPGISGVDATKWMGRRPSMPDSLPV
IGPASRLPNVYYAFGHGHIGLCGGAPSGRALADLIAGRTPTVDLQPFRVTRF
>WP_079573546_1 FAD-dependent oxidoreductase|Bradyrhizobium erythrophlei||a-proteobacteria|514
MTVTPSDQSISIIGAGVVGLSTALYLQRAGRSVTVIDSAQPASGASFGNAGLISADTSVP
IALPGMLRKVPSWLMDRLGPLSVDPRYFPTALPWLLRWIEAGRMPRILQISDAMRSLHSQ
TFECWKELLGQSRYHDLVRPLGQVHVWETEQEMPGAALERSLRERQGIRSERLTADDLRQ
IFPGLSRAVTRGLLLPGNGYTVNPQRLVQTLAALLTEAGGTIVSERVMKIIPRERGGYTL
MTNTGWHLSKELVVAAGAWSSQLLDPLGTHLPLETERGYHAMLTSPGITLKMPISNKTRA
FGVTPMEHGLRVAGTVEIAGLNAPPNEERAKILLEHIKGMFPDVDTREHRMWMGFRPSTP
DSLPILGEMPGRPGLYLALGHGHFGMTGGPPSGRIVSQLITGTPLAIDISPYAPTRFQRA
SAGVDRRMS
>WP_252928406_1 FAD-dependent oxidoreductase|Aliihoeflea sp_ 40Bstr573||a-proteobacteria|515
MTGPASNAKHTLIIGAGIVGVACALALQERGRKVTLIDRQDAGTATSFGNAGCFATAEIT
PISMPGLPLKVPGMLLDPLGPLAIRWRHLPHLAPWLLRFILAGRRARVDEITASLSTLMK
RVWSDYDPLLRGAALDHLVRRNGALFVYSSEKALAASAYEWRLRAENGVRMEQVDREQIA
DLEPALSSRFASGYFVTDWAHTVDPFEIVTGLFSHFTARGGAFLRDEVTGFDFAGERPSS
ARLSRGEPVAFDEVVICGGAWSRKLAAALGSRVPLETERGYNTTLPEPGVLLSRPVCVAE
QSYVMTPMSMGLRVGGTVELAGLEALPDFTRARKLVTLCKDALPGVDDAGGKEWMGFRPS
MPDSMPVIGRSPSHANAYFAFGHGHLGLTLAATTGRLVADLATDTAPPVDARPFRPDRFI
>TDJ13897_1 MAG_ FAD-binding oxidoreductase|Gammaproteobacteria bacterium||g-proteobacteria|516
MQENTHSITVLGAGVIGIACAIHLLRDGHRVTIVDRLPPGEACSFGNAGVLASYACLPMS
LPGLVWSVPGMLLDPAGALTIRLSYWLTLFPWLVKFLRAGRMDRMQSSARALSFLVHDSL
EQHRDLARGAGLDDLLRAAPLVYAYTDEASLSRGMKNWDWRRPYGVNPRIVRGGELRELE
PALSADLPCAMVIDDCGYTTDPSRLVKGLADHAQRQGATLLRREVIDIRPRDQSGVRLAT
DDGDMVTEKVVIAAGAWSGKLAARCGEAVPLEAERGYHVTLHDPGVKPRAMVGSAKGKFL
ATPMDEGLRIAGTSEFAGLDAPPDYRRAQVLRRRARELFPHVNVDDYSEWMGQRPSLPDS
LPIIGPSQRHAGVYYAFGHQHVGLTCAPKTGRLIADLVAGRRPNIDLDPYRVDRF
>WP_211844555_1 FAD-binding oxidoreductase|Neoroseomonas eburnea||a-proteobacteria|517
MTRHVAVIGAGIVGACSAVEALRRGFRVTIVDPAEPGGEQAASYGNGCWLSPMSVIPPAV
PGLWKKVPKFLADPLGPLAIRWSYFPRVAPWLIRYLRAGWTWDRVEAAARALRPLVVDAP
ALHKALAEEAGVGHLIERRGLIYVYPSRADFEAEAMAWEIRHRVGVRWIELDANDLRQRE
PELDRRYTFGVLVEEGGHCTDPGAYTAALVAHAVRQGADLRRAAATGFAIEGGRLTAVRT
TQGDILADAAIIAAGAHAKPLAAAAGDNVPLETERGYHAEVADPEVAPRHGLMPSDGKMS
VMRTRNGLRCAGQVEIAGLEAEPNWKRAEILRDHLLRCFPGLPRDLPTSRVKVWMGHRPS
MPDGMPCLGPSSATPDVIHAFGHGHTGLVAGARTGRVVADLLSGRPPEIPIASFDPRRFA
>GIK86702_1 MAG_ dehydrogenase|Betaproteobacteria bacterium||b-proteobacteria|518
MGQRVAIVGAGVVGLACAAELQLRGHAVALIDPRPPGEYCSLGNAGCLSRASCVPLGLPG
SWRKVPGWLLDPSGPLSIPPRYALRIAPWLWRLHRSTSLAAVRRIADALHPLLTTTIDAW
RPLAQRAGVPELIRQDGYAFAYESATAFAGDALGRALREERGVRIDVLQGPAIREFDPAL
APSLTHLVLLPEQGHCPNPLRLSRALASMLVAGGASLVARPATGFDVRGGRVARVLTDGD
PIEADAVVVAAGAHSAPLAAALGDRVPLETERGYHVMLAAPSVVPRIPVMSGEGKYFATP
MEEGLRVAGTVELAGLHAPPDPSRTDVLLAGAKRLLPGLVHGTVERWMGHRPSLPDSKPV
IGHARAAVNAIHAFGHGHVGLTAAAPTARIVANLVEGRAPPIDIAPFAAARF
>WP_167720438_1 FAD-dependent oxidoreductase|Thalassospira sp_ HF15||a-proteobacteria|519
MSNSERVIVIGAGIIGSCTANYLLKQGYAVDVIDPALPGSEDQCSYGNAGGICPGSCIPN
SMPGLLKSVPKWLLDPEGPLFVRLAYLPHALPWLLRFVAASRKWRVEEISQAMRDLHRYT
FECYEPLVREAGCEELLQKRGQLFVYETENGARNSTYSTDLRRRHGVQVDLLNAGEIREL
EPALSSVFKSALYLPEQGQCPNPGRLVAKLAENAARKGARFIRAKAQGFIIGPEGPRAIQ
TDQGIYEADKFVLAAGAWSGKLAAKIGDRVPFESERGYHVMLPEADTGLRIQTISADRKF
VASPMEEGLRLAGTVEFAGLDAPANMKRADILMKLAENMFPKLETRNVKRWMGHRPGTPD
SIPVIDRSPRHRNVIYAFGHGHQGLIAGAVTGKIVAEMASEQAPSINLEPFRVNRF
>TMJ37773_1 MAG_ FAD-dependent oxidoreductase|Alphaproteobacteria bacterium||a-proteobacteria|520
MISSTKRITVIGAGIIGVCTANYLLREGFDVEVIDPVLPGSEGQCSYGNAGGICPGSCIP
NAMPGLMKNIPKWLLDPEGPLFVRLSYLPQALPWLLRYLVSARKERVAEIADAMRSLHRL
TFECYEPLVKAAGCEDLLAKRGQLFVYEDPQGPEKSAFSLGLRRERGVNFQVLNQDELRQ
LEPALAPIYQRAVFLPDQGQTKNPGRLVASLAEYAARQGVRFIRARVTGFEMGTDGPTTI
VTDAGKRPVERVVLAAGAWSGELAKKLGTRVPLDSERGYHVMVTGADVGLRIQTLSAERK
FVASPMEEGLRLAGTVEIAGLEAPPNFARADILLHQGRQMFPQLQVGEVKRWMGHRPGTP
DSIPVIDVSRRYRNVFFAFGHGHQGLIAGSVTGRLISELAADKPPSIDLTPFRADRF
>WP_274775960_1 FAD-binding oxidoreductase|Aquabacter sp_ P-9||a-proteobacteria|521
MSASPASTPHVAVIGCGIAGVCSAIALLKAGHPVTLIEPGAPGGEQAASYGNGAWLSPAS
IVPMSMPGLWRKVPGYLRDPEGPLTISPRHLPRLAPWLVRFLAAGWSVEKVTRTAGLLAG
LLRDAPARHAALAVDAGQGDLIRRDGLLYAYPDRAAFAADALGWRLRRENGVAWQELEGA
ALASFEPALSLRYGFGALVEAGGHCLDPGAHVAGLARHAVALGARRVSARATGFSFAGDR
LAAVETDQGAVPCDRAVIAAGARSGPLAALAGDRVPLESERGYHVEVEDPAAAPRIPVMP
SDGKMGNTVTRGGLRASGQVELSTLDAPPDWRRADILLRHLVATYPGLGPASALKVRRWQ
GNRPSTPDGLPVIGRASRCPDIFHAFGHGHVGLASGPVTGEMVAALVSGAPSPLPLTPFS
CIRFH
>WP_040125318_1 FAD-binding oxidoreductase|Neorhizobium galegae||a-proteobacteria|522
MHVVVIGAGIVGAATALELLRDGHQVTIVEPEQPGGRHAASYGNSGWLSPASIIPMSMPG
LWRKVPGYLADPSGPLTIRWRHLARLAPWLLRFVLAGSTEAKVERTAQILASLLHDAPSR
HAALAEEIGRPDLIRRRGLLYVYQDRAAFEAETFAWRLRRDNGVSYRELSSAELHELEPN
LSSRYSFAAFVEDGGHCVDPGGYVAAMVDHAVDLGAHHINARATGFDLSGNRLSGIRTEA
GTVTCDKAVIAAGIHSKKLAALAGDTIPMQSERGYHVVIPYHLAKGEMPIMPSDGKMGNN
PTLAGLRIAGQVELASVEERPDWTRAEILLKHARGTYPALSDLSEGKTIDRWMGHRPSTA
DGLPVIGFSKSSEDIVHAFGHGHVGLAAGPVSGALVAGLIAGRQCAIDLSALSAARFR
>MBN8988446_1 FAD-dependent oxidoreductase|Hyphomicrobiales bacterium||a-proteobacteria|523
MHIAIIGTGIVGTCTAAWLQRDGHSVTFVDPLDAGEACSFGNAGSLSPSACLPVGMPGMW
KRVPRWLLDPLGPLTVRWAYAPQVVPWLLRMLRHSSREEVTRIATALRSLLAPIFDCYGP
LLAHADAEPLVRRSGCLYVFSTRETAAQWAWGMNLRRSLGVRMQDVEQDELESLEPDLKG
RFRFGILAPENGSTSDPSTLVKTLYNRCIADGARHVRDRVRGFERRGRRVTALQLEHGEP
LPVDGVVVAAGAWSGPLAASLDSPVMLETQRGYHITVQSSNLTLRHTVMAVEHNLMVNPM
AMGLRLAGTVEFAGLHAAPNMARADALLRQGQQLFPHLDTSSFTRWMGHRPCLPDSLPVV
GPARAADNAWLAFGHGHMGMCMGAATGREIAHLVAGRQTQVDLAPFSPERFH
>WP_207002565_1 FAD-binding oxidoreductase|Microbulbifer salipaludis||g-proteobacteria|524
MSTDSAQERAHEVVVIGAGIVGVAVAEQLQHRGRRVTLIDRESPGQGCSFGNAGHFATDV
VLPLANMKTILSVPRVLMDPLGPLSLRWGYLLKILPWLMRFGVAALPRNVEKSCQHLRAL
NSRSIESYQRLLGRTGLGDLMTNRGALTIYERLDSVRKNQSTVDLLKGYGIEIETLSGDE
LRALEPALGPNVAGGLFFPRTAHTANPYRLVTALAERFVQSGGGMLRGEVVGLQPAGSKI
NVRFSSGRVLSAEQLVIAAGAWSKTLAGQLGYRVPLDTERGYHLMLPEAGCDLTRPMVSF
ERSFVMTPMEEGLRLAGTVELGGLEAKPNYARADVLFDHAKSLLPGISQQGATRWMGFRP
SLPDSLPVIGVAADNPSVAFAFGHQHLGLTQAAITAELLADQLQGKAPEVDLSPYAITRF
Q
>WP_164508642_1 FAD-dependent oxidoreductase|Halomonas aestuarii||g-proteobacteria|525
MAPETQQRVAVIGAGIVGVCSALELQKRGYRVTLVEARDPAAGASAGNCGLMAVGAVVPF
AKPGTFKKVPGWLLDAKGPLSIRPSYLPTLLPWMTRFLMAARPSRVRASSLGLAALTERA
LGAYEPWLEAAGIRDILKPRETLVVYETAAEFHRDRADLEMRRERGFGHDFVPHDELRAL
EPDLADDFACAVRLKGWVYFADPARLVRSLHGLFLEQGGRFVAGRVTGIDHDNGVATSLR
VEGQEDMAADHVVIAAGAWSRTLAAGLGDAVPLEALAGYSTTVGDAGVRLRHPITYSAGG
FVVTPMEGGLRIGGTIEMGGLDHAPDFRRARTIAQQARRLFPGIASVEGKEWMGYRPFMP
DTLPVIDRASRCRNVVYAFGHGQVGITTGAITGQLVAQLVAGEPTSIDLQPYSAQRFA
>WP_099093807_1 FAD-binding oxidoreductase|Pseudoroseomonas rhizosphaerae||a-proteobacteria|526
MRGHAVVIGAGIVGATTALALRREGWGVTILDPGEPGGEQAASYGNGAWLSPQSVIPPAM
PGTWRKVPGFLRDPLGPLAIRWGYLPRVAPWLLRYLWAGWTEAKVLRTAQALKPLLEDAP
VLHQALAVEAGVPELIHRTGLMYIYPDRAAFEAEAMAWRIRQQVGIAWREVGEEELRQRE
PALDRRYTFGILAEQGGHCSDPGAYVAALVALAAREGARHLREGATGFRIEGGRLRAVLT
RNGEIAADRAVIAAGAHSKALAAAAGSPVPLQTERGYHAVIASPEAGPRIPLMPSDGKMA
ITMTRGGLRVAGQVEIAALDAAPNWKRSEILRDHLLRSFPGLPRDMPAERVKVWMGNRPS
MPDGLPCIGPARNSPDVVLAFGHGHVGLVAGPRTAGLVADILAAREPDIPPEPYDPRRFD
>WP_233136858_1 FAD-binding oxidoreductase|Agrobacterium vaccinii||a-proteobacteria|527
MTKHVVVIGAGIVGAASAIELLRDGHRVTIVEPGPPGGRQAASYGNSGWLSPASIVPMSM
PGLWKKVPGMVTDPSGPLAIRWRHILRLAPWLLRFVKAGATVAKVERTAGILSGLLHDAP
ERHEKLAAEIGRSDFIVRKGLIYAYPDRAAFELEALAWSLRRQNGVAFRELSAAELHQLE
PDLDARYSFGVIVEKGGHCVDPGGYVAAIVEHAIRLGADMVTAKATGFEMSGGKLTAVRT
ETGAIACDRAVIAAGIHSKILATVAGDKVPLESERGYHVVIPNDIAKGAMPVMPGDGKMG
NNPTHAGLRIAGQVELANTTVDPDWTRADILLRHAKRTYTTLSSPFDESRVDRWMGHRPS
TPDGLPVIGHSNLTTDIIYAFGHGHVGLATGPVTGCLVADLVADRPSLVDLGPFSAARF
>WP_153282825_1 FAD-dependent oxidoreductase|Variovorax paradoxus||b-proteobacteria|528
MTVARSFSLEGRSRHVVVIGAGAVGSAAAIEALRAGLRVTVVEPGEPGGPQATSYGNAGW
LSSHSVVPPALPGAWRKVPGWLADPLGPLALRWCYLPRALPWLLRYLASGWTEARVQRTA
DALRTLLADAPALHAQLAAEAGVPQLIEQRGLLHAYRSRAEFDSDALGWRVRRRVGVHWE
EWPADELRRREPDLAARYTLGIFVPEAGHCRNPGAYVAALARHARDAGAEHVAARATGFR
IEDGRLRAVLTEAGEIACDGAAICAGARSGPLAAAAGSAVPLESERGYHVVVEDATAGPR
TPTMVSDGKLIAHWMDGGLRAAGQVEIAGLEAAPDWRRAEILHAHLHSMFPSLARSAPGV
PSVKHWLGHRPSLPDGLPCIGPAAASADIVLAFGHGHVGLCGSARTGRLAAQLLAGVAAE
IPLAPFDPGRFSS
>WP_090662318_1 FAD-binding oxidoreductase|Belnapia rosea||a-proteobacteria|529
MTRSIVIGAGILGACTALELLRAGHQVTIVEPGLPGGEQAASYGNGCWLSPMSVIPPAMP
GLWRKVPGFLADPLGPLAIRWRYFPKVLPWLTRYLASGWTEARVLRTARALRTLLQDSPA
LHAALAEAAGVGHLIERRGLMYIYPSRTEFEAEAMAWRIRRQVGIDWIELSADELRQREP
ELDRRYGFAVLVEEGGHCRDPGAYVAALVALAEAEGARRVMARATGFRIEGGRLRAVRTD
AGELAADQAVIAAGAYSRALAAAAGDAVPLETERGYHAMIEGVEVGPRTPLMPSDGKMSV
TMTARGLRCAGQVEIAGLEAAPNWKRAEILRDHLIGAFPALPRALPAERVKFWMGHRPSM
PDGLPCIGPARASADIVYAFGHGHVGLVSAPRSARLVVQMLTGQPTEIDVRPFDPRRFE
>MDH3659952_1 FAD-dependent oxidoreductase|Alphaproteobacteria bacterium||a-proteobacteria|530
MPPDTDRSVTVVGAGIVGMATACYLLRDGHKVTVIDRGAPGEGCSFGNAGGVSAGSCVPL
ALPGILKKVPGWLRDPEGPLHIRLAYLPKALPWLWRLLRASRPAEVERIADGLRALHKDT
FDAYDPLLRWAGCTGLIQRRGQLLLYETEAELKADAFGLKIRRDRGVQVEILNQDELKQL
EPALAPIFQHAAFLPEQGQCANPFGLVQRLAAQFAADGGEIERAEVKSIEFGGDRPARLR
TDQGVKPFNRLVIAAGAWSGALAYQLRNPVPLESERGYHVTVADPGVATRIQAMWMRRAF
VATPMDTGMRFAGTVELAGLDAPPNPARAKVLLDHGKRMVPGIDATKTTTWMGHRPGLPD
TLPVIDRSPHFENVYLAFGHGHTGLIAGAVTGRIISDLIGGRTPSIDMTPYRIDRFRRS
>WP_127786111_1 FAD-dependent oxidoreductase|Rhodovarius crocodyli||a-proteobacteria|531
MKIAVIGNGIMGACAAAWLQREGHHVTFIDPLGPAEATSFGNAGSLSPSACLPVGMPGMW
KKVPSWLLDPLGPLAVRWWYAPVVAPWLVRFLRASDREEVVRIATAMRGLLEPIFECYEP
LLQRAGAMGLMRRSGCLYVYSGQEAARQWAWGMKLRRDLGVVMRDVDEEELVSLEPDLKG
RFRFGILAPENGSTLDPAAFTKAIFAQCVKDGAAVVRRRVTGFDMASGTVRAVQLDDGTR
HETDGVVLAGGAWSAKLANQLGPSIPLETQRGYHVTVQSNNLALTHTVMAVEHNMMVNPM
QMGLRLAGTVEFAGLKAAPDWRRSASLLAKGQEMFPHLDTSRTTQWMGHRPCLPDSLPVI
GRAPRAENVWFAFGHGHVGMCGAASTGREVANLVAGRAPQVDITPFSPTRFRRAA
>WP_015930216_1 FAD-binding oxidoreductase|Methylobacterium nodulans||a-proteobacteria|532
MTLHVAVIGSGIVGAATALTLVRDGCRVTLIEPGEPGGPQAASYGNGGWISPASIVPMSM
PGLWRKVPGYLLDPGGPLTIRWSHLPRLAPWLLRFLRAGSSVAKVERTARALRSLLVDAP
ARHAALAAEIGRPELIRRQGLLYPYADRAAFAADALAWRLRWDNGVRWLELGPDELAQLE
PALARHYTFGALVQEGAHCVDPGGYVAAIAATALAQGAERLHAAATGFAIEGGRLRAVQT
NEGPVACDRAVVAAGIRAKDLARQAGDRIPLESERGYHVMLSPPDPAPRTPIMPGDTKMA
NTVMAQGLRAAGQVELASLDAPPNWRRAEILLGHIVSAYPGLAAQGRPPEEPQRWMGNRP
STPDGLPVIGTASGCADIVYAFGHGHVGLACGPVTARAASDLVQGLAPPVPLSPFSPKRF
RRGRAA
>NMM92025_1 amino acid dehydrogenase|Rhodococcus sp_ SRB_17||actinobacteria|533
MSGINNPGGERHAVVIGAGAVGCATAIEAIRVGMRVTVIEPGVPGSPHATSYGNSGWLST
HSVIPPALPGAWRKVPGWLADPLGPLAVRWRYLPKALPWLLSYLASGWTEARVQRTADAL
RGLLSDAPALHQRLAAEAGVSHLIEHRGILHVYRSRQEFEGEALAWRVRARTGVQWDEWD
EATLRSREPDLDARYTFAILVGEAGHCRDPGAYVAALARHAQSLGARFVQSRATGFRIEN
GRLRAVLSEDGEIACDSAAICSGARSAELAAAVGSPVPLDSERGYHVQVKSPTCGPRTPM
MVADGKLIAHWMDGGLRAGGQVEFAGLAAPANWKRADILYRHLQTMFEGLPLTPEEPLVH
RWLGHRPSTPDGLPCIGPSAATPDVVLAFGHGHIGLGGSARTGQWAAQLLAGNSLSAFAL
AFSPARFQIGRQLKGSQKRMEETRKW
>MBN9528601_1 FAD-binding oxidoreductase|Alphaproteobacteria bacterium||a-proteobacteria|534
MALHVAVIGAGIAGVATALELLRDGHHVALVDPGPPGGEQAASYGNGAWFSPASVVPMSM
PGLWRKVPGFLVDPLGPLTIRWQHLPRLAPWLVRFVLAGATVPRVERTARALRALLADAP
ARHAALAAEAGVPELVERRGLLYAFPDRAAFAAEALAWRLRRDNGVVWRELDGEALHRLE
PSLAAHYRFGVLVADGGHCRDPGGYVAALAGWAERQGAGVRRARAVGFDIRSGRLAGVLT
TEGTIACERAVIAAGVHSKALAALAGDRVPLESERGYHVEIRDPETAPVIPVMPSDGRMA
NTLTRGGLRVSGQVELASVAAAPNWQRAEVLLRHAQAAYPGLPAEIPAGRQRRWLGHRPS
TADGLPVIGPASACPDIIHAFGHGHVGLAAGPVTGRLVADLLEGRKPVVDPRPYAVTRFS
>MBM3485689_1 FAD-dependent oxidoreductase|Alphaproteobacteria bacterium||a-proteobacteria|535
MDGGDPVRDVTVIGAGTVGVCTALWLQRDGHRVTLVDRCGPGEATSFGNAGLIQTGAVVP
IATPGVLRQVPRMLTDPKGPLVIRWQYLPRLAPWLLRFIAAARPDRVEEISIALAALLGE
AKDGYRPLIEAAAAEDLVRPLGELYVYRRESSYLAHAPYHALRRRRGINVVDLGPDELRQ
VEPALGPGFHRGVLLPDSLGTANPYRLTSQLARHFVANGGAIRRETVTDIEVGPDGPRAL
VTESGRSPVDHLVVAAGAWSKPLARRLGHPVPLETERGYHMMLPDPGVSLRVALLSGDHR
FAITPMVDGVRLAGTAELASLDAAPNYARAEMLVPMAQAIVPALNTAGGVRWMGHRPSVP
DSLPVIGRSSLHARVFFAFGHGHLGLTLAGITGRLVADALAGRTPRVDLAPFRIERFAGR
>WP_158744576_1 FAD-binding oxidoreductase|Acidisphaera sp_ L21||a-proteobacteria|536
MKQASVHTVAVIGGGIIGACCAIELLRDGHRVVLVEPDAPGGRHQASFGNGAWFSPSSVV
PVSVPGMWKKVPGYLADPLGPLAIRWRYLPKLLPWLVRFLRAGSTVARVEATARALRPLV
TDSPDRHRRLAEEAGISHLVARQGLLYVFPSLADFEAEALAWRLRRENGVEWIELDADEL
RQQEPSLDRRYTFGVLVEAGAHCLDPGGYVAGLVAYAETLGLRRVTANATGFRVQHGRLQ
AVETDGSEIAADRAVIAAGAHSAKLAAAVGDTIPLETERGYHVAISAPEVTPRRPIMPSD
GKMANTVTGGALRVAGQIELAGLDAEPNWRRADILRDYALRTYPGLPRDLPPDRVTSWMG
HRPSIADGLPVIGLASGCTDVVHAFGHGHIGLASGPVTGRLAADLVSGTAPCVDPAPYRP
GRFQ
>WP_135286790_1 FAD-dependent oxidoreductase|Ramlibacter rhizophilus||b-proteobacteria|537
MHVLVLGTGIVGTCAGAWLQRDGHQVTFVSPVPPGEACSFGNAGSLSPSACLPVGMPGMW
KQVPGWLRDPDGPLRIRPGYLAQVTPWLLRFVRASRKPEVERISAALRGLLAPIFESYEP
LLQHAGAQALVRRTGCLYVYSSDAAAARWRWGMELRRNLGVDLRDVGAEQLAQLEPDLRG
RFRFGILAPENGSTVDPEALVKALHRQCMADGAAMVSGAAESFEAAGGKVRAVRLADGQV
LPCDGVVVATGAWSRPLAAALDLKVPLETQRGYHVTVHSNNLGLRHTVMAPEYNLMVNPM
AMGLRLAGSVEFAGLQPPPDWRRADVLLAKGREMFPQLDASRTSRWMGHRPCLPDSLPVI
GRAPRMENAWLAFGHGHVGMCGGATTGREIAHLVAGRPPQVDLAPFRPDRF
>WP_310836719_1 FAD-binding oxidoreductase|Herbaspirillum huttiense||b-proteobacteria|538
MSTSSAIVFPRHAVIIGTGAVGLMTAIHALDQGLQVTLLDFNPAGSEEASSYGNAGWLSS
HSVIPPVEPGMWKKVPGYLMDPLGPLSIRWRYLPRLTPWLLRNLASARRDRIRTTARALR
TLVADARRLHLEVAQRAGVAHLIDTSGVLHVYRSRRHFDNDAFGWGVRRELGIQWQEVEG
AALREREPDLDPAFGFAVQVDEAGHCRNPAAYLQALQAHALARGASRVEGRATGFRVEQG
RLKAVLTEQGEIACDAAVICAGARSKALAAAAGDQVQLESERGYHAVIGGHDQEARARTP
MMVSEFKVIATQMETGLRIAGQVEFASFEAAPDWRRGEIMRDIALKLFPGLPRTLPAEDV
KYWLGRRPSTPDGMPCIGPASASADIIHAYGHGHIGLGCSARTGRIAAQLLAGEVPEIDL
SPFSPQRF
>WP_118137834_1 FAD-dependent oxidoreductase|Oceanicella sp_ SM1341||a-proteobacteria|539
MHVAVIGAGIVGVCSAAWLQRDGHEVTIIDPLEAGEACSFGNAGSLSPSACLPVGMPGMW
KKVPGWLLDPAGPLTIRPSYLPSVAPWLIRFLRASRRGEVERIATAMRGLLGPVFEAYTP
LLQRAGAMGLMRRTGCLYVYSSRETAQQWRWGMDLRRALGVELRDVDREELEALEPDLKG
RFRFGILAPENGSAADPSALVKAIHARCIADGASHLKQRVTGFAMRDGAVAQVRLAGDAP
LDVDAVVIAAGAWSALLTRAVGLSVPLESQRGYHVTVQSTNLALRHTVMASEHNLMVNPM
DVGLRLAGTVELAGLNAPPDYARADMLLARGRELFPHLDTSRVTRWMGHRPCLPDSMPVI
GRAPRAENVFLGFGHGHVGMCGGATTGREIAALVSGRSPEVDLAPFSPERFRPGRRGATA
PRSGAAA
>WP_008960977_1 FAD-binding oxidoreductase|Bradyrhizobium sp_ STM 3809||a-proteobacteria|540
MAQSQKPLRIAVIGAGIVGAATAWELIKDGHAVTLIEPDEPGGPQAASYGNGAWISPASI
IPMSMPGLWRKVPGYLLDPSGPLVLRWMALPSLAPWLWRFLAAGWTVQKVEHTARVLASI
LRDAPQRHADLAEEIGRLDLIHRTGLLYAYRDRRAFAEEGLAWRLRKDNGLRWRELEAEA
LRRREPDLSPDYRFGILVEDGAHCADPGAYVAAIVQAVCARGGVLVRARANGFVLMNSRL
EAVATDRGQIACDRAVICSGIRSRALARAASDRVMLASERGYHGVIASPQAGPRCPVMPS
DGRMANTPTAAGLRLAGQVELTHVDAEPDWRRVEILVQHALKTYPGLGPRERLKIERWMG
HRPSTPDGRPVIGASSASPDIFHAFGHGHVGLASGPITGRIIADLVSGKDAPIDIRPFAI
SRFGALGCFWWTSLPSDGRRVPPE
>MDP6023305_1 FAD-binding oxidoreductase|Alphaproteobacteria bacterium||a-proteobacteria|541
MTDQADKSLHDVTVIGAGIVGLCCARTLQRRGCTVTVIDRVDPGMGTSYGNAGVFSTSAV
MPEGKPGVWKKVPGWLLDPLGPLTIRPRYLPRLTPWLLRFIANSTPRRVEEISRALSSIT
FPGLEHYRALLDDVPDDQSPIRRQGCLYLYPNPADVAAAKADNETRRRRGVALEMLGPDE
IRQLLPAIGPEMAGGALATESGHAVSPLALSQLLAAWIEADGGRFIRANVTGFAIGADGP
THVHTDHGNAEIEDLVIAAGAFSKPLAKSLGNNLPLDTERGYHMMLPQPNVEVRVPMLIS
SLGFGVTPMSDGLRLAGTVEFGGVEALPNYARAEALLTHAKRLFPDLNDSGKEPWMGHRP
SFPDSLPVISRSSRFNRVFYAFGHGHLGLSLGAVTGRIMADLLQDRPAEIDPTPFRADRF
>MDA1099289_1 FAD-binding oxidoreductase|Pseudomonadota bacterium||Proteobacteriota|542
MTDQQLAQERDRRNVTVIGAGIVGLCCARTLQRRGCSVSVIDPDEAGRGTSYGNAGIFAT
GSVLPEGKPGLWKRVPGMLLDPLGPLTIRLSYLPQLTPWMLRFMANTTPRRVEEISQALA
TIVLPGLRHYNELLDDVPRDQVPIRQQGCLYIYPNAADAAAAKSDNATRTRRGVALEILG
PDEIRQLVPAIGPDMAGGALATQSGHATSPLALSQLLAARIVADGGTFVRAKATGFAVGE
SGPTHVHTDQGDFPVEDLVIAAGAFSKPLAKALGNAVPLDTERGYHVMLPTPEIEVRVPM
LISSLGFGITPMNEGLRLAGTVEFGGLTAPPNYARADALLINAKRLFPGLKDAGAERWMG
HRPSMPDSLPVIGRSSRFPHVFFAFGHGHLGLSLGAVTGRLIADLVQDRPTAIDPTPFRA
DRF
>CDZ35000_1 D-amino-acid dehydrogenase|Neorhizobium galegae bv_ officinalis||a-proteobacteria|543
MHVVVIGAGIVGASTALELLKDGHEVTIVEPEQPGGRHAASYGNSGWLSPASIIPMSMPG
LWRKVPGYLADPSGPLTIRWRHLVRLAPWLLRFMLAGSTASKVERTARILASLLHDAPAR
HAALAEKIGRPDLIRRKGLLYVYQDRAAFGAEGFAWRLRRDNGVSYRELSSAELHELEPN
LSSRYSFAAFVEDGGHCVDPGGYVAAMVDHAVDLGARRITARATGFSLAGNRLSGVRTEA
GIVACDRAVIAAGIHSKKLAALVGDTIPMQSERGYHVVIPHHLAKGEMPIMPSDGRMGNN
PTLAGLRIAGQVELASVEERPNWTRADILLKHAKGTYPALSYISEDKSIDRWMGHRPSTA
DGLPVIGFSRSSEDIVHAFGHGHVGLASGPVSGALVAGLIAGRECAIDLSALSAARFR
>MBO6946615_1 FAD-binding oxidoreductase|Rhodospirillales bacterium||a-proteobacteria|544
MSEDERLGHAVVGAGIVGICTALSLQERGKQVTLIDPSPPAEQASYGNAGVISTWSCVPQ
SMPGLWKNVPKWLLDPEGPVSLRWSYLPTFLPWMLKFFAAGREDRIPAISDALLQLHRPT
VDIYRQHLAGTGHEDLVRDSMYVFVYRDPAKLNLENLEWRLRRERGVPLEQIDAKSLADV
EPDISTDYKAAVLIKGQGRAYDPGAIGKALAEKFEKQGGKLLQARVMALKPVEGGVELQT
DQGTKIADKAVLAAGPWSAKLLKSHGLKVPLEAERGYHIVFTDPGVTLNNSIMVTDSKFV
ASSMASGIRCAGTAEFAGLDHPPDYRRAHVLAGPAKRLLPNLNTEAREVWMGQRPSFPDT
LPAIGEVPGLPGIIAAFGHGHTGLTGAPMTGRIAAMLAVGETPNIDVSAYSLKRFGNT
>MBM3592875_1 FAD-binding oxidoreductase|Alphaproteobacteria bacterium||a-proteobacteria|545
MMAARHVVVIGAGAVGAASALAALKEGYRVTIMDPSDPGGEQAASYGNGCWLSPMSVIPP
AVPGIWKKLPKFLSDPLGPLAIRWSYLPKVAPWLIRYLASGWRWGDVAQTAQALRPLVQD
APRLHKALAEQAGVGHLIERRGLMYIYPSRADFEAERKAWEIRHQVGVRWIELDADELRQ
REPDLDRRYGFGVFVDEGGHCTDPGAYVAALIALAKAEGAKLIRDRATGFRIEAGRLRAV
TTGQGEVPCDAAVIAAGVHSKPLARAAGDDVPLESERGYHAEISIPEVSPRHGLMPSDGK
MSIMRTARGLRCAGQVEIAGIDAAPNWQRAEILKNHLLGCFPGLPRDLSADRVKFWLGHR
PSMPDGMPCLGTSRASPDVIHAFGHGHTGLVAAARTGEVVAALLTGRAPSIPIDAFDSRR
FRAFF
>MBT2325379_1 FAD-dependent oxidoreductase|Variovorax paradoxus||b-proteobacteria|546
MHIAVIGTGIVGVCSAAWLQRDGHRITFIDPLDAGEACSFGNAGSLSPSACLPVGMPGMW
RRAPRWLLDPLGPLTVRWPYAPVVLPWLVRMLRHSTREEVTRIATALRSLLAPIFDCYEP
LLAHAGAQALVRRSGCLYVYSSREVAAQWQWGMNLRRSLGVNMVDVERDQLEQLEPDLKG
RFRFGILAPENGSTADPSALVKALHARCIADGARSDRRRATGFERQGRRVTGVRLDRGEP
LAVDGVVVAAGAWSAPLAARLGERVPLETQRGYHVTVRSSNLGLRHTVMAVEHNLMVNPM
AMGLRLAGTVEFAGLKAPPNYARADALLRQGRSLFPQLDTSEVTQWMGHRPCLPDSLPVI
GRTRAVENAWLAFGHGHMGMCMGAATGREVAHLVAGRPTQIDLAPFRPDRF
>WP_188575201_1 FAD-binding oxidoreductase|Azorhizobium oxalatiphilum||a-proteobacteria|547
MSLHVVVIGAGIVGAATAIELLRDGHRVTILEPDAPGGPQAASFGNGAWLSPASVVPMSM
PGLWKKVPGYLFDPLGPLTIRWSALPRLAPWLLRFIAAGATVPKVEATARALAALLGDAP
ARHQALAAEAGLSDLIEQRGLLYAYPDRAAFEAEALAWRLRRDNGIGWRELDGPALRDFE
PTLDPRYGFGVLVEAGAHCVDPGAYVAGLVRHAERLGAVRVVALATGFDMSHGRLKAVRS
GQGDIACDRAVIAAGIHSKPLAALAGDRVSLASERGYHVVVSDPEVSPRTPVMPSDGKMA
NTPTIGGLRASGQVELAGIHAAPNWKRADVLLKHLLTTYPALPRVVPEARLSRWMGHRPS
TPDGLPVIGPASGCTDVLHAFGHGHVGLASGPITGRLVADLIGGAAPSRPLIPYRPDRFR
>MPZ43553_1 FAD-dependent oxidoreductase|Betaproteobacteria bacterium||b-proteobacteria|548
MSDPSVTVVGAGIVGVASSLWLQRAGFKVTLIDAGAVGEGASFGNAGNISPGAVVPYLIP
GIWRESPGWLLDPEGPLAVRPGYFLKVLPWLTTAVKSAKEEAALATSRAMHALHGGTLQA
YETLTRGTEAEDLIELSGQLYVSEKPNTAQGSELAQRMREMAGVKTTVLDWMEIRELEPS
LAPVFKSGLLLPNNGRCKNPHQLVTTLARTAERGGATILRGKVDGFQTYGEQVRAIVVDG
KPQAVERVVIAAGADSAGLAAQLGTRVPLEAERGYHITIADPGVAPRMPVTHTDAKFACS
PMNVGLRLAGTVEYAGIDSEPNWRRAELLKAQARRMFPGVRLDKVTRWAGNRPSLPDGLP
VLGTAPKFANAYFAFGNSHFGMSAGPVMGKVIAEIVAGGKPSIDVAPFDPARFGKGRAA
>WP_062563345_1 FAD-dependent oxidoreductase|Paracoccus aminovorans||a-proteobacteria|549
MTPDERSIAVVGGGIIGICAALFLQEKGFRVTILDRAGTDDQRASYGNAGNLSPWSCVPE
SLPGLWKSVPGWLLDPLGPMAIRLRHLPAAAPWLARFLHAGRPGRIATQADALRSLYAPT
VDLYEDLLRGSGHEDLVRRCVYIQLYRDEAQADLNALGLRLRRERGANIELVGAGALREL
EPDVSPRYRKAVVIHGQGHSVNPQRLLRVLAERVVRQGGQVLRRDVAGLRPGPGGIQIET
PQGGFAFAKVVVAAGAWSARLLRPLGLSIPLETERGYHLTVPDSGVRVNNTLMEAGRMVV
ANSMEGGLRLAGTVELAGLRAAPDHRRARNLAVLGQEIFPALNVENATEWMGHRPSLPDS
LPVIGRMPGCPDILLAFGHSHLGLSGGAPTGRLIAQLAAGEMPSVDLAPFRADRFRLLGP
QEKSA
>WP_271022756_1 FAD-binding oxidoreductase|Rhizobium sp_ RCAM05973||a-proteobacteria|550
MPNTAPKHIAVIGCGIVGACSAFALLKDGHRVTIIEPGEPGDKQAASYGNGAFLSPASII
PMSVPGLWKKVPTYLLDPQGPLTIRWGHLLPLAPWLLRFLSAGSSLAKVQRTAKILSSLL
SDAPSRHRAIAADCGQADMIRQDGLLYVYPDRASFEADGFAWRLRRDNGVAWRELSSEEL
RAFEPSLNRRYMFAALVEAGGHCVDPGAYVSLLVQHVLRGDAQLVKARATGFRIKDGRLT
AVDTDTGPIECDGAVIAAGIRSKALARMVGDRIPLESERGYHVEVVDPKTGPRIPIMPSD
GKMANTMMPGRLRASGQVELASVDAAPDWRRADILLRQLLSTYPDLGESSEELTVLRWQG
NRPSTPDGLPVISRSSATADVMHAFGHGHIGLAAGPKTGELVAVEFSKRPPPIDIRPFAA
SRFR
>WP_294370606_1 FAD-dependent oxidoreductase|Pseudacidovorax sp_||b-proteobacteria|551
MHIAVIGTGIVGSCTAAWLQRDGHRITFVDPQEAGEACSFGNAGSLSPSACLPVGMPGMW
KKVPRWLLDPLGPLTVRWAYAPVVLPWLLRMLRHSSREEVTRIATALRTLLAPIFDSYEP
LLAHAQAQHLVRRSGCLYVFSSRETAAQWAWGMELRRSLGVQMRDVEQDELEALEPDLKG
RFRFGILAPENGSTTDPSALVKALHAQCLADGATHLRQRVTGFERQGSRVTAVKLDAGAP
LAVDGVVVAAGAWSGRLAAALGSPVMLETQRGYHVTVQSSNLQLRHTVMAVEHNLMVNPM
AMGLRLAGTVEFAGLAAEPNLARADALLAQGRQLFPHLDTSAFTRWMGHRPCLPDSLPVV
GTARSADNAWLAFGHGHMGMCMGATTGREIAHLVAGRPTQVDLMPFSPERFR
>WP_111470686_1 FAD-dependent oxidoreductase|Roseicella frigidaeris||a-proteobacteria|552
MNRPRQLHAVVIGAGIVGACTALALQREGHRVTLIEPGPPGGEQAASYGNGCWLSPMSVI
PPSVPGLWRKVPGFIADPLGPLAIRWRYLPRVLPWLARYLAAGWTEARVARTAVALRAML
RDAPALHAALADEAGVPGLIERRGLMYVYPSRAEFEAEAMAWRIRRQVGIAWLELPAEEL
RQREPALDRRYGFAALVEEGGHCRDPGAYVAALVALAEAAGATRLAQRATGFRIEGGRLR
AVRTEAGEVAADRAVIAAGAHSRALAAAAGDRLPLESERGYHAMIEGAEVGPRTPLMPSD
GKMSITMTDRGLRCAGQVEIAGLEAAPDWRRAEILRDHLLRSFPGLPRDLPAERVRVWMG
HRPSLPDGLPCIGPARGCPDILHAFGHGHVGLVAAPRTARLVAAMLAGRAPEIDPRPYDP
ARFR
>WP_297651010_1 FAD-dependent oxidoreductase|Hydrogenophaga sp_||b-proteobacteria|553
MHIAVVGTGIVGACTAAWLQRDGHQITFVDPLEPGEACSFGNAGSLSPSACLPVGMPNMW
KKVPNWLLDPLGPLTIRASYLPRVLPWLVRMLHHSTPQEVTRIATALQTLLRPIFDCYDP
LLQHADATTLVRRSGCLYVYSSREAADQWKWGMALRKSLGVNLVDVERDELEELEPDLKG
RFRFGILAPDNGSTLDPSQLVKALVAQSVRDGARQDHRTVTGFEREGRRVTGLRMDRGAP
MAVDGVVIAAGAWSGELAKQLGDRVPLETQRGYHVTVRSSNLQLRHTVMASENNIMVNPM
AMGLRLAGTVEFAGLKRAANYERAQALLRQGQLLFPHLDTSEVTQWMGHRPCMPDSLPVI
DRSSHAENAWLAFGHGHMGMCMAATTGREVAHLVAGRSSQVDLSPFSARRFR
>WP_218369751_1 FAD-dependent oxidoreductase|Bordetella sp_ BOR01||b-proteobacteria|554
MNSPGSPKGEYRRAGREGTPASAPRHVVVIGAGVVGAATAVQALNAGWRVTLVDPGEPGG
QQAASYGNAGWLSSHSILPPAAPGVWKQVPRWLKDPLGPLAIRWGYLPRALPWLARYLAS
AWTWPRVQRTAQALRTLLADAPALHQALASQAGVPHLIGQRGLLHAYVSEQQFRADSRAW
DIRRQEGIEWQELDARALRALEPDLHPRYTFGVLVPETGHCRNPGAYVAALVRLAQSLGA
ELRRTHATGFDIQGGRLRAVHTGDGDIACDKAVIATGIRSRELARQAGDSVPLAAERGYH
AVIKQPEASARTTTMFADCKVVVNAMEDGLRVAGQVEIAGIDAAPDWRRAHILRDLLVSI
YPALPAQLPDERVDYWQGSRPSMPDGLPCIGPATASADIVHAFGHGHVGLVGSARTGELV
VQLIQDLPPAIPLAPFDPRRFR
>MBI4193481_1 FAD-dependent oxidoreductase|Betaproteobacteria bacterium||b-proteobacteria|555
MGAGIVGIATACYLRRDGHEVTVVDMRPPGEYCSFGNAGILSPGSCVPLATPGILWKVPG
YLADPMGPLTVRWSYLPRAMPWLLRFIAASSMERVERIADALRPLLRQTFDAYEPLVNHA
GVTDLIRRTGYVVVYQKRESYVGDALAWKLRRDRGVAIEELDSAEIKRRVPQLAGSYEVG
LYLPEQGYCANPERLTKSLATQFVRDGGKLLQRKVLDIEVGADGPRALVTDAGNVPVETL
VICAGAHSNEFTAKLGDPVPLEAERGYHVTFSDPRVDLPLPVFMPEHKFFVTPMEMGLRI
AGQTEFAGMNAEPNYARADILARHMQRILPGISAADTTKWMGRRPSMPDSLPVIGRATKF
ANVYYAFGHGHVGLVGGAPTGRIIADLIAGREPGLDIRPYSASRF
>WP_047459851_1 FAD-dependent oxidoreductase|Rhizobium rhizogenes||a-proteobacteria|556
MPNTAPKHIAVIGCGIVGACSALALLKDGHRVTIIEPGEPGDRQAASYGNGAFLSPASII
PMSVPGLWKKVPGYLLDPQGPLTIRWKHLLPLAPWLLRFLSAGSTLSKVQRTAKILSSLL
SDAPMRHRAIAADCGQPDMIRQDGLLYVYPDRASFEADAFAWGLRRDNGVMWRELPGEEL
HAFDPSLSRRYTFAALVEAGGHCTDPGAYVALLVQRALGEGARMVKASASGFRIKDGRLT
AVDTDSGAVECDGAVIAAGIQSKALAQMVGDRIPLESERGYHVEVVDPKAGPRIPIMPSD
GKMANTMMPGRLRASGQVELASADAAPDWKRADILLRQLLSTYPDLGSSPEDLTILRWQG
NRPSTPDGLPVISRSNATADVVHAFGHGHIGLAAGPKTGELVAASFSRRSPPIDIGPFAA
SRFR
>WP_231041787_1 MULTISPECIES_ FAD-dependent oxidoreductase|unclassified Acidovorax||b-proteobacteria|557
MNIAVIGSGIVGSCTAAWLMRDGHRVTFFDPLAPGEACSFGNAGSLSPSACLPVGMPGMW
KKAPKWLLDPLGPLTVRWDYAPQVLPWLLRMLRHSSREEVTRIATALRGLLAPIFDCYDP
LLQQAGAGHLVRKTGCLYVYSSRETAAQWAWGMQLRRSLGVALRDIEQDELEHLEPDLKG
RFRFGVLAPENGSTLDPSKLVKAIHQSCIDGGAASVRARVVRLHRQGAAVNSIETDDGAR
HAVEGVVVAGGAWSGELARQLGLSIPLETQRGYHVTVRSSNLRLRHTVMASEHNLMVNPM
EMGLRLAGTVEFAGLRPPPNYARADALLRQGRMLFPHLDTSEVTRWMGHRPCLPDSLPVV
GRAPRHENVWLAFGHGHMGMCMGAATGREIAHLVAGRQPEVDLAPFSPLRFGQP
>WP_289599090_1 FAD-dependent oxidoreductase|Oceanibaculum nanhaiense||a-proteobacteria|558
MGNKPETVGVIGAGIVGICTALSLRERGLDVTLIDPSPPAEAASFGNAGVISAWSCIPQS
MPGVWKNVPKWLLDPEGPVALRWPYLPRFFPWMTKFFAAGQADRIPAIADAMLQLNRPTV
EMYRRLLQGTGGEHLVRDSMYVFLYRDAAKADTDSLEWRIRRDRGVPFEKIDAATLRDVE
PDVSTAYEAAILIHGQARALDPGAIGKVLAEKFQRMGGHILQAKVVAVSPREDGGVRIQS
EQGLHDFDRAILTAGPWSAKFLASFGVKVPLEAERGYHIVFDDPGVTINNSLMVTDAKFV
ASSMETGVRCAGTAEFAGLDHAPDYRRSEVLAGPAKRVLPKLNTESRQVWSGQRPSFPDS
LPMIGPVPGAPGLIAAFGHGHLGLTAAPMTGQLATQLAIGETPNIDITPYDVTRFSAS
>WP_226704574_1 FAD-dependent oxidoreductase|Microbulbifer elongatus||g-proteobacteria|559
MPVDSSQCEQRSIVVIGAGIVGAAVAEQLQHRGHKVTLIDRDSPGRGCSYGNAGHFATDV
VLPLANMKTLMSVPKLLMNPLGPLSIRWGYLPKILPWLMRFGIAALPANVEKSCRHLRAL
NGRSIESYDRLLERTGLSELMTKRGALTVYERPESAHKNQSTVDLLRGFGVEIEALSAEQ
LRALEPALGDGVAGGLYFPRTAHTVNPYRLVAALTRKFKLAGGEVLCGEVVGLGRTDASV
NIRLASGQEIGSQRVILATGAWSKTLAAQLGYRVPLDTERGYHLMLPAPGCELNRPLVSF
ERSFVMTPMEEGLRLAGTVELGGLQAKPNYERADILYDHARALLPGIRNDGAERWMGFRP
SLPDSLPVLGAAHDDPRISFAFGHQHLGLTQAAITAELLADQMEGKATEVDLSPFSIKRF
Q
>WP_158925520_1 FAD-binding oxidoreductase|Acidisphaera sp_ S103||a-proteobacteria|560
MTRTVVIGGGVVGLACAIELLRDGHAVTVVEPGVPGGEQAASYGNGTLLNPSSVVPMSSP
GLWKKVPGYLMDPLGPLTIRWSYLPRLLPWLRRFVQAGSTPAKVAATGRALQPLLANAPA
LHRALAEEAGVAELITRQGVLFAFPDRSAFEAEALSWKTRRDNGVKWLELDADELRQREP
TLDRHYTFAVLIEENGQCRDPGAYVAALAAHAVAQGAQIVRSGATGFRIEAGRLRAVTTR
DGEVACDKAVIAAGAWSKVLAAAAGDKVVLETERGYHAVISDPGIEPRYPMMPSDGKMAC
VMTPAGLRLAGQVELAGLDAAPNWKRAEVLLAFARKVYPGLPADLPPERVKLWMGHRPST
PDGLPCLGLASGCADVVHAFGHGHVGLTAAATTGKVVAALVAGRPPPFDLAPYAATRFR
>MBI2586947_1 FAD-binding oxidoreductase|Rhodospirillales bacterium||a-proteobacteria|561
MTDRPAGSRAHNVTVVGAGIVGVSCALNLIRQGHAVTVVDRLPPGEGCSKGNAGMFSSDS
FVPLSLPGGIWRVPGWILDPLGPLAIRWRHLPRLLPFLIRFAAAGRPRRVAAIADALAPL
LAASPEQHLKLARGTAAERLIRRRGALYVYESEKSMAVDEPAWRIRRDRGTRPQPLTAAE
IREREPALAPIYPCGYFLSDLGHAAEPMRLVKALADAFLAAGGRVLQREVRDLEVGTDAV
SRLITDAGSLDVDVLVIAAGAWSGKLAARLGHRVPIEGERGYHVTIANPGISLSVPVFTS
DYMVIATPMDVGIRVAGTAEYGGLAAEPNPGRWRVLVRHAKRMLPAIDTSTVSEWSNLRP
TLPDSLPVIGRAPNFSNVIFAFGHQHVGLTAGPKTGEIIADLVAGRTPNIDLRPFRVDRF
>WP_135466823_1 FAD-binding oxidoreductase|Crenalkalicoccus roseus||a-proteobacteria|562
MTRSVVIGAGIVGACCALELLREGHEVVLLDPGPPGGPQAASYGNGCWLSPMSVIPPAVP
GLWRKVPGFLADPLGPLAIRWSYLPRVAPWLLRYLLSGWTEARVARTAVALRALLRDAPA
WHARLAEEAGVGGLIHRRGLIYVYPDRAAFEAEAMAWRIRHQVGIRWIELSAEKLYQREP
ALHRRYGFGILVEEGGHCVDPGGYVAALVALARAQGARLLARRGTGFRIEGGRLRAVLTD
GEEIAADKAVIAAGAHSRPLALAAGDRVPLETERGYHAVIEGVEVGPRTPLMPSDGKMSI
TMTAHGLRCSGQVEIAGLRAPPNWRRAEILRDHLLRSFPDLPRDLPAERVRFWMGHRPSM
PDGLPCLGLSRASADIALAFGHGHVGLVAAPRSARLVAQMLCGRAPELDMAPYDPRRFRR
WRGGASP
>MBI2252984_1 FAD-dependent oxidoreductase|Pseudomonadota bacterium||Proteobacteriota|563
MGNRHFIVIGAGIVGVSAALYLQKDGNQVTVIDGRDPGEGTSKGNAAVIATESCIPVATP
GILWDVPKMLMDPLSPLAIRWSYLPQITPWLLRFVAASGEKRVEQISIALRSVLVHALAA
HKELAALANQSLMIKDTGWLGVFETDKKFEGYQWDLALQKRRGVEFKILQQEEIRQFEPS
LNPIYRHAVYYPENSFVTDNFALVQRLANQFVANGGKIVKADVTGFEIGAEGPKAVKAGG
QSYPCDAVVVAAGAWSKKLTAMLGHKVPLDTERGYHVTLPNAQKRPRMPIYSGDHSFAIT
PLDVGLRFAGTVELGGLEAAPNYERAQKLMNHGRRMFGELDETGRSDWMGFRPSMPDSVP
VIARGKRFKNTFFGFGHGHVGLTLGPVTGRIIADLAAGRDPGVDLAPFRVDRF
>MDA8050467_1 FAD-binding oxidoreductase|Rhodospirillales bacterium||a-proteobacteria|564
MAGQPAPLHVVVIGAGIIGAATAVELLADGYRVSVVEPAEPGGEQAASYGNGCWLSPASI
VPMSVPGLWRKVPGFLADPLGPLAIRVTYLPRLLPWLIRYVRAGASLAKVQAIARALRPL
LADAPLRHRRLAAATGVGELIEQKGLLYVFPSRADFEAEALAWRLRRENGIRWIEIGEDE
LRQREPDLDRRYTFGVLVEEGGHCTDPGGYVAALVRHAEALGARVHRTHALGFAIEGRRL
AAVRTGSRDIVCDRAVIAAGAFSKPLALAAGDRVSLETERGYHAMILGAETGPRTPLMPS
DRRTSNTLARGGLRIAGQVELAGLAAQPNWKRAEILRDFALRTYPKLPRPLPPERVRFWM
GHRPATPDSLPCIGPASGSPDIVHAFGHGHVGLAAGATTARLVADIIGGKPPAFDLAPYA
PRRFG
>MDB5316375_1 FAD-binding oxidoreductase|Rhodospirillales bacterium||a-proteobacteria|565
MTHVVVIGAGIIGAATAIEALRAGFDVTILDPSQPGGEQSASYGNGCWLSPMSVIPPAVP
GTWKKVPKFLADPLGPLAIRWGYLPKVAPWLAKYLAAGRTWGRVEKTARALRPLLDGAPA
LHRALAEEAGVGDLIGQTGLIYVYPSRADFEAEREAWRIRGAVGVRWLELDGEELFQREP
TLDRRYTFGVMVEEGGDCRDPGGYVAALVALAEARGARRLPVGATGFRVAGKKLHAVLHT
EGEVLADRAVICAGARSKTLATAVGDNVPLETERGYHALIANPEVVPRHGLMPSDGKMSI
MATRHGLRVAGQVEIAGLEAAPNWRRAEILRDHLLGTFPGLPRDLPAARVKFWMGHRPSM
PDGMPVLGPATGCPDVIHAFGHGHTGLVAGARTGRVVAQLLAGSPPEIPLEPFAARRFA
>WP_172224171_1 FAD-dependent oxidoreductase|Caenimonas soli||b-proteobacteria|566
MRAHRGEGLPVPSSWQPQDASLGVTVIGAGIVGASAALHLQRAGFDVRLIDACGPGEGCS
YGNAGGISPGSIVPAATPGLLAKVPKWLMDPDGPLSVQWSYFPHAVPWLVRWIREGRMDR
LKRNSAALVALNGQPFEGYRELLTASQFDDLMRVSGHLFAWRSPKPMDGIARELRERAGI
AMQFLNEAELREMEPAVSPLYRSGLLLPGNGFTVNPERLVKTIAQNLVAAGGTVLRRRVL
GFDCGPDGPRMLYTDCGTLPVERVVIAAGAWSTKLAAELGVKVPLAPERGYHVMADAPGV
RLRMPVLDAERRFMVTPMERGLCVAGTVEIADVDAPANYARSARLWEQAKRLLPGLPEMG
STQWMGMRPSMPDSLPIIDQHRTFRNVFFAFGHGHLGMTGAPRSGRLVAELVAGRTPSID
MQPFKVDRF
>MDB5377429_1 amino acid dehydrogenase|Rubritepida sp_||a-proteobacteria|567
MHIAVIGNGIVGTCAAAWLQREGHKVTFVDPLGPAEATSFGNAGSLSPSACLPVGMPGMW
KKVPQWLLDPLGPLTVRWWYAPVAAPWLVRFLRHSSVDEVVRIATALRGLLAPIFECYEP
LLQRAGATGLMTRSGCLYVYSGEEAARQWAWGMGLRRQLGVVMRDVGEEELVELEPDLKG
RFRFGILAPENGSTVDPAAFTRALFAQCERDGADIVRKRVTGFRQAGGSVTGVTTEDGET
LDCEGVVLAGGAWSARLTSQLGTSIPLETQRGYHVTVESTNLALRHTVMAVEHNIMVNPM
RMGLRIAGSVEFAGLKAAPDYRRADVLLTRAKDMFPHLDTSRTTQWMGHRPCLPDSLPVI
GRAPKVDNAWFAFGHGHIGMCGAASTGREIAALVAGRTPQIDLSPFSPTRFAA
>WP_159593611_1 FAD-dependent oxidoreductase|Hydrogenophaga sp_ BPS33||b-proteobacteria|568
MHIAVVGTGIVGACTAAWLQRDGHQITFVDPLEPGEACSFGNAGSLSPSACLPVGMPNMW
KKVPSWLLDPLGPLTIRTSYLPRVAPWLIRMLQHSTPQEVTRIATALQTLLRPIFDCYGP
LLDHADANALVRRTGCLYVYSSREAADQWKWGMALRKSLGVNLVNVERDELEELEPDLKG
RFRFGILAPDNGSTLDPSQLVKALVAQSVRDGARHDHRSVTGFERQGRRVTGLRMDSGEA
LAVDGVVVAAGAWSGTLAKQLGNRVPLETQRGYHVTVRSSNLKLRHTVMASENNIMVNPM
AMGLRLAGTVEFAGLKPAPNYERAQALLRQGQLLFPHLDTSEVTQWMGHRPCMPDSLPVI
DRSRDAENAWLAFGHGHMGMCMGAATGREVAHLVAGRATQVDLSPFSAQRFR
>WP_188899590_1 FAD-dependent oxidoreductase|Caldovatus sediminis||a-proteobacteria|569
MGPPRHVVVIGAGIVGAASAIELLRDGHRVTILEPGEPGGEQSASYGNGCWLSPMSVIPP
AVPGLWRKVPGFVADPLGPLAIRWTYLPRALPWLARYLLSGWTEARVERAAHALRPLLVD
APALHKALAEEAGVGHLIERRGLLYVFPSRAEFEADAMAWRIRARTGVRWIELDEDELRQ
REPALDRRYRFALLAEEGGHCRDPGAYVAALVSHARERGADLRRARARGFRIEAGRLRAV
TTEGGEEIACDGAVIAAGARSKALAAAAGDRVPLETERGYHAVIADAEAGPRTPLMPSDG
RMSVAWTDRGLRVAGQVEIAGLDAAPNWKRAEILRDHLLRLFPALPRDLPPERVRFWMGH
RPSMPDGLPCLGPASATTDVVHAFGHGHVGLVAGARTGRIVAQLLGARPPEIPVAPYDPR
RFRRAFFPPRFPQAGVPCLG
>WP_297723951_1 FAD-dependent oxidoreductase|Limnohabitans sp_ Rim8||b-proteobacteria|570
MHIAVIGAGIVGTCTAAWLQRDGHQVTFFDPLEPGESCSFGNAGSLSPSACLPVGMPGMW
KRVPQWLLDPLGPLNVRWRYAPVVLPWLMSMLRHSSREEVTRIARALRNLLEPIFDCYTP
LLTHANAKQLLRKTGCLYVYSSREAAEKWAWGMNLRRSLGVELVDVEREELEDLEPDLKG
RFRFGILAPENGSTPDPSALVKAIHAQCIADGASQVRLRVIGFDLQGSQVHALRTEDHQN
VPIDGVVLAAGAWSGQLAAQLGSRVPLETQRGYHVTVTSSNLVLKHTVMASENNLMVNPM
AMGLRLAGTVEFAGLKALPNYARAESLLQQGRELFPHLNTSAFTQWMGHRPCLPDSLPVV
GRVREAENAWLAFGHGHMGMCMGASTGREVAHLVAGRTPQVDLSPFSPERF
>WP_306409308_1 FAD-binding oxidoreductase|Ectorhizobium quercum||a-proteobacteria|571
MLEPKHIAVIGGGIVGASSALALARSGQRVTLIEPDQPGGTQAASYGNGAFLSPASIIPM
SMPGIWKKVPGYLLDPQGPLTIRWRYLARLAPWLVRFLYAGYSLEKVQRTAAVLWSLVGD
SPSRHAALAESCGHPEMIHRDGLIYAYTDRAAFEEDALAWRLRRENGLVWHELSADELHE
LEPALGASYSFAAFVEAGGHCVDPGGFVAAIVAQAEREGITVRKANAKDFAFANGRLKAV
LTDAGTIACDGAVIAAGVHSRSLAARAGDDIPLESERGYHVELANPSVTLRRPVMPVDGR
MANIMTAGGLRASGQVELASIEAAPDWKRADILRDHLLRTYPALAASRADLRISRWYGHR
PSTPDGLPVISRASASEDVIHAFGHGHIGLSAGPMTGELVASLVTRKTPPFDPAPFSAAR
FR
>WP_109517768_1 FAD-dependent oxidoreductase|Pseudoroseomonas aestuarii||a-proteobacteria|572
MRGHAAIIGAGIVGAATALALRREGWDVTLIDPGEPGGEQAASYGNGAWLSPQSVIPPAM
PGTWKKVPGFLRDPLGPLAIRWGYLPRVAPWLLRYLWAGWTEAKVLRTARALKPLLDGAP
ALHQALAEEAGVPELIHRTGLMYIYPSRAAFEAEAMAWRIRAEVGLAWREVGEEELRQRE
PTLDRRYTFGILAEQGGHCADPGAYVAALVALAEREGVRRARSAATGFRVEGGRLRAVTT
QGGEIAADRAVIAAGAHSRVLAAAAGSRVPLQTERGYHAVIANPETGPRIPLMPSDGKMA
ITMTRAGLRVAGQVEIAALDAAPNWKRAEILRDHLLRCFPGLPRDLPAERVKVWMGNRPS
MPDGLPCIGPARNSGDIVLAFGHGHVGLVAGPRTAALVAALLAGRRPDIALEPYDPRRFD
>WP_075259701_1 FAD-binding oxidoreductase|Herbaspirillum camelliae||b-proteobacteria|573
MSTLPEISFPRHAVVIGAGAVGLMSAIHALDQGLEVSLLDFNPVGSEEAASYGNAGWLSS
HSVIPPVEPGMWKKVPGYLMDPIGPLSIRWRYLPRLTPWLLRNLASARRERIRTTARALR
TLVVDARTLHLDIARRAGVAHLIDTSGVLHVYRSRQQFEGDAFGWSVRRELGIQWSELEA
EALRRREPDLDPAFGFAVQVDEAGHCKNPGAYLQALQAYALARGAHRIDARATGFRIEEG
RLKAVLTETGEVACDAAVICAGARSKALAAQAGDRVQLESERGYHALIRGHELAARARTP
MMLSEFKVIATQMETGLRIAGQVEFASFEAAPDWRRAEIMRDIALKLFPGLPRDLPAEDV
RYWLGRRPSTPDGMPCIGYARASSDIVHAYGHGHIGLGCSARTGRIVAQLLAGQTPEIDL
APFSPQRF
>WP_216180314_1 FAD-dependent oxidoreductase|Verticiella sp_ GG226||b-proteobacteria|574
MHVVVIGTGIVGVCTAAWLQRGGHQVTFVDRLPPGEACSFGNAGSLSPSACLPVGMPSMW
KKVPGWLLDPLGPLTVRWPYLPQVLPWLMRFLHHSSPREVERIATAMRQLLAPIFESYEP
LLARADAQHLVRRTGCLYVYSSREIARQWQWGMDLRRRLGVVMQDVEQDELEHLEPDLQG
RFRFGILAPENGSTLDPSELVKALHAQCERDGARTVLATATGFVRQRDQVRAVRLEAGEP
IACDGVVIAGGAWSAQLTRALGLRVPLETQRGYHVTVNSNNLALRHTVMAVEHNMMVNPM
AKGLRLAGSVEFAGLTAAPNYQRADVLLQRSRDMFPHLDVSRYTQWMGHRPCLPDSLPVL
GQVPRVANAWCAFGHGHVGMCGGASTGREIAALIDGRPPAVDLAPFSPGRFA
>WP_198982310_1 FAD-binding oxidoreductase|Herbaspirillum sp_ ASV7||b-proteobacteria|575
MSSTPEITFPRHVVIIGAGAVGLMSAIHALDQGLQVTLLDFNEPGSEEASSYGNAGWLSS
HSVIPPVEPGMWKKVPGYLMDPIGPLSIRWRYLPRLAPWLLRNLASARRERIRSTARALR
TLVVDARTLHHEIASRAGVGHLIDTSGVLHVYRSRQQFEGDAFGWGVRRELGIQWTELEG
EALRQREPDLDPAFGFAVQVDEAGHCKNPGAYMQALQVYALARGAHCIKGAATGFRVEQG
RLKAVVTAQGEIACDAAVISAGARSKVLAAQAGDHVQLESERGYHAVISGHAQEARARTP
MMVSEFKVIATQMETGLRIAGQVEFASFEAAPDWRRGEIMRDIALKLFPGLPRELPSSDV
RFWLGRRPSTPDGMPCIGAATASSDIIHAYGHGHIGLGCSARTGRIVGQLLAGQAPEIDL
APFSPQRF
>WP_198364761_1 FAD-binding oxidoreductase|Roseomonas sp_ KE0001||a-proteobacteria|577
MSGGHVVVIGAGIVGACTALALRREGWEVTLLDPAEPGGEQAASYGNGAWLSPHSVIPPA
TPGTWRRVPQFLRDPLGPLSIRWSYLPRATPWLLRYLWSGWTEAKVLRAARALRPLLEGA
PALHAALAEAAGVPGLIRRDGLMYIYPDRAAFEAEALAWRVRRQVGLTWREIGAEELRRR
EPELDRRYGFAILAEEGGHCRDPGAYVAALVAQAVREGARLRRAAATGFRIEDGRLRAVG
TKAGEVAADRAVIAAGIRSRPLAALAGNRLPLQTERGYHAVIAAPEAGPRVPLMPSDGKM
GVTMTEAGLRAAGQVEIAALEDAPDWRRAAILRDHLLRSFPGLPRDLPPERVRFWMGHRP
SMPDGLPCIGPARRSPDIVFAFGHGHTGLVGAPRTAKLALDLVARRRPDLDPAPYNPLRF
D
>WP_218286024_1 FAD-dependent oxidoreductase|Elioraea tepida||a-proteobacteria|578
MLSVAVIGAGAVGAATALMLAREGHRVTLIEPGEPGGEQAASYGNACWISPESVVPMSLP
GVWRKVPGWLADPLGPLTIRWRHLPALAPWLIRFLRAGASPERVERTARALRALLHDAVE
RHEALAAAASVPELVVRRGHLYVWRDRDAFEAEGFAWALRRDAGVRWLELSAEELHQREP
ALSRDFGFAVLVEDGAHVTDPGAYVAALASAAIARGAIHRRTRATGFDIRGGRLQAVLTA
EGRIAADRAVIAAGAHARPLAAAVGDRVPLESERGYHIVIEAPEASVRTPIMVGEAKAPL
TPTAHGLRVAGQVELASLEAEPDWRRAEVLLSLARRVLPDLPAEIDPGRVRRWMGHRPSI
ADGLPVIGPASGCADVVHAFGHGHVGLAASAKTAALVADLVLGRPPVIDPAPYDAARFR
>TXH35536_1 MAG_ FAD-binding oxidoreductase|Rhodospirillaceae bacterium||a-proteobacteria|579
MAQHFIVIGAGIVGISAGLYLQRDGHRVTVIDERDPGDGTSKGNASIIAIESCIPMATPG
VAWDVAGYLSDPMGPLAIRWSYLPKIAPWLIRFIAASKPDRVEEISIALRSLMLQALGAH
KTLLKETGEPEILRETGWLAIFETDKKFQSYQWDLDIQRRRGVKFDIIPAEEVRQIEPSL
EPIIRHAVYYPENAYAANNYRLVKLLAADFARRGGVILKEKVTGFDIGPNGPTHVNTTSG
KHAADSVVVAAGAWSKHLTRQLGHKVPLDTERGYHVTLPNAGRMPRMPLYSSDNSFVITP
LDVGLRFAGTVELGGLDAAPDYRRAEILMKHGRRLFGNLDETGRSDWMGFRPSMPDSLPV
ISRGRRWANTYFGYGHGHIGLTLGPLTGRLIADLAAGRDPGLDMRPFRIDRF
>MBL8708688_1 FAD-dependent oxidoreductase|Rhodospirillaceae bacterium||a-proteobacteria|580
MSNRHFVVIGAGIVGVSTALYLQKDGHQVTVVDGRDPGEGTSKGNAAVIATESVVPVATP
GILWDVPKMLMDPLGPLAIRWSYLPRLAPWLLRFVAASGEKKVEQISIALRAVLLQAMPA
HKELAALAGQSLMIKDTGWLGIFEKDEKFASYQWDLELQKRRGVQFQILKQEEIRQFEPS
LQPIYRHAVYYPENSYVTDNFALVQRLAAHFVASGGRIVKSDVKGFELGPTGPTHVRAGG
DKIACDAVVVAAGAWSKKLARQLGHDVPLETERGYHVTLPKAGRMPRMPLYSGDHSFAIT
PLDVGLRFAGTVELGGLDLPPNYARAEKLMIHGRRMFGELNEEGRSDWMGFRPSMPDSVP
VISQGGRFRNTYFGFGHGHIGLTLGPATGRIIADLAAGRDPGLDMRPFRIDRF
>PCI28294_1 MAG_ amino acid dehydrogenase|Candidatus Kaiserbacteria bacterium||a-proteobacteria|581
MTPAKATSSSDTSASQKVVVIGAGIVGVNVGLALLDKGYDVTILDRGEPGMGASFGNAGG
IAVSECAPVAMPGMLKSVPGWLMDPLGPLSVRWGYLPKMMPWLLRFLAASRKTRVEQIAA
NMATLLNRAWDDYDPVIKGAGLADAVFKKHGAMAVYRSNSSRKAAEYAIDLRRRNGIKLR
DLTRDEVRDIEPDLAPIFACGVMEEDWGHVLDPFKITTGIFKHFLERGGKFQTADVANFV
FRDGKPRAAITDAGDMINFDSVVVACGAWSKTLAKRLGSPVPLDTERGYNTTVPYHDAKL
SRMVVCADDSFVLSPLEMGIRVGGAVELGGLLAAPNYDRAKALFAKGKEVLPKLSAEGGT
EWMGFRPSMPDSTPVICRSPRHANAFFAFGHGHLGLTLGATTGRLVADLMASGEAPVDMT
PYRINRF
>WP_205910268_1 FAD-binding oxidoreductase|Rhizobium sp_ FKY42||a-proteobacteria|582
MALHKGPNMHVTVIGAGIVGACTALELLRDGHEVTIIEPGEPGGRQAASYGHGCWISPAS
VVPMSMPGLWKQVPGYLLNPNGPLVIRWKHILKLLPWLTRFLLAGSTLSRVEKTAKALAT
LLKDSPARHCALAEHMGHPELVRHEGLLYAYPDRAAFEAEKLSWHLRRLTGLHWRELDEK
SLREREPALSAHYRFGILLEAGAHCIDPGRYVSALVSEAIKQGARLTNARATGFVLKDGR
LQAIRTDRGDTRCDGAVIAAGIWSKALARMAGDRIPLESERGYHGVVNAAVSGPAHPVMP
SDGRMANTPTSQGLRLSGQVELATVDTPPNWERVDILLDHARKTYSSLENLQNLTVDRWM
GHRPSTPDGLPVIGKASGSKDVIYAFGHGHVGFATGPITGRLAADLVSGKSPERDLKPFS
PQRF
>WP_133613808_1 FAD-binding oxidoreductase|Dongia mobilis||a-proteobacteria|583
MSKRHVVVIGAGIVGISTALYLQKDGNQVTVVDRVDPGEGTSKGNASVIAAESCIPVATP
GIVWDVPKMLMDPLGPLAIRWSYLPKLAPWLLRFVASSGAAKVEQTSIALRAALVQALPA
HKELAALAGQALMIKETGWLGIFEKDEKFASYQSDLELQKRRGVDFKVLKQEEIRQFEPS
LQPIYKHAVYYPENAYVTDNFALVQRLAAQFTANGGRIVKSEVQGFELGPDGPTHVRAGG
DKIACDAVVVAAGAWSKKLAKMLGHNVPLETERGYHVTLPNPGKMPRMPLYSGDHSFAIT
PLEIGLRFAGTVELGGLDLPPNYARAEKLMIHGRRMFGELNEDGRSDWMGHRPSIPDSVP
VISQGVRFRNTYFAFGHGHIGLTLGPVTGRIIADLAAGRDPGLDLRPFRVDRF
>OYX86931_1 MAG_ amino acid dehydrogenase|Azorhizobium sp_ 35-67-5||a-proteobacteria|584
MSLHVVVIGAGIVGAATAVELLRDGHRVTVIEPGTPGGTQAASFGNGAWLSPASVVPMSM
PGLWKKVPGYLLDPLGPLTIRWTALPELAPWLLRFILAGATVPKVEATARALSALLSDSP
LRHKALATEAGLGDLIVQGGLLYPFLSRREFEAEALAWRLRRDNGVVWRELDGAALRDYE
PLLAPRYGFGVLVEAGGHCQDPGAYVAGLVAYAQLRGAQVRQTHATAFDLHGGRLHGVRT
PEGVIPCDRAVIAAGVRSKALAAAAGDRVSLASERGYHVVVADPEVRPRTPIMPSDGKMA
DTLTRTGLRASGQVELAGIDAAPNWRRADVLLDRLIASYPGLPRTIPEARLSRWMGHRPS
TPDGLPVIGPASHSADIIHAFGHGHVGLASGPITARIAADLISGRAPTRTIAPYAAARFR
>WP_310418817_1 FAD-binding oxidoreductase|Mycoplana sp_ BE70||a-proteobacteria|585
MMMTKHIAVIGSGIVGTCVAAALAAEKHRVTLIEPGPVGGEQAASFGNGAWISPGSVIPM
SVPGTWKKVPGYLLDSNGPLTIRWRHFPAMLPWLLRFIWAGFTEAKVERTARILASLLTD
APSRHSRLAEEIGRPEMIVSSGLLYAYPDRHAFGRDELSWRLRKQNGVQWTELEGAALHE
LEPSLGAQYGFGAFVSSGAHCIDPGVYVEAIKDHMLAMGGQLVPAVATGFTVLGGRLKAI
ETDAGPIACDAAVVCAGIHSRMLARACGDNVPLRSERGYHVVAQSLRAGPSIPVMTSDSK
SANTPTRAGLRIAGQVEIATVEASPNWRRADVLLEQAAATYPSVRDNLKDRTVSRWMGHR
PSTPDGLPVIDLSSLSADIVYAFGHGHIGLASAPMTACLVADLVAGRSPIVSLAPFALGR
FARWR
>MDH3315067_1 FAD-binding oxidoreductase|Gammaproteobacteria bacterium||g-proteobacteria|586
MKKVTVIGAGIVGIATACYLRRDGHEVTVVTADPVGEYCSFGNAGMLNNAGCVPQAVPGI
LAKVPGYLTDPLGPLTVRWSYLPKAMPWLLRFIASATRKRVARGADALSSLIKPTVECYE
ELARHAGCTDLIRRSGYLVAYESERSYQGDALAWQLRRERGVETAVLDATGIRALVPQLA
PNYVRGVHVLNQGFVTNPERLTKSLAAQFERDGGKIVQRKVLGIEVGDGGARALQTDAGG
MPVDNLVVCAGVHSGELTALLGEPVPIEAERGYHVTYTDPALQLPMPVHVSDAKVFVTPM
EMGVRVAGQAEFAGIYAPPDYQRADVLETHMRRLFPQVHTADKTQWMGRRPSMPDSMPVL
GHSRKHWNVYYAFGHGHLGLCGGAPTGRVIADLVGGRRPAIDLAPFRVDRF
>WP_305102608_1 FAD-binding oxidoreductase|Paracraurococcus sp_ LOR1-02||a-proteobacteria|587
MTTHSVVIGAGIVGACTALALLKEGHRVTILEPGPPGGEQAASYGNGCWLSPMSVIPPAV
PGLWRKVPGFIADPLGPLAIRWTYLPRALPWLARYLLSGWTEGRVARTAVALRAILRDAP
ALHAALAEEAGVGSLIERTGLMYVYPSRAEFAQEAMAWRIRRQVGIEWLELSAEELRQRE
PALDRRYGFAALVEEGGHCRDPGAYVAALVALAESQGAQRVAARATGFRLEGGRLRAVRT
AEGEIAADRAVISAGAHSKALAAAAGDRVPLETERGYHAMIEDPGTGPRTPLMPSDGKMS
ITWTNRGLRCAGQVEIAGLAAAPNWKRAEILRDHLLRSFPGLPRDLPAERVKLWMGHRPS
MPDGLPCIGPSRATSDIVHAFGHGHVGLVAGPRTARLVAQMLCGRAPEVDPRPFDPRRFA
>HBK77536_1 amino acid dehydrogenase|Gammaproteobacteria bacterium||g-proteobacteria|588
MAKSTDSSITVIGAGIVGICCACYLQRSGFRVTLIDREEPAMQTSFGNAGGISPGSVAPI
GMPGMWQQIPGWLIDDQSPLFIKARHFPKALPWLMRFIHQSRRSRVLEISKALTALNGPT
FKAYQPLLEDAGITNLFHQTGQLFVYHTRQSMEKDTFTRELRSAAGTRVEHLDSKAIQDI
EPALAPVFEAGYLMPDNGHCKNPLGLAQALAQMFVNKGGQLLKTEVRDFEFEAGGISGLL
TTSGQLPARKVVISAGIWSRELCLKLGWRVPLESHRGYHATLEDPGVSVEHMCFPVDYKF
AVTPMSMGLRVAGTVELAGLDEPPNYSRARKLVEVSQKLFPGLRSEKYTQWMGHRPCLPD
SLPIIGASPNQPGVYFAFGHGHQGLVGASQTAKAIDELIRGAEVSMALKPFSIDRF
>WP_211867652_1 FAD-binding oxidoreductase|Neoroseomonas terrae||a-proteobacteria|589
MTRHVAIIGAGIVGACSAVEAIRRGHRVTIIDPADPGGEQAASYGNGCWLSPMSVIPPAF
PGLWKKVPKFLMDPLGPLAIRWSYFPAVAPWLLRYLRAGWTWDRVERAARALRPLVVDAP
ALHHRLAEEAGVSHLIERRGLIYIYPDRTAFAAEAMAWEIRHRVGVRWIELDADMLRQRE
PDLDRRYTFGVLVEEGGHCTDPGAYTAALVAHAVGQGAELRRAAATGFDIAGGRLRAVRT
DQGDIPADAAVIAAGAHAKPLAAAAGNRVPLETERGYHAEIVDPEVSPRHGLMPSDGKMS
VMRTANGLRCAGQVEIAGLAAAPNWKRAEILRNHLVSCFPGLPRDLPTERVKVWMGHRPS
MPDGMPCLGLSSATPDVIHAFGHGHTGLVAGARTGRIVADLLAGRPAEIPIEAFDPRRFA
>MDA0220503_1 FAD-dependent oxidoreductase|Pseudomonadota bacterium||Proteobacteriota|590
MPPDPASRGAPVGGPVTIVGAGIVGICAASWLIRDGHDVTVIDADEPGNRCSFGNAGGIC
PGSVVPMGMPGMWKKVPGWLSDPQGPLFIRLAHLPAALPWMLAFLASGRRERAEAISAAM
AALHSQTIVRYRDLVAWAGCQELLVERGQLFLYESRDELEGDGFGLELRRRAGVVMEVLE
ADALRQLEPALDHRFSHAVFLPGQAQCLNPHRLVQELAAQFVADGGRIERALVQRLETRD
GQVRRIVTEAGERRIGTLVMAAGAWSARLLKTAGIAIPLEAERGYHVTVADPDHAPRIQA
MWARRKFVVTPQEGGLRLAGTDEFAGLDAAPDMRRAQKLLDQGRELIPGLDATSHTMWMG
HRPGTPDSLPVLGRDGRYVNLLHAFGHGHTGLMGASVSGHVIADLVAGRRPELDLAPYRP
ERF
>WP_147705086_1 FAD-dependent oxidoreductase|Zeimonas arvi||b-proteobacteria|591
MHIAVIGTGIVGTCTAAWLQRDGHRITFLDPLDAGEACSFGNAGSLSPSACLPVGMPGVW
KKAPAWLLDPLGPLTVRGSYLPAVLPWLLRFVRHSKPAEVVRIATALRGLLAPIFESYQP
LLEHAGAQALVRRTGCLYVYSSREVAAQWKWGMDLRRSLGVALRDVDRDELESLEPDLKG
AFRFGILAPENGSTVDPSALVKALHARCLADGAGHLKRRVTGFALRDGLVQALRLDGAEP
LAVDGVVVAAGAWSARLAAQLGARVPLETQRGYHVTVKSSNLALRHTVMAVEHNLMVNPM
AMGLRLAGSVELAGLRAPPNYARADVLLRKGRELFPHLDASETTQWMGHRPCLPDSLPVI
GRAPRAENAWLGFGHGHVGMCGGATTGREIAHLVAGRTPQVDLAPFSPLRFH
>MCH9047138_1 FAD-dependent oxidoreductase|SAR324 cluster bacterium||d-proteobacteria|592
MNPQDKTQRHATVIGAGIVGVCCALYLQRDGHEVTLMDYQGPGEACSMGNAGQISPGTCT
PHAMPGIVFQVPGMLLDPLGPLAIRWRYLPRLAPWLLRLAFATTKRRVEAISIALRELHR
SVCSDYEELTEGTGAEKIFRRAGRMELYESERSFAAAGPSRELMQRRGVEVEILAAERIR
ELQPGLGFPYRYGTLRHDSMHVTDPRRLVQALAADFERRGGTLLTERVVDFEMNASGPAR
ITTEAGSHPVDVVVVAAGAYSRKLVRALGTRVPLDTERGYHIALPNPGVEVRLPIMSADH
HFALTPMENELRLAGTDEFAGIEAPPNYARADRLLQAARRMFPDLNAEGASRWMGCRPSM
PDSLPVICRSPRYPSVFFAFGHGHFGLSGAPMTGRLIADMLAGRSTPIDAGPYRVDRFWP
>WP_052274911_1 FAD-dependent oxidoreductase|Falsihalocynthiibacter arcticus||a-proteobacteria|593
MSKGMDMKAGQVPRKAIVIGAGIIGVCSANALLDKGFEVDVFDPALPGSPDQCSYGNAGG
ICPGSCLPNAMPGMLRNVPQWLLDPEGPLFIRLAHLPHALPWLIRFVLAGRKSRVEEISA
AMHALHQFSYEAYEPLMTEAGCSDLLQKRGQLFVFEHENGPEGSAYGLGLRRDHGVKVEI
LNANEIQDLEPALSDRFKSAIYLADQGQCQNPGRLVEKLAELAVRKGARFHREPVRGFLF
EGGKVSGVAVPSGEYHAERIVLAAGAWSAELARQLGDRLPFETERGYHVMLPEADTGLRI
QTISADRKFVASPMEAGLRLAGTVEFAGLKAPPNLKRADILVRQAQGMFKRFEQSTVTRW
MGHRPGTPDSIPVIDTARRHPGVIYAFGHGHQGLIGGAVTGQLVADIATGAAPRIDLKPF
RLGRFGLLGL
>WP_305106475_1 FAD-dependent oxidoreductase|Paracraurococcus sp_ LOR1-02||a-proteobacteria|594
MRIAVIGNGIVGTCCAAWLQRDGHQVTFIDPLGPAEATSFGNAGSLSPSACLPVGMPGMW
KKVPRWLLDPLGPLAVRWSYAPIAAPWLARFLRVSNPAEVTRIAAALRGLLAPIFECYEP
LLQRAGGMSHMRRSGCLYVYSGREAAAAWAWGMNLRRRLGVELRDVEQEELEALEPDLKG
RFRFGLLAPENGSTPDPAALTRALFAQCERDGAVVVRRRVTALEARGGALRALRLEGGER
LEVEGVVLAGGAWSGRLAAQLGARIPLETQRGYHVTVESSNLRLRHTVMAVEHNLMVNPM
AMGLRLAGTVEFAGLKAAPDWRRAEALLARGREMFPHLDASRTTRWMGHRPCLPDSLPVI
GRAPAVENAWLAFGHGHVGMCGAPSTGREIANLVAGRPPQLDIAPFAPDRFRRAA
>WP_158670333_1 FAD-dependent oxidoreductase|Bradyrhizobium guangdongense||a-proteobacteria|595
MHIVVIGTGIVGACTAAWLQRDGHAVTFVDPLDAGEACSFGNAGSLSPSACLPVGMPGMW
KKVPRWLLDPLGPLTVRWAYAPQVVPWLLRMLRHSTREEVTRIATALRSLLSPIFDCYGP
LLAHADAQELVRRSGCLYVFSSRETAAQWAWGMNLRRSLGVRMQDVEQDELESLEPDLKG
RFRFGILAPENGSTADPSALVKALYNRCIDDGARHVRDRVRGFERQGRRVTTVLLEHGEP
LAVDGVVVAAGAWSGKLAGMLDSPVMLETQRGYHVTVQSSNLKLRHTVMAVEHNLMVNPM
AMGLRLAGTVEFAGLKAAPNMARADSLLRQGQQLFPHLDTSSFTRWMGHRPCLPDSLPVV
GPVRAADNAWLAFGHGHMGMCMGAATGREIAHLVAGRPTQVDLTPFSPERFH
>MBN9081466_1 FAD-binding oxidoreductase|Hyphomicrobiales bacterium||a-proteobacteria|596
MRVVVIGAGIVGASTAVELLRDGHDVTIVEPETPGGRQAASYGNSGWLSPASVVPMSMPG
LWKKVPGYIADPTGPLAIRWRYLLGLAPWLLRFVTAGSTVAKVERTAAILSSLLHDCPQR
HAALAEEIGRPDLILREGLVYVYTDRAAFQQEALAWRLRADNGVAFRELSRQEVAALEPD
LSARYTFAILVEKGGHCVDPGGYVGAIAAHAIAKGAKRVTGRVTGFDLTGGQLRAVRTEK
ASLACDKAVIAAGIRAKSLATAVGDTVPLQSERGYHVVIPPDIARGAMPIMPGDGKMGNN
PTRAGLRIAGQVELADVDAVPDWKRADILLGHAKRAYGKLSRSFDESRIDRWMGHRPSMA
DGLPVIGPASGCADVIHAFGHGHVGLATGPATARIVADLIGGKTPHVDIAPLSAARFKGS
>WP_053201789_1 FAD-dependent oxidoreductase|Herbaspirillum hiltneri||b-proteobacteria|597
MPASSASSASSSETPAAPSTRHVVVIGAGAVGLMSALHALDQGLQVTIADPGRPGGEHAS
SYGNAGWLSSHSVLPPSEPGVWKKLPGFLADPLGPLSVRWRYLPRTLPWLLRYLVAGSTT
ARISATAAALRPLLQGAASLHKAIADQAGVGDMIDLGGLLHIYRSREHFEADARGWGIRR
KLGIGWQELSAQELHAREPDLDPAYGFGVLIPEAGHCRNPGAYIAALAAHACARGARLTA
ATATGFRFEGEKLAAVLTDAGEIACDAAVIAAGAQSKALAAKAGDKIPLETERGYHAMVL
APEGRPRTPMMIMDRKVIATQTAEGLRVAGQVEIASFDAAPDWRRAEIMRDLALKLFPAL
PRDLPANRVRYWLGRRPSMPDGLPCIGPSSRSIDIIHAFGHGHIGLGSSARTGRLVGQLL
AGQAPEIDLAPFSARRF
>MCY3982039_1 FAD-dependent oxidoreductase|Alphaproteobacteria bacterium||a-proteobacteria|598
MLYAGVMGETGHIVVIGAGIVGTATACYLRRDGHEVTLIDPEPPGTMTSFGNAGAISSHA
CLPQTGPGPLLNAPHWLLDPLGPLFIRWRHLPEFLPWLIRFIQAGRPEPMRRQMDAMAAL
HRLALEAHLDLAAEAGITGLIRQNGTLTVYESTDSFRTAAAGRDSQRQRGFEVEELSGDE
LRQLEPGLAPIFPHAAFFPGGAHSIDPGALAAGLATAFIRGSGRVLAARVAGFDFDDNRP
VAARTEAGAVAADGFVIAAGAWSAGLAEMLGEKVVLESERGYHLTLADPGIEIRRPISFH
DRKFMATPMEMGLRLAGTAEFAGLEAPPNWKRIEPLRAHARKAFRGIHAEEGSCWMGNRP
ATPDSLPVLGASQLHRNVWYGFGHGHLGLTAGPISGRHIADLAAGRPPAIDLAPYRIDRF
>WP_298688933_1 FAD-dependent oxidoreductase|uncultured Dongia sp_||a-proteobacteria|599
MGNRHFIVIGAGIVGISTALYLQKDGHRVTVIDKVGPGEGTSKGNAAVIATESCVPVATP
GVLWDVPKMLMDPLGPLAIRWSYLPKIAPWLLRFVAASSEKRVEQISITLRSALVQALAA
HKELAALAGQSLMIKDTGWLGVFEGDEKFKSYQWDLDLQTRRGVKFQVLKQEEIRQFEPS
LQPIYRHAVYYPENSYVTDNFALVQRLANQFVAQGGTLVQAPVEGFEIGADGPTAVRAGG
KAYACDAVVVAAGAWSKKLSQMLGHNVPLDTERGYHVTLPRAEKRPRMPLYSGDHSFAIT
PLDVGLRFAGTVELGGLEAAPNYARAEKLMKHGRRMFGEMDETGRTDWMGFRPSMPDSVP
VISQGGRFKNTYFGFGHGHIGLTLGPVTGRIISDLVANRDPGLDMQPFRIDRF
>WP_153363323_1 FAD-binding oxidoreductase|Rhizobium sp_ ICMP 5592||a-proteobacteria|600
MPNTAPKHIAVIGCGIVGACSALALLKDGHRVTIIEPGEPGDRQAASYGNGAFLSPASII
PMSVPGLWKKVPAYLLDPEGPLTIRWRHLLPLAPWLLRFLSAGSTLAKVQRTAKILSSLL
SDAPMRHRAIAADCGQADMIRQDGLLYVYPDRASFEADGFAWQLRRDNGVAWRELSGEEL
HAFEPSLNRRYTFAALVEAGGHCVDPGAYVSLLVQRALGEGARLVKAGATGFRIKDGRLT
AVDTDAGPVECNGAVIAAGIQSKALARMVGDRISLESERGYHVELVDPKTGPRIPIMPSD
GKMANTMMPGRLRASGQVELASVDAAPDWKRADILLRQLLSTYPDLGKNSEDLTVLRWQG
NRPSTPDGLPVISRSSATPDVVHAFGHGHVGLAAAPKTGELVAASFSRLPPPIDIGPFAA
SRFR
>WP_280807628_1 FAD-dependent oxidoreductase|Variovorax boronicumulans||b-proteobacteria|601
MTVARSSFGTDGDARRHVVVIGAGAVGCATAIEALRAGLRVTLLEPEDPGGPQATSYGNA
GWLSSHSVVPPALPGAWRKVPGWLADPLGPLAVRWHYLPRALPWLLRYLASGWTEARVQR
TADALRTLLADAPALHAQLAAEAGVPQLIERRGLLHAYRSRAEFEDDALGWRVRGRVGVH
WEEWPTDELRRREPDLDARYTLGIFVPEAGHCRNPGIYVAALAQHAVAMGAERIFGRATG
FRIEGGRLRAVRTNDGDIACDAAAICAGAYSRPLAAAADSPVPLDTERGYHVVIEGATVG
PRTPVMVADGKLIAHWMDGGLRAAGQVEIGGLDAEPDWRRAEILHRHLQSMFPALAERGG
ARTFKHWLGRRPSMPDGLPCIGPSAASADVVLAFGHGHVGLCGSARTGRLAAQLLAGVEP
ETPLAPFDPGRFR
>WP_145896983_1 FAD-dependent oxidoreductase|Caenimonas sedimenti||b-proteobacteria|602
MHLAVLGTGIVGACTAAWLQRDGHRITFVSPTPPGEACSFGNAGSLSPSACLPVGMPGMW
KQVPAWLRDPDGPLRIEPSYLPTVLPWLLRFVRASSRAEVVRIATALRCLLAPIFESYAP
LLAHAQAEHLVRRSGCLYVYSSGHAAAKWQWGMNLRRQLGVDLRDVDEAALAQLEPDLRG
RFRFGILAPDNGSTVDPSALVKALHAQCVADGAQSLNDAAIGFDSSSDRVTAVRLLSGGR
LECEGVVVATGAWSRALAQSLGLSVPLETQRGYHVTVQSSNLALRHTVMAPEYNLMVNPM
AMGLRLAGSVEFAGLKRQPDYRRADVLLAKGREMFPHLDVSRTSRWMGHRPCLPDSLPVI
GRAPRLQNAWLAFGHGHVGMCGGATTGREVAHLVAGRAPQVDLAPFRPDRF
>WP_073135383_1 FAD-binding oxidoreductase|Roseomonas rosea||a-proteobacteria|603
MRAEPTPGGAHLVVIGAGIIGAATALAALDRGLRVTILDPGPPGGEQAASYGNGCWLSVM
SVIPPAVPGLWKQVPAFLRDPLGPLAIRWSYLPRALPWLWAYLRSGWTEARVLATARALH
NLLADAPALHRALAERAGVGELIRRDGLMYVYPSRAEFEREAMGFRIRRAVGLRWKEIGP
EEMRQLQPELDPRYGFGALFEEAGHCTDPGAYVAALVDRAVAEGATLRRAKATGFRLEGG
RLKAVRTGEGEILADRAVIAAGAHSKPLSAAAGSRVPLETERGYHAVILGAQTGPRIPIM
PSDGKMGITATRAGLRASGQVEIAGLAAAPNWKRAEILRDHLLRAFPKLPRDLPPEKLAF
WMGHRPSMPDGLPCLGHAAATPDIVLAFGHGHVGLVAGPRSGEAAAALAAGGEPGIDLRP
YDPRRFG
>WP_315841160_1 FAD-dependent oxidoreductase|Tardiphaga sp_ 709||a-proteobacteria|604
MHIVVIGTGIVGACTAAWLQRDGHAVTFVDPLEAGEACSFGNAGSLSPSACLPVGMPGMW
KKVPRWLLDPLGPLTVRWAYAPRVAPWLLRLLHHSSREEVTRIATALRTLLEPIFDCYDP
LLTHADAQELVRRSGCLYVFSSRETATQWSWGMNLRRSLGVKMQDVDQDELETLEPDLKG
RFRFGILAPENGSTSDPSALVKVLYNRCITDGARHVRDRVRGFEREGKRVTAVRLERGEP
LAADGVVVAAGAWSGALAASLDSPVMLETQRGYHVTVQSSNLTLRHTVMAVEHNLMVNPM
AMGLRLAGTVEFAGLKAAPNMARADALLRQGQQLFPHLDTSSYTRWMGHRPCHPDSLPVI
GPVRAVDNAWLAFGHGHMGMCMGAATGREIAHLVAGRPTQVDLTPFSPERFR
>WP_306868114_1 FAD-binding oxidoreductase|Neorhizobium galegae||a-proteobacteria|605
MHVVVIGAGIVGAATALELLKHGYEVTIVEPEQPGGRHAASYGNSGWLSPASIIPMSMPG
LWRKVPGYLADPSGPLTIRWRHLARLAPWLLRFMLAGSTAAKVERTARILASLLHDAPAR
HEALAEKIGRPDLIRRKGLLYVYPDRAAFGAEAFAWRLRHENGISYRELSSAELHALEPN
LALRYSFAAFVEDGGHCADPGGYVAAIVDHAVDLGAQRINAKATGFNLAGNRLSGVRTEA
GIVACDKAVIAAGIHSKKLAALAGDTIPIQSERGYHVVIPHDLVRGEMPIMPSDGRMGNN
PTLAGLRIAGQVELASVEARPNWSRADILLKHARGTYPALSGISEDRTIDRWMGHRPSTP
DGLPVIGFSKSSEDIVHAFGHGHVGLAAGPVSGALVAGLIAGRQCAIDLSALSAARFR
>WP_309139562_1 FAD-binding oxidoreductase|Siccirubricoccus sp_ G192||a-proteobacteria|606
MATPLHVVVIGAGIVGACTALELLRDGHRVTILEPGPPGGEQAASYGNGCWLSPMSVIPP
AGPGLWKKVPGFLTDPLGPLAIRWRYLPKVAPWLLRYLRSGWTEARVARTARALRAMLQG
APALHAALAEAAGVGHLIERRGLMYVYPSRAEFEAEAMAWRIRRQVGIDWIELSADELRQ
REPALDRRYGFGVLVEEGGHCRDPGAYVAALVALAEAEGAVLARQHATGFRIEGGRLRAV
RTEAGEIAADRAVIAAGAHSRALAAAAGDRLPLETERGYHAVIERPEAGPRTPLMPSDGK
MSITMTDRGLRVSGQVEIAGLAAAPNWRRAEILRDHLLRSFPDLPRNLPAGRVRFWMGHR
PSMPDGLPCLGPASATADILHAFGHGHVGLVAAPRSARIVAQMLAGRAPELDPAPYDPRR
FR
>WP_308367484_1 MULTISPECIES_ FAD-dependent oxidoreductase|unclassified Microbulbifer||g-proteobacteria|607
MNSVEVDTLVVGAGVIGTAIAEQLQSRGDRVLLVDRAEPGSGCSSGNAGHFATDAVLPLA
NPQTILSIPKMLMDPLGPLVIRWSYLPSMLPWLLRFARAALPANARASARTLRELNRRSI
ASFDRLLARTGLQDLMVKRGALTLYQTEKGRRTHRATVAVLRDYGIEIEELDTGALRELE
PALSESLVGGLYFPNTAHTVNPLRLVRELARVFRAGGGTFERAEVQRLTPQADGEVAVQL
DNGALNARRVIVAAGAWSKSLAAQLGCRVPLDTERGYHLMLPQPSVELERPVVSFERSFV
ITPMEDGLRLAGTVELAGLKAPPNYRRADILYRHAEAILPGLRRDDAQRWMGFRPSLPDS
LPVIGRAPNRKNIYFAFGHQHLGLTQAAITAEIIADLVEGRPPEVDIRPLAVDRF
>WP_085595179_1 FAD-binding oxidoreductase|Thalassospira sp_ MCCC 1A01428||a-proteobacteria|608
MSEPQHVLVIGAGIIGVNVGLSLQKQGFVVTLADRDAPGRGTSFGNAGGIAATECAPISM
PGTLRHVPGWLMDPTGPLSLRLSYLPQMLPWLLRFLVAGRRSNVEKIATELAALLHCAWD
DYAPLIRDAKLQDAVFKDGALAVYRTQQGRRAADYSIDLRRRNGVVLTDISCDQIYEMEP
DLAPIFTCGVIEENWGRVLDPFKIVTGLYQLFLDRGGKFETAEIVDFVYRDGRPHAAINQ
IGDNITFDKVVVCCGAWSKQLASRLGNKVPLDTERGYNTTVPYHGVTLNHMVISADDSIV
LTPMEMGIRVGGAVELAGLKAAPNYDRAKALFAKGQQVLPGLRDEGGTQWMGFRPSMPDS
KPVISSSSRHDNTFFAFGHGHLGLTMAATTGRLLADLVAGNPATLDMTPYRINRF
>WP_135262668_1 FAD-dependent oxidoreductase|Ramlibacter henchirensis||b-proteobacteria|609
MHLVVLGTGIVGTCAAAWLQRDGHRITFVSPVPPGEACSFGNAGSLSPSACLPVGMPGMW
KQVPGWLRDPEGPLAIRPAYLPTVLPWLMRFLRHSTREEVVRIATAMRGLLAPIFDSYGP
LLERAGATQLVRRTGCLYVYGSSQSAARWRWGMDLRRSLDVELRDVGEEELAQLEPDLRG
RFRFGILAPDNGSTLDPEALVKALHRQCLADGAQMVPGEATGFERRGDTVTAVRLASGQT
LPCDGVVIAAGAWSRQLTAQLGTRVPLETQRGYHVTVQSNNLQLRHTVFASEYNLMVNPM
AMGLRLAGSVEFAGLKPPPNYGRADVLLAKGREMFPHLDSSRIKRWMGHRPCLPDSLPVI
GRAPRIANAWLAFGHGHVGMCAGASTGRELAHLVAGRPTQVDLRPFAPDRF
>WP_097523080_1 FAD-binding oxidoreductase|Sinorhizobium sp_ BJ1||a-proteobacteria|610
MKSDLGQHVIVIGCGIIGACTAHALLEDGWRVTLVEPGVPGGVQAASFGNGAFISPASIV
PMSTPGLWKRVPAYLLSSESPFTIRWSYLPRLFPWLFRFILTGSTVRKVEQTARSLNLLL
KDCVLHHQALAKRCGCEHFIRKDGLLYAYPSRHAFESDTLAWRLRRENGVKWRELEGEDL
RSLEPALDSRYLFAALVEDGGNCTDPGGYVSSLAASAVAFGANLVKARAIGFNFSESALK
SVRTDKGDLLCDKAVVAAGVYSPPLASTAGDTVPLESERGYHVEIEVPGSTPKIPIMPSD
GRMANCVVSGNLRAAGQVELASLEAGPNWRRADLLLRQLIETYPTVGLARKDLKIKRWMG
HRPSTPDGLPVIGFSSTSRDIVYAFGHGHIGLAAGPRTAKAVSDLLVGRRSDLDVVSFSA
ARFKRERFYCLRRWRKAN
>MDC1171436_1 FAD-binding oxidoreductase|Alphaproteobacteria bacterium||a-proteobacteria|611
MIDDNQTKKILVLGAGIVGICNALALREKGFEVTLIDKNEPSDATSYGNAGVISQWACIP
QSMPGLWKKVPKWLFDPNGPLSIRWSYLPRMTPWLIKFLKAGRPERIPAISDAMFNLNRP
NLDLYKQLLRGTGEENLITDCSYLYVSRKLNGLNLNTFEWRLREERGVPFEQISGDQARD
IEPDLSLDIKSAALIKDQGRTINPGRLGKVLALKAAKLGVSFLKAEIAKIKPSSHGGYDV
FTDRGTQTAASVVLTAGVWSAQLLEQLGVRVALEAERGYHLVFKDPCVNLTHSVLDSDNK
FVSSSMEMGMRSAGTAEFAGIDAPPDYRRARVFEKHAKSLFPTLNTESIEEWMGRRPSTP
DSVPYIGEVPGFPRLFYGFGHGHLGLTGAPMTARMVSALVSNEPLNIDMKPYRLDRFDRS
>WP_050476721_1 FAD-binding oxidoreductase|Herbaspirillum rhizosphaerae||b-proteobacteria|612
MSLTSSPSSGHSSSPSSVPRRVVIIGAGAIGAMSALHALDQGLQVTIVDPGKPGGEHASS
YGNAGWLSSHSILPPSEPGVWKKVPGFLLDPLGPLSIRWRYLPRTLPWLLRYLIAGSTEA
RITGTAKALRTLLAGAAPLHRQIADKAGVGELIELTGLLHVYRSRQHFESDARGWRIRRE
LGIGWEELEANELRRREPDLDPGYGFGVFIHEAGHCRNPGAYIAALVQHACDRGARLRAV
KATGFRFAGDRLAAVQTEEGEIVCDAAVIAAGAQAKMLAAQAGDKVPLETERGYHAMVED
PEGRPRTPMMIMDRKVIATQTELGLRVAGQVEIASFEAEPDWRRAEIMRDLALQLFPALP
RDLPASRVRYWLGRRPSMPDGLPCIGPSTRSTDVIHAFGHGHIGLGTSARTGRLVAQLLT
GQAAEIDLAPFSAQRFQMKK
>WP_307612111_1 FAD-dependent oxidoreductase|Variovorax boronicumulans||b-proteobacteria|613
MTVARSSFSSGGDERRHVVVIGAGAVGCATAIEALRAGLRVTLLEPEAPGGLHATSYGNA
GWLSSHSVVPPALPGAWRKVPGWLADPLGPLAVRWRYLPRALPWLLRYLASGWTEARVQR
TADALRTLLADAPVLHAQLAAEAGVPELIERRGLLHAYRSRAEFEDDALGWRVRGRVGVQ
WDEWSADELRRREPDLDARYTLGIFVPEAGHCRNPGAYVAALARHAVDAGAERVFGRATG
FRIEGGRLRAVRTNYGEIACDAAAICAGAYSGPLAAAAGSSVPLDTERGYHVVIEGATVG
PRTPVMVADGKLIAHWMDGGLRAAGQVEIGGLDAEPDWRRAEILHRHLQSMFPALVETGG
AKAVKHWLGRRPSMPDGLPCIGSSAASADIVLAFGHGHVGLCGSARTGRLAAQLLAGVEP
ETPLAPFDPQRFS
>WP_249127078_1 FAD-dependent oxidoreductase|Brucella oryzae||a-proteobacteria|615
MDGNEADSEQTVCVIGGGLLGLFSALTLQEQGKQVRLIEREEVGGRQGASFGNGCWINSG
AIMPISVPGLWREVPGYLIDPDGPFTVRWKYLPSLVGWLLRFIWAGRNWKNIEEQIKQRL
PLLDNAVAEYKLRANQAGVEHLIRSNGTMYIYRDRNELEADNRAWELRRRHNIRVRLIKT
DELRQLEPALSSDYRYGMMIEDAAILVDPSAYCRALGKLFTARGGRIVQAEVKGFDLDGN
RLTGLKTDKGRLACMQAVIAAGAWSGILAAKLGDRIPLISERGYHMTISDPGFSVNRGIM
HANGKMAIVPSSTGLRLAGQVELASLAAPPRWKRAHILLGYAKRAFPLLDHRIEQSEHDM
WLGHRPSTPDSLPVIDRSSACPDIAYAFGHGHTGVSMAPATARMIGRLLSARQLNDPVVQ
PFSAKRF
>WP_055890804_1 FAD-dependent oxidoreductase|Ramlibacter sp_ Leaf400||b-proteobacteria|616
MHLVVLGTGIVGTCAGAWLQRDGHRITFVSPVPPGEACSFGNAGSLSPSACLPVGMPGMW
KQVPGWLRDPEGPLAIRPAYLPALLPWLLRFLRHSSREEVVRIATAMRGLLAPIFESYAP
LLERAGATHLVRRTGCLYVYGSGPSAARWRWGMDLRRGLGVELRDIGEDELAQMAPDLRG
RFRFGILAPENGSTLDPEALVKALHAQCIADGAVTVQDTATGFEKRSDTVTAVRLASGQM
LPCDGVVVASGAWSRPLAAQLGSEVPLETQRGYHVTVQSNNLQLRHTVMAPEYNLMVNPM
AMGLRLAGSVEFAGLAPPPNYHRADVLLAKGREMFPHLDSSRTTRWMGHRPCLPDSLPVI
GRAPRTANAWLAFGHGHVGMCAGASTGRELAHLVAGRPTQVDLRPFAPDRFRTFHS
>MCA3422062_1 FAD-binding oxidoreductase|Roseomonas sp_||a-proteobacteria|617
MSMARHVVVIGAGAVGAASALVALKEGYRVTILDPGEPGGEQAASYGNGCWLSPMSVIPP
AVPGIWKKLPKFLSDPLGPLAIRWSYLPKVAPWLIRYLASGWRWEDVARTAHALRPLVQD
APRLHKALADQAGVGHLIERRGLMYIYPSRADFEAERKAWEIRHQVGVRWIELDADELRQ
REPELDRRYGFGIFVDEGGHCTDPGAYVAALIALAQAEGAKLHRDRATGFRIEAGRLRAV
TTGQGEVACDAAVIAAGVHSKPLARAAGDDVPLESERGYHAEISAPEVAPRHGLMPSDGK
MSIMRTARGLRCAGQVEIAGIDAAPNWQRAEILKNHLLGCFPGLPRDLPTERVKFWLGHR
PSMPDGMPCLGPSRASPDVIHAFGHGHTGLVAAARTGEVVAALLARRAPPIPIAAFDSRR
FKAFF
>WP_205657477_1 FAD-binding oxidoreductase|Aliamphritea spongicola||g-proteobacteria|618
MNALQTAPQVTVIGAGIVGICCALALQKKGFQVRVVDKFAPGEATSFGNAGVLAECGCVP
VNLPGFVSKVPQLMLDPQGPLSISAGYMHRIAPWGISFMLNSRRSKFEQVADAMSSLLSG
ATARHVALAAEHGASDWVCASPYYYLYRDETDFMADRTAWQAREQRGITYDILQGDGLAQ
AEPAIAEEYRYAVSLHGHGFSRNPEKLVKALAASFVEKGGELVQAEIRDVIVEDNQPVGL
LTHKGVLPVSKLVVAAGVWSRQLAARFDRDIPLQSERGYHVEVHNPGISLQQPIMYAAGK
LVATPVENGIRFAGLVEFAELDSLPDRNFCHRLLYHARRLFPTICLDDFTEWMGNRPSMP
DSLPVISRSENFSDVFYAFGHQHMGLTLGPHTGELIADLVSGARPGVDLQPFSISRF
>WP_184483970_1 FAD-binding oxidoreductase|Neoroseomonas alkaliterrae||a-proteobacteria|619
MTRHVVVIGAGIVGACSAVEALREGFRVTILDPADPGGEQAASYGNGCWLSPMSVIPPAV
PGLWRKVPKFLMDPLGPLAIRWSYLPRVAPWLMRYLRSGWTWERVAETARALRPLVVDAP
ALHKALAEEAGVGHLIERRGLIYIYPSRADFEAEAKAWEIRHAVGVRWLELGAEELRQRE
PDLDRRYGFGVMVEEGGHCTDPGAYTAALVAHAVAQGARLVRARATGFAIEGGRLAAVRT
DAGEVAADAAVIAAGAFAKPLAAAAGDRVPLETERGYHAEVAAPEVAPRHGLMPSDGKMS
IMRTARGLRCAGQVEIAGLDAAPNWKRAEILRDHLLRCFPGLPRDLPAERVKVWLGHRPS
MPDGKPCLGRSRASADILHAFGHGHTGLVAGARTGRVVAALLAGREPEIPIAPFDPARFA
>WP_053845401_1 FAD-dependent oxidoreductase|Paracidovorax avenae||b-proteobacteria|620
MPAQADQRRHVAVIGAGIVGTACAIEILRTGRSVTLLDPHAPGGPEATSYGNAGWLSSHS
ILPPSGPGMWKQLPGYLLDPQGPLTVRWGYLPRALPWLWRFLRSGRTPARVARTAHALRQ
LLRDAPALHARLADEAGVPHLVAQRGLLHVYRSRADFATDALGWRLRGEEGIAFRTLEAG
ELRSQEPELMPGYGFGVRVDEAGHCANPGAYLGALAAHAQSLGARRVAARAIGLRIASGR
LAAVRTDAGDIPCDAAVIAAGAYSRPLARDAGDRVWLDTERGYHAMLDLRARPGEAPPPG
PRTSTMVMDRKLIVHQMEHGLRVAGQVEIAGLQAAPDWRRARILLEHLFALYPALPRPAL
ESSARFWLGRRPSTSDGLPCIGPATGCADVVHAYGHGHVGLGSSARTGRVVAQLLDGCPP
EIDIAPFSPGRWRR
>ASU39731_1 amino acid dehydrogenase|Herbaspirillum sp_ meg3||b-proteobacteria|621
MSPISSSSSAHSVTPASSSSSPSVSRQVVIIGAGAIGAMSALHALDQGMQVTIVDPGTPG
GEHASSYGNAGWLSSHSILPPSEPGVWKKVPGFLLDPLGPLSIRWRYLPRTLPWLLRYLI
AGSTEARITETAKALRTLLAGAAPLHQQIAEKAGVGQLIELSGLLHVYRSRQHFEGDARG
WRIRRELGIGWEEIEAEELHQREPDLDPGYGFGVFIHEAGHCRNPGAYIAGLIQHACDRG
ARLRAVKATGLRFAGDRLAAVQTEEGEIVCDAAVIAAGAQAKMLAAQAGDNVPLETERGY
HAMVEHPEGRPRTPMMMMDRKVIATQTELGLRVAGQVEIASFEAEPDWRRAEIMRDLALQ
LFPALPRDLPASRVRYWLGRRPSMPDGLPCIGPSTRSADVIHAFGHGHIGLGTSARTGRL
VAQLLSGQKPEIDLAPFSAQRF
>MCH8888551_1 FAD-dependent oxidoreductase|SAR324 cluster bacterium||d-proteobacteria|622
MSETGGGGSASNTAGNPASDASRDMIVIGAGIVGICCALYLQRDGHRVTVLDPQEPGGGA
SFGNSGIFATDHCAPNAKPGLLWELPRMLLDPLGPLTLRWRYLPRALPWLWRFLAAGRPQ
AVEAASLALHALNLQAMEAYRPLLDDAQAHGLIRKNGWLLVYESTAAFERARPLKIDLRH
KRGVPLEVLDAKGVRELEPALTPAVRHGVYFPEVSQTTDPFALVQALAADFRRRGGVIQT
GRVTGFGFGPGGVEKVHTDGGPFPADGVVLAAGAHSKTLARRLGAKVPLDTERGYHAMLP
DPGISLKVPVISGDFHCAMTPMDGGLRVGGSVELAGVDAPPNYARADKLVSVAKRVLPGL
NDAGVTRWMGRRPSMPDSLPVIGPSPRVPNAFFAFGHGMLGLTHGALTGRIVADLVAGRA
PPLDLTPYRPERF
>MCA0212158_1 FAD-dependent oxidoreductase|Pseudomonadota bacterium||Proteobacteriota|623
MHITVLGTGIVGTCTAAWLQRDGHRITFVSPLPAGEACSFGNAGSLSPSACLPVGLPGMW
KQVPGWLRDPDGPLTIRAAYLPVVLPWLVRFLRHSRRDEVVRIATALRGLLAPIFESYAP
LLAHANAQHLVRHGGCLYVYSSQQAAARWQWGMNLRRSLGVDLQDVDRDTLEQLEPDLKG
RFRFGILAPDNGSTLDPSQLVKALHAQCLADGAQMLQGEAAGFEQQGGRVRAVRLADGRR
IECDGVVVAAGAWCAPLARALGLRVPLESQRGYHVTVQSSNLALHHTVMAPEYNLMVNPM
AMGLRLAGSVEFAGLAPPPNYRRADVLLAKGQEMFPHLDTSRTTRWMGHRPCLPDSLPVI
GRAPALDNAWLAFGHGHVGMCGGATTGREVAHLVAGRTPQVDLAPFRPDRF
>WP_293797935_1 FAD-dependent oxidoreductase|uncultured Bosea sp_||a-proteobacteria|624
MPGVAPTHCVIIGSGIVGACCALELARAGHAVTLMDSGEPAGRQSASYGHGCWISPASVV
PMSMPGLWKKVPGYLLNPHGPLVIRWRHFPRLVPWLLRFLRAGSSVPRVEATARALSRLL
HDSPERHQALSREIGTPDLIRREGLLYAYPDRRAFEAEGLSWHLRRMTGLRWRELDAGAL
AAREPDLDKRYTFGVLAEDGAHCIDPAAYIAAIVAAARAHGAEVVRATAREILRDGTRVR
GVRTDSGVIACDRVVIAAGAWSKRLAHSGGDRIPLESERGYHGVIALGTGGPRHPVMPSD
GKMANTPTAAGLRLSGQVELASLDAPPNWSRVDILMAHARGTYPALAGTQEKSVDRWMGH
RPSTPDGLPVIGRSSCSPDIFYAFGHGHVGFAAGPATGRIVAQHVAGLPDAPDIAVFSPR
RFRLQA
>WP_116557277_1 FAD-dependent oxidoreductase|Pararhodobacter oceanensis||a-proteobacteria|625
MTDTKGHVTIIGAGIVGVSCAAFLQREGFDVTVIDRLEPGQGTSFGNAGSVSPSAILPVA
MPGMVKKLPRWLLDPLGPLTVRWSYLPWIAPWLLRFIRHASRDEALRVATAMRDLMGTVF
DDYRALLSPEDFAELFRRNGCLYVYGSGEELAAAKWSLDLRRNLGAEMVEIGGDDIRQLE
PALNRRFEHGIFAPENGSTIDPYRLVNSLADEVKRRGGKFVSAEVKDVVIGAEGPTALET
TAGRLPVDRLVLAAGAWSSPLAKKLGAKVPLETQRGYHVTFANPQIKVNRTVMWNTRSVF
INPMECGLRIAGTVELAGLKAAPNYARADKLTEIAREMFPGLDTAEQSKWMGHRPCLPDS
LPVIDRSPKFANTIFAFGHQHVGICSGGPTGRHVAALMAGKTPAIDLTPFSVNRF
>WP_052065681_1 FAD-binding oxidoreductase|Thalassospira australica||a-proteobacteria|626
MTKSRAETQSQKKNGQKAVVIGAGIVGVNIALALQDKGYDVTILDRGEPGMGASFGNAGG
IAVSKCAPIAMPGTLMNVPGWLMDPLGPLSVRWSYLPKMLPWLLRFVAASSKSRVEQIAT
EIAVLLNRAWEDYDPVIARAGLSDAVFKKEGAIAVYRSEASRRDAEYEIDLNRRNGIKIR
DLTKDEVLDLEPGIAPIFSCGVLDEDWGRVLDPYKIVKGIYQHFLDRGGEFKTADVTDFV
YRDGKPRAAMTSTGDQITFDVVVVACGAWSKSLAKRLGSPVPLDTERGYNTTVPYHDAKL
SRMLICADDGFVLTPLEHGIRVGGAVELGGLVAAPNYERAKALFAKGKEILPKLNAEGGT
EWMGFRPSMPDSKPVISKSPRHSNTFFAFGHGHLGLTMAATTGRLISDLVAGNQPPVDMT
PYRINRFSDFTGF
>MBX2831170_1 FAD-binding oxidoreductase|Rhodospirillales bacterium||a-proteobacteria|627
MTKSKSNAKTQNETGKKAVVIGAGIVGVNVGLALLKKGYDVTILDRGEPGRGTSFGNAGG
IAVSECAPIAMPGTLLNVPGWLMDPYGPLSIRWSYLPKMMPWLLRFIAASRKSRVEQIAS
ELATILNRVWEDYEPVIAEAGLGDAVFKKEGALGVYRSEKTRREAEYQIDVRRRQGIKIR
DVTKDEIRELEPDLAPIFACGVMEEDWGRVLDPFKIVTGLFKHFLDLGGKFQTAEVTDFV
YRDGQPRSAMTTSGDQITFDTLVVACGAWSKTLAKRLGSPVPLDTERGYNTTVPYHDVNL
SRTVISADDSIILTPMEMGIRVGGAVELGGLIAPPNYDRAKALFAKGKEVLPKLNAEGGT
EWMGFRPSMPDSKPVISKSPKHQNVFFSFGHGHLGLTMGATTARLISDLVTGSETPINMT
PYRINRF
>MCC9623835_1 FAD-binding oxidoreductase|Thalassospira sp_ MA62||a-proteobacteria|628
MTHPETSVSPNNSSAQKALVIGAGIVGVNVGLALINKGFDVTLVDRDQPGMGASFGNAGG
IAVSECAPIAMPGTLMNVPGWLMDPLGPLSVRWGYLPKMMPWLLRFLANSSKSRVEKIAS
ELAVILNRAWDDYDPVIRDAGLVDAVHKKAGAMAVYRSEAGRRSVDYAIDLRRRNGIKLR
DLTRDEVRDIEPDLAPIFACGVMEEDWGHVIDPHKIVTGIFKHFMDRGGKFETAEITNFV
FHDGKPGAAVSQVGDLYAFDKVVVASGAWSKNLAKQLGSTVPLDTERGYNTTVPYHDAKL
SRMVVCAEDSFVLSPLEMGIRVGGAVELGGLVAAPNYARAKALFAKGKEVLPKLNGEGGT
EWMGFRPSVPDSKPIISKSPRHANVLFAFGHGHLGLTLGATTGRLIADLASDGQTPVDMT
PYRINRF
>WP_254690872_1 FAD-binding oxidoreductase|Shinella daejeonensis||a-proteobacteria|629
MTKHIAVVGSGIVGACVAAALVAEKHRVTLIEPGPVGGEQAASFGNGAWISPASVVPMSM
PGTWKKVPGYLLDPTGPLTIRWRDVPAMLPWLLRFLWAGCTEAKVERTAMALASLLSDAP
ARHRFLAAEIGRPEMVVSNGLLYVYPDRRAFMLDGLAWRLRKQNGVEWTELEGAALHERE
PSLGTHYGFGVFVAGGAHCVDPGAYVAAIKDHVIAMNGHLLPAVATGFSITGGRLKAVET
DAGPLACDAAVICAGIRSRALVRMCGDDVPLHSERGYHVVAQSLHEGPSIPVMTSDSKSA
NTPTRAGLRIAGQVEIATVDAPPNWRRSDLLLGQAAATYPSVREDLKSRRVSRWMGHRPS
TPDGLPVIDASTRSPDIIYAFGHGHVGLAAAPMTAHLVAGLVAGREPAVSLSPFSLDRFS
LWR
>WP_258501525_1 FAD-dependent oxidoreductase|Variovorax sp_ S12S4||b-proteobacteria|630
MTVARSFSADGAVRHAVVIGAGAVGSATAIEALRAGLRVTVVEPGEPGGPHATSYGNAGW
LSSHSVVPPALPGAWRKVPGWLADPLGPLALRWRYLPRALPWLLRYLASGWTKARVQRTA
DALRTLLADAPALHARLAAEAGVPQLIEQRGLLHAYRSREEFEGDALGWRVRGRTGVQWE
EWLEPTLREREPDLDARYTLGIFVPEAGHCRNPGAYVAAVAQHALKAGAQRMATRATGFR
IEGGRLRAVLTEAGEITCDAAAICAGARSGPLAAAAGSPVPLESERGYHVVIEGAAVGPR
TPTMVADGKLIAHWMDGGLRAAGQVEIGGLEASPDWRRAEILHRHLQSMFPALGDRAAES
VSVKHWLGHRPSLPDGLPCIGASKASADVVLAFGHGHVGLCGSARTGKLAAQLLAGTAPE
TPLAPFDPGRFS
>MBM3585397_1 FAD-dependent oxidoreductase|Alphaproteobacteria bacterium||a-proteobacteria|631
MAREYGTARRVVVIGAGIVGTACACWLARDGHAVTLVDRQAPGTATSFGNAGAISPGSIE
PLGTPGMLWQVPGWLLDPLGPLTVRWRHALRLAPFLTGLVRASSPARVARIAAELATYLP
DALKAYEPLLAESRLGHLVRRDGMLWVFDSDAAFAKGQASIALRRRYGVPVENVTGDAMR
QMEPALAPDLRHAVFLPDVGRVVDPAGLVTGLAQHLQRRGGQVMRAAVHEVTFGSDGPDA
IVTDRGTLPADAIIVAAGAWSSTLARRLGSVVPLETERGYHVTIPDPKVAPRRMIQPHGQ
GFLATPMTMGLRVAGTVELASLEAAPDWRRAEVLLAKARRLFPGIDTANATRWMGHRPSL
PDSKPVIGRSPMHKNVFYAFGHGHLGLTGAAATGRHIGDLVAGRPTAIDLKPFAIDRF
>WP_305671867_1 FAD-dependent oxidoreductase|Falsiroseomonas sp_||a-proteobacteria|632
MRIAVIGNGIVGTATAAWLQRDGHQVTFVDPLGPAEATSFGNAGSLSPSACLPVGMPGMW
KKVPGWLLDPLGPLAVRWWYAPVAAPWLMRFLKHSSRDEVVRIATALRGLLAPIFECYEP
LLQRANASGLMRRSGCLYVYSGAEAARQWAWGMNLRRSLGVEMRDVAEDELVALEPDLKG
RFRFGILAPENGSTLDPAAMTRALFEQCERDGAAVHRARVTGFRVKGGSVHALELEGGET
MEVEGVVLAGGAWSAKLANQLGPRIPLETQRGYHVTVASNNLALRHTVMAVEHNLMVNPM
QMGLRLAGSVEFAGLNAAPDFRRAAMLLARGKEMFPHLDTSSTSEWMGHRPCLPDSLPVI
GRAPRVDNAWFAFGHGHIGMCGAASTGREIAHLVAGRDPEIDLSAFAPTRWAA
>MCH7937994_1 FAD-binding oxidoreductase|Pseudomonadota bacterium||Proteobacteriota|633
MNKNPGDRRHVTVIGAGIVGMSCALHLLRDGHRVRVIDRLAPGEGCSYGNAGLFADYSFV
PLSLPGVLASAPKWLLDPLGPLAIRWRHAPKMLSWLLRFVRAGRPQRVAEICDALSPLLS
SALEEHLTLARGTDAEGLIRTQGYMYVYEDAVSAAKEALAWRLRIERGADVREIGGGEIR
EREPALAPIYEKGYFLPNLGFTVDPHGLVKGLGKHFAKSGGVMVLRDVLDVDIGPDGPRS
LVTGEGPVEVDQIVIAAGAWSGRLAARLGSPVPLQGERGYHVIVPDPGIELNSAVFAGGR
KFVATPVEPGIKFAGTSEFGGLEAPPNMARARVLLRHAKTMFPGINIENAREWSGFRPTL
PDSLPVIGRSPVFENVFFAFGHQHVGLTGGPRTGRIIADLVAGRTPNIDIRPFRADRF
>WP_074643044_1 FAD-binding oxidoreductase|Celeribacter baekdonensis||a-proteobacteria|634
MTQSQGKHIAVIGAGIVGVSTAAALLQEGHRVTVIDPASPGGPHAASYGNGAFISPASIL
PMSQPGLWRKVPRMLADPRGALTIRWRDLPALMPWLVRFLWAGATQDKVSRTARALSDLL
ADAPQRHVDLAARAGLSCMIVRNGLLYAFRERAEYEADAFGWRLRRDNGVAMAEIAGEAL
RRAAPALDPAYRFGILIKDGAHCTDPGGYVDGLATWQIAQGVVLRRDRVIGFDLSEGRLR
GLRCADGDVACEMAVIAAGMASAPLAASLGDPVPLAAERGYHVELSNAPITLDIPIMPQD
GKMANVSTRGGLRAAGQVEIAAPDAPPNWTRVEILFEHLKQSYPALAGATFSQAARWQGN
RPSTPDGKPVIGRSTRSGDVVYAFGHGHIGLASAPMTAALVADLVAGRQPVRDLTSFAPT
RFSLRQRETR
>WP_198787196_1 FAD-dependent oxidoreductase|Variovorax sp_ IB41||b-proteobacteria|635
MTVARSSFAPEGDARRHVVVIGAGAVGCATAIEALRAGLRVTLLEPEAPGGPQATSYGNA
GWLSSHSVVPPALPGAWRKVPGWLADPLGPLAVRWRYLPHALPWLLRYLASGWTEARVQR
TADALRTLLADAPALHAQLAAESGVPQLIEQRGLLHAYRSRAEFEDDALAWRVRERAGVR
WQEWPADELRSREPDLDARYTLGIFVPEAGHCRDPGAYVAALAQHAVDAGAERRVARGTG
FRIEAGRLRAVRTNYGDIACDAAAICAGAYSGPLAAAAGSPVPLDTERGYHVVIEGAVVG
PRTPVMVADGKLIAHWMDGGLRAAGQVEIGGLDAEPDWRRAEILHRHLQSMFPALAEMGG
GKAFKHWLGRRPSMPDGLPCIGPSAASADVVLAFGHGHVGLCGSARTGRLAAQLLAGIAP
ETPLAPFDPGRFS
>WP_189611363_1 FAD-dependent oxidoreductase|Pigmentiphaga litoralis||b-proteobacteria|636
MHVVVIGTGIVGVCTAAWLQRDGHQVTFLDPRDAGEACSFGNAGSLSPSACLPVGMPGMW
KKVPGWLLDPLGPLTVRGTYLPAAMPWLLRFLRHSRPAEVVRIATAMRNLLAPIFDNYGP
LLAHANAQALVRRTGCLYVYSGREIARQWQWGMDLRRRLGVEMRDVAQDELETLEPDLRG
KFRFGILAPENGSTLDPSELVKALYAQCMRDGASKVTDQATGFVRRGDTVTGVRLAQGEV
LACDGVVVAAGAWSGSLTRALGTRIPLETQRGYHVTVNSSNLQLKHTVMAVEHNMMVNPM
AKGLRLAGSVEFAGLKAPPDYRRSAVLLSRGKDMFPHLDASRSTEWMGHRPCLPDSMPVI
DRAPGVANVWLGFGHGHVGMCGGATTGREIANLVAGRPTGVDLAPFSAERF
>MBV2145092_1 FAD-binding oxidoreductase|Falsochrobactrum sp_ TDYN1||a-proteobacteria|637
MKMTKHIAVIGSGIVGACVAAALVTDNHRVTLIEPGPVGGEQAASYGNGAWVSPASIIPM
SVPGTWKKVPRYLLDPNGPLTIRWRHFPSMLPWLLRFLNAGFTKAKVERTARILTSLLND
APSRHQKLAEEISRPELIQAKGLLYVYPDRDAFEKDVLPWNLRKQNGVKWQELERANLHA
LEPTLSEQYNFGALVEQGVHCIDPGAYVAAIKDYVVACGGSFMPAAVTGFSVHSGKLNAV
QTNAGVVQCDAAVICAGIHSRKLIQICGDYVPLCSERGYHVVLEGMHEGPSIPIMTSDSK
SANTSTRSGLRIAGQVEMAPIEATPNWRRADILLAQAATTYSVVRNSLKGTNVSRWMGHR
PSTPDGLPVIDHSSLSDDIIYAFGHGHIGLATAPATAQLVADLIAKRDSFINLEPFMIRR
FKL
>WP_183688645_1 FAD-binding oxidoreductase|Rhizobium lusitanum||a-proteobacteria|638
MPNTAPKHIAVIGCGIVGACSALALLKDGHRVTIIEPGEPGDSQAASYGNGAFLSPASII
PMSVPGLWKKVPAYLLDPQGPLTIRWGHLLPLTPWLLRFLNAGSTLAKVQRTAKILSSLL
SDAPMRHRAIAADCGQPDMIRQDGLLYVYPDRASFEADAFAWRLRRDNGVGWRELSGEEL
HAFEPSLNRRYTFAALVGAGGHCTDPGAYVALLVQRALGDGARLVKASAIGFRIKDDRLT
AVDTDAGPIECDGAVIAAGIRSKALARMVGDRIPLESERGYHVEVVDPRTGPRIPIMPSD
GKMANTMMPGRLRASGQVELASVDAAPDWRRADILLRQLLSTYPALGNSPEDLTILRWQG
NRPSTPDGLPVISRSSATADVVHAFGHGHIGLAAGPKTGELVAASFSRRPPPIDIGPFAA
SRFR
>WP_192489074_1 FAD-binding oxidoreductase|Agrobacterium sp_ AGB01||a-proteobacteria|639
MTSHVVVIGAGIVGAATAIELLRDGHSVSIIEPEQPGGRQASSYGNSGWLSPASIIPMSM
PGLWKKVPGLIADPNGPLIIRWRNILRLAPWLLRFVSAGATVAKVERTARILSSLLHDAP
ARHEALAKEAGRSDLIVRKGLIYTYPDRAMFESEALAWRLRRDNGVVYRELSSDELHRLE
PALSKAYSFGVLVEQGGHCIDPGGYVGSLVDHAVALGAKRVRGKAIGFDISAGRLKGVKT
DAGSIACDRAVIAAGIHSKTLAAEAGDKVPLESERGYHVVIPHDVVTGAMPIMPGDGKMG
NNPTLAGLRIAGQVELASTATSPDKSRADILLGHAKRAYPALTKAFDEKRIDWWMGHRPS
TPDGLPVIGPSSATSDIIYAFGHGHVGLATGPASGRIVADLISGRPTSQHIAAFAASRFK
RIFA
>MAI15396_1 FAD-binding oxidoreductase|Rhodospirillaceae bacterium||a-proteobacteria|640
MTDQDTDVLVLGAGIVGICNAIALNEKGFNVTLVDRDEPSEATSFGNAGVISQWACIPQS
MPGLWKKVPKWLLDPSGPLSIRWSYFPRMLPWLVEFLKSGSVEKLPAIADAMLNLNRPNL
DLYKQLLKGTGHENLIEDCSYVFVTRSKTKMNLETLEWKLRRERGVPIQAITGDEARELE
PDLSPSIQNGVLINGQGRTTNPGRLGKVIAEKAIAQGVKYFKAEVKRIVPLTNGGYEIVT
DNGNKQASKLVLTAGVWSAKLLKDFGVNVLLEAERGYHLIFKEPDVTLKNSILDADNKFV
SSSMEMGMRSAGTAEFAGVDAPPNYKRAFIFKDHAKSLFPKLNTSSVQEWMGRRPSPPDS
VPYIGEVPGYPGLFYGFGHAHLGLTGAPMTGRMIAALASNQPLNIDMTPYRLDRF
>MBM3571406_1 FAD-dependent oxidoreductase|Alphaproteobacteria bacterium||a-proteobacteria|641
VDAGIVGISTALQLQRDGHRVAIYDPDPPGQGCSFGDCGAICVGNVTPAATPGILKSVPR
MLLAQDSPLTIDWRYLPRLAPWLWRFLMASRPDRVDAIATALAGLLANSYEAYQPLLRAA
GAADLFRRVGLLHVYRSDTAFRRALWMHQTRERLGVRTQWLDGHEVAQMEPALAPIFTRG
VLLPDYGHVTNPDRLSGVLAESFVRGGGALRRARVTGFDGFTATGPRILRSEIGDHAISK
VVIAAGAYSKPLARALGCKVPLDTERGYHAMLTAPGIDLRMPLMSGDGRFGITPMEHGLR
LAGTVEFAGLDAPPQWRRAEILIEQARPMFRALAADKPKFWMGRRPSLPDSLPVIGRSPQ
HRNAFFAFGRGHLGLTLGAVTGGLIADLVAGRPPAIDLAAYRPDRFN
>MDE0809360_1 FAD-binding oxidoreductase|Alphaproteobacteria bacterium||a-proteobacteria|642
MVERGHVKVIGAGVVGIATALTLQRDGHRVTVVDRLGPGEATSFGNAGGMAVTEMQPVSQ
PNTIWKVPGWLLDPEGPLAIRPAHLPRLAPWLWRFWRAGNIKRVVEIADAQAALNDRARA
DWAPLLAASNLENQVKTNGALTLYRTEKGYRADALSWKLRRERGVEAHELGPEEIRQLEP
DIGPGFTRGVLMPGWGHVLDPKRIVTGMAERFVADGGEIIRAEVNGVRIEAARVSALETS
AGGHAVDQLVVCAGAWSKRVAGWLGDRVSLESERGYHVTLPAAEVRLRRMLIMAEDQFVM
TPMSVGLRLAGTVEMGGLEAEPNMVRAKVLLKKARRVLPSLADAARVEGKTEWAGHRPAT
PDTIPVISASPRVGNVFYGFGHGHLGLTQAAVTGRLLADLVDGKSEKAMIQPFRVNRF
>NOG69884_1 FAD-binding oxidoreductase|Roseicella sp_ DB1501||a-proteobacteria|643
MHTAVIGAGIVGACTALALLREGHRVTLIEPGPPGGEQAASYGNGCWLSPMSVIPPATPG
LWRKVPGFVADPLGPLAIRWTYLPRVLPWLARYLAAGWTEARVARTAVALRAMLRDAPAL
HAALAAEAGVPGLIERRGLMYVYPSRAEFEAEAMAWRIRRQVGIEWLELPAEEMRQREPA
LDRRYGFGVLVEEGGHCRDPGAYVAALVAQAEAEGAARLARRATGFRIEGGRLRAVLTEA
GEVAADRAVIAAGAQSRALAAAAGDRLPLETERGYHAMIEGAETGPRTPLMPSDGKMSIT
MTDRGLRCAGQVEIAGLAAAPNWRRAEILRDHLLRSFPGLPRDLPAERVRVWMGHRPSMP
DGLPCIGPARGSADILHAFGHGHVGLVAGPRTARLVAALLAGRAPEIDPRPYDPGRFR
>MDA8051378_1 FAD-dependent oxidoreductase|Rhodospirillales bacterium||a-proteobacteria|644
MRDTLVLGAGVVGLSAALYLRRSGIAVTVLDPLGPAGGASFGNAGMLSPETAVPIALPGM
LREVPRWLTDPLGPLAVRLARLPRAAPWLARWLLASRLSRVLEISDAMRALHRRSLECWQ
ELLGPESFRELVRPSGHLQIWEGEAKGATAALEQRLRERHGIRAEPLGADELRQLVPGIA
RSVRHGLLVPANGFTANPQRIVAALAERFLHEGGEIVRERAMKLLPRASPGGFTVMTNLA
NREAARLVVAAGAWSRELLDPLGVKTALETERGYHAMLPAPSITPRLPISNKSRGFALTP
MEHGLRVAGTVEIAGLAAPPDERRAAVLVQHAKRLFPDLVHGEPSFWMSFRPSTPDSLPV
LGAVANRPGLFLDFGHGHFGMTGGPPSGRLLAALVSGRTPEIDPAPYAPTRFGR
>MBL8691633_1 FAD-binding oxidoreductase|Rhodospirillaceae bacterium||a-proteobacteria|645
MAPHKNIAVIGAGVVGTCIAAKLVEDGHGVTLIDPLEPGRATSYGNAGGIAATSLAPLSM
PGTIQKVPGWLMDPLGPLTIRWSYLPTLAPWLWRFWRAGTPEKVEKQADALSALLKRTYD
DWEPLWKAAGLDRLVKRDGCLRLYESKADYEADAADWKIKRDRGVRSEMIDRHEIRQLEP
DLAPIYEMAVLMPEWNFVTDPHRIVTGVADYATGRGLKHHRGKAVGVRTGASGIEAVITD
TGVVACDAAVVAAGAWSHEISGWLGSKVPLETERGYHMTLPKPNVEVRHTLHLGGWVMTP
MEMGLRLAGTVELAGRTAPPNWKRAEILVERAKRILPKLDATDGSPWMGHRPSLPDSLPV
IGGSPHHRNVFYAFGASHLGLTEGATTGALIADLVAGRTPSIDMTPYRIDRF
>WP_162595415_1 FAD-dependent oxidoreductase|Variovorax sp_ PBL-E5||b-proteobacteria|646
MIKANNNASRRVVVIGGGIVGMLTAWNLIRTGFEVTLLEREVFGLGCSTGNAGSVSAGSV
APLGMPGMWKQVPGWMLDPDGPLHIRGDHAIQVLPWLVRFLAASKPDSVERISHALKALT
APSIQIYQDVVDQIGARSLLQVTGQLQVYSSEEARQKDAAGWSLRRARGVTVQEVSRGEI
RDLEPAIAPAFTHGIYLPNEGMIINPSRLIRELGASIQKNGGVIKEVAVRGFEIDASKNV
RILAGNETIDADHIVVAAGAWSLPFASQLGDIVPLESQRGYHVMFSDSGVEIKRPVVASE
TKCFATPMEQGLRVAGTVEFGSLTAPTNSRRVEALLRHSKALFPSLRAAKYSEWMGNRPC
LPDSLPVIGRSSNYPSVYFAFGHGHLGMTCAPMTSKVITDLIAGKTPAIDIQAYRADRF
>CDX11383_1 D-amino-acid dehydrogenase|Mesorhizobium plurifarium||a-proteobacteria|647
MSATGAKHTVVIGAGIVGACCALELVRSGHEVTIVEVGTPGERHAASYGHGCWISPASVV
PLSTPGLWKQIPGYLLDPNGPIVIRWRHFGTLLPWLVRFVWAGASVSRVERTAIALSRLL
HDSPARHLALAAELAVPDLIRQEGLLYAYPDREAFEVEALSWRLREMIGLRLRELDREAL
AQREPSLAEKYTFGILVEDGAHCVDPGAYVAKIVSTAVGRGARIFCAKATGFTFEGTRLL
GVGTNNGLVKCDRAVVAAGAWSKALAKAAGDKIPLESERGYHGVVSTTGGGPNHPVMPSD
GKMANTPTRFGLRLSGQVELSSINAPPKWDRVDILLNHASRTYPALAALQTVAVDKWMGH
RPSTPDGLPVIGSSSRSPDVFYAFGHGHIGFASSPVTGCIAAAQLSGQCVDIRAFAPTRF
KLTGHKS
>WP_129159423_1 FAD-binding oxidoreductase|Bosea sp_ Tri-44||a-proteobacteria|648
MPGVAPTHCLIIGSGIVGACSALELARAGHAVTLIDSGEPAGRQSASYGHGCWISPASVV
PMSIPGLWKKVPGYLLNPHGPLVIRWRHFPRLVPWLLRFFRAGSSVPRVEATARALDRLL
HDSPERHEALSREVGAPELIRREGLLYAYPDRRAFEAESLSWHLRRMTGLRWRELDAAAL
AAREPDLDKRYAFGVLAEDGAHCTDPAAYIAAIVAAACAHGAKVRRATAREILSDGARVR
GVRTDTGVIACDRVVIAAGAWSKRLARSGGDRIPLESERGYHGVIALDTGGPRHPVMPSD
GKMANTPTAAGLRLSGQVELASLDAPPNWSRVDILVAHARGTYPALAGTQERPVDRWMGH
RPSTPDSLPVIGRSSRSPDIFYAFGHGHVGFAAAPATGRIVAQHVAGLPDAPDIAVFSPR
RFRLLA
>GIT20164_1 MAG_ amino acid dehydrogenase|Dehalococcoidia bacterium||chloroflexota|649
MPSSSDKKITVIGAGIVGICCACYLQRSGFEVTLVDREEPALQTSFGNAGGISPGSVTPL
GMPGIWKQIPRWLLDDNAPLVIKGHYLPKALPWLTRFALQSRTSRVRQISKALVAVNGPT
FDAYQPLLEEATLTQLFHRSGQLFLYRNRQDMEKDTLTHELRSESGASIEFLNSDEIREI
EPAITPIFEAGYLMPDNGHCKDPFGLASGLVKMFVNKGGRLVKVDVLDFSFDADGVSGLL
TSGAVINTRKVVIAAGIWSKTLCERLGIAIPLVSHRGYHATIQNSNISLRHMCFPVDYKF
AITPMTMGLRIAGTVEFAGLGDPPNYERVNKMVASCHAILEGLNSEHYTQWMGHRPCLPD
SLPIIGESQKHPNIFFAFGHGHQGLVGASQTGKVISEIARRAAPSMLLAPYSIDRF
>MDP6137317_1 FAD-dependent oxidoreductase|Arenicellales bacterium||g-proteobacteria|650
MSESTDTSVTVIGAGIVGICCACYLQRSGYQVTLIDREEPGMQTSFGNAGGISPGSVAPI
GMPGMWQQIPGWLVDDNGPLFIKARHFPKALPWLMRFISQSRRSRVLEISRALTALNGPT
FAAYQPLLEEADITGLFHKTGQLFVYHTRQNMEKDTFTRELRSASGASVEYLDSKSIQEI
EPALAPIFEAGYLMPDNGHCKDPLGLAQALAQMFVDKGGRLLKTEVQDFVFQTEGITGLL
TASGQLPATKVVVAAGIWSRELCLKLGLRVPLESHRGYHATLEEPGVSVQRMCFPVDYKF
AVTPMAMGLRIAGTVELAGLEEPPNYNRARKLVDVSRKLFPGLCTEKYTQWMGHRPCLPD
SLPVIGASPRHPGVYFAFGHGHQGLVGASQTGKVIDELIRGSELSMALQPFRIDRF
>MBI3495677_1 FAD-binding oxidoreductase|Pseudomonadota bacterium||Proteobacteriota|651
MTLHVTVLGAGVVGVCTALALRHTGFEVSLIDPGEPGGEQAASFGNAGWLSPASVVPISM
PGLWRKVPRILLDPHGPLTIRWTSLPRLLPWLLRFLYAGATVRRVEATARALRPLLEPAA
GLHAELAAAADVPNMIRRWGLLYIYPTRRDYENDALAWRLRRQNGLTWTELDKAALHQKL
PSLVDRYGFGAFVQAGAHCTDPGGYVAALARHAVALGVRRIRARATGFQIEATRLRAVAT
EDAPIVCDRAVVSAGIWSQTLARAAGDSIPLVSERGYHVVISDPEAIPDIPVQPSDTKMG
NTAMVHGLRAAGQVEFSSPDALPNWHRARVLLDHVLTTYKGLPSVVPEARISRWMGHRPS
TPDGLPVIGEASKSSDIVHAFGHGHVGLASAPVTASLVAAMIRGATPETKLTPYSAQRFR
GWWPRPAASLRTY
>WP_226784479_1 FAD-binding oxidoreductase|Neorhizobium xiangyangii||a-proteobacteria|652
MPGNAGKHTVVIGGGIVGACSALELLRAGHDVTVIDPIEPGGREGASYGHGCWISPASVV
PMSMPGLWKQVPRYLTDPKGPLVIRWRHLPQLAPWLIRFLLAGSSVPRVEATALALKNLL
QDSPDRHIALSNEVGASDLIRREGLLYAYPDRKAFEAEALSWHLRKITGLRWRELDRAAL
MEREPNLAPHYTFGVVADEGAHCTDPGDYVAKIASAAFTRGARHVRAAARGFAFAGNRLS
GVETDTGFIECDQAVVASGAWSKTLARLAGDKIPLESERGYHAVVSLDVGGPRSPVMPSD
GRMANTPTKSGLRLSGQVELASIDTPPNWHRADILVDHARRTYPELAKKEAPVIDRWMGH
RPSTPDGLPVIGPSSRSPDVFYAFGHGHVGFASGPITGQIAAAHLSGPSPNFDIIPYSPR
RFRLRAA
>MBL6933625_1 FAD-binding oxidoreductase|Rhodospirillales bacterium||a-proteobacteria|653
MATPSGSNRKVTIVGAGVVGMSCAVHLLRDGHNVTVIDKDEPGLGCSFGNAGILAPTYCV
PLSMPGTVWNVPEWLFDPLGPLSVRWRDMPGLTPWFLRFILAGTAPRWPVSSNGLRSLHE
SCVRDFEALFQSMDAGHLIKKTGMIYAYESEKNFHKSSGNWEIIRQHGAQVEVLDGKKIQ
EMVPGISPACANGVFMPEDAQVISPLRVVETLVEEFKRNGGVIVRSEVRDIEIGSDGPTR
LVTDGGAVDLDALVIAAGALSARFCRRLGSPVPLVGERGYHVTLPDPGISTDMPVMSGDC
QFAMTTMEMGMRAAGTAEFANLEAPPNYQRARVLLKHVKRIFPTINTEGYSEWMGMRPSL
PDSLPVIGTSPNFSSTFFAFGHSHAGLMGSVITGRTISDLVSLRTPGLDPTPFRINRF
>MBM3531657_1 FAD-binding oxidoreductase|Alphaproteobacteria bacterium||a-proteobacteria|654
MRIDAEEGVLHGARAYLSHGLALNRRAILRTMSPHKNVAVVGAGIIGTCIAAKLVEDGHG
VTLIDPLEPGRATSYGNAGGIAATAMAPLSMPGTIRKVPGWLMDPLGPLTIRWSYLPRLA
PWLWRFWRAGTPEKVEKQADALAALLKRTYADWDPLWKAAGLDTLIKRDGCLRLYESRAA
YEADEPEWKLKRDRGVRMEIIDRHEIRQLEPQVAPIYELGVLTPEWNWVLDPHRIVTGVA
DYATGRGLRSWRGKAVAARIGANGVEAIVTDTGVVPCDAAVVAAGAWSHVAARWFGSEVP
LETERGYHMTLPKPGVEIRHTINLGGWVMTPMRMGLRLGGTVELAGLDAPPNWKRAEVLV
ERAKRALPGLDATDASPWMGHRPSLPDSLPVISASPHHRNVYFAFGAAHLGLTEGATTGA
LIADLVAGRTPSIDMTPYRVDRF
>WP_150670725_1 FAD-dependent oxidoreductase|Pandoraea anhela||b-proteobacteria|655
MSDSRPVVVIGGGLVGVCTAAYLQRAGHRVTIVDRQSARQAASLGNAGCINGSSVVPIAM
PGVLWQVPGWLMQPDGPLVLRWRYLPRMVPWLTRFVVASQPAQVAAQARALRALLGPALD
AYQPLLDDADANDLVTRRGYLIAYSSERGMTGDEGGMALRRDNGVQIETLDAGALREFEP
TLSNDFIGARYISETGHTSDPGALLARLTAQVVTRGGRIVDAAATAIETNGARAVAVHTD
KGREPASAVVVAAGAWSAPFVRQLGDSIVFDTERGYHVEIPTPQEMPSRPVMWAEGKLFA
TPMAGRLRGAGTVELAGLKAPPNWRRADLLLSQLHKMFPGAVQGVKSTQSVDGARWQGFR
PSTPDSLPVLGAASKVPNAFYAFGHGHVGLTAAASTGRAIATLVNGERPAIDLSPFSIGR
FR
>WP_162917505_1 FAD-dependent oxidoreductase|Dongia deserti||a-proteobacteria|656
MGRNVLVIGAGIVGCSAALWLQRDGHQVTIVDRSGPGEGASKGNASVIATESCIPVATPG
ILWDVPKYLADPLGPLAIRWSYLPKLAPWLWRFVRSSGEAKVEEISIALRALLVEALAAH
KELAKAAGCGDLIQDTGWLGIFESDAKFQSYQWDLELQKRRGVRFEILKAEEIRQFEPSL
QPIYKHAVYYPENSYVLDNYRLVRTLAEDVTRNGGRVLQDEIQDFEIGAVGPKAAIGKNG
RYDFDAVVIAAGAWSRLLSAKLGETVPLETERGYHVTLPHAEKRPRMPLYSGDHSFAVTP
LDIGLRFAGTVELGGLELPPNPGRNEVLLKHGRRMFGALDETGRSDWMGFRPSMPDSKPV
IDRGRRFKNAFFAFGHGHVGLTLGPITGKLIADLVSDRKPAIDLKPFAMDRF
>NCF26477_1 FAD-dependent oxidoreductase|Gammaproteobacteria bacterium||g-proteobacteria|657
MQENAQSITVLGAGVVGIACAVHLLRDGHRVTIIDRLPPGEACSSGNAGVFASYACLPVS
LPGLFWSVPGMLLDPAGALTIRMSYWLTLFPWLVKFLRAGRMEPMQSSARALSFLVNNSL
EQHRDLARGAGVDHLLRPAPLVYAYADEASLSKGLHTWDWRRPYGVEPRVVRGAELRELE
PALSEELPCAVVIDDCGHTTNPSLLVKGLADYAQRQGATLLQRDVIDIHPRDGGGVRLST
DDGDIMAEKIVIAAGAWSGKLAEQCGEAVPLEAERGYHLMLHDPGVELRSIVGSAKGKFL
ATPMDEGLRLAGTTEFAGLDAPPDYRRAEVLRSQVRDLFPDANIDDYSQWMGQRPSLPDS
VPVIGPSQRHAGIYYAFGHQHIGLTSAPKTGRLIADMVAGRTPNIDLGPYRVDRFQR
>WP_250940051_1 FAD-binding oxidoreductase|Allorhizobium sonneratiae||a-proteobacteria|658
MHVTVIGAGIVGACTALELLRDGHEVTIIEAGEPGGRQAASYGHGCWISPASVVPMSMPG
LWKQVPGYLLNPHGPLVIRWQHSVRLLPWLVRFLLAGSSLPRVERTAKALSSLLKDSPER
HMALAESIGQPELIKREGLLYAYPERADFEREKLAWHLRRLTGLVWRELDEKSLRAREPA
LSDHYRFGVLAEAGAHCIDPGRYVSALVQEAVTRGARLIKARALGFAMSGDRLIAVRTDQ
GEIACDRAVITAGVWSKVLARMAGDRIPLESERGYHGVIGAEVSGPAHPVMPSDGKMANT
PTAQGLRLSGQVELASVETPPNWKRVDILLDHAAKTYSGLANRQDMPVDRWMGHRPSTPD
GKPVIGTASSLRDVIHAFGHGHVGFASGPITGRLAADLVSGKPPERDLSPFSPQRFR
>WP_093808308_1 FAD-dependent oxidoreductase|Stappia sp_ ES_058||a-proteobacteria|659
MTDSFSVHIIGAGIIGLATAATLLARGHAVTLIDRNDPGSGASRGNASGIAWTDVAPLAS
PGVWRKAPGWLLDPLGPLSVRPSYAPAILPWMLRFLSASRPAAFKRSVSAIAALNAEALP
AWERLWAETGTGGRLRAEGCLDVFDKPGEVARARAGWQLQREHGIEVRELSADEIRDMEP
DLGPTVAGGAFLPGWSHLDDPHAMCLDLERVVIERGGTFLRGNVVSVIDTERGARLRMRD
GPVLHADKVVIACGAWSKRLAESLGEDVPLDTERGYNITVPEPGVSFRRFIMLAGYGFVM
SPIAQGLRIGGMVEFAGLTSPPNWARVDALVSRAKRMVPALSVEGGERWMGFRPSLPDSL
PVISQSRRAAHVCYAFGHAHHGLTQAATTGELVADMIAGRTPAINLAPYAIDRF
>WP_186770940_1 FAD-binding oxidoreductase|Siccirubricoccus deserti||a-proteobacteria|662
MSASDAPGLHTVVIGAGVVGACTALELLKAGHRVTILEPGPPGGEQAASYGNGCWLSPMS
VIPPAVPGLWKKVPGFIADPLGPLAIRWSYLPRVLPWLARYLASGWTEARVLRTARALRA
LLEDAPALHASLAGEAGVGALIERRGLMYIYPSRAEFETEAMAWRIRRQVGIDWIELSAD
ELRQREPALDRRYGFAALVEEGGHCRDPGAYVAALVALAEMQGARRVTARASGFRIEAGR
LRAVRTETGEIAADRAVIAAGAHSRVLAAAAGDRVPLETERGYHAMIEGAEIGPRTPMMP
SDGKMSITWTNRGLRCAGQVEIAGLEAMPNWRRAEILRDHLLRSFPGLPRDLPAERVRFW
MGHRPSMPDGLPCLGPASATADIVHAFGHGHVGLVAAPRSARVVAQFLAEVAPEIDTKPY
DARRFH
>WP_093212653_1 MULTISPECIES_ FAD-dependent oxidoreductase|unclassified Variovorax||b-proteobacteria|663
MTVARSFSAGDTRRHVVVIGAGAVGSATAVEALRAGLRVTVVEPGEPGGPQATSYGNAGW
LSSHSVVPPALPGAWRKVPGWLADPLGPLALRWRYLPRATPWLLRYLASGWTEARVQRTA
DAPALHAQLAAEAGVPQLIEQRGLLHAYRSREEFEGDALGWRVRGRVGIRWEEWNDDELR
RREPDLHARYTLGIFVPEAGHCRNPGAYVAALARHARDAGAERIAARATGFRIEGGRLRA
VRTEAGEIACDAAAVCAGARSGPLAAAAGSPVPLESERGYHVVVEDATAGPRTPTMVADG
KLIAHWMDGGLRAAGQVEIGGLEAAPDWRRAEILHRHLQSMFPGLATVAPSVPSPSVKHW
LGHRPSMPDGLPCIGPAAASADIVLAFGHGHVGLCGSARTGRVAAQLLAGATPEIATTPF
DPRRFS
>WP_111398738_1 FAD-dependent oxidoreductase|Humitalea rosea||a-proteobacteria|664
MHIAVIGNGIVGTATAAWLQRDGHRVSFVDPLGPAEATSFGNAGSLSPSACLPVGMPGMW
KKVPQWLLDPLGPLAVRWWYAPVAAPWLLRFLKHSSRDEVVRIATALRGLLTPIFECYEP
LLQRAGATALMTRSGCLYVYSGQEAARQWAWGMGLRRSLGVTMRDVAEEELVALEPDLKG
QFRFGILAPENGSTLDPAALTRAIFAQCERDGATVVRRRVTGFRQAGGSVTGLVLDGGET
MACDGVVLAGGAWSARIADRLGPSIPLETQRGYHVTVQSNNLALRHTVMAVEHNLMVNPM
SMGLRLAGSVEFAGLRAAPDFRRAQVLLQHGKAMFPHLDVSRTSEWMGHRPCLPDSLPVI
GRAPRVDNAWFAFGHGHIGMCGAASTGREIANLVAGRAPQIDLAPFAPTRFAA
>MBL6457078_1 FAD-dependent oxidoreductase|Belnapia mucosa||a-proteobacteria|665
MNLAVIGNGIVGTCCGAWLQRDGHTVTFIDPLGPAEATSFGNAGSLSPSACLPVGMPGMW
KRVPRWLLDPLGPLSVRWAYAPVAAPWLARFLRFSNPAEVTRIATALRGLLAPIFECYEP
LLQRAGGMSHMRRSGCLYVYSGREAAAQWQWGMTLRRRLGVELRDVEQDELEALEPDLKG
RFRFGLLAPENGSTPDPAALTRALFAQCERDGAQVVRRRVAALEARGGQVRAVRLEDGER
LEFDGVVLAGGAWSAKLAAQLGARIPLETQRGYHVTVESNNLGLRHTVMAVEHNLMVNPM
AMGLRLAGTVEFAGLRAAPDWRRADALLARGREMFPHLDASRTSRWMGHRPCLPDSLPVI
GRAPAAENAWLAFGHGHVGMCGAPATGREVANLVAGRAPELDIAPFDPQRFRRAA
>MBK8324279_1 FAD-dependent oxidoreductase|Betaproteobacteria bacterium||b-proteobacteria|666
MSARAIVVIGAGIVGVSCASYLRREGHEVLLLERDGPGEGTSMGNAGALSPGSCIPIAMP
GVFGKIPGWLSDPEGPLTIRPAYFLKVFPWLVRFTLSARAARVGKIADGLRALHRHVYDC
YEPLVANARCGDLIHRSGTLNVYRSEKAFEASRSDWTIRTDRGGECRPVHGAELREIEPA
LAPQFTHAMLIPDHGYVANPHRLVQVLAAQFVADGGRIEKQAVRTQARGPSGGLRVMLEG
GRAIDADRVVVAAGAWSTPLVAPLGVRIPLETQRGYHVTIQDAGVTPRVPVAVSEGKYYA
TPMEGGLRVAGTVEFAGLEAPPNFRRARRLLEQVREVYPAVRTEKFTEWMGHRPCLPDSL
PAIGSPRGLPGLFVAYGHGHNGMTSGPVTGRLIADFMAGRTPFIDPSPYSPDRF
>WP_188966578_1 FAD-binding oxidoreductase|Neoroseomonas lacus||a-proteobacteria|667
MTRHVAIIGAGIVGACSAIEALRLGFRVTIIDPAEPGGEQSASYGNGCWLSPMSVIPPAF
PGLWKKVPKFLMDPLGPLAIRWSYFPRVFPWLLRYLRAGWTWDSVEETARALRPLVVDAP
ALHLRIAEEAGVGHLIERRGLIYVYPTRAAFEAEAMAWEIRHRVGVRWIELDSNDLHQRE
PDLDRRYTFGVMVEEGGHCTDPGAYTAALVAHAVGQGAELRRAAATGFRIEAGRLKAVLT
DAGEVAADAAVIAAGAHSKPLAAAAGDQVPLETERGYHAEVSDPEVSPRHGLMPSDGKMS
VMRTRNGLRCAGQVEIAGLDAAPNWQRAEILRDHLLRCFPGLPRTLPTERVKVWMGHRPS
MPDGKPCLGPSRASADILHAFGHGHTGLVAAARTGRVVADLLTGQTPEIPIGAFNPRRFA
>WP_134168583_1 FAD-dependent oxidoreductase|Paraburkholderia caballeronis||b-proteobacteria|668
MTDTRPVAVIGGGLVGICTAAYLQRAGLPVLVIGRQTARDAASLGNAGCINGSSVVPVAM
PGVLWQVPGWLMQPDGPLVLRWRYLPRMAPWLARFVASSRPERVAAQARALRSLLGPALD
AYRPLLDDAHANDLLTQRGYLIAYSSREGMDGDAGGVALREQNGVAIDTLDANALREFEP
TLSPRFIGARYIAETGHTTPHALLARLTAHAVERGARIVDDEAVSIETNGAQAVAVHTRS
TRHDVRAVVVAAGAWSARFVSQLGDRVLLDTERGYHVEMPALPAMPSRPVMWAEGKLFAT
PMQGRLRAAGTVELAGLHAPPDWRRADLLLRQVREMFPQAGAASADSASVTRWQGFRPST
PDSLPVLGPASRVPNAFYAFGHGHVGLTAAASTGRAIAALVAGERAPLDLSPFSVARFR
>WP_044454045_1 FAD-dependent oxidoreductase|Pandoraea vervacti||b-proteobacteria|669
MSDSRPVVVIGGGLVGVCTAAYLQRAGRAVTLVDRQSARQAASLGNAGCINGSSVVPIAM
PGVLWQVPGWLMQPDGPLVLRWGYLPRMVPWLMRFIAASQPARVAAQARALRALLGPALD
AYQPLLDDAGANDLVTRRGYLIAYSSERGMAGDEGGMALRRENGVHIETLDAGALREFEP
TLSRDFIGARYISETGHTSDPGALLARLTAQVVARGGRVVDAAATAIETNGAQAVAVHTD
KGREAASAVVVAAGAWSAPFVRQLGDNLVFDTERGYHVEIAAPDEMPSRPVMWAEGKLFA
TPMDGRLRGAGTVELAGLQAPPNWRRADLLIRQLHKMFPGAVQGAKATQSVDGARWQGFR
PSTPDSLPVLGAASKVPNAFYAFGHGHVGLTAAASTGRIIAGLVSGDRPAIDLSPFSIGR
YR
>WP_104520627_1 FAD-dependent oxidoreductase|Rhodopila globiformis||a-proteobacteria|670
MSRVVVIGAGIVGLAAAIALLRDGHAVTLLDPGEPGGEQAASYGNGTLLNPSSVVPMAAP
GLWKKVPGYLADPLGPLTIRWSYLPWLVPWLRRFVQAGATPEKVAAIGRALQPLLADAPA
RHRALAEAAGVGDLITRQGVLFAFPDRAAFEAEALSWRVRRDNGTRWLELDADELRQREP
ALDRHYRFGILVEENGQCRDPGAYAAALVRLAAGQGATILRRAATGFRIEVGRLLAVRTA
DGDIACDKAVIAAGAWSKPLARAAGDRVTLETERGYHVVIADPGIAPRYPVMPSDGKMAC
VMTPAGLRVAGQVELAGLDAAPDWRRAETLLRFARTVFPGLPADLTLESVKTWMGHRPST
PDGLPCLGFASGCRDIVHAFGHGHIGLAAAATTGAVVADLLAGRPPAFDLAPYAASRFR
>WP_307602144_1 FAD-dependent oxidoreductase|Variovorax boronicumulans||b-proteobacteria|671
MTVARSGFSFGGDERRHVVVIGAGAVGCATAIEALRAGLRVTLLEPETPGGPHATSYGNA
GWLSSHSVVPPALPGAWRKVPGWLADPLGPLAVRWRYLPRALPWLLRYLASGWTEARVQR
TADALRTLLADAPALHAQLAAEAGVPQLIERRGLLHAYRSRAEFEDDALGWRVRGRVGVQ
WDEWSADELRRREPDLDARYTLGIFVPEAGHCRDPGAYVAALARHVVDAGAERVFGRATG
FRTEGSRLRAVLTNDGEIACDAAAICAGAYSGPLAAAAGSPVPLDTERGYHVVIDDATVG
PRTPVMVADGKLIAHWMDGGLRAAGQVEIGGLDAEPDWRRAEILHRHLLSMFPAFATTER
GGAKTFNHWLGRRPSMPDGLPCIGPSAASADIVLAFGHGHVGLCGSARTGRLAAQLLAGS
EPETPLAPFDPGRFK
>WP_090704601_1 MULTISPECIES_ FAD-binding oxidoreductase|unclassified Beijerinckia||a-proteobacteria|672
MRVVVIGAGIVGASTAVELLRDGHDVTIVEPDTPGGRQAASYGNSGWLSPASVVPMSMPG
LWKKVPGFIADPTGPLAIRWRYLLGLAPWLARFVAAGSSVSKVERTAAILSSLLYDCPER
HTTLAEEIGRPELIVRKGLIYAYADRAAFLQEALAWRLRAQNDVAFRELSAQELAALEPD
LSPRYTFAVLVEKGGHCLDPGGYVGAIAAHAVAKGAERVTSRATGFDVVNGRLRAVLTED
GPLPCDRAVIATGIRSKSLAAAVGDDVPLQSERGYHVVIPPDIARGAMPVMPADGKMGNN
PMLAGLRIAGQVELASPDAAPDWSRADILLGHAKRAYGALSKPFDESRIDRWMGHRPSMA
DGLPVIGKARSCADIIHAFGHGHIGLASGPATARIVADLIGDKALHIDVAPLSATRF
>WP_042693747_1 FAD-binding oxidoreductase|Azospirillum sp_ B506||a-proteobacteria|673
MHVVVSGAGIVGASCALELVRDGHRVTILEPATPGGRQSASYGHGCWISPASVVPMSMPG
LWRQVPGYLFDPQGPLVIRWGHLPRLAPWLFRFMMAGATVGRVERTAAALASILADSPGR
HQALSSEVGCGELIRQDGLLYAYPDRPAFEAEALAWRLRRMTGLTWRELDRAGLEAREPG
LSDVYRFGVLVEEGAHCRDPGRYVSAIVAHAVALGARLVPARATGFAFDGSRLAAVETDG
GPIPCDRAVIASGIRSKALAFAAGDPVPLEAERGYHAVVEDGSAGPLHPVMPSDGRMANT
PTADGLRLSGQVELASIDAPPNWKRADILIDHARKTYPGLPGGSEAVRDRWMGHRPSTPD
GLPVIGPASRSSDIIHAFGHGHVGFASGPITGRIVADLVAGASPLRDVAPFAASRFVFGR
A
>MCC7485176_1 FAD-dependent oxidoreductase|Burkholderiales bacterium||b-proteobacteria|674
MGRKITLIGAGIVGVATASYLRRDGHDVTVLTAHPPGEYCSFGNAGMLNSSGCVPQSLPG
VLAKVPGYLTDPLGPLMVRPGYALKVLPWLARFVLSAKNRRVEHAADALRALIKPTLECH
EELARHAGCGDLIRRSPYLVVYESERSWRGDARAWNLRRERGVVTEDLDAAALRRLVPQL
APIYARGMLVPDQGYVANPERLTKALAAQFQKDGGQILARKVLDIAVGEGGVHELVTDAG
RIAVETLVVCAGAHSGELTAMLGEKVPLEAERGYHVTYSDPRLDIPMPVHVSDAKLFVTP
MEMGVRIAGQAEFAGIHAEPDYRRAEVLERHMQRMFPGVHGADRTQWMGRRPSMPDSLPV
LGASARHGNVYYAFGHGHLGLCGGAPSGRLVADLIAGRKPAVDLAPYRVNRFQPRG
>WP_209378104_1 FAD-binding oxidoreductase|Pararoseomonas baculiformis||a-proteobacteria|675
MPAETGPPAAFGSAPPGAHLVVIGAGILGATTALAALDRGFRVTILDPGPPGGEQAASYG
NGCWLSVMSVIPPAVPGLWKQVPAFLRDPLGPLAIRWSYLPRVLPWLWAYLRSGWTEARV
LETARALRTLLADAPALHKALAERAGVGDLIRRDGLVYVYPSRAEFEREAMGFRIRRQVG
LNWTEIGPEEMRQIQPELDPRYGFGALFEEAGHCTDPGAYVAALVEQAVSEGAILRRTAA
TGFRIEAGRLKSVRTGEGEIAADRAVIAAGARSKHLAAAAGSRVPLETERGYHAVVLDAE
VGPRIPIMPSDGKMGITPTRAGLRASGQVEIAGLEAAPNWRRAEILLDHLLRAFPKLPRD
LPPERIAVWMGHRPSMPDGLPCLGVSAATPDVVLAFGHGHVGLVAAPRSALAAAALAAGV
KPEIDLGPYDPRRFG
>GIK85010_1 MAG_ FAD-dependent oxidoreductase|Betaproteobacteria bacterium||b-proteobacteria|676
MSTDAAAPVAVVGAGVIGACTALRLAREGRRVVLVDRLDPGEGCSFGNAGAISPAAVVPM
ALPGMLRKVPGWLRDPDGPLVVRPGYALRAAPWLARWVLASRRSAVQRSSDALAALNRDT
LDGYRDLLDADQFADLIRVAGHLYAFRSRPAAAGGRLAQALRERHGVRTRWLDAGELRAL
EPALAPAYACGLLLPDNGQTVNPQRLVLTLAGNLAACGGRVLRDEVRHVEVRGGRLELVA
AGGRVPASAVVLATGAWSRALLRALGTDVPLETERGYHLMLEDASVTPGRPTMLADRKFF
ATPMEHGLRLAGTVEFAGLDAPADWRRAQALLRHAQAAFPALRASRWTQWLGHRPSLPDS
VPVIDRLPQAGVFVAAGHGHLGMSGGPGTARLVADLVAGRRPFVDPAPYRHDRFGLRGAP
RVPATPAHEARPLGR
>WP_227308736_1 FAD-dependent oxidoreductase|Acidisoma cellulosilyticum||a-proteobacteria|677
MTATSSLPVRPGNAGHVTIIGAGIIGVCSANYLLRAGFSVEVLDPVLPGSPDQCSYGNAG
GICPGSCIPNAMPGMAKNIPGWLADPEGPISLRLLHLPHALPWLIRFLAAGRRGRVPAIA
DAMRALHRYTFEAYEPLLKDAGCEDLLQKRGQLFAYEDPAGPAKSGYSLGLRRERGVAVE
ILNADELHQLEPALGPQFKAGVYLPEQGQTPNPGRLVERLAALAASQGAQFIRTKVQALE
MGAQGPVAVQTDKGRRPVQQLVVCAGAFSGPFARTLGLRIPLESERGYHVTVSSARTALR
IQTVSAEHKFVAAPHEGGLRLSGTVEFAGLTAKPDPKRASILLAQGQRMFPGLDISSYTS
WMGNRPGTPDSIPVIERLARYPNVVLAFGHGHQGMIGGAVTGRLVAQLAAGQAPGIDLSP
FRSDRF
>WP_183317689_1 FAD-binding oxidoreductase|Chelatococcus caeni||a-proteobacteria|678
MSQHVVVIGAGLMGATTALACLERGHRVTILDPGEPGGAQAASYGNGCWINNGALMPVSV
PGLWRQVPGYLMDPLGPFAIRWRYLPRLLPWLARFVRAGATLAKVEATVRARRPLLDGTV
ASHTALAEAAGVSDLIVKRGLLYLYPDRAHFLSEALDWRMRRENGIVCRELDEQALRALE
PGIGPAYRFGVHVPEAGCNLTDPGAYVAALVAHARSLGARVERSRATGFALSGTRLAAVI
TETGEIACDKAVIAAGAWSGALARQAGDAVSLETERGYHVVVRDPEYVPRHPIMTSDGKM
AVTMTRAGLRAAGQVELGGLAAPPDWRRADIQLAYLNRVFPALSARPDEARLSRWMGHRP
STPDGLPSLGRASASPDIVHNFGHGHTGVSMAPASARLVADLVAGRPPAIDPTPYAPQRF
SRRRGA
>WP_008333412_1 FAD-binding oxidoreductase|Herbaspirillum sp_ GW103||b-proteobacteria|679
MSSSPEIIFPRHAVIIGSGAVGLMSAIHALDQGLQVTLLDFNAAGSEEASSYGNAGWLSS
HSVIPPVEPGMWKKVPAYLMDPLGPLSIRWRYLPRLTPWLVRNLASARRDRIRSTARALR
TLVADARSLHLEVAQRAGVAHLIDTSGVLHVYRSRQHFDNDAFGWGVRRELGIQWQEVEG
AALRAREPDLDPAFGFAVQVDEAGHCRHPAAYLQALQAYALARGAHRVDGRATGFRVEQG
RLKAVLTEQGELACDAAVICAGARSKALAAAAGDQVQLESERGYHVVISGQDHQARARTP
MMVSEFKVIATQMETGLRIAGQVEFASFEAAPDWRRGEIMRDIALKLFPGLPRTLPVEDV
KYWLGRRPSTPDGMPCIGPASASADIIHAYGHGHIGLGCSARTGRIAAQLLAGQAPEIDL
TPFSPQRF
>MCW8879425_1 FAD-binding oxidoreductase|Kangiellaceae bacterium||g-proteobacteria|680
MSKPIADIAVIGAGIIGTCVAERLQHEGKQVILIDRLGPGESCSKGNAGHFATDIILPLA
NFNTLLSVPKLLLDPMGPLTLRWSYLPQLLPWLMRFTWAAMPHKTKTTIEALKVLNRPSI
TRFEALLERTSLTELMTQRGALTIYQDPASANKNQQHLELVQQHGVKVEHLTGNQVRELE
PSLNQDVKGGLFYPDTAHTVNPYRLVTDLCDCFVQRGGQFKMQNVVDFDFGDPNKVVIKT
EEEPILAKEIVIACGAFSKQLVKLIGHSVPLETERGYHLMLPNSGVEVTRPVTSFERSFV
MTPMEEGLRLAGTVELAGLEAEENWQRAISLFEHASRILPGLKKDNFETWMGHRPSLPDS
LPVVGRSPKEKRAIFAFGHQHLGLTQAAVTADLINEIVFEQPHSVNMEAFAISRF
>AVO36117_1 amino acid dehydrogenase|Ottowia oryzae||b-proteobacteria|681
MNAAAPLSTPTGATPAASPGAPRHVVVAGAGFIGLASAIELRGAGWDVTLVDPGPSGGEQ
AASYGNAGWLSSHSILPPASPGVWRQVPGWLMDPLGPLALRWSYLPRALPWLWRYLESAS
TQAKVRRTAHALRSLLQGAALLHQDLAQRAGASHLLAHQGVLHVYRSRADFVADAFAWDV
RRQEGITWTEWDADTLRTREPDLAPDYGFAVHVAEAGHCRNPGAYAAALAAHAQAIGVRR
ITARATGLRASGGRLQAVQTDQGDIAADALVIAAGAYSLPLAQAAGDRVSLDAERGYHVT
LAPVDDAAAQPAPRTPMMVMDRKLIVHRMDCGLRVAGQVEIAGNDAPPDWRRAEVLRQHL
GALFPAISDEQLNGGRVWMGRRPSTPDGLPCIGLASGCQGVVHAYGHGHVGLGSSARTGR
LVAQLLQGATPDIDLAPFSPQRFAARAA
>MDK2753527_1 FAD-dependent oxidoreductase|Gammaproteobacteria bacterium||g-proteobacteria|682
MSKSSDQEITVIGAGIVGICCACYLQKSGFQVTLVDREEPAMQTSFGNAGGISPGSVTPL
GMPGIWKQIPRWLLDDNAPLVIKGRYLPKALPWLARFALQSRTSRVRQISKALDALNSPT
FDAYQPLLEDAALTQLFHQSGQLFLYRNRQDMDKDTLTHELRSESGASIEFLNCDEIREI
EPAITPIFEAGYLMPDNGHCTDPFGLASGLVKMFVNKGGVLVKADVLDFMFDADGVSGLS
TSTGTLNTRRVVIAAGIWSKTLCERLGLPVPLESHRGYHATIENSNISLKHMCFPVDYKF
AITPMSMGLRIAGTVEFAGLGDPPNYERVNKMVESCHTILEGLNSEHYTQWMGHRPCLPD
SLPIIGESQKHPNIFFAFGHGHQGLVGASQTGKVISEIARRAAPSMLLAPYSIDRF
>WP_239348702_1 FAD-dependent oxidoreductase|Microvirga sp_ ACRRW||a-proteobacteria|683
MANIAIVGAGIIGVSCAAFLQRDGHKVTIYDPLPPGEACSFGNAGSIGPGSVMPISTPGI
VRQAASWITDPDSPLWIDWRYLPRALPWLARFIAAGSRPRISGISKALRFLHADSFEHYR
TLLGVDAKSLLHVSGQLYLYESDAAFAKDALGREIRAALGVRSEILNSDEIRQLEPSLGP
RFARAVYLPDSGHCSNPHRLVTTIAESIVRNGGRFVRASVKDFEQDAGQVRAVITDVGRM
PCDRVVIAAGAWSQRLAGRLGLKIPLESLRGYHVMLPMPETAPKRPLYPLATKIMMTPME
NGLRVAGTAEIAGLDAPMNERRAAALGRIAKRYFPGATGEPVSIWMGHRPATPDSLPVIG
PSPRHENVMLAFGHGQTGLIGGSTTGLLVSDLIAGRKPIIDPYPYRTSRF
>MDH3694602_1 FAD-binding oxidoreductase|Gammaproteobacteria bacterium||g-proteobacteria|684
MVENNSSHKITVVGAGIVGLCCAWYLQRAGYLVTLIDRKEPGLEASFGNAGGLGIAEIVP
LSSPGLIWKVPGGLMDPMGPLAVRWSYLPKITPWLMRFIRAGKRESMHNISNAMSALCQR
TYDDFAPLLEIESLTRLMNYRVGALYLYDNESEYSEEQWKWRLRQELGVECERIDGGEIS
DLEPDIAKDFTYAMFVKHWSHLSDPYRFATVIADEITRHGGHIIKENVAALDLDADNRGR
IILEQRGDYGSDSIVIAAGAWSHLLTKQINEDIPLETERGYHSTIAQPNVTLNRELIYAA
QGFVITPMDMGMRISGTVELAGLTTAPDYRRARVLLPKAKRVLPTLNANDSSEWMGHRPA
LPDTLPVISRSTRANNVYYAFGHGHLGLTMAPTTGRLITDLINGNKPPIDLTPYRADRF
>MDE0727394_1 FAD-binding oxidoreductase|Alphaproteobacteria bacterium||a-proteobacteria|685
MSEQRTVTIIGAGIIGLCCARALQRRGRTVTVIDPNEPGRGTSYGNAGILAAGSVLPEGH
PGLWKRLPGLLLDRTGPLTIRPGYLPQMLPWLLRFMASTTPGRVEEISKALAAIVMPGVQ
HYLDLLDDVAADQVPIRRQGCLYLYPKREDVKAAQPANDARRRRGVEIETLGPDEVRQLI
PAIGPDMAGGALATQSGHATSPLALSQLLAAQIEAAGGSFIRAKAMGFTIGAEGPSHVRT
DQGEIEVEDVVIAAGAFSKPLAAALGNKVPLDTERGYHMMLPQPEIEIRVPMLISSLGFG
VTPMNDGLRLAGTVEFGGLKAPPDYNRAQILLDHAKRLFPGLGDEGAVPWMGHRPSMPDS
LPVISRSSRFSRVFYAFGHGHLGLSLGAVTGRMIADLVQDRVSDIDPTPYRADRF
>WP_159948766_1 FAD-binding oxidoreductase|Rhizobium sp_ 18065||a-proteobacteria|686
MQIAVIGAGIVGASTALDLLKDGHQVTIIEPECPGGRQAASYGNSGWLSPASIIPMSMPG
LWKKVPGYLADPSGPLAIRWRYLAHLAPWLVHFMRAGSTAAKVERTASILSTLLRDAPSR
HAAVAEKIGRPDLICRKGLIYAYPDRAAFEAEAFAWRLRRENGVVYRELSATELHAREPH
LSSRYSFAALVEDGGHCVDPGGYVMAMIEYAIRQGATRVHARAIGFDLAGERLLGVLTDA
GTVACDKAVIAAGIHSKSLAAKAGDRIPLQSERGYHVVIPTDQFQADMPLMPSDGKMGNN
PTLAGLRIAGQVELASVSAAPNWARADILLKHARTTYPAVTDSAVDSGIDRWMGHRPSTA
DGLPVIGFASASRDILHAFGHGHVGLATGPVSGQLVADLIAGRDCAFDISVLSAGRFRA
>WP_093238987_1 FAD-dependent oxidoreductase|Variovorax sp_ EL159||b-proteobacteria|687
MTVARSSFSGAGDTRRHVVVIGAGAVGSATAIEALRAGLRVTVVEPGEPGGPHATSYGNA
GWLSSHSVVPPALPGAWRKVPGWLADPLGPLALRWRYLPRATPWLLRYLASGWTEARVQR
TADALRTLLADAPALHTRLAAEAGVPQLIEQRGLLHAYRSRAEFEGDALAWRVRQRTGVR
WEEWSADELHRREPDLDARYTLGIFVPEAGHCRDPGTYVAALARHAQAGGAERRATRATG
FRIEGGRLRAVLTEAGEIVCDSAAICAGARSGALAAAAGSAVPLESERGYHVVVEGAPVG
PRTPVMVADGKLIAHWMDGGLRAAGQVEIGGLDAAPDWRRAEILHRHLQSMFPALAETAG
ATAVKHWLGHRPSMPDGLPCIGPSAASADIVLAFGHGHVGLCGSARTGRLAAQLLAGIAP
EISLVPFAPKRFG
>MBI2294451_1 FAD-binding oxidoreductase|Betaproteobacteria bacterium||b-proteobacteria|688
MSKKITIVGAGIVGVATACFLRRDGHDVTVVTADPPGEYCSFGNAGMLNSAGCVPQSLPG
VLAKVPGYLADPLGPLVVRWSYMPRAAPWMLRFLACATEKQAERASLALYSLIRSTLDDY
DLLARHAGCSDLIRKSGYLVVYERERGYRDDALAWKLRRDRGVAMEELDTAGIRRLMPQL
APHYERGVYLPEQGYVANPERLTKTLAAQFQKDGGAILQRKVLDIEVNENGVQALATDAG
RLPVETLVVCAGVHSGELTAKLGEPVPIEAERGYHVTYSDPALKLPMPVHVSDAKVFVTP
MEMGPRIAGQAEFAGIYAQPNYQRAEVLETHMRRMFPQVRTADGTRWMGKRPSMPDSLPV
VGPSAKHRNVYYAFGHGHLGLCGGAPTGRLIADLVAGRSPATDLAPFRVSRF
>MDH3594501_1 FAD-binding oxidoreductase|Rhodospirillales bacterium||a-proteobacteria|689
MRDASDPHPRRVTVIGAGVVGLSAALYLQRDGHRVTLVDPRPPGTGASFGNAGGLVVTSC
AQLAMPGLLGKVPKMLRDPLGPLTLRWRYLPRIAPWLLELVRASRPERAEAISQALTELN
GRAIEPWRDLARQTGAEPLLRDVGWLKVYETDRAFAATAFERELMTRRGHRFEVLNADEL
RQLEPALAPVFRHGFLQPEAAFLADPGAALARFAADFLARGGTLVQDEVTGFELGGSPRR
VVTLGGGHEAEAIVLAAGAWSRGLARRLGAKVRLDTERGYHLMLPQADPGLRRPVVNGEE
HFVLCPMEAGTRLTSQVEFAGLDAPPDYRRIRALLPRARRMLPGLVPDEKSAWLGFRPSL
PDSLPVIGPARRHPDVFLAFGHGHLGLTQGPVTGRIVADLLAGRDPGLDLAPYRAGR
>MCG8562896_1 FAD-dependent oxidoreductase|Hyphomicrobiales bacterium||a-proteobacteria|690
MQATSSPGPRRNVTVIGAGIVGMASAIHLQRDGHDVTVVDRLPPGEGTSFGNAGIMTPSA
FVPVTTPGFLRKVPKMLFDPMGPLSLRWSYLPRALPWLLSYVGNATPEKVETTATALSGL
TSGSVQEHQALARGTGAEPFLHPATYAYVYKDEAQFERESYTWGLRRRHGAKMTLLRGPE
VREMEPAVAPDYTFAVALHDHGYVSDPSRLVKALAEQLERAGGRVLRREVRDIEIGPAGP
TRLLTDADPLDLDLLIVAAGAWSGALTKRLGNPVPLESERGYHVVLTDPGIAPRVAIMSS
TGKFVATPMDMGLRVAGLVEFGGLEGAPNFKRARTLLKHVKLLYPDANTESFTEWMGHRP
ALPDSLPVIGRSPHFENVYFAFGHQHIGLATGPKTGRLIADLVAGRRPNIDISAFGIERF
SA
>MBV8621819_1 FAD-binding oxidoreductase|Curvibacter sp_||b-proteobacteria|691
MAHPAPPSSPRHVVVIGAGAVGCATAIEALRLGLRVTVLEAASPGGEQATSYGNAGWLSS
HSVVPPALPGAWRQVPSWLLDPLGPLALRWRHLPAALPWLLRYLAAGRTEPRVQRTAHAL
RRLLVDAPVLHRRLADEAGVPQLIEHRGLLHIYRTRQDFEADALAWRVRARTGVRWDEWD
EATLRAREPDLDRRYRFGIFVAEAGHCRNPGAYVAALATHAQAAGAHLVRTRATGLRIEQ
GRLRAVLTEAGEIACDAAALCAGVHSSALARAAGSRVPLESERGYHVQVSAPGHGPRTPM
MVADAKLIAHWMEGGLRAAGQVEIGGLRAGPDWRRAGILWRHLQTLFPGLPERLDDPQVR
CWLGHRPSTPDGLPCIGPSAASDDVVLAFGHGHVGLGGSARTGLWVARLLAGQSPGEDLT
AFSPSRFQRPRPARPTQAEPA
>WP_209099290_1 FAD-binding oxidoreductase|Aquabacter sp_ L1I39||a-proteobacteria|692
MSGAPAKPPHVAVIGAGIVGVCSAIALLKGGHSVTLIEPGAPGGEQAASYGNGAWLSPAS
IVPMSMPGLWRKVPGYLRDPEGPLTISPRHLPRLAPWLVRFLAAGWSVEKVTRTAGLLAG
LLRDAPARHAQLAANAGQGDLIRRDGLLYAYPDRAAFAADALGWRLRRENGVAWQELEGA
ALAAFEPALSPRYGFAALVEAGGHCLDPGAHVTGLARHAQALGARRVSARATGFTFANGR
LAAVATDQGPVPCDRAVIAAGARSGALAALAGDRVPLESERGYHVEVEDPAAAPRIPVMP
SDGKMGNTVTRGGLRASGQVELSSLDAPPDWRRADILLRHLVATYPGLGPASALKVRRWQ
GNRPSTPDGLPVIGRASGCPDIFHAFGHGHVGLASGPVTGEMVAALVTGAPSPLPLEPFS
CVRFH
>WP_101286624_1 FAD-binding oxidoreductase|Thalassospira marina||a-proteobacteria|693
MSDPQHVLVIGAGIVGVNVGLALQKRGFTVTLADKGEPGRATSFGNAGGLAVSECAPISM
PGTLKNVPGWLMDPTGPLTLRLSYLPKMLPWLLRFMAAGRRSRVEQIATELAAILHSAWD
DYDPLFRDAKLQDAVFRDGAMAVYRSEQGRRGDDYYTDLRRRNGVRLTDLSRDEVYDREP
DLAPGFVCGVLEEDWGRVLDPYKIVTGLYQLFLDRGGKFNTAEITDFVYQDGRPHAAINQ
AGDNITFDSVVICCGAWSRHLAARLGSKVPLDTERGYNTTVPYNGVTLNHMVISPDDSIV
LTPMEMGIRVGGAVELAGLHAAPDYSRASALFKKGQQVFPGLREEGGTQWMGFRPSMPDS
KPVISASPRHDNAYFAFGHGHLGLTMGATTGRLLADLVAGQPASIDLTPYRINRF
>WP_290240886_1 FAD-dependent oxidoreductase|Zwartia panacis||b-proteobacteria|694
MNRKDHVVIIGAGIIGAASAYQCLNAGLRVTLIEPERPGDQQAASFGNAGWLSSHSVLPP
ATPGAWKSVPKWLADPLGPLAIRWKYFPRALPWLTRYLSAASNYTKIERTAVALRSLLAG
APGLHQEMANQAGLGHLIVRTGLLHAYLSKDHFKQDEKAWKIRKKEGIEWQELDASALAA
LEPDLDRRYTFGVLVPETGSCRNPGAYTAGLIEHALSRGAQFIRARATGFRIERGQLKSV
LTDVGEVTCDKSVIAGGIRSKELARLAGDRVPLESERGYHAVIQSPEAGPRTPTMFADRK
VIVTSMEQGLRVAGQVEIAETDDVPDWRRAEILRKHLAALYPKLPTNLDDARVTIWMGRR
PSTPDGLPCIGLASGCADIIHAYGHGHIGLVSSARTGRLVAQLATHATPEISLAPFSAQR
F
>MCH9044548_1 FAD-binding oxidoreductase|SAR324 cluster bacterium||d-proteobacteria|695
MAEAEGNGGPRQVAVIGAGIIGICCALYLQRDGHQVTVLDPQPPGEGCSRGNSGIFALVH
CVPDSTPGLVWQVPGMMLDPLGPLIVRPSYLLKALPWLLRFLAASRRGPFEAGFAALYAM
TQHALVAYQPLVESAGAQDMVRKQGWLLVFESDESFAKEKPYKVDMSSRAGIRLEVLDGK
GARELEPALSPSIRHGVFYPEVAHSTDPFRFVQVLAEDFRRKGGTILAERVTGFEMGPRG
PTVVHTEAGRHTPDSVVLAAGAYSKPLARMLGSRIPLDTERGYHAMLPDPRVSLKVPVMS
GDFHCALTPMAEGLRVGGSVEFAGVHAAPNYARVDKLVSVGHRVLPGLNDAGHTRWMGCR
PSLPDSLPVVSRSPRYPTVYFAFGHGQVGLTNAGITGKLIAELMAGRPTTIDTTPYRADR
F
>MBY0611421_1 FAD-binding oxidoreductase|Beijerinckiaceae bacterium||a-proteobacteria|696
MSAGHAVVIGAGIVGAASALALIDDGWRVTMVDPGPPGGPQAASHGNGAWINPASIIPMS
MPGLWRKVPGFLLDPAGPLTIRAASLPALLPWLMRFIRAGSSVERVSRTAAVLARLLADA
PARHRALAGAAGVGNLLAQRGLLYVYPDRAAFEAEALAWQLRRENGIAWTELDEAALHQQ
EPTLGRQYAFGILVEAGAHCLDPGAYVAALVAHAVSLGAEMRRAAAQGFMIEAGRLRAVN
TSDGPISCGRVVIAAGIASRRLAELAGDRVSLASERGYHVVVEAPEAQPRLSSMPSDGKM
ANTLTTAGLRAAGQVELAAVDAPPDWRRADILLEHLKRAFPALPRDIPEVRLTRWMGHRP
STPDGLPVIGRAAASEDIIHAFGHGHVGLAAGPMTGRLVADIAAGRTPSIAIEAFSPRRF
>MAQ77804_1 FAD-binding oxidoreductase|Rhodospirillaceae bacterium||a-proteobacteria|697
MTHQDTEVLVLGAGIVGICNAIALNEKGFNVTLVDRDEPSDATSFGNAGVISQWACVPQS
MPGLWKNVPKWLLDPTGPLSIRWSYFPRMVPWLIEFLKSGRAERLPAIADAMLNLNRPNL
DLYKQLLKGTGHENLIEDCSYVFVTRNKTAMNLESVDWKLRRERGVPIQVITGDEARELE
PDLSPSVQNGVLINGQGRTTNPGRLGKVIAEKAIAQGVKYFKAEVNRIVPLANGGYEIVT
DSGNRQAPKLVLTAGVWSAKLLKDLGVNVLLEAERGYHLIFKDPNVTLKNSIMDADNKFV
SSSMEMGMRSAGTAEFAGIDAPPDYKRALIFKNHSKALFPNLNTSSVQEWMGRRPSPPDS
VPYIGEVPGYPGLFYGFGHAHLGLTGAPMTGRMIAALASNQPLNIDMAPYRLDRF
>WP_089176731_1 FAD-binding oxidoreductase|Bosea sp_ AS-1||a-proteobacteria|699
MPSAAPTHSLIIGSGIVGACCALELARAGHAVTLVDSGEPAGRQSASYGHGCWISPASVV
PMSMPGLWKQIPGYLLNPHGPLVIRWRHFPRLLPWLLRFLRAGSSVARVEATARALDRLL
HDSPERHAVLSREIGVPDLIRREGLLYAYPDRRAFEAESLSWHLRRMAGLRWCELDAGAL
AAREPDLDRRYTFGILAEDGAHCIDPAAYIAAIVAAARTHGAKIARATVREILRDGPRVR
GVRTDTDVIACDRVVIAAGAWSKRLARSVGDRIPLESERGYHGVVAGDAGGPRHPVMPSD
GKMANTPTAAGLRLSGQVELASLDAAPNWSRVDILLAHARGTYPALADAQQRPIDRWMGH
RPSTPDGLPVIGRSSSSPDIFYAFGHGHVGFAAGPATGRMVAQHVAGLSEAPDIAVFSPR
RFRLLA
>WP_248215431_1 FAD-dependent oxidoreductase|Microbulbifer sp_ CAU 1566||g-proteobacteria|700
MPLDSNSTDPRELVIIGAGIIGVALAEQLQHRGHQVTLVDRDSPGRGCSYGNAGHFATDV
VLPLANMKTILSVPKLLLDPLGPLSIRWGYFPKVLPWLLRFAVAAAPANVEKSCQHLRAL
NGRSIESYDRLLGRTGLTDLMTKRGALTVYERPDSVGRNRATVDLLREYGVEIESLSGDE
VRALEPALGKGVVGGLFFPRTAHTANPYRLVTALADRFQNSGGEILQEEVVGLQQTADAM
DVRLSSGRSIRSRRLVIATGAWSKVFAEQLGYKVPLDTERGYYLMLPQPGTNISRPLVSF
ERSFVMTPMEEGLRLAGTVELGGLDAEPNFARADILFDHAQSLLPDISNTGAHRWMGFRP
SLPDSLPVLGIAPHHPRVAFAFGHQHLGLTQAAITAELLADELEGKAPEIDLSPFSIKRF
Q
>MCA0402096_1 FAD-binding oxidoreductase|Pseudomonadota bacterium||Proteobacteriota|701
MHIVVVGAGIVGASCALELLRDGHQVTIVEPGKPGGRQSASYGHGCWISPASVVPMSTPS
LWRQIPGYLLNPHGPLVIRWRHIGALLPWLIRFLVAGSTVPRVERTAQALASLLADSPAR
HSALAEELGRQDLIRREGLLYAYPSREHFEAEALAWHLRRLTGLRWRELDAAELSAREPG
LSEHYRFGVLAEDGAHCVDPESYVSAIIDAAVARGAKLLKTKVVDLAFEGRRLRSILTES
GPLACDRAVIAAGVWSKKLAQIAGDRVPLESERGYHGVIASPRGGPLHPVMPSDGKMANT
PTAKGLRLSGQVELASVDTPPSWNRVDILVDHALKTYPSLGRKTDLVVDRWMGHRPSTPD
GLPVIGSSSRSDDVVYAFGHGHVGFASGPTTGRIVADQIAGRPSDRDLKPFSPRRFRWIG
RAG
>WP_150553742_1 FAD-dependent oxidoreductase|Pandoraea nosoerga||b-proteobacteria|702
MNDSRPVVVIGGGLVGVCTAAYLQRAGHTVVIVDRQSARQAASLGNAGCINGSSVVPIAM
PGVLWQVPGWLMQPDGPLVLRWRYLPRMMPWLLRFIAASQPDRVAAQARALRALLGPALE
AYQPLLDDANANDLVTRRGYLIAYSTESGMRGDEGGMALRRENGVLIETLDAAALREFEP
TLSRDFVGARYISETGHTLDPGALLARLTAQVTARGGRVVDGSAVAIETNDARAVAVHTD
RGREVASAVVVAAGAWSAPFARQLGDRIVFDTERGYHVEIPAPEEMPSRPVMWAEGKLFA
TPMNGRLRGAGTVELAGLQAPPNWRRADLLLRQLHQMFPGAAPGAKSTASVDGARWQGFR
PSTPDSLPVLGAASKVPNAFYAFGHGHVGLTAAASTGRTIAALVSGERPTIDLSPFSIGR
FR
>WP_243309021_1 FAD-dependent oxidoreductase|Variovorax terrae||b-proteobacteria|703
MHIAVIGTGVVGVCSAAWLQRDGHQVTFIDPLEAGEACSFGNAGSLSPSACLPVGMPGMW
KRVPRWLLDPLGPLTVRWQHAPLVLPWLLRMLRHSSREEVTRIAGALRSLLAPIFECYEP
LLARAGAQALVQRSGCLYVYSSRAVAAQWQWGMDLRRSLGVRLLDVERDELESLEPELKG
RFRFGILAPENGATLDPSALVKALHAQCLADGAQSLRRRASGFEFQGRRVSAVQIEGGEA
LPVDGVVVAAGAWSRPLAAALGARVPLETQRGYHVTVRSANLQLRHTVMAVEHNLMVNPM
AMGLRLAGTVEFAGLRAAPDYARADALLAQGRTLFPRLDTSEVTRWMGHRPCLPDSLPVI
GAARGADNAWLAFGHGHMGMCMGASTGREIAHLAAGRPAQVDLAPFRPDRF
>WP_046638183_1 FAD-binding oxidoreductase|Neorhizobium galegae||a-proteobacteria|704
MHVVVIGAGIVGASTALELLKDGHEVTIVEPEQPGGRHAASYGNSGWLSPASIIPMSMPG
LWRKVPGYLADPSGPLTIRWRHLVRLAPWLLRFMVAGSTGSKVERTARILASLLNDAPSR
HAALAGKIGRPDLIHRKGLLYVYQDRVAFEAEAFAWRLRRDNGVSYRELSSDELHELEPN
LSPRYSFAAFVEDGGHCVDPGGYVAAMVDHAVDLGAQRIHARATGFNLSGSRLSGVRTEA
GIVACDKAVIAAGIHSKKLAALAGDTIPMQSERGYHVVVPYHLGKGKMPIMPSDGRMGNN
PTLAGLRIAGQVELASVEERPNWTRADILLKHAKGAYPALSDISGDRSIDRWMGHRPSTA
DGLPVIGFSGSSEDIVHAFGHGHVGLAAGPVSGALVADLIAGRECAIDLSALSAARFR
>WP_212441954_1 FAD-dependent oxidoreductase|Bradyrhizobium sp_ AUGA SZCCT0431||a-proteobacteria|705
MTEPARRHIAIIGAGAIGVISAIELLRDGHRVTVIEPATPGGEQAASYGNAGWLSTHSVI
PPAMPGTWKSVPKFLNDPLGPLAVSWSYLPKALPWLVQYLLSGWTDARVEATARALRPLL
IDAPALHRKLAEEAGVGHLIERQGVMHVYPSRAAFDADALGWSIRKRVGVTWMELSADEM
RQREPDLHPRYQFGVLVEEAGRCRDPGGYVAALADHARSLGAEFVAATARGLRQANGKPV
SVLTDKGEVTCDAVVVAAGAHSKPLAASIGDRLPLETERGYHVMIESAETGPRTSMMASD
AKMVVNWTDRGLRAAGQVEIAGLAAAPNWKRAEILRDHLLGMFPKLPKDLPPAAIRSWLG
HRPSMPDGRPCLGYSSASRDVVYAFGHGHVGLVSSARTGRVVAQLIGGREPEIPVAPFDP
KRYL
>WP_175580895_1 FAD-dependent oxidoreductase|Celeribacter sp_ HF31||a-proteobacteria|706
MRPEATIDRQIAKIAQRQIAVIGGGIVGAAIAETILRQGHRVTMIEPGPFGGEQAASYGN
GAFISPASIIPMSMPGLWRQVPGYLLDQSGPLTIRWPFFPRLLPWLTRFLLAGRSKARVT
KTAKALSELLSKSPERHADLAARAGVEEMIHEEGLLYLYVDRRAYEADALSWRLRADCGV
KTREVEGDELRAMVPGLAARYSLGILLTEGRHCLNPGGYVDAIARHCVTNGAMTQASCAQ
RVLMSGDAIVGVETDGGIVACDTVVVAAGIHSTPFTKQFGDRIPLEAERGYHVEFADMPL
NLKVPVMPQDLKVAIVQTAGGLRVAGQVEFASWKAAPNWKRADLLGEKLRSCFPGLPAKA
ATQEPHRWQGNRPSTPDGLPVIGRSRNNKNVIYAFGHGHIGLNAAPMTAELVARLIADQP
PPIDLTPFSPERFR
>WP_288852717_1 FAD-binding oxidoreductase|uncultured Acidovorax sp_||b-proteobacteria|707
MRRHVVVIGAGAVGSATAIEAIRAGMRVTIVDPETPGSPHATSYGNAGWLSTHSVIPPAL
PGAWRKVPGWLADPLGPLAVRWRYLPKALPWLLRYLASGWTESRVLRTANALRVLLVDSA
TLHGRLAEEAGVSHLIEQRGLLHVYRSREEFETEALAWRVRARTGVRWVEWDEATLREKE
PDLDPRYKFGVFVGEAGNCRDPGTYVAALAQHAVALGAALVRARATGFRIENGRLRAVLT
ESGEIVCDAAAICMGARSAELASLAGSPVPLESERGYHVQVTTAKRGPRNPMMVADGKLI
VHWMDGGLRAAGQVEIAGLHAPPNWKRADILYRHLQSMFKELPSSADSPSVHRWLGHRPS
MPDGLPCIGPAAGSSDVILAFGHGHIGLGGSARTGLWAAQMLAGEVPSDELTAFSPKRFH
RGHRTKIAPTRATAT
>WP_159350034_1 FAD-binding oxidoreductase|Roseomonas harenae||a-proteobacteria|708
MRAEVPQEDSQGTHLVVIGAGIVGACTALAAIDRGLRVTILDPAPPGGEQAASYGNGCWL
SYMSVLPPAMPGLWKQVPGFLRDPLGPLAIRWSYLPRVLPWLWAYLRSGWTEGRVLKTAQ
ALRSLLADGPDLHKVLAERAGVPELIRREGLMYVYPSRQDYEKEAIGWRIRKAVGLSWKE
IGPEEMRQLQPELDRRYGFGALFEEAGHCTDPGAYVSALVEQAVAEGAALRRAAATGFRI
EGGRLKAVLTGEGEITADRAVIAAGARSKALAATAGTRVPLETERGYHAVLLGAEAGPRI
PIMPSDGKMAITPTRAGLRVSGQVEIAGLEAAPNWKRSEILRDHLLRSFPGLPRDLPAEK
VKFWMGHRPSMPDGLPCIGPSAATPDVILAFGHGHVGLVGGPRSGQAAAALAAGTSPGID
LGPYDPRRFT
>WP_262528152_1 FAD-binding oxidoreductase|Agrobacterium tumefaciens||a-proteobacteria|709
MPKAAAKHTVVIGGGIVGVCSALELLRAGHQVTLVESGEPGGRQSASYGHGCWISPASVV
PMSMPGLWKQVPGYLMNPDGPLVIRWRHILRLSPWLLRFLWAGASISRVEATARALNRLL
KDSPDRHEALSSEVGVADLVRREGLLYAYPDRQAFEKEALAWHLRRMTGLQWKELDKDAL
LKREPGLDGHYTFGVVAENGAHCVDPQTYITRIAETAVKRGLHIVRARANALKFDGDRLR
GVETTDGMIECDQAVVAAGAWSKTLARQAGDKVPLESERGYHGVIFLADGGPQHPVMPSD
GKMANTPTLKGLRLSGQVELASVDTPPNWRRVEILLNHARKTYPALATMRDISVDKWMGH
RPSTPDGLPVIGRSSRSPDVFYAFGHGHVGFATGPITGRIVAEQLSGKPQGDEIGCYSPR
RFRFAGKNA
>MBI3514996_1 FAD-binding oxidoreductase|Pseudomonadota bacterium||Proteobacteriota|710
MRHVTVIGAGVVGASTALALRRDGYAVTLIERGEPGMGTSYGNAGMLSVTSCVPIAQPGI
LWKVPRLLADPLGPLAIDWRYLPKLAPWLFRFVLSSAPARVEHISKALMSLLVQIIPAYR
ELLGPEAFQDLARPGGVLHVYQSDRAFEGAQRSHELRRRRGVAMTILDQSQLRQAEPSLA
PSFKHGVLMPDSYRAVNPLRLTQTLVQKFVDAGGELVTQPVDRIERAGKDRLFAVGNGSK
RELDTVVICAGAWSKSLARDCGVDVPLETERGYHVMLPKPGVMPRLALSSGDHEFAITPM
EHGLRLAGTVELAGLHKPPNMQRADVLLRAAREMFPGLNDEGATTWMGHRPSMPDSLPVI
GQAPGQNRVFLGFGHGHLGLTFGAITGLLLSDLIAGRPSRVDLEPFRADRF
>WP_226613323_1 FAD-binding oxidoreductase|Roseicella aerolata||a-proteobacteria|711
MTASDRPREGLHTVIIGAGIVGACTALALLRDGHRVTILEPGTPGGEQAASYGNGCWLSP
MSVIPPAVPGLWKKVPGFIADPLGPLAIRWRYLPRVLPWLARYLLSGWTEAKVARTAVAL
RALLKDAPALHAALAEEAGVGGLIERRGLMYIYPSRAEFEAEAMAWRIRRQVGIEWLELS
AEELRQREPLLDRRYGFAALVEEGGHCRDPGAYVAALVALAESLGASRVAARATGFRIEG
GRLRAVRTETGEIAADRAVISAGAHSRALAAAAGDRLPLETERGYHAMLEGVEIGPRTPL
MPSDGKMSITLTNRGLRCAGQVEIAGLAAAPNWKRAEILRDHLLRSFPGLPRDLPPERVK
VWMGHRPSMPDGLPCIGPSSGTPDIVHAFGHGHVGLVAGPRTARLVAQMLGGQSPELDPR
PYAPGRFR
>WP_031233315_1 MULTISPECIES_ FAD-binding oxidoreductase|Agrobacterium||a-proteobacteria|712
MHVIVIGAGIVGASTALELIRDGHQVTILEAGEPGGRQSASYGHGCWISPASVVPMSMPG
LWRQIPSYLLNPKGPLVIRWRHILKLLPWLVRFLIAGSTVARVEKTAHALATLLGDSPQR
HLKLAEELGLSHLIRQEGLLYAYPGRQDFEAEKLSWHLRSMTGLRWKELDAGQLHAREPQ
LSHRYNFGVLAEDGAHCVDPGAYVAAIVSTAIARGATLMKAQANGFVFDDNSLIAVETDN
GRLNCDRAVIASGVWSKALAREAGDRIPLEAERGYHGVVVSEENGPSHPVMPSDGKMANT
PTSKGLRLSGQVELASVETPPNWKRVDILIEHAIATYDHLTPRTEMKLDRWMGHRPSTPD
GLPVIGTSSRSNNVFYAFGHGHVGFASGPITGRIVADMVSGKTPTSGIEAFSPRRFA
>WP_183791469_1 FAD-binding oxidoreductase|Allorhizobium borbori||a-proteobacteria|713
MQSKASPHVAILGGGIIGACSALALLKAGYRVTIVEPGKPGGDQAASFGNGAFISPASII
PMSMPGLWKKVPEYLLSPESPLTIRWRFLPRLLPWLMRFMLAGWSVRRVERTASVLSTLL
GDAPARHAALAAECGHAEFIERRGLLYAYPTRADFEADALAWRLRRDNGVTWRELAGEEL
RAFEPALSARYGFAALVEAGGHCTDPGRYVAMLMDKAIERGATLVAAKATGFKLAGNRLT
AVTTDRGDVACDRAVIAAGIHSRALAEQAGDVIPLESERGYHVEIVDPVTAPRIPVMPCD
GKMANTVIGGRLRASGQVELASVETSPNWARADLLLRQLVATYPGLESGNRPLATTRWQG
NRPSTPDGLPVIGPASASADIVHAFGHGHVGLASGPGTGSLVAALVSGQAPPVDPTPFRA
TRFR
>MCZ4312068_1 FAD-dependent oxidoreductase|Comamonadaceae bacterium G21597-S1||b-proteobacteria|714
MHIAVVGTGIVGACSAAWLQRDGHQITFVDPLEPGQACSFGNAGSLSPSACLPVGMPNMW
RKVPSWLLDPLGPLTIRTSYLPRVLPWLVRMLRHSTPKEVTRIASSLVTLLRPIFECYEP
LLEHAQAQSLVQRSGCLYVYSSREAAAQWKWGMDLRRSLGVNLIDVDREELETLEPDLKG
RFRFGILAPDNGSTLDPSQLVQALCRQSLRDGAHHDRRTVVGFERQGRRVTGLRMDQGEP
LAVDGVVIAAGAWSGALATQLGNRLPLESQRGYHVTVRSSNLQLRHTVMASENNLMVNPM
AMGLRLAGTVEFAGLNPPPNYERAQALLRQGRQLFPHLDTADVTQWMGHRPCMPDSLPVI
DRSRNADNAWLAFGHGHMGMCMGATTGRELAHLVAGRPTQVDLAPFRAARFH
>WP_211877334_1 FAD-dependent oxidoreductase|Plastoroseomonas hellenica||a-proteobacteria|716
MHVAVIGNGIVGTATAAWLQRDGHRVSFVDPLGPAEATSFGNAGSLSPSACLPVGMPGMW
KKAPQWLLDPLGPLAVRWWYAPVVAPWLWRFLKHSSREEVVRIATALRGLLAPIFDCYEP
LLQRAGAMGLMTRSGCLYVYSGPEAARQWAWGMGLRRSLGVDLRDIAEDELVALEPDLKG
RFRFGILAPENGSTTDPAALTRAIFAQCERDGAAVVRARVAGFRQAGGSVTGLRLAGGET
LDCDAAVLAGGAWSARLAAELGARIPLETQRGYHVTVRSNNLALRHTVMAVEHNLMVNPM
SMGLRLAGSVEFAGLRAAPDYRRAQVLLQHGQAMFPHLDVSETSDWMGHRPCLPDSLPVI
GRAPRADNAWFAFGHGHVGMCGAASTGREIANLIAGRAPQIDLTPFAPTRFGR
>WP_228194107_1 FAD-binding oxidoreductase|Thalassospira povalilytica||a-proteobacteria|717
MTNSKPDTNTPASDGKKAVVIGAGIVGVNVGLALLKKGYDVTILDRGEPGRGTSFGNAGG
IAVSECAPIAMPGTLLNVPGWLMDPYGPLSIRWTYLPKMMPWLLRFIAASSKSRVEQIST
ELAAILNRVWEDYEPVIAEVGLNDAVFKKEGALGVYRSEKTRRDAEYGIDLRRRKGIKIR
DITRDEIMDLEPDLAPIFPCGVIEEDWGRVLDPFKIVTGLYKHFIERGGKFQTADVTDFV
YRDGQPRAAMTTTGDQITFDTLVVACGAWSKTLAKRLGSPVPLDTERGYNTTVPYHDVKL
SRTIISADDSIILTPMEMGIRVGGAVELGGLIAPPNYDRAKALFAKGKEVLPKLNAEGGT
EWMGFRPSMPDSKPVISKSPKHRNVFFSFGHGHLGLTMGATTGRLISDLVTGSQTPIDMT
PYRINRF
>BBK36405_1 FAD-dependent oxidoreductase|Stella sp_ ATCC 35155||a-proteobacteria|718
MTTSSFAAQPAATPRRVVVVGAGIVGLSCATFLRRDGHDVTVVDRLGPGEGTSFGNAGMV
SPDTFTPIAMPGMLRKVPKWLSDPLGPLAVRWSYLPQALPWLIRWIRAGRLDRVEELAKA
LRALHGPAFANYRALLGPDGFSDLIRLRGQLYLWKTDTPSETDRIADRLRREQGVRCEEI
GPDEIRQMEPTLAPGFRRGLYLPDNGSTANPHRLCTMLAHNLRGAGGRVLQGSVTDIEMG
ADGVRRVMTDVGPIDADIVVVAAGAWSVRLTKRFGVRLPLESERGYHVMLPNPGPVPNRS
ISHRSGSFSISPMEHGLRLAGTVEIAGLDAPPDERRAQILLRQAREALPTLNTEGAQTWM
GHRPSFPDSLPVIDRAPGVPGVFFAFGHGHTGLTGAPTTGRVLADLVAGRTPAIDMRPYR
ANRF
>MCC7283803_1 FAD-binding oxidoreductase|Acetobacteraceae bacterium||a-proteobacteria|719
MNVAVIGAGIVGAACAFRLAERGHRVTLIEPGEPGGKQSASYGNGCWLSPSSVVPMSLPG
IVWKVPKFLADPLGPLAIRPAYLPRMAPWLWRWVRAGATVAKVEATARALRPLVEDAPAR
HLDLARAVGAEALIHRGGILYVFPDRAAFAAEALAWRLRRDNGVRWIELDENELGQREPA
LSRDYRFGVLVEEGGHCSDPQALVAAIVAGAVGFGARLVQRAATGFRIEAGRLHAVVTDQ
GEIAAERAVIAAGAFSKRLAAAAGDAVPLETERGYHAEVSMPEAGPRTPTMPSDGKMSCT
AVAGGLRCSGQVELAGLDAAPNFRRAEILRDFLLRMYPALPRNLPAERVTFWMGHRPSIA
DGLPVIGFSRATQDVVHAFGHGHVGLAAGPKTAAWVAALIAGEPPGADLAAYSAQRF
>WP_286661672_1 FAD-dependent oxidoreductase|Variovorax dokdonensis||b-proteobacteria|720
MHVAVIGTGIVGTCTAAWLQRDGHQITFFDSQEPGEACSFGNAGSLSPSACLPVGMPGMW
KKVPDWLLDPLGPLTVRWRYAPAVVPWLVRMLRHSTRDEVTRIATALRSLLEPIFACYDP
LLAQAGAQDLVRRTGCLYVYSSREKAAQWAWGMNLRRSLGVQMVDVGQEELESLEPDLKG
RFRFGIRAPENGSTLDPSALVKALHAHAMAQGARFVRQGVTGFERLGRQVTAVRTDDGTA
TPVDGVVVAAGAWSAPLAAQLGSRVPLETQRGYHVTVRSSNLQLRHTVMAVENNLMVNPM
AMGLRLAGTVEFAGLKAPPRYERAQALLRLGQQLFPHLDTSDTTQWMGHRPCMPDSLPVI
GRAGAADNAWLAFGHGHMGMCMGASTGREVAHLVAGRRPQIDLAPFRPDRF
>MCX7363996_1 FAD-dependent oxidoreductase|Alphaproteobacteria bacterium||a-proteobacteria|721
MAETDTTIIVIGAGVVGLSTALYLRRSGRDVVVIDPLPPPGGASFGNAGMISADTSVPIA
LPGMLRKVPSWLADPLGPLAVRPSYFPRALPWLMKWIAAGRIQRVLEISDAMRALHKDAF
LCWKEMLGPGNFSDLVRPVGQVQVWEANGESSSAALERTLRERQGIPSQALGADDLRQMF
PGISPAVRRGVLVPGNGYTVNPQRIVQTLHRLLLEAGGKLVPESVYKILPREGGGYDVMT
NVGFHRAQQIVVAAGAYSLRLLAPLGIRVPLETERGYHVMLPTPNVSLTTTISNKSRSFG
VTPMEHGLRVAGTVEIAGLDAPPDERRAKALLANIRTMFPDVNTEGHRFWMGFRPSTPDS
LPILGTVESRPGLFLAFGHGHFGMTGGPPSARLVSRLINRQATGIDAAPYAPQRFTLR
>MBL8836619_1 FAD-binding oxidoreductase|Alphaproteobacteria bacterium||a-proteobacteria|722
MSRSANGADGRTAIVIGAGIVGVCCAVSLQRAGYAVTLIERDQPGMACSFGNAGNIGSSS
FLPYSTPGIARRIPKMLMDKRGALKVRPGQFLKSLPWFVRFVRAGRADRVARIIEARRAI
LTRALDAYEPLLRDAGGRDVIQAKGKLMLFESEAAFQAVQRDLGARRDGGARVDVLSSDE
VRQLQPGLSPSIVKGVFLPELSHCVNPLRLTRQLLAHFLARGGILQAAEVKGFAPRGDGP
PRVMTDSGPCEASVVVLAAGVWSKALARQLGARVPVESQRGYHAMLAEPAVDIRIPLMAN
ARNVLITPMEEGLRCTGIAEHAGVEAAPNYALTDLVLDHARALIPGLRTERVSRWMGQRP
STPDSLPVIGRSPRHPGVIFAFGHGHTGLTMGAITGKLVAELAAGGPTTIDVAPYRPDRF
>MCH8883198_1 FAD-binding oxidoreductase|SAR324 cluster bacterium||d-proteobacteria|723
MVDAEGDPSRRHVTVIGAGIIGICCALYLQHDGHPVTVIDWQAPGEGCSKGNMGIFAIDH
CVPNATPDILAEVPGMLFDPLGPLTLRWSYLPSIAPWLLRFVRASFRDRIEPISVALHRM
NSHAMEAYQPLIQRAGAAGMVRKSGWLMVYESASAFEKAKRIKIGLRQRRGVRVEILDVG
SLREHEPALNPKIEHGVLFPDVAQCTDPHRFVRVLAEDFLRNGGGILKERVTGFTLGERG
PKEVRTDSASHEVDLLVLAAGAYSREMAKQLGSKIPLDTERGYHNMLPDPNVQLGVPVVS
GDLHCAITPMEGGLRVGGSVEFAGLHAPPNYARADKLLTVARRILPGLNDSGASQWMGCR
PSLPDSLPVISRSPCYSSVYFAFGHGQLGLTNAAVTGKLIAEMVAGRDTTIDVTPYGADR
FWLT
>MBN8941226_1 FAD-binding oxidoreductase|Hyphomicrobiales bacterium||a-proteobacteria|724
MPLHVVVIGSGIVGASAAIELLRDGHRVTIVEPGTPGGPQAASYGNGAWLSPASIIPMSM
PGLWKKVLGYLLDPGGPLTIRWRMLPRLAPWLIRFLRAGSTVAKVEATARRLSSLLHDAP
SRHAALAAEIGAPDLVKRQGLLYAYPDRAAFEAEALAWRLRRDNGVRWIEIGAEELFQRE
PTLGRHYRFAVLVEDGGHCVDPGGYVAAIVAHVVGQGATLIQAEATGFDIAAGRLRAVTT
SAGLIACDRVVLAAGIRSKALARAAGDRVPLESERGYHVVIADPAAGPRTPLMPSDGKMG
NTMTRQGLRAAGQVELASVDALPDWRRADILLRHLLSAYPALDKGPLPDVARWMGHRPST
PDGLPVLGLASASSDIVYAFGHGHVGLAAGPVSGRLAADLVGGRQPGIDLKPFAATRF
>NCF29068_1 FAD-dependent oxidoreductase|Gammaproteobacteria bacterium||g-proteobacteria|725
MKVIVVGAGIVGTCSASYLLRDGHDVVLMDSQGPGEGCSKGNAGALSPGSCIPLSGPGML
SKIPKWLIDPLGPLRIRPGYLASALPWLMRFVLAGRAGNIAGLADALLALHSNTFENYEP
LVGSANCRDLIRRTGTLTVYKTDRSLAGSQREWRLRAERQIHQRVLNSGELHELVPELST
DYKHGVLLADHGFVTNPYRLVRSLAEQFARDGGHLERRRATGIIVRDGRVSGVHTADGEW
IADRIVIAAGAWSTRLISALGVRVPLESQRGYHATIQGSGITPALPVVSAEAKVYATPME
EGLRFAGTVEFGGLDAPPDFRRAEALIALAKDMFPTIARGEVSQWMGHRPTLPDSLPVIG
AAPDHPHLLFAFGHGHHGMTGASTTGTIIASLVSGRQPPINLAPYRPHRF
>MDP4796714_1 FAD-binding oxidoreductase|Rhodospirillales bacterium||a-proteobacteria|726
MSETTSLGYAVVGAGIVGICSALSLQERGLAVTLIDPNPPAEAASYGNAGVLSTWSCVPQ
SMPGLWKNVPQWLFDPEGPVALRWAYLPKFLPWMTQFFAAGKAERIPAIADAMLQLNRPT
LDLYRRFLAGTGHEDLIRDSMYVFAYRDPDKANLDNLEWRIRTDRGVPVEKIDGNALHDI
EPDISADYKAAILVKDQGRTIDPGAIGKVLTEKFLSAGGALLQARVQSLKPLDGGRVELQ
TDTGILTAERVILSAGPWSAALLKSHGLKVPLESERGYHLIFSDPGVTLNNSIMVTDSKF
AVSSMRMGLRCAGTAEFAGLDYPPDYRRAHALAGPAKRLLPKLNTETREVWMGQRPSFPD
TLPAIGNIPGLPGVIAAFGHGHLGLTAAPMTGKIVAGLAIGETPNIDIKAYSLERFGNT
>WP_111820801_1 FAD-binding oxidoreductase|Agrobacterium tumefaciens||a-proteobacteria|727
MTEAAKKNIVVIGSGIVGACSALELVRDGHQVTLLDIGEAGGRQSASYGHGCWISPASVV
PMSTPGLWKKIPGFLLDRRGPLVIRWRNLIQLLPWLLRFLVAGSSLRRVEATALALDKLL
HDSPERHEALALEVGSPALIRKEGLLYVYPDRQAFEKEKISWRLRKLTGLRWQELDKPTL
KAREPGLDDRYGFGILAERGAHCVDPGAYVAKIVDKVRERGGQIIHTKATGFHLKDGHLH
GVETEFGVLPCDAAVVSAGAWSKTLALDAGDHVFLESERGYHTVLKIDGEGPRHPIMPSD
GKMANTPTLAGLRLSGQVELASINAEPNWERADILVEHARTSYPALNTAGLRILDRWMGH
RPSTPDGLPVIGRSTVSPDVFYAFGHGHVGFASGPMTGKIVANYFGGRRTALDLSAYSPR
RFSRKRRKLERALS
>WP_132828149_1 FAD-dependent oxidoreductase|Antarcticimicrobium sediminis||a-proteobacteria|728
MHIAIIGTGIVGAATAGWLQRDGHTVTFIDPKEAGEACSFGNAGSLSPSAVLPVAMPGMW
KKVPKWLLDPNGPLVIRSHYLPQVLPWLMQFLRYANEKEVTRIATAMRGLLAPVFESYVP
LLQRAGAMSLLRQNGCLYVYSSRETAQKWAWGANLRRSLGVEMQQLEGEALFDLEPDLRG
SFGFGQFAPDNGSTPDPSALVKAIYGQAITDGATHLRARVTGFRRTGGRVDAVLTDTAGE
IAVDGVVVAAGAWSGVLARELGTKVPLESQRGYHVTITKPGITLNRNVMAVEQNIMVNPM
TMGLRLAGTVELAGLTAPPNYARAEALLTVGKKMFPTMTPDPHEVWMGHRPCMPDSMPVI
GRAPGIENAWLGFGHGHVGMCGGATTGRELANLIGNRSPDIDLSPFAPDRFTRAGRKAA
>WP_230452708_1 FAD-dependent oxidoreductase|Roseomonas sp_ OT10||a-proteobacteria|729
MTRPHVVVIGAGIVGVCSALAVLAEGLRVTILDPGEPGGEQAASYGNGCWLSPMSVIPPA
TPGLWRKVPGFLADPLGPLSIRWSYLPRVMPWLLRYLWSGRNEAQVLRTAQALRGLLVGA
PALHQALAERAGVAELIQRRGLMYVYPSRAAFEAEAMSWRIRRQVGIAWQELDAEALHRH
EPELGRQYGFGVLVEEGGHCTDPGAYVAALAALARAGGAAIRREAATGFRIEGGRLRAVL
TPGGEVAADRAVVCAGIRSAPLAARVGPSLPLESERGYHAVIRGAETGPRTPVMPSDGKM
GVTMTRAGLRASGQVEIAGLDAAPDWRRAEILRDHLLAAFPGLPRDLPAERVGFWMGHRP
SMPDGLPCLGTARDCADVVLAFGHGHVGLVAGPRTGELVGALLAGRTPDLSLVPFDPRRF
G
>WP_110466808_1 FAD-dependent oxidoreductase|Xylophilus ampelinus||b-proteobacteria|730
MAAKLPVPTHDPRKHVVVIGAGAVGSIAAIEALRADLRVTVVEPDIPGGLQATSYGNAGW
LSSHSVVPPALPGAWRKVPLWLADPLGPLALRWRYLPRALPWLVRYLAAGWTEARVLRTA
KALRTLLADAPMLHASLARCAGVPQLIEQRGLLHAYCSRAEFEADALGWRVREDVGVSWQ
EWQEDELRAREPDLDARYTLGIFVPEAGHCRNPGEYVAALARHASTHGASHVAARAVGFR
LEGGRLRAVSTDLGDIECDRAVICAGAHSAGLAAAAGSPVPLESERGYHVVVKDAAVGPR
TPVMVADGKLIVHWMDGGLRAAGQVEIAGLEAAPDWRRAEILHRHLKSMLPGLRQIDTET
TVVHRWLGHRPSLPDGLPCIGPARASNDILLAFGHGHVGLCGSARTGRLVAQLLVGAKPE
IDLAPFDPRRFS
>MDA0342281_1 FAD-binding oxidoreductase|Pseudomonadota bacterium||Proteobacteriota|731
MVEPRHVTVIGAGVVGIATALTLQRDGHRVTVIDRLAPGQATSFGNAGGMGVTEMQPASL
PGTIWKVPGWLTDPEGPLAIRPAYLPRLAPWLWRFWRAGAWDKVTALADAQAALNDRARA
DWQPLLAAATLTDQLKVNGALTLYRDDAGYRADALSWQLRRERGVEIHAVGPDEIHQLEP
DIGPGFARGVLMPDWGHVLDPERIVTGMATRFVGDGGEIVRAEVTGLVTEAGQPEGGRVT
ALQTTIGERPVDRLVVCAGAWSHKIAAWLGDTVPLESERGYHVTLPAAPVALRRMVIIGE
DHFVMTPMSMGLRIAGTVEMGGLDGAPNMARARVLLDKARRVLPALVGAAAVEGKTEWSG
HRPALPDTIPVISAAPGFANVFYGFGHGHLGLTQAAVTGRILADLLGEGETGIDVSAYRV
GRF
>WP_105101567_1 FAD-binding oxidoreductase|Microbulbifer pacificus||g-proteobacteria|732
MQEANVLNEIRPMVVIGAGIVGVAVAEQLQYRGHKVTLIDRESPGRGCSYGNAGHFATDV
VLPLANMKTILSVPKLLMDPLGPLSIRWSYFHKALPWLMRFAMAAAPGNVERSCQHLRAL
NGRSIESYDRLLGRTGLTDLMTKRGALTVYERPDSAHRNQSTVDLLKGYGVEIQSLAADE
IRALEPALGPAVAGGLYFPRTAHTTNPYRLVTCLAQSFMCGGGETLRDEVVGLENASGSV
DIRLSSGKKISAQRLVIATGSWSKKFAQQLGYRVPLDTERGYHLMLPNAGCELTRPLVSF
ERSFVMTPMEEGLRLAGTVELAGLEAEPNYARADILFKHAQSLLPGIENRGATRWMGFRP
SLPDSLPVLGIAPENPRLAFAFGHQHLGLTQAAITAELVADQLEGKAPEIDLSPFSIKRF
Q
>MBO0710037_1 FAD-dependent oxidoreductase|Acetobacteraceae bacterium||a-proteobacteria|733
MPVHVVVIGAGIAGAATAVELLRDGHRVTILEPGEPGGEQAASYGNGAWLSTASVVPVAM
PGLWKKVPGYLRDPLGPLAIRWSYLPHLAPWLAYFLRAGSSVKKVEATARALRPLIADAP
DRHRRLAEEAGVPDLIERRGLLYVFPSRADFEAEALAWRLRAENGVRWLELDEDELRQRE
PALDRRYTFGLIVEDGGHCTDPGGYVAALVEYARKRGAILRHERALGFRIEARRLQAVST
DGGEIAADKAVIAAGSWSKPLARAAGDSVLLETERGYHVEIADPGTGPRHPIMPSDMHTA
TTLTRNGLRIAGQVELAGHKAAPNWQRAEILRNYALDAWPGLPRDLPPERIKFWMGHRPS
TPDGLPCIGTASATEDVVHAFGHGHIGLASGAITGRLAADLISGKLATIDLAPYAPQRFR
R
>PHY05283_1 MAG_ amino acid dehydrogenase|Alcaligenaceae bacterium||b-proteobacteria|734
MLRFGEVRCLGRLRGFLSTPQHIVIIGAGIVGAMSAFHCLAAGLRVTLVEPETPGASQAS
SYGNAGWLSSHSVLPPAAPGVWKQVPIWLADPLGPLSVRWRYLPRALPWLLRYLAAAWTY
PQVERTAHALRSLLADAPGLHQQIAEQVGVAHLIERRGLLHVFLSREHFLLDAKAWEIRR
KEGVNWQELDAQALAEQEPDLSRKYTFGVFVAETGSCRNPGAYTAALIHYSQAQGAKLVR
APATGFRLEQGRLKAVLLNDGEVLCDKAVIAVGARSKIFASMAGDQVSLETERGYHAVVT
GTTTGPRVSTMFADCKVVVNSMDNGLRVAGQVEIAQNDDTPNWRRAEILRDHLLALYPSL
PHDLPVERVEIWMGRRPSTPDGLPCLGLASGSQDIIHAYGHGHVGLAGSARTGRLVAQLA
TGTPTEIDLTPFKPTRFR
>WP_244459400_1 FAD-binding oxidoreductase|Roseomonas fluvialis||a-proteobacteria|735
MSRHVAIIGAGIVGACSAIEALREGYRVTLIDPADPGGEQAASYGNGCWLSPMSVIPPAV
PGLWKKIPKFLADPLGPLAIRWSYLPRVAPWLVQYLRAGWTWARVEDAARALRPLVVDAP
ALHAALAEEAGVGHLIERRGLIYIYPSRADFAAEAKAWEIRQKVGVRWMELDANDLRQRE
PDLDRRYTFGVMVEEGGHCTDPGAYVAALVAHAVGQGASLVRARATGFRVEGGRLRAVTT
DQGEVAADAAVIAAGAHAKPLAAALGDAVPLETERGYHAQLTDPEVAPRHGLMPSDGKMS
IMRTAGGLRCAGQVEIAGLEAAPNWKRAEILRDHLVSCFPGLPRDLPASRVKVWMGHRPS
MPDGKPCLGPSSATADVIHAFGHGHTGLVAGARTGRIVAALLGGRAPEIPIGSFDPRRFA
>NGR07181_1 FAD-dependent oxidoreductase|bacterium SGD-2||bacteria|736
MSDKRHVTVIGAGIVGICAAAFLQQEGFAVTVIDHQEPGRGTSFGNAGSVSPSAVMPVAL
PGMLRKVPSWLMDPLGPLTIRWSYLPIVTPWLIRFLSHANRAEAGRVAAAMRSLMVSVFD
DYAAILDHGEFGNLIRRDGCLYVYESRAELEAARWTIDLRRRLGAEMQEIGGSEIFQLEP
ALSRHFQLGIFAPENGRTVDPYQLVRAIANRVRMYGGEILEAEVHDVEIGPEGPAALITS
AGRLPVDRLVLAAGAWSGRLARKLGASVPLETQRGYHVTFPDPQIEVRRTVMWNRRSVFV
NPMQPGLRIAGTVELAGLKAAPNYARADRLAEIAKQMFPDLNTASPSKWMGHRPCLPDSL
PVIDRSPRFGNVFFAFGHQHVGICSGAPTGRQIARLVAGKPATIDLSPFSVGRFRNGVAS
HR
>MDP7358663_1 FAD-dependent oxidoreductase|Pseudomonadales bacterium||g-proteobacteria|737
MSESTDTSVTVIGAGIIGICSACYLQRSGFQVTLIDREEPAMQTSFGNAGGISPGSVAPI
GMPGMWQQIPRWLIDDKSPLFIKARHFPKVLPWLMRFISQSRRSRVLEISKALTALNGPT
FAAYQPLLEEAGITGLFHKTGQLFVYHTRQNMEKDTLTRDLRSASGASVEYLDSKSIQDL
EPALAPVFEAGYLMPDNGHCKDPLGLAQALVQMFVDKGGRLLKTEVRDFVFETGEITGLL
TASGQLPAAKVVIAAGIWSRELCLKLGWRVPLESHRGYHATLEEPGVSVERMCFLVDYKF
AVTPMAMGLRIAGTVELAGLEEPPNYSRARKLLDVSQKLFPGLCTEKYTQWMGHRPCLPD
SLPVIGASPRHPGVYFAFGHGHQGLVGASQTAKVIDELIRGTEPSMALQPFRIDRF
>WP_162815559_1 FAD-dependent oxidoreductase|Microvirga aerophila||a-proteobacteria|738
MANIAIVGAGVIGVSCAAFLQRDGHSVTIYDPEPPGEGCSFGNAGSIGPGSVVPLSTPGI
VRQAASWLTDPDSPLWIDWRYLPRALPWLARFIAAGTRPRVDAVAKALRALHADSFKHYQ
SLLGVDAGSLLHVSGQLYLYESEAAFVKDALGRELRAALGIRSEILEPDEIREMEPSLGP
RFTKAVYLPDAGHCSNPHRLVAAIAEGVAREGGRFVRAALKDFEREGEKVRAVVTEAGPM
PCDLVVIAAGAWSGRLAKRLGLSIPLESMRGYHVMLPMPTPGPTRPIYPLAAKIMMTPMD
EGLRIAGTAEIAGLDAPMNERRAAVLGRLAKRYFPSLTGEPVSTWMGHRPATPDSLPVIG
PSPRHSNVVLAFGHGQTGLIGGSTTGLLIADIIARRRPIIDPSPYRADRFQSVRRH
>WP_143949652_1 FAD-dependent oxidoreductase|Verticiella sediminum||b-proteobacteria|739
MHVVVIGTGIVGVCTAAWLQRDGHRVTFVDRLPPGEACSFGNAGSLSPSACLPVGMPGMW
KKVPGWLLDPLGPLTVRWPYLPRVVPWLMALLRHSSPREVERIATAMRRLLAPIFACYEP
LLERAGAQHLVRRTGCLYVYSSREVARQWQWGMDLRRRLGVVMEDVEQDALEELEPDLQG
RFRFGILAPENGSTLDSSELVKALHAQCERDGAVSVRATATGFERQGDRVRAVRLEGAEP
LACDAVVIAGGAWSARLVRALGLRVPLETQRGYHVTVASNNLALRHTVMAVEHNMMVNPM
AKGLRLAGSVEFAGLAAPPDYRRSAVLLERGRDMFPHLDTSRHTQWMGHRPCLPDSLPVL
GPVPRMANAWCAFGHGHVGMCGGASTGREIAALIAGRVPEIDLAPFSPERYA
>MDP6813111_1 FAD-binding oxidoreductase|Alphaproteobacteria bacterium||a-proteobacteria|740
MNAQRSVTVIGAGIVGLCCARALQRRGRRITVIDPGEPGRGASYGNAGILSTGSVLPEGK
PGLWKKVPRMLLDPLGPLTIRPAYLPRLTPWMLRFLRNSTAARVERISAALSSIVLPGLT
HYRELLDDIAEGRNPIRQQGCLYLYPKPADVEAARPDNEARLRRGVALELLGPEEVKQLV
PALGVPAAGGALATASGHTTSPLRLSTLLAETIAADGGRFLREKALGFEFGDDGPSQVRT
DQGRHGVEDLVIAAGAFSRPLAAALGHDIPLDTERGYHVMLPRSGLDIRLPMLISSLGFG
VTPMEDGLRLAGTVEFGGTEAPPNYRRADAILTHARRLFPDLAVDGAEKWMGHRPSMPDS
LPVIAQSPRFPSAHFAFGHGHLGLSLAAVTGRIIADLADGETPPIDATPFRVDRF
>WP_150721925_1 FAD-dependent oxidoreductase|Pandoraea capi||b-proteobacteria|741
MSASHPVVVIGGGLVGVCTAAYLQRAGHRVTIVDRHSARQAASLGNAGCINGSSVVPIAM
PGVMWQVPGWLMQPDGPLVLRWRYLPRMVPWLARFVAASQPARVAAQARALRALLGPALD
AYQPLLDDADANDLVTRRGYLIAYSSQSGMTGDEGGMALRRDNGVQIETLDAGALREFEP
TLSNDFIGARFISETGHTSDPGALLARLTAQVVARGGRVVDAGATAIETNGAHAVAVHTD
KGREAASAVVVAAGAWSAPFVRQLGDSIVFDTERGYHVEIPAPDEVPSRPVMWAEGKLFA
TPMDGRLRGAGTVELAGLQAPPNWRRADLLLGQLHKMFPRAVQGVKSTQSVEGARWQGFR
PSTPDSLPVLGAASKVPNAFYAFGHGHVGLTAAASTGRTIAGLVSGERPTIDLSPFSIGR
FR
>WP_166952326_1 FAD-dependent oxidoreductase|Pseudochelatococcus lubricantis||a-proteobacteria|742
MTRHVVVIGAGAIGTISALELLRAGHAVTLVDPGAAGGEQAASYGNAGWLSVQSVLPPAE
PGVWKKVPSYLADPLGPLSIRWSYFPRILPWLVKYLLSGWTPARVHETARALRLLLADAP
QLHGMLAAEAGVGHLIEHNGTLHVYPSRAAFEADGFAWSVRRANGIAWQELSGDALRAEE
PALPARYGFAALVPDAGRCLDPGAYIAALAALAGQRGAVLHRASASGFRFEGERLAAVRT
DVGEIPCDAAVVAAGIRSKPLAAALGDSLPLEAERGYHVTFEGAATGLRRSFMASDVKMV
INPMAMGLRGAGQVEFAGVGAAPDWKRAGILRDHLSRLFPDADASKAKVWVGDRPSMPDG
RPCIGHARRCNAVVYAFGHGHVGLAGSARTGRLVAQLIDGREPEIPVGPFAPGRYL
>WP_159992375_1 FAD-binding oxidoreductase|Roseomonas sp_ 18066||a-proteobacteria|744
MQQEHLVVIGAGIVGAATALQAVKAGYRVTILDPGEPGGEQAASYGNGAWLSPQSVIPPA
GPGTWKKVPGYLRDPLGPLAIRWRYLPKVLPWLARYLWSGWTEAKVLTIARALQPLLADA
PARHQALAEEAGVGHLIARTGLMYIYPDRAAYEAEALGWRIRRQLGFVWREVDRDELRQR
EPALDPRYGFGALFEQGGHCRDPGAYVAALVQLAVRQGAVLQRQAATGFRIEGGRLQAVT
TTAGEILADKAVIAAGARSKALAAAAGTRVPLETERGYHAVLSAPEVGPRIPLMPSDGKM
AVTMTEAGLRVAGQVEIAGLEAAPDWRRAEILRDYLLKAFPGLPRALPAERIKVWMGHRP
SMPDGLPCIGLARDSADVVLAFGHGHVGLVSGPATAAAVLTILQRTASDIVLEPFDPRRF
D
>WP_209377856_1 FAD-dependent oxidoreductase|Pararoseomonas baculiformis||a-proteobacteria|745
MRIAVIGNGIVGSCCAAWLQRDGHHVTFIDPLGPAEATSFGNAGSLSPSACLPVGMPGMW
KKVPRWLLDPLGPLSVRWAYAPIVAPWLLRFLRASGREEVVRIATALRGLLAPIFECYEP
ILQRAGGMSLITRGGCLYVYSGPEAARQWKWGMELRRSLGVEMRDIGEEELVALEPDLKG
RFRFGILAPENGSTTDPAALTRAIFERCVLDGADVVRASASGFRLRGTDVAAVQLDGGDE
VACDGVVLAGGAWSARLARQLGPAIPLETQRGYHVTVGSNNLALRHTVMAVEHNMMVNPM
RMGLRLAGSVEFAGLKAPPDFARADVLLARGKEMFPHLDTSSVTQWMGHRPCLPDSLPVI
GAAPRVSNAWFAFGHGHVGMCGAASTGREVAHLVAGRAPGIDLSPFAPTRFRRAA
>MDU6746513_1 FAD-binding oxidoreductase|Bradyrhizobium sp_||a-proteobacteria|746
MQQSQKPLRIAVIGAGIVGAATAWELIKVGHAVTLIEPDEPGGPQAASYGNGAWISPASI
IPMSMPGLWRKVPGYLLDPSGPLVLRWTALPSLAPWLLRFLAAGWTGQKVEHTAGVLASI
LGDGPQRHALLAEEIGRPDLIRRTGLLYAYRDREAFEEEGLAWRLRKDNGLQWRDLESEE
LRRREPDLSPGYRFGVLVEDGAYCADPGAYVAAIVQAVCARGGVLVRAHADGFVLANGRL
KAVTTDRGQVDCDRAVICGGIRSKALARAAGDRVMLVSERGYHGVIASPQAGPRFPIMPS
DGRMANTPTAAGLRLAGQVELTHVDAEPDWSRVEILVQHALKTYPALGPRERLKVERWMG
HRPSTPDGRPVIGASSASPDIFHAFGHGHVGLASGPITGRIIADLVAGKDAPVDIRPFAV
SRFSRSRWRMASGAT
>MDP6833037_1 FAD-binding oxidoreductase|Alphaproteobacteria bacterium||a-proteobacteria|747
MTEQQQRDVTVIGAGVVGLCCARTLQRRGCTVTVIDHVDPGMGTSYGNAGIFSTSAVMPE
GKPGVWKKVPGWLMDPLGPLTIRPGYLPKLTPWLLRFIANTTPRRVEEISLALSSITMPG
LEHYTALLDDVPSDQVPIRRQGCLYLYPNPADVAAAAPDNEVRRRRGVNLEMLGPDEIRQ
LLPAIGPEMAGGALATESGHATSPLALSQLLAARIEADGGRFIRAKAKGFAIGAAGPTHV
HTDHGNVEVEDLLIAAGAFSKPLAKELGNNMPLDTERGYHMMLPQPNVEVRLPMLISSLG
FGVTPMDDGLRLAGTVEFGGTEALPNYARAEALLTHAKRLFPDLNDTGREPWMGHRPSMP
DSLPVISRSNRFDRVFYAFGHGHLGLSLGAVTGRIIADLVQDRPSDIDATPFRADRF
>MBK8159411_1 FAD-binding oxidoreductase|Rhodospirillaceae bacterium||a-proteobacteria|748
MGNRHFIVIGAGIVGISTALYLQKDGHRVTVIDGRDPGEGTSKGNAAVIATESCIPVATP
GILWDVPKMLMDPLGPLAIRWAYLPKIAPWLLRFVANSGEKRVEQISITLRSALVQALAA
HKELAALANQSMMIKDTGWLGVFEKDEKFQSYQWDLALQKRRGVNFQVLKKEEIRQFEPS
LQPIYNHAVYYPENSFVTDNFALVQRLANHFAANGGKIVKADVTGFEIGADGPTAVKAGG
QSYPCDAVVVAAGAWSKKLSAQLGHTVPLDTERGYHVTLPNAQKRPRMPLYSGDHSFAIT
PLDVGLRFAGTVELGGLEAAPNYARAQKLMNHGKRMFGELDETGRSDWMGFRPSMPDSVP
VISQGGRFKNTYFGFGHGHVGLTLGPVTGRIIADLVAGRDPGLDMQPFRIDRF
>MBK8324832_1 FAD-dependent oxidoreductase|Betaproteobacteria bacterium||b-proteobacteria|749
MTARPVVVVGAGIVGVSCASYLRREGHEVLLLDRDGPGEGTSMGNAGALSPGSCIPIAMP
GVFGKIPGWLSDPEGPLTIRPAYFLRVFPWLVRFTLAARPARVAKIADGLRALHRHVYDC
YAPLVSNAGCGDLIHRSGTLNVYRSRKAFESSRSDWKIRTDRGGECRPVQGGELREIEPA
LAPEFTHAMLIPDHGYVSNPYRLVQVLAAQFVADGGRIEKQSVRTLARGPSGTLRVVLEG
GREIEADRVVVAAGAWSTPLVAPLGVRIPLETQRGYHVTIQDAGVTPRVPVAVSEGKYYA
TPMEGGLRVAGTVEFAGLEAPPNFRRARRLLEQVRELYPAVRTEKFTEWMGHRPCLPDSL
PAIGSPRGLPGLVVAYGHGHNGMTSGPVTGRLVADLVAGRRPFIDPSPYSPDRF
>WP_241813512_1 FAD-binding oxidoreductase|Herbaspirillum sp_ C7C2||b-proteobacteria|750
MSTSQEIVFPRHVVVIGTGAVGLMSAIHALDEGLQVSLLDFNEAGSEEASSYGNAGWLSS
HSVIPPVEPGMWKKVPGYLKDPLGPLSIRWRYLPRLTPWLLRNLASARRDRIRTTARALR
TLVADARNLHLEVARRAGVAHLIDTSGVLHVYRSRRHFDNDAFGWGVRRELGITWQELEG
ESLRRREPDLDPAFAFAVHVDEAGHCKNPGAYMQALQAYVLARGATRISGRASGFRVEQG
RLKAVLTEQGEIACDAAVIAAGARSKALAAQAGDRVQLESERGYHAVIRGQQLQATARTP
MMVSEFKVIATQMETGLRIAGQVEFASFEAAPDWRRGEIMRDIALKLFPGLPRTLAAQDV
QFWLGRRPSTPDGMPCIGHASASHDIIHAYGHGHIGLGCSARTGRIVAQLLTGQAPEIDL
SPFSAQRF
>PSM20323_1 amino acid dehydrogenase|Nitratireductor sp_ StC3||a-proteobacteria|751
MNQAKADTPGHVTVVGAGIVGACCAAYLQREGYAVTVVDRVEPGMATSFGNAGSISPSAV
LPVAMPGMLRKIPGWLLDPLGPLTVRWSYLPWIAPWLLRFLRHASRDEVARVATAMRALM
EPVFDDYERLLPQGEFRTLIRRNGCLYVYENQAELDAARWTLDLRRNLGAAMDLIGEDEI
RQLEPALARRFRIGIFAPDNGSTVDPSLLVNAVMAQVFANGGEFVRAEVKDIEMAPEGPT
ALVTDQGRQPLDRLVLAAGAWSAGLARKLGAVVPLETQRGYHVTFPQAGIEVNRTVMWNK
RSVFVNPMRPGLRIAGTVELAGLKAKPNYARADRLADIAGELFPDLDRSKPSRWMGHRPC
LPDSLPVIDRSPRYPGVVFAFGHQHVGMCSGASTGRLVADLMVGRASSIDRSPFSVQRFA
RRLAA
>MBL8346126_1 FAD-dependent oxidoreductase|Rubrivivax sp_||b-proteobacteria|752
MHISVIGSGIVGVCAAAWLQRDGHRVTFVDPLAPGEACSFGNAGSLSPSACLPVGMPGLW
KQVPKWLADPLGPLTVRWSYLPRALPWLVQFLRHSSRDEVVRIAGALRTLLAPIFDCYGP
LVQRAGAEHLVRRSGCLYVYSSQQAAGRWAWGMNLRRQLGVELREVREDELLALEPDLKG
RFRFGLLAPDNGSTPDPSALVKALHAQCARDGAAHVRQSVTGFEFSGRGAGRAVRALRLA
NGESLDVDGAVVAAGAWSASLARQLGARVPLETQRGYHVTVQSSNLGLKHTVMAIEDNLM
VNPMAMGLRLAGSVEFAGLAAPPAYERADVLLQKGRQLFPHLDVSKTTRWMGHRPCLPDS
LPVIGAAPGVGNAWFGFGHGHVGMCGGASTGRELAALVAGRAPQVDLHPFRPDRFRTGPF
SPWPMGRRASRGLA
>MBB44862_1 FAD-binding oxidoreductase|Rhodospirillaceae bacterium||a-proteobacteria|753
MTDDKQNNKVLVLGAGIVGICNALALREKGFEVTLIDKNEPSDATSYGNAGVISPWACIP
QSMPGLWKKVPKWLLDPSGPLSIRWSYLPRMAPWLVEFLKSGNPKRLPAISDAMLTLNRP
NLDLYKQLLQGTGEEGLIKDCYYLYVSRNPSGINLTSLEWKLRKERDVPFEQISGNEARD
LEPDLSPDVQSAAIIKSQGRTVNPGRLGKVLAAKAMGLGVSFLKAEITKVTPNQRNGYDV
LTDQGTQNANSVVLTAGVWSANLLKKLGVRVPLEAERGYHLVFKEPGVTLTNSVLDSDNK
FVSSSMEMGMRSAGTAEFAGIDAPPDYRRAHVFKKHAKSLFPKLNTNSVDEWMGRRPSPP
DSVPYIGEVPGFPRLFYGFGHGHLGLTGAPMTARMIAALVSNEPLNIDMTPYRLDRFNKP
>WP_306883023_1 FAD-dependent oxidoreductase|Variovorax boronicumulans||b-proteobacteria|754
MTVARSGFSSGGDERRHVVVIGAGAVGCATAIEALRAGLRVTLLEPEAPGGPQASSYGNA
GWLSSHSVVPPALPGAWRKVPGWLADPLGPLAVRWRYLPRALPWLLRYLASGWTEARVQR
TADALRTLLADAPALHAQLATEAGVPELVERRGLLHAYRSRAEFEDDALGWRVRGRVGVH
WEEWPADELRRREPDLDARYTLGIFVPEAGHCRDPGAYVAALAQHAVNAGAERVFGRAMG
FRIEGGRLRAVRTNYGEIACDAAAICAGAYSGPLAAAAGSPVPLDTERGYHVVIGGAAVG
PRTPVMVADGKLIAHWMDGGLRAAGQVEIGGIDAEPDWRRAEILYRHLLSMFPALAATET
GGAKTFNHWLGRRPSMPDGLPCIGPSAASADVVLAFGHGHVGLCGSARTGRLAAQLLAGI
EPETSLAPFDPGRFK
>WP_280707929_1 FAD-binding oxidoreductase|Bradyrhizobium sp_ BR13661||a-proteobacteria|755
MEQDKKPLRIAVIGAGIVGAATAWELIKDGHAVTQIEPSEPGGPQAASYGNGAWISPASI
VPMSMPGLWRKVPGYLLDPNGPLVLRWAALPSLAPWLLRFLMAGWTARKVERTAHLLASI
LRDGPQRHAILAEEIGRPDYIRQTGLLYAYRDRNAFAEEALAWRLRRENGLRWRELDSEE
LRRREPDLSPAYRFGVFVEDGAHCTDPGAYVAAIVRAACARGAVLHRALANGFVLKSGRL
RAVTTDHGRIDCDRAVICAGIYSRALARAAGDRVLLASERGYHGVIASPRAGPRLPIMPS
DGRMANTPTAAGLRLSGQVELAHVDAEPDWARVDILVQHALKTYPGLGPREGLAIERWMG
HRPSTPDGRPVIGPSATSPDIFHAFGHGHIGLASGPITGRIIADLISGRAAPVDLTPFAI
SRFG
>WP_042581131_1 FAD-dependent oxidoreductase|Variovorax paradoxus||b-proteobacteria|756
MTVARSSFSPEGDARRHVVVIGAGAVGCATAIEALRAGLRVTLLEPEEPGGPQATSYGNA
GWLSSHSVVPPALPGAWRKVPGWLADPLGPLAVRWRHLPRALPWLVRYLASGWTEARVQR
TADALRTLLVDAPALHARLAAEAGVPQLIEQRGLLHAYRSRAEFEDDALGWRVRERVGVR
WEAWPADELRLREPDLDARYTLGIFVPEAGHCRNPGAYVAALAQHAVAAGAERLVGRATG
FRIEGGRLRAVRTGDGEIACDAAAICAGAYSGPLAAAAGSPVPLDTERGYHVVIEGAAVG
PRTPVMVADGKLIAHWMDGGLRAAGQVEIGGLDAAPDWRRAEILHRHLQSMFPALADTGG
AKAFKQWLGRRPSMPDGLPCIGPSAASADVVLAFGHGHVGLCGSARTGRLAAQLLAGIEP
ETPLAPFDAGRFSWRAPARSTAP
>WP_029005922_1 FAD-binding oxidoreductase|Azorhizobium doebereinerae||a-proteobacteria|757
MGLHVVVIGAGIVGAATAVELLRDGHRVTLVEPGAPGGEQAASFGNGAWLSPASVVPMSM
PGLWKKVPGYLLDPLGPLTIRWAALPHLAPWLLRFLSAGATEAKVEATARALSALLADAP
ERHQALAAEAGLSDLIVRRGLLYAYPGRAAFEAEALAWRLRSDNGVAWRELDGPALRAFE
PALDPRYGFGVLVEAGAHCQDPGAYVAGLVAYAKRLGLHHVPAGATGFDIQDGRLKAVRT
FQGEVACDRAVIAAGIRSRPLAAAAGDRVSLASERGYHVVLADPEVSPRTPVMPSDGKMA
NTPTRAGLRASGQVELAAVDAEPNWKRADVLLDHLLNTYPGLPRQVPEARLTRWMGHRPS
TPDGLPVIGPAAASADIVHAFGHGHVGLACGPITGRLVADIIADGPPARPLMPYRADRFR
>WP_056331451_1 FAD-dependent oxidoreductase|Rhizobium sp_ Root482||a-proteobacteria|758
MGQPDKSGIGRKVTVVGGGIVGVCSANYLLRQGFEVEVIDPALPGSEDQCSFGNAGGICP
GSCIPNSMPGVMKNVPKWLMDPEGPLYVRLAYLPHALPWLLRFLEASRKPRVEQISAAMR
SLHRMTFECYEPLMKEAGCEELLQKRGQLFVYESADGPAGGAYSLDLRRRHGVKVEILNA
DEIRQLEPALSPIFKSAVYLPEQGQCPNPGRLVAKFAENAARRGATFTRARVRGFEKGPS
GIAAVHLENGERRAIDQMVLSAGAWSADLARQLGDRIPFETERGYHTMIKTDTGLRIQTI
SADRKFVASPMEAGLRIAGNVEFSGLKPPPNMFRADALLKQARPMFNKPLEGEVTRWMGH
RPGTPDSIPVIDRATRARNVIYAFGHGHQGLIGGSVTGKIVSELAAGQTPSVDLTPFRVK
RF
>NRA19174_1 FAD-binding oxidoreductase|Oceanospirillaceae bacterium||g-proteobacteria|760
MGDARSLKVTVIGAGIIGVLSALQLQREGHQVTLIDANKPGSGCSAGNAGILARSSFAPL
SSPHSLLQAPGWLLKANGPLSINWRYLLRILPWLLSYFNAGLRGDLRVRGEALWQLTDQS
VEMYQSLTAFANCSELIARTDYLQVYRNKKGWRKAAGDMQWRRDLGFKIDDLDAPALRLL
EPALSNAYQYAHLLRDHGYVKDPQALVSALFNKFCAIGGKYVQGEVLDIGQLHHRCQVTI
DSEILNSDKLVIAAGAFSAKLIKLTGVDIPLETERGYHVHCPEPQLNISRPIMDGDLKFF
VTPMRSGYRFAGVVEFAGLDAPLNLRRVAALEKNARQMLPGVNTKNASYWLGFRPTLADS
LPVICTAPDNPNLVYAFGHQHLGLTCAPMTAELVADLISGRTPQLDISRFAVQRLL
>MDH3596319_1 FAD-dependent oxidoreductase|Rhodospirillales bacterium||a-proteobacteria|761
MNAGLAKDIAVIGAGIVGVCCALTLLRDGHRVTLIDRQGPGEGASFGNGAVLPTESVVPV
ATPGILWKAPGMLLDPLGPLAVRWGYLPRIMPWLLRFISASRARRVEEISIALAALHHGS
VEAFEPLLEMAGASDMLRRTGWVCVYESEAGYRAAAPMLELQRRRGVRLEVLTPEELRQL
EPALAPIFPRAVFYPQVAHVVDNFRLVQVLAEAFQGHGGRLLREETRGFELGAAGPRAVL
TDHGRRPCDTVVVVAGAWSKALSAQLGSRPPLDTERGYHLHLPAPGVLPRLPVYSSERAF
VCTPLETGLRLAGTVELGGLKAPPDWRRAEVLARHARRWLPGLDAGGATRWMGFRPSMPD
SLPVISASPRHANTFFAFGHGHCGLGLGAKTGRLIADLVADRDPVLDMAPYRIDRF
>WP_302474278_1 FAD-dependent oxidoreductase|Roseococcus sp_ MDT2-1-1||a-proteobacteria|762
MARRLGACLAAEARSGDREEVTRLAVIGGGIMGACLALEAQAAGFDVTLIEPGTPGGEQA
ASYGNGCWLSPASVIPASVPGLWRKLPKFLRDPLGPLAIRPGRLPAATPWLLRYLWAGST
EEKVRRTAHALRALLKDAPRRHVALAERAGVGALIRRTGLLYVFPDRAAFEAEALAWKLR
AETGVQWRELDEDALRQQEPALDRRFRFGLLVEEGGHCTDPGAYVAALVALAEAQGARRI
AARATGFRVENGALRAVRTESGEVEADKAVIAAGIRSAGLAREAGDRIPLESERGYHAVV
TTPSIAPRIPLMPSDGKMGVTLTETGLRAAGQVEIAGLEAAPDWRRAEILRDHLRRLFPG
LEGGEVKVWLGHRPSTPDGLPVLGPSRRSGDILHCFGHGHVGLVAAPRSAELVVGMAKGE
SAPVAYSPRRFG
>WP_174162584_1 FAD-dependent oxidoreductase|Rhizobium rhizogenes||a-proteobacteria|763
MPNTAPKHIAVIGCGIVGACSALALLRDGHRVTIIEPGKPGDRQAASYGNGAFLSPASII
PMSVPGLWKKVPAYLLDPEGPLTIRWKHLLPLTPWLLRFLSAGSTLAKVQRTAKILSSLL
SDAPMRHRAIAADCGQPDMIRQDGLLYVYPDRASFEAEAFAWRLRRDNDVVWRELSGEEL
HAFEPSLNRRYTFAVLVEAGGHCVDPGAYVALVAQRALGNGARLVKAGATGFRIKDGRLT
AVDTDAGPIECDGAVIAAGIRSKALARMVGDRIPLESERGYHVEVVDPKTGPRIPIMPSD
GKMANTMMPGRLRASGQVELASVDAAPDWRRADILLRQLLSTYPDLGKNPEDMTVLRWQG
NRPSTPDGLPVISRSRATADIMHAFGHGHVGLAAGPKTGELVAASFSRRPPPIDIGPFAA
SRFR
>WP_086641438_1 FAD-binding oxidoreductase|Acetobacter tropicalis||a-proteobacteria|764
MHICVIGTGIIGTCTGAYLQRDGHRVTFVDPYEPGDACSFGNAGSLSPSACLPVGMPGMW
RKVPHWLMDPSGPLTVRWPYLPHVAPWLVRLLYHSSRKEVERIATALRALLTPIFESYAP
LLEWAHAQELVRHDGCLYVYSSREIASQWQWGMDLRRRLGVEMRDVNRDELESLEPDLKG
RFRFGILAPQNGATTDPSKLVKTLNAKCIANGATHIRQRVTGFKKKDGLLQNVMLDNGET
LPVDGVVVAGGAWSGNLAHILGVTVPLETQRGYHVTINSSNLTLSHTIMAVEHNMMVNPM
AMGLRLAGTVELAGLKPPPNYSRADALLARGIEMFPHLDTSRLTKWMGHRPCLPDSLPVI
GRAPTVENVWLAFGHGHIGMCAGAPTGREIAGLVAGRAPSIDLTPFSPSRWSGPQSFQRL
YRR
>WP_116912812_1 MULTISPECIES_ FAD-dependent oxidoreductase|unclassified Variovorax||b-proteobacteria|765
MTVARSFSVGGIGGAGGNDGARRHVVVIGAGAVGSATALEALRAGLRVTVLEPGEPGGPQ
ATSYGNAGWLSSHSVVPPALPGAWRKVPGWLADPLGPLALRWRYLPRAAPWLLRYLASGW
TEARVQRTADALRTLLADAPALHARLAAEAGVPQLIEQRGLLHAYRSREEFEGDALGWRV
RGRTGVRWEEWSASELRRREPDLDARYTLGIYVPEAGHCRNPGAYVAALAQHARDGGAER
VAARATGFRIEGVRLRAVRTESGEIACDAAAICAGARSGPLAAAAGSPVPLESERGYHVV
VEDAKAGPRTPVMVADGKLIAHWMDGGLRAAGQVEIGGLEAAPDWRRAEILHKHLQSMFP
GLASATGTPSVKQWLGHRPSLPDGLPCIGPARASADVVLAFGHGHVGLCGSARTGRVVAQ
LLAGAGAGAGPEIALAPFDPQRFSV
>PCJ48689_1 MAG_ FAD-dependent oxidoreductase|Gammaproteobacteria bacterium||g-proteobacteria|766
MTTSIIVIGAGVVGASTALALQKDGHQVTLVDRDSPCSGASFGNAGAIVNGSCVPTAMPG
TIFDVMSMLSQPLSPLSIKASYFPKILPWLMRFILQSRTRAVDDNSKHLHALSKTAVASW
QKLTANSEISCLLRQTGWLKVYESDKSFDGTKKSRELVDKIGTPYEILNASQIHDLEPNL
APIFKRGFYQKDSLSIINPDRLVKGMVELFVAEGGTYKQFEVKTIKTTSDKVEISDHKNS
LSADKIVIATGAWSRTLAKQLGDSIPLDTERGYHLMMPESTKKLLNRPVLNGENSFVLSP
METGLRMTSQVEFAGLKAKPNYKHIRNLLPAVKRMLPKVDTSEQSVWLGFRPSIPDSLPV
IGFSTRSDRVLYAFGHHHLGMTLGAITGLTIADLVAKRQTAFSLTPYQANRF
>NBT83384_1 FAD-binding oxidoreductase|Betaproteobacteria bacterium||b-proteobacteria|767
MSHSPQIAVIGAGIVGAASALHALQAGLRVTLIDPHPPGNAQASSYGNAGWLSSHSIIPP
ATPGVWRQVPGWLTNPLGPLTVRWRYLAKAVPWLLRYLESGRTYEQIEQTAKGLRALLRD
APDLHLEMAKIAGVPQLIQKNGLLHVYPSREQFHKDTRLWQIRGNEGVRWLELDHQELTL
REPHLNPRYQFGLFVPDTGHCNNPSLYVQSIVQHIVRHGGAIAQTEATGFRYRNGQLHSV
VTTAGEIECSKAVIATGARAKALAHQAGDEVCLETERGYHAVISSTAVGPHTPTMLMDEK
VIVTAMTTGLRIAGQVEIAALDDTPNWKRAEVLCQLLARAYPSLSCVITPDQINVWMGRR
PSTPDGLPCIGRASRSPDIIHAYGHGHVGLAGSARTGRVVAQLLTNQSPEIELSPYSAQR
FRKS
>WP_077403280_1 FAD-binding oxidoreductase|Microbulbifer agarilyticus||g-proteobacteria|768
MSRLKCMNSTCETAVIGAGIIGVTIAEQLQQRGHQVLLLDKEEPGRGCSYGNAGHFATDV
VMPLANLQTIMSLPKLLADPLGPLSIRWQYFPRMLPWLTRFAVAALPGNVRRSCDSLRAL
NSRSIESYDRLLNRLGLQELMTKEGALTVYESSASIEKNRSQVVQLREFGVEVESLNGEE
IRTLEPALSDKVAGGLFFPKTAHTVNPYRLVQSIFTKFRSIGGEFSQRAVAGVRTLANGD
TAITLQDGTTLQARKVVIAAGAWSRSLVRHLGYSVPLDSERGYHLMLPDTGCVLTRPMVS
FERSFVMTPMEEGLRLAGTVELAGLEAPEDPRRADILFQHARSIIPGLTNQRASRWMGFR
PSLPDSLPVIGASPSNSRQLFAFGHQHLGLTQAAITAELIADHMEGRKAELDLSVFSVDR
F
>WP_268160341_1 FAD-binding oxidoreductase|Rhizobium sp_ SL86||a-proteobacteria|769
MSERKAEHVVVIGAGIVGACSALELLRDGHQVTMIEPGEPGGRQAASYGHGCWISPASVV
PMSMPGLWKHVPGYLLNPHGPLIIRWKHIVRLLPWLTRFLLAGATLTRVERTAEALATIL
KDSPERHMALAESIGQPDLIRREGLLYAYPNRSAFATEKLAWHLRRLTGLVWRELDEASL
KAREPALSPHYRFGVLTEAGAHCTDPGRYVSSLVSEAVNQGARLVKAKAIGFRLNGDRLQ
SVKTDRGDIPCDRTVIAAGVWAKTLARQLGDRIPLESERGYHGVINVPVGGPAHPVMPSD
GKMANTPTAKGLRLSGQVELATVDTPPNWKRVDILLDHARKTYSGVELTQDIAIDRWMGH
RPSTPDGLPVIGKASGSKDVIYAFGHGHVGFATGPITGRLAADLVSDKPPERDLEPFSPR
RF
>MBP7565714_1 FAD-dependent oxidoreductase|Burkholderiaceae bacterium||b-proteobacteria|770
MHIAVIGTGIVGTCTAAWLQRDGHQVTFFDPREPGEACSFGNAGSLSPSACLPVGMPGMW
KRVPRWLLDPLGPLTVRWRYAPVVVPWLVRMLRHSTKEEVTRIATALRTLLEPIFDCYGP
LLDDAQANHLVKRTGCLYVYSSREIAAQWAWGMNLRRSLGVRMVDVDQDELEAIEPDLKG
RFRFGILAPENGSTLDPSALVKALHAHCMDEGAQFVRCAVTGFERQGRQVTGVRTRDGER
VAVDGVVVAAGAWSARLAAELGSRVPLETQRGYHVTVRSSNLNLRHTVMAVENNLMVNPM
AMGLRLAGTVEFAGLKAPPNYERAQALLRQGRLLFPHLDTSEVTEWMGHRPCMPDSLPVV
GTAGSVDNAWLAFGHGHMGMCMGASTGREIAHLVAGRPTQVDLTPFRPDRF
>RZO34814_1 MAG_ FAD-binding oxidoreductase|Rhodospirillaceae bacterium||a-proteobacteria|771
MFVLILLQVGLHHHIYICIPSGLPTKEDVELPELSENKRKFTVLGAGVVGLCCAVSLQRA
GFSVTLVDRLDPGTGTSFGNAGLIQIDSVVPIATPGILRNVPSMLLDPLGPLVVRWRYLH
RIAPWLARFVRAARPDNVERISIALASLLDRSNEAWLELITAANAQDVWRESGELHVYRT
KQAWESSRASDELRRRRGSVLEELTVEEMRQLEPALSPNLYRGIFTPNANSIIHPLDLSQ
RLFDLFRRSGGTFVKTNVTGFRNGPDGEPIWLSTDGESLPVDGLVIAAGAFSKPFAKSAG
ASVPLDTERGYHLWLPDPGVEMRRPIVVGDHKFGIVPMTGGVRLVGTVEFGGLDLAPDWR
RADILAKLARPFVPGLNIDGAERWMGYRPSMPDSLPVIGRAPGKQNVYLAFGHGHLGLTM
GAVTGQVITGLAAGRSPDVDLVPFRAERF
>WP_114099492_1 FAD-binding oxidoreductase|Thalassospira profundimaris||a-proteobacteria|773
MTKSKTDITAQTSGKQQAVVIGAGIVGVNVGLALLKKGYDVTILDRGEPGRGTSFGNAGG
IAVSECAPIAMPGTLLNVPGWLLDPYGPLSIRWAYLPKMMPWLLRFVAASTKSRVEQIST
ELAAILNRVWEDYEPVISEAGLDDAVFKKEGAMGVYRSEKTRRDAEYGIDLRRRKGIKIR
DITRDEIMDLEPDLAPIFPCGVIEEDWGRVLDPFKIVTGLYKHFLDRGGKFQTAEVTDFV
YRDGQPRAAMTTSGDQITFDTLVVACGAWSKTLAKRLGSPVPLDTERGYNTTVPYHDAKL
SRTIISADDSIILTPMEMGIRVGGAVELGGLIAPPNYDRAKALFAKGKEVLPKLNAEGGT
EWMGFRPSMPDSKPVISKSPRHRNVFFSFGHGHLGLTMGATTGRLISDLVTGSETPIDMT
PYRINRF
>MCW5694193_1 FAD-binding oxidoreductase|Pseudolabrys sp_||a-proteobacteria|774
MTIAVIGAGIVGLCTALELQRDGHDVVLIEPDAPGGRQAASYGNGTWLNPGSVLPMSTPG
LWKQVPGFLLDPNGPFIIRWRHLPALAPWLIRFVLAGRTFAQIETIAAQRHELSKSTAAD
HVALAAEAGRPDLVRNNGLMFVYPDQAAIDAEQKTWALRQQLGIRFRKIEEAELRERQPE
LGHVYKLGMHMEDGGQITDPGAYCDALFQLALRRGATHKAARATGFDFSGGRLSAVVTNA
GVVTCDRAVIAAGVHSRDLARQAGDDVPMISERGYHVVIPDPGFDIPVGLMPSDGKMGVI
WTPQGIRLAGQVELASTDAPPNWQRAQILLNYARAMFPSLGAKIDAVANEPGSQHYWLGH
RPSTPDGLPCIGAASRSADVMHAFGHGHVGMIQGPATGKLVAKLIAGRAPSYDATPFSAR
RFA
>WP_240756626_1 FAD-binding oxidoreductase|Roseicella aquatilis||a-proteobacteria|775
MNRPRPDHCQTHSVVIGAGIVGACTALALLREGHRVTILDPGAPGGEQAASYGNGCWLSP
MSVIPPAVPGLWKKVPGFIADPLGPLAIRWTYLPRVLPWLARYLASGWTEQRVLRTAVAL
RALLRDAPAAHAALAEEAGVGALIERRGLMYIYPTRAEFEAEALAWRIRRQVGIEWLELP
AEELRQREPALDRRYGFAALVEEGGHCRDPGAYVAALVALAEAQGARRVAARATGFRIEA
GRLRAVRTEAGEIAADRAVISAGAQSKALARAAGDRLPLETERGYHAMIEDAPVGPRTPL
MPSDGKMSITWTNRGLRCAGQVEIAGLDAAPNWRRAEILRDHLLRSFPGLPRDLPAERVR
LWMGHRPSMPDGLPCIGPSAATSDVIHAFGHGHVGLVAAPRTARLVAQMLAGRPPETDQA
PFSPRRFR
>MDP7549275_1 FAD-binding oxidoreductase|Alphaproteobacteria bacterium||a-proteobacteria|776
MTEQLQAQGANQRSVTVIGAGIVGLCCARSLQRRGCSVTVIDRDEPGRGTSFGNAGILAT
GSVLPEGKPGLWKRVPGMLLDPMGPLTIRLSYLPRLTPWMLRFIANTTSRRVEEISQALS
TIVLPGLRHYNELLDDVPNDQVPIRQQGCLYLYPNAADAAAAQSDNATRVRRGVALEMLG
PDEVRQLVPAIGPDVAGGALATQSGHTTSPLALSQLLAAQIASDGGTFVRANATGFAIGE
SGPTHVHTDQSDFPVEDLVIAAGAFSKPLAKALGNTVPLDTERGYHVMLPTPEVEVRLPM
LVSSLGFGITPMSDGLRLAGTVEFGGLTAPPNYARADALLTKAKRLFPGLKDAGAERWMG
HRPSMPDSLPVISRSSRFPRVFYAFGHGHLGLSLGAVTGRLIADLVQDRAAEIDTTPFRA
DRF
>WP_019643448_1 FAD-dependent oxidoreductase|Novispirillum itersonii||a-proteobacteria|777
MRITVIGAGIVGVCCALELVRDGHQVTLVDPGPPGGRQAASYGHGCWISPASVVPMSMPG
LWKQVPGYLLNPRGPLVIRWRFLARLLPWLLRFLRAGSTVQRVERTARALAVLLADSPAR
HQALAAEAGVPDLIRQDGLLYAYPDRSAFEAEATAWHLRRITGLRWQELDRAALEAREPD
LAPHYRFGILAVDGGHCTDAGAYVAALAAAAQAGGATLMTAAATGFVFSGDRLVAVTTDA
GRVDCDRAVLAGGVWSAALARHCGDGVPLESERGYHSVLATPAAGPRYPVMPSDGRMANT
PTTAGLRLSGQVELASVTAAPDWRRADILTGHAVTTYPGLAAAGGPVADDRWMGHRPSTP
DGLPVIGCSARSKDVVYAFGHGHVGFASGPKTGRLVADLLAGVAEDAVLAPYMAARFRR
>WP_311848673_1 FAD-binding oxidoreductase|Methylocella sp_ CPCC 101449||a-proteobacteria|778
MRVVVIGAGIVGASTAVELLRDGHDVTIVEPETPGGRQAASYGNSGWLSPASVVPMSMPG
LWKKVPGYIADPTGPLAIRWRYLLGLAPWLLRFVAAGSTVPKVERTAAILSSLLHDCPER
HAALADEIGRPDLIVRKGLIYVYTDRAAFQQEALAWRLRADNGVAFRELSGQELAALEPD
LLPRYTFATLVEKGGHCVDPGGYVGAIAAHAIAKGAKRVTGQVTGFDLAGGRLRAVRTEK
AALACDKAVIAAGIRSKSLATAVGDNVPLQSERGYHVVIPPDIARGAMPIMPGDGKMGNN
PTRAGLRIAGQVELADVDAAPDWKRADILLGHAKRAYGKLSKSFDESRIDRWMGHRPSMA
DGLPVIGPASACADVIHAFGHGHVGLATGPATARIVADLIGNNVPHVDVAPLSAARFKR
>MCC7426048_1 FAD-dependent oxidoreductase|Alphaproteobacteria bacterium||a-proteobacteria|779
MSEAAEGGHARRAVVLGAGIVGVMTGLALQRQGFAVTLVDRDEPGRGCSYGNGGAISPDF
CVPIALPGMLRRVPGWLLDPEGPLVVRWRHLPAALPWLIRWVRAGRLDRVEAYARALRAL
HAPSYARYREILGDRASGLIEMTGQIYVWRSQAAGPTEALSQRIRESHGVEARVLAAHEI
RQMDPALEPGFIRGLYFPENGHTLNPLRLVQTLAAMLEEEGGRILRGTAEGFVVENGRAS
GLRCDGQTIAGDAFVLAAGIDSKSFARTLGDRVPLQAERGYHVMLPEPGVRPRIKISNRD
HMFGLTPMEHGVRMAGTVEIASPDAPMDERRPRAMLAVAKRMYPGLNDKGAEFWMGSRPS
TPDSLPVIDRASRAANVFYAFGHGHTGLTGAPLTGEIVAALAAGAVPPVDPVPYALSRFG
>WP_149811873_1 FAD-binding oxidoreductase|Pseudoroseomonas oryzae||a-proteobacteria|780
MTDRSARTSASRHVVVIGAGIVGAASALELLRDGHRVTLLEPGTPGGEQAASYGNGCWLS
PQSVIPPAGPGVWKKVPGYLRDPLGPLAIRWSYFPRVLPWLVKYLLSGWTEARVLRVAQA
MQPLLHDGPALHRRLAAEAGVPELIEQRGDMYIYPDRAAFEAEAMSWRIRKAVGIPWLEL
SGEELRQREPELDRRYTFAVLMEQGGHCTDPGAYVAALVAHAAAQGAALRRDRATGFRIE
AGRLKAVRTGTGEIACDAAVICAGAHSKALAAAAGDDVPLETERGYHAVLSDPEVRPRTP
MMPSDGKMAITLTRGGLRCAGQVEIAGLEAAPNWKRAEILRDKLLGCFPNLPRDLPADRV
KVWMGHRPSMPDGMPCIGPARATPDILHAFGHGHVGLVSGPRTGRVVAQLLAGRAPEIPV
EAFSARRFRAR
>WP_299393370_1 FAD-dependent oxidoreductase|Pelagibius sp_||a-proteobacteria|781
MSTEDGKAAPVVVVGAGIVGVCTALYLLRDGRRVVLLDRGGPGEGTSFGNGSIITEEAVV
PVQTPGILWKVPRMVLDPLGPLALRWQYLPRLAPWLIQFIGASSPRRVEEISIALRALLR
GATAAYDPLVKAAGIQDMIKRSGWVSVYETDAGFRAYQPMLELQRRRGVNLEILSAPELR
QLEPALAPIFKHGVFYPDVSYTVDNFRFVQELAAAFVSSGGTIRRETVSGFERADGGVSA
VITDHGRTACEAVVIAAGAWSKALTAMLGCRPPLDTERGYHLTLPNPGVSPRLPVYSTER
GFVCTPLETGLRVAGTVELGGLDKAPDWRRAEVLFENVSRWYPGLDRKDETKWMGYRPSM
PDSLPVIDRAPQHRNAYLAFGHGHCGLSLAARTGELVADMIAGREIGIDMAPYRADRF
>WP_248710984_1 FAD-dependent oxidoreductase|Sediminicoccus rosea||a-proteobacteria|782
MRIAIIGNGIVGCATAAWLQREGHQVIFIDPLGPGEATSFGNAGSLSPSACLPVGMPGMW
KKVPKWLLDPLGPLSVRWWYTPVVAPWLWRFLRHSNRDEVVRIATAMRGLLAPIFECYEP
LLQRAGAMGLMTRSGCLYVYSGEAAARQWAWGMGLRRNLGVELRDVGEEELVNLEPDLKG
RFRFGILAPENGSTLDPAALTQGIFAQCERDGARVVRARATGFRQSGGVVSAVTLDGAED
VPCDGVVLAGGAWSARLARLLGPAIPLETQRGYHVTVQSNNLGLRHTVMAVEHNLMVNPM
RMGLRLAGSVEFAGLTAAPDYRRAAVLLERGQEMFPHLDTSRTTEWMGHRPCLPDSLPVI
GRAPRAENAWFAFGHGHVGMCGAASTGREIANLVAGRVPQIDLSAFAPTRFAA
>WP_073270438_1 FAD-binding oxidoreductase|Microbulbifer donghaiensis||g-proteobacteria|783
MSKKIDTLVVGAGIVGTAIAERLQSRGHQTVLVDRDAPGDGCSSGNAGHFATDVVLPLAN
PSTILSIPKLLSDPLGPLTIRWSYLPRMLPWLLRFARAALPSNARASAQMLRELNSRSIA
SFDRLLGRTGLQALMVKRGALTLYETESGRQRNRATVALLREFGVQVEELDSGPLRELEP
AVIKDVAGGLYFPKTAHTVNPLRLVQELAKSFCSGGGEVQRAEVHRLQPQPGGRVEVGLD
SGNIDARRVVVAAGAWSGTLVQQLGYRVPLDTERGYHLMLPQPGVELTRPMVSFERSFVM
TPMEEGMRLAGTVELAGLRAAPNYRRADILFDHAQKILPGLQRGEATRWMGFRPSLPDSL
PVIGRAPREENIYFAFGHQHLGLTQAAVTAEIIDDLVAGREPAVDVRPLAVDRF
>WP_159348808_1 FAD-dependent oxidoreductase|Roseomonas harenae||a-proteobacteria|785
MHIAVIGNGIVGSCCAAWLQRDGHRVTFIDPLGPAEATSFGNAGSLSPSACLPVGMPGMW
KRVPRWLLDPLGPLSVRWRYAPVVAPWLLRFLRASEPAEVVRIAGALRGLLSPIFDCYEP
ILQRAGATSLMTRSGCLYVYSGPEAARQWKWGMDVRRSLGVELRDVGEEELVSLEPDLKG
RFRFGILAPENGSTTDPAALTRAIYARCEVDGATAVRARATGFRMSGTDVTAVQLEGGRE
LECDGVVLAGGAWSARLARQLGPPVPLETQRGYHVTVASNNLGLCHTVMAVEHNMMVNPM
GMGLRLAGSVEFAGLSAPPNFARADVLLARGKEMFPHLDTSRTTQWMGHRPCLPDSLPVI
GAAPRAGNAWFAFGHGHIGMCGAASTGREVANLVAGRMPQIDLAPFAPTRFRRAA
>WP_114580346_1 FAD-binding oxidoreductase|Ferruginivarius sediminum||a-proteobacteria|786
MTGDPGHVTVIGSGIVGVSCALFLQREGHSVTIVDPAPAGSGASFGNAGAVARGAVTPTS
TPGLWKDVPGMLLDPLGPLQIRWAYLPRILPWLIRFLRAGRPARVEEISRSLLSLLTIVD
EAYDELLKGAGLQDMLIPNGWLKVYESEHSFRAASFERDLMERRGVPFDVLDAAALRQLE
PTLSKRFKYGVYQTQSRFAVDPGGMVKGLARDFEQRGGTLLPEKVTGIRLTGRTGRTLVT
DAGERELDRLVIAAGAWSRPLVRQLGEEVPLDTERGYHLSLTAEDQPPLRHPTFVGDHRF
VLSPTRSGLRLTSGVEFAGLHARPDYSRVERLLPIAQEVLPGLKPEITSRWLGFRPSTPD
SLPVISRSPKHPWAYYAFGHGHLGITLGPATGYCISRMISGADQAVDMRPFGIERFRR
>MBN9563339_1 FAD-dependent oxidoreductase|Alphaproteobacteria bacterium||a-proteobacteria|787
MKSHVVVIGAGIAGAASAIELLRDGHRVTILEPGEPGGEQAASYGNGAWLSTASVVPVSM
PGLWRKVPDYLRDPLGPLAIRWSYLPRLLPWLTRFLRAGSTIAKVEATARALRPLIADAP
ERHARLAAEAGVAELIERKGLLYIYPSRAEFEAEALAWRLRSENGVRWIELNEDELRQRE
PALDRRYTFGVMVEEGGNCTDPGGYVAALVRHARAKGAVLRRERATGFRIEAGRLKAVRT
EDGGEIGCDKAVISAGAWSKTLARAAGDHVHLETERGYHVMIANPGTGPRHPIMPSDTHT
ATTMTRGGLRIAGQVELAGLDAGPNWKRAEILRDYALSAWPDLPRDLPPERIKYWMGHRP
STPDGLPCIGPASGSADIVHAYGHGHIGLASGAMTGRLAADLVSGKPPVIDPGPYAPGRF
RRG
>WP_029059362_1 FAD-dependent oxidoreductase|Stappia stellulata||a-proteobacteria|788
MTELPSVHIVGAGIVGLAIAATLQTRGHQVTLIERNEPGSGASLGNASGIAWTDVAPLAS
PGVWRKAPGWLLDPLGPLSVRPSYAPSILPWMLRFLSASRPSAFKRSVSAIAALNADALP
AWERLWRDTGTGGRLRAEGCLDVFDKPAEIARARAGWQLQRDHGIEVKELDARAIREMEP
DLGPGVAGGAFLPGWAHLDDPHAMCLDLERVVRERGGQILRGDVVSVIGTDGEARLQMRD
GPVIQADKVVIACGAWSRPLAASLGEDVPLDTERGYNITVPEPGVSFRRFIMLAGYGFVM
SPIARGLRIGGMVEFAGLKAPPNWARVDALVSRARRIAPSLSVEGGERWMGFRPSLPDSL
PVISRSRRAPQVYYAFGHAHHGLTQAATTGELVAGMISGNRREIDLVPYAVDRF
>MBC7804454_1 FAD-dependent oxidoreductase|Burkholderiales bacterium||b-proteobacteria|789
MHIAVVGTGIVGVCSAAWLQRDGHHITFIDPLAPGEACSFGNAGSLSPSACLPVGMPGMW
KKVPGWLLDPLGPLTVRWSYLPAALPWLLRFLRHSSASEVTRIATAMRGLLAPIFESYGP
LLDHAGAADLVRRSGCLYVYSSRAIARQWQWGMNLRRKLGVELRDIEEDELMALEPDLRG
RFRFGLLAPENGSTLDPSALVKAIHAGCVKDGAVSISDSALGFTFSGKRISGIKTKSRTV
ECDAVVIAAGAWSGPLAAQLGPKVPLETQRGYHVTVKSSNLGLRHTVMAVEHNLMINPMR
MGLRLAGSVEFAGLEAPPRYERAKALLEKGRELFPHLDTSDCSEWMGHRPCLPDSMPVID
RAPGVENAWLAFGHGHVGMCGGATTGREIANLVAGRQPQVNLSAFAANRF
>MBM3588575_1 FAD-binding oxidoreductase|Alphaproteobacteria bacterium||a-proteobacteria|790
MNMARHVVVIGAGAVGAASALAALKEGYRVTILDPGEPGGEQAASYGNGCWLSPMSVIPP
AVPGIWKKLPKFLSDPLGPLTIHWRYLPKVAPWLIRYLASGWRWEDVAKTAGALRPLVQD
APRLHQALAEQAGVGHLIERRGLMYIYPSRAEFEAERKAWDIRHQVGVRWIELHADELRQ
REPELDRRYGFGIFVDEGGHCTDPGAYVAALIALAQAEGAKLHRDRATGFRIEAGRLHAV
TTGLGEVACDAAVIAAGAHSKPLARAAGDDVPLESERGYHAEISDPEVVPRHGLMPSDGK
MSIMRTARGLRCAGQVEIAGIAAAPNWQRAEILKKHLLGCFPGLPRDLPAERVKFWLGHR
PSMPDGMPCLGPSRATPDVIHAFGHGHTGLVGAARTGEVVAALLTGRAPPIPIAAFDTRR
FMAFL
>MDP7618204_1 FAD-dependent oxidoreductase|Arenicellales bacterium||g-proteobacteria|791
MPQITDNGITIIGAGIVGICCACYLQRSGFDVTLVDRGEPAMQTSFGNAGGISPGNVAPL
GMPGMWKQIPGWLLDDTGPLFIKGHYLPKALPWLTRFAFQSRTSRVRQISKALLALNSPT
FSAYQPLLDDAGVAHLFHRTGQLFIYRTRQGMEKDALTHELRAASGSSVEYLNALDIQEV
EPALAPIFEAGYLIPENGHCKDPLGMAQALVKMFLNKGGRLVKTEVLDFVFDANGISGLL
TSGGALNTRRVVIAAGIWSKTLCAKLGWRIPLESHRGYHATLEDPQVAIQRMCFPVDYKF
AVTPMTMGLRIAGTVELAGLDALPNYERARKMVEISQILFPGLRTEKYTQWMGHRPCLPD
SLPVIGPSPDHRGVYFAFGHGHQGLVGASQTGKVIDEIIRGVVPSMDMKPFKIDRF
>MDP2333250_1 FAD-binding oxidoreductase|Reyranella sp_||a-proteobacteria|793
MLKGLKTVTVIGAGLVGVCCALHLQREGFKVRLVEKGEPGRGASFGNAGSFGTASCVPFS
MPGILKKLPKMLLDPESPLKLRWSHVPKALPWFLGSIANSRRSRVEEIAAARNSLLVHVH
EGYAPLIEDAGAEQWVKDDGLLMTFESEAAFEGAAYGLDLRRRHGVHMDILDGNEVRQIE
PALAKSVVKAVSLPDVHRTIDPFRLCSALSQDFVRRGGEIVNAEVKGFEIGSEGPTHIVT
DSGPLDVETVVIAAGVWSRPLAAQLGTSVPLEAERGYHVMFANPGFELRRAITSVDRSIS
LADMHEGIRASGVAEFAAPDAAPDMRNADVVMRHARQLLPGLKGEPASQWMGPRPSHPES
KPVIGRSPRHRTVFFAFGHDHLGLTMAGITGKLVAELATGKPTTVDLAPFRPDRF
>WP_076959713_1 FAD-binding oxidoreductase|Pseudoroseomonas deserti||a-proteobacteria|794
MQQEHVVVIGAGIVGAVTALQAAKAGYRVTILEPGEPGGEQAASYGNGAWLSPQSVIPPA
GPGTWRKVPGYLRDPLGPLAIRWRYLPKVLPWLARYLWSGWTEARVLKIAQALRPLLADA
PARHQALAEEAGVGHLIVRNGLMYIYPDRAAYEAEALGWRIRRQLGFAWREVERDELRQR
EPSLDPRYGFGALFEQGGHCRNPGAYVAALVQLAQRHGAVLQRQAATGFRIEGGRLKAVL
TGAGEIAADKAVIAAGARSKALAAAAGSRVPLETERGYHAVLAAPEVGPRIPLMPSDGKM
AVTMTETGLRVAGQVEIAGLEAAPNWKRAEILRDYLLKAFPGLPRDLPAERIKVWMGHRP
SMPDGLPCIGVARDSADVVLAFGHGHVGLVSGPATAEAVLTILQRRSPDIALEAYDPQRF
D
>MDH3715184_1 FAD-binding oxidoreductase|Gammaproteobacteria bacterium||g-proteobacteria|795
MRETGLSERRDHGRVVVVGAGIIGICCALFLRRRGFAVTVVDPEAPCSQTSSGNAGGFAV
TEVMPMSAPGLIWRVPGWLFDPLGPLAVRWRYLPQLLPWLVRFIGSGSAANIQPRARALA
ALMTSTFDDFMPLLQAAGVADSVISAGALTVYRDRAASRADALEWQTKRACGIRCEELDG
ADVHDLEPDLSPDLRFGVFTPDWRHTLDPHRLATALVDLLQREGGAVRRGRVTIVESDHG
GTHSVRLQDGSALLADRLVVAAGAWSRPFARQLDNLNVALESERGYNTTLPTPGVQLRRE
VIFAERKFVATPMAMGLRIGGAAEFAGLTAPPNYKRCAALLNLARTYLPALRTEGGSQWM
GHRPSTSDSLPVISRSPRHANVFYAFGHGHLGLTQAATTGRLIAELACGDTPSIDIEPFN
VTRF
>MDR3530513_1 FAD-dependent oxidoreductase|Rhodopila sp_||a-proteobacteria|796
MSRVVVIGGGVVGFASAIALLRDGHEVTIVEPGSPGGEQSASYGNGTLLNPSSVIPMSSP
GLWRKVPGYLIDPLGPLTIRWSYLPRLLPWLRRFAQAGSSAAKIAATARALQPLLADAPA
LHRELAEEAGVGDLITRQGVLFAFPDKAAFEAEALSWRVRRENGVRWLELNEDELRQREP
SLDRHYKFAVLVEENGQCRDPGAYVAALARLAVSLGAKIRQTGATGFRIDAGRLRAVTTR
DGDVPCDKAVISAGAWSKVLARAAGDRVFLETERGYHVVIADPGVEPRYPVMPSDGKMGC
VMTPAGLRLAGQVELAGLEAAPNWKRAEVLLKFARKVYPGLPVDLPPERVKVWMGHRPST
PDGLPCLGLAAGCSDVVHAFGHGHVGLTAAAMSGKIVADLVAGRTPPLDLAPYSARRFR
>WP_297022226_1 FAD-binding oxidoreductase|Thalassospira sp_||a-proteobacteria|797
MTPAKAASSSHTSDAKKVVVIGAGIVGVNVGLALLDKGYDVTILDRGEPGMGASFGNAGG
IAVSECAPVAMPGMLMNVPGWLMDPLGPLSVRWGYLPKMMPWLLRFLAASSKTRVEQIAT
NMATLLNRAWDDYDPVLKDAGLADAVFRKHGAMAVYRSMESRKAADYAIDLRRRNGIKLR
DLTRDEVRDIEPDLAPIFACGVMEEDWGHVLDPFKITTGIFKHFLDRGGKFEIADVTNFV
FRDGKPRAATTDAGEMITFDQVVVACGAWSKTLAKRLGSPVPLDTERGYNTTVPYHDAKL
SRMIVCADDSFVLSPLEMGIRVGGAVELGGLLAAPNYERAKALFAKGKEVLPKLNGEGGT
EWMGFRPSMPDSTPVISKSPRHTNAFFAFGHGHLGLTLGATTGRLVADLMADGEAPVDMT
PYRINRFSGFTGF
>WP_197147101_1 FAD-binding oxidoreductase|Thalassospira sp_ A40-3||a-proteobacteria|799
MTSAKTATPSDTAAGQKVVVIGAGIVGANVGLALLDKGYDVTILDRGEPGMGASFGNAGG
VAVSECAPVAMPGVLKNVPGWLMDPLGPLSVRWGYLPKMMPWLLMFLASSRKQRVEQIAT
NMATLLNRAWDDYDPVLKEAGLADAVFKKHGAMAVYRSNASRQAAEYAIDLRRRNGIKLR
DLTRDEVRDIEPDLAPIFACGVMEEDWGHVLDPFKITTGIFKHFLDRGGKFETADVTNFV
FRDGKPRAATTDAGDMITFDHVVVACGAWSKTLAKRLGSPVPLDTERGYNTTVPYHDAKL
SRMIVCADDSFVLSPLEMGIRVGGAVELGGLLAAPNYERAKALFAKGKEVLPKLSAEGGT
EWMGFRPSMPDSTPVISKSPHHANAYFAFGHGHLGLTLGATTGRLVADLMATGKTPVDMT
PYRINRFSRFYSI
>MCK6454887_1 FAD-dependent oxidoreductase|Alphaproteobacteria bacterium||a-proteobacteria|801
MTQAAPRRVAVVGAGIVGACTAAFLQRDGHRVTLIDRLGPGEGCSFGNAGGMSPGSCVPV
AMPGMLRQIPRWLTDPLGPLVVRWSYLLPALPFLLRFLRAGRRDRVEEIADGVRALLAPT
FDNYAPLARDAGAEHLVHAGSGQMYVWRSEAAFRGDAYGLELRRRRGVDIQVLGRDEIRQ
HDPALAPIFEKAVLLPQHGHCSDPFRLVRLLAEHVARRGGTILRREVRGIDLASGRVRRV
VTDGDPVEADAVVVAAPLGISVPLEAQRGYHVTVADPGVMPRRNVMWADAKFMATPMDMG
LRFAGTVEIAGLDAPPDYRRARRLLEMGRIMYPGLKDATATEWMGHRPCTPDTLPVIDRA
PGCDGLFLAFGHGHTGLSAASTTGRIVADLVSGRKPPIDLRPYRVGRF
>MBX6743635_1 FAD-dependent oxidoreductase|Acetobacteraceae bacterium||a-proteobacteria|802
MEMCNEKPRILVIGAGIVGLCTAWHLARAGARVTVLDGEAPGSGASSGNAGAISAGSVAP
LAMPGVLKQVPKMLLDPDGALHVPARYWPRAAPWLLRFVASARPARVAAIAQALSGLLYG
AMERHREILAEEGALDLIRETGQLYLYRDRAHYAKDADGWALRQKHGMRLEFLEGAEAIR
ALEPDMRGDYQLGLFIPDQGSCVNPLRLAQVVARGVERLGGTIRREAVQAITTEGDRVTG
VATASGPIAADQVVLAAGAWSARLLRPLGIKVPLETQRGYHVMLPDAGISLQRPVVPADR
KAFITPMEGGLRIAGTVEFGGLEAPPTPRRAELLLADLRKAFPQARTEGARGFWMGHRPC
LPDSLPVLGPVRRWPGLWCAFGHGHLGLTGSAPTGAVLAQAMLGRKPNLDLTPFAVERFA
>WP_125951113_1 MULTISPECIES_ FAD-dependent oxidoreductase|unclassified Variovorax||b-proteobacteria|803
MTVARSFSSGVGDRRHVVVIGSGAVGSATAIESLRAGLRVTVVEPGEPGGPHATSYGNAG
WLSSHSVVPPALPGAWLKVPGWLADPLGPLAVRWRYLPRALPWLLHYLASGWTEARVQRT
ADALRTLLADAPVLHAQLAAEAGVPQLIEHRGLLHAYLSRAEFEGDALGWRVRGRTGVQW
EEWPEDELRRREPDLHARYTFGIFVPEAGHCRDPGSYVAALARHALSAGAERVAARATGF
RIEGGRLRAVLTEAGEIACDAAAICAGARSGPLAAAAGSPVPLESERGYHVVVEGATVGP
RTPTAVSDGKLIAHWMDGGLRAAGQVEIAGLKAAPDWRRAEILHTHLQSMFPSLAAPAPG
SPSTVKHWLGHRPSLPDGLPCIGPAAASADVVLAFGHGHVGLCGSARTGRLAAQLLAGVA
PEIPLKPFDPARF
>MDE1157363_1 FAD-binding oxidoreductase|Neorhizobium sp_||a-proteobacteria|804
MNDKTTRHVAVIGGGIIGACCALALVRAGQRVTLIEPETPGGTQAASYGNGAFLSPASII
PMSVPGLWKKVPGYLTDPTGPLTIRWRYLPRLLPWLARFLYAGHSLKKVRRTASILWSLV
HDSPDRHAELAASCARPEMVRRDGLLYAYPDRAAFAQEALSWSLRRENGLTWREIAGEEL
REIEPALAPSYSFAVLVESGASCTDPGAYVAAVVAQAVAEGAELVRTKADGFHIVDGKLA
GVRTTTGTLACDRAVVAAGIRSKSLAGALGDTIPLESERGYHVEIASPDIALRRPVMPSD
GKMSNVMTPGGLRAAGQVELASVDAEPDWRRANILMDHLRRTYPQLATKNATARWIGHRP
STPDGLPVIGKAKGCGEVVYAFGHGHIGLSAAPRTAEIVTSLICDTLAPIDTSAFAASRF
R
>WP_225678690_1 FAD-binding oxidoreductase|Bradyrhizobium hereditatis||a-proteobacteria|805
MRTKSHPDKETKVAVIGAGIVGLMTALEIQRTGRQVVVIDPGEPGGRQAASYGNAGWIST
SNIMPLSVPGLWRDVIGYLLDKSGPFVIRWAYLPRLLPWLIRFVWAGRNWKKVNDCAKVR
FELCRHSAEDHKNVAAEAGVGHLIEQKGQLYIYRDKSQFLAAASGWDMRRRFGIKVTELG
KDDLRKLEPNISARYTCGVLLDDGCHCTDVKAYCEAIAELIRKRGGKFIRARATGFQISD
GRLRAVKIGEASIECEQAVVTAGIGSKELAAAAGDRVSLESERGYHVMIADGGRTATRPI
MPADGKIGITPMRQGLRIAGQIELASFKAAPDWRRADILHQFASRVFEAPFESDKVIDRW
MGHRPATPDGLPCIGPTRSCGGLFYGFGHGGSGLAQAPATAKLLAALVAGQRPRLDVSPM
SVRRF
>WP_306917150_1 FAD-binding oxidoreductase|Rhizobium mesoamericanum||a-proteobacteria|806
MSRSFNQHVVIIGCGIVGACTAHALLEEGWRVTIIEPDPPGGEQAASFGNGGFISPASIV
PMSMPGLWKKLPAYLLSRASPLTIRWRYLPRLLPWLTRFMLAGCKVRDVEDTARALNSLL
HDCPARHLKLARSCGCERFIRQDGLLYVYPSRREFELEALAWRLRRENGLVWQELEGDDL
HSFEPALSKHYGFAALIKHGANCTDPGGYVSVLAAAAVRRGAKWVKAHARGFRISDGSLL
SVQTGTDEIACDKAIIAAGIFSKPLAKLAGDLVPLESERGYHVEIAAPASAPHIPVMPSD
GRMANTVIAGRLRASGQVELASLAAAPNWKRADILLQQLLVTYPQLREVSQEFHVTRWQG
NRPSTPEGLPVIDQSSGCSDIIYAFGHGHVGFASAPCTAQLVAALLGDRPSPTDIAPFRA
ARFRLRPAKAAQSLQAANLFHRRSFTR
>MCM0613616_1 FAD-binding oxidoreductase|Marinobacter sediminum||g-proteobacteria|807
MTSSNQQSVVVIGAGIIGVCAALELQKRGYAVTLVESKYPAAEASSGNCGLLAVGSVVPF
SKPGTFKKVPGWLLNTKGPLSIRLGYLPKLMPWIIRFLMAAKPSRIQEIGEALATLTAQA
GDAYQPWLEEAGISDIVKPYETLVVYETEAEYQDDLPNLEMERALGYDHEHLTGRQLQEL
EPSIAADFACAVKKKGWYYFSDPERLVRSLYDLFMRKGGAAITGKVRNLNTDGQRVRAVS
VDGGEEVQADHIVIAAGAWSRKLAEELGDAVPVEALAGYSTTVTDAGIDVQHPVTYAAGG
FVITPMEGGLRIGGTIEMGGLDSSPNFDRAKVIAEKAKRVFPSLKSIEGEEWMGYRSFMP
DTLPVIDRASRFPNVYYAFGHGQIGITTGAITGRLVAQLVAGEETSIAMKPYSVSRF
>WP_224408060_1 FAD-binding oxidoreductase|Afifella sp_ IM 167||a-proteobacteria|808
MSRTVVIGAGVVGALSAIELLRHGHKVTIVEPEDPGGEQAASYGNGCWLSSHSVIPTSEP
GIWKKVPGYLSDPRGPLSIRPGYLPQAAPWLLRFIKAGGTEARMRRIAASLRSLTAGAPQ
LHADVAAEAGIADLIDATSGLMHVYSSRQAFEKERLGWEIRRSLGIGWEELEGEALRRIQ
PDLDRSFSFGVLVPEAGHCRAPGRYVAGLVAHAVARGAELVTSHARDFEIENGRLRAVKT
DRDTIACSAAVISAGIHSRPLAARAGDRLPLESERGYHAEIDDPEVAPALPIMANEHKFV
AIRTLGGLRAAGQVEIGGLKAPPNWNRTAILLERLQALFPDLPRKLAPERVRTWMGHRPS
LPDGLPAIGHASATPDIVHAFGHGHIGLVSSARTSRLVAQLVSRDACEIDIARFSPTRFR
>WP_086088102_1 FAD-dependent oxidoreductase|Pseudorhodoplanes sinuspersici||a-proteobacteria|809
MHIAVVGNGIVGTACAAWLQRDGHRITFIDPKEPGEATSFGNAGSLSPSACLPVGMPGMW
KKVPGWLLDPLGPLTIRWSYAPFAAPWLLRFMRHTSPAEVTRIAAALRGLLAPIFECYEP
LLQRANATGLVRHSGCLYVYSSAETARQWQWGMALRRNLGVELRDVDQDELETLEPDLKG
RFRFGILAPDNGSTLDPSALTKALFAQCIKDGATFERQHVKAVQRTRDRVTGLVLDDGKT
LGCEGVVLASGAWSGAVATQLGARVPLETQRGYHVTVRSNNLQLKHTVMAVEHNMMVNPM
RMGLRLAGSVEFAGLHAAPNFARAKGLLQKGREMFPHLDTSDTTEWMGHRPCMPDSLPVI
DRAPQIENAWLAFGHGHIGMCGAPSTGREIANLVAGRSPQIDLAPFAANRFGHMN
>MBT4486296_1 FAD-binding oxidoreductase|Rhodospirillaceae bacterium||a-proteobacteria|810
MDDQRTVTVIGAGIVGLCCARALQRRGRRVTVIDSGEPGRGTSYGNAGILSAGSVLPEGH
PGLWKRLPGLLLDRQGPLTIRPGYLPQMLPWLLRFMANTTPGRAEAISKALATIVLPSVE
HYMALLDDVPGDQVPIRRQGCLYLYPRPQDVKAAEPDNAARKRRGVAVEILGPDEVRQLI
PALGPDMAGGALATQSGHATSPLALSQLLAAQIESAGGTFVRAEVSGFTIGADGPSHVRT
DQGEIAIEDVVIAAGAFSKPLAAALGNTVPLDTERGYHMMLPQPQIEIRVPMLISSLGFG
VTPMDDGLRLAGTVEFGGLKAPPDYRRADIILAHAKRLFPDLGEEGAEPWMGHRPSMPDS
LPVISRSSRFDRVFYAFGHGHLGLSLGAVTGRLIADLVEGRPSDIDPAPFRADRF
[truncated: 747,961 more chars]
