# Supplementary material for: An Evolutionary Study in Glyphosate Oxidoreductase Gox Highlights Distinct Orthologous Groups and Novel Conserved Motifs That Can Classify Gox and Elucidate Its Biological Role
Source: J Xenobiot. 2025 Aug 29;15(5):138. doi: 10.3390/jox15050138 (PMC12452685; doi:10.3390/jox15050138)
Supplement: Supplementary file 1 [file jox-15-00138-s001.zip › S_Data_C_RV.fasta]

>a-proteobacteria|1
----------------------------------MSENHKKVGIAGAGIVGVCTALMLQR-RGFKVTLID
PNP-P---G----EGASFGNAGCFNGSS-VVPMSMPGNLTSVPKWLLDPMGPLSIRFSYFPTIMPWLIRF
LLAG-RPNKVKEQAKALRNLIKSTVPLIKSLAEEA--DAS-HL-IR-HEGHLTVYRGEADFAKD---RGG
WELRRLNGVRTQILSAD-ALRDFDPNLS-HA--FTKGILIEE-NGHTINPQGLVTLLFRRFIANG-GEFV
SARVIGFETEGR------------ALKGIT---TT---NG------VLAV---DAAVVAAGAHSKSLANS
L-GD-DIPLDTERGYHIVIA-N--PEA-------APRIPTTDASGKFIATPMEMG-LRVAGTVEFAGLTA
APN-WKRAHVLYTHARKLLPALAPA-----SSEE----RYSKWMGFRPSIPDSLPVIGRATRTP-DVIYA
FGHGHLGMTGAPMTATLVSELLA-GEK----TS----I-D-ISPFAPNRFGIGKSKQTGPA---------
------S

>a-proteobacteria|2
----------------------------------MDKDRKSIGVVGAGIVGVCTALMLQR-RGFKVAIID
PNP-P---G----EGASFGNAGCFNGSS-IVPMSMPGMMTSVPKWLLDPMGPLSIRFSYLPTITPWLIRF
LLAG-RPNRVKEQARALRSLLKTTVPLITSLAEEA--GAG-HL-VR-HEGHLSVYRTESDFAKD---RGG
WELRRINGVKTRVLDDA-ALHDFDPNLS-PA--FTKGVLVEE-NGHTINPQGLVTHLFRRVIANG-GEFV
SARVIGFEIEGR------------VLKGIT---TT---NG------VLAF---DAAVVAAGAYSKSLAAS
L-GD-NIPLDTERGYHIVIR-D--PEV-------TPRIPTTDASGKFIATPMEMG-LRVGGTVEFAGLEA
EPN-WKRAHVLYTHARNLLPGLAPA-----TSED----RYSKWMGFRPSVPDSLPVIGRAHRTP-DVIYA
FGHGHLGMTGAPMTATLVSELIA-GDK----TS----I-D-ITPFAPTRFGTGKSDDTGSA--KP-----
PLRQNAA

>a-proteobacteria|3
----------------------------------MNTDRKTIGVVGAGIVGVCTALMLQR-RGFKVTLID
PNP-P---G----EGASFGNAGCFNGSS-VVPMSMPGMITSVPKWLLDPMGPLSIRFSYLPTIMPWLIRF
LLAG-QRSKVKEQAKALRSLLKTTVPLISSLADEA--GAG-HL-IR-HEGHLYAYRTESGFAKD---RSG
WELRRLNGVRTQVLDAA-ALRDFDPNLS-HA--FTKGILIEE-SGHTTNPQGLVTLLFRKVIANG-GEFV
SARVIGFETEGQ------------TLKSVT---TS---RG------NIAV---DGAVVAAGAHSKSLAVS
L-GD-HVPLDTERGYHIIIK-D--PDV-------TPRIPTTDAGGKFIATPMETG-LRVSGTVEFAGLAA
SPN-WKRAHVLYTHARNLLPGLAPV-----VSEE----HYTKWMGFRPSVPDSLPVIGRARCTP-DVIYA
FGHGHLGMTGAPMTATLVSELIA-GEK----TS----I-D-ITPFAPARFGDRSHRANGPPALEL-----
PSRQNLT

>bacteria|4
----------------------------------MAENHKKVGIAGAGIVGVCTALTLQR-QGFKVTIID
PNP-A---G----EGASFGNAGCFNGSS-VVPMSMPGMITSVPKWLLDPMGPLSIRLGYFHKITPWLVQF
LLAG-QPGKVKEQARALRSLIGNTVPLITSLAKEA--GAE-HL-LR-HEGHLYVYRTEAQFAKD---QGG
WELRRSNGVTSNILNAD-ELRDFDPNLS-RA--FTKGILIKE-NGHTTNPHELVTLLFKKVIANG-GTLV
SSRVTGFEVNGQ------------ILSAVE---TE---NG------KVNV---DAAVIAAGAHSKPLAAL
L-GD-NVPLDTERGYHIVIS-D--PEV-------QPRIPTTDAGGKFIATPMETG-LWIGGTVEFAGFDA
APN-WKRADVLYDHARALLPGLAST-----RSED----RYTKWMGFRPSVPDSLPVIGYARRTP-DVIYA
FGHGHLGMTGAPMTATLVSELLA-GEK----TS----I-D-ISPFAPNRFGIGKSKQTGP----------
-----AS

>a-proteobacteria|5
----------------------------------MNSNDKTVGVIGAGIVGVCTALTLQR-QGFKVTIID
PNP-A---G----EGASFGNAGCFNGSS-VVPMSMPGMITSVPKWLLDPMGPLSIRLGYFHKITPWLVQF
LLAG-QPAKVEEQARALRSLIGNTVPLITSLAKEA--GAE-HL-LR-HEGHLYVYRTEAQFAKD---QGG
WELRRSNGVTSNILNAD-ELRDFDPNLS-RA--FTKGILIKE-NGHTTNPHELVTLLFKKVIANG-GILV
SSRVTGFEVNGQ------------ILSAVE---TE---NG------KVNL---DAAVIAAGAHSKPLAAL
L-GD-NVPLDTERGYHIVIR-D--PEV-------QPRIPTTDAVGKFIATPMETG-LRIGGTVEFAGLDA
APN-WKRADVLYDHARALLPAIASV-----RPED----RYTKWMGYRPSVPDSLPVIGYARRTP-NVVYA
FGHGHLGMTGAPMTAMLVSELIS-GMK----PS----I-D-LSPFSPSRFSKAGKKSSGSKFLKS-----
PASKNSV

>g-proteobacteria|6
----------------------------------MSSSDKHVGVIGAGVVGVCTALMLQR-RGFKVTIID
PNP-P---G----EGASFGNAGCFNGSS-VVPMSMPGMIKNVPNWLLDPMGPLAVRFNYLPNITPWLVRF
LLAG-KRAKVWEQAQALRSLIGSTVPLIKSLAEEA--GAE-HL-LR-HEGHLYVYRSDAALAKD---RGG
WELRSANGVSTQVLSAD-ELHEFDPNIS-RA--FTKGMLIAE-NSHTTNPHELVNAIFRKVLENG-GTFV
SARATGFIVNGA------------ALSGVE---TT---SG------TVTV---DAAVVAAGAYSKPLAEA
L-GD-NIPLDTERGYHILIR-D--PHV-------VPRIPTTDAEGKFIATPMDTG-LRIGGTVEFAGLQA
PPN-WKRADVLYTHARNLFPGLSST-----RPEK----NITKWMGFRPSIPDSLPVIGRSRRCQ-HVVYA
FGHGHLGMTGAPMTAMLVSDLVS-GDT----PT----V-D-IAPFSPTRFALFGGIQSHQMY--------
-------

>g-proteobacteria|7
----------------------------------MSSTDKHVGVIGAGVVGVCTALMLQR-RGFKVTIID
PDP-P---G----EGASFGNAGCFNGSS-VVPMSMPGMIKNVPSWLLDPMGPLAVRFNYLPNITPWLVRF
LLAG-KRAKVWEQSQALRSLIGSTVPLIKSLAKEA--GAE-HL-LR-HEGHLYVYRSESAFVKD---RGG
WELRNANGISTQTLSAE-ELREFDPSIS-SA--YTKGVLIAE-NSHTTNPHELVTSIFRKVLENG-GQFL
SARATGFALNGE------------QLIGIE---TT---SG------VVSV---DAAVVAAGAHSKPLTEI
L-GD-NIPLDTERGYHLLIR-D--PLV-------VPKIPTTDAEGKFIATPMDTG-LRIGGTVEFAGLQA
PPN-WKRADVLYMHARNLFPGLSST-----RPEK----NITKWMGFRPSIPDSLPVIGHSRRCQ-NVIYA
FGHGHLGMTGAPMTAMLVSDLVA-GEK----TT----I-D-ISPFSPARFNLFGRIQSHQMY--------
-------

>a-proteobacteria|8
-MAAAN----------------------------EAERTRRIAVIGAGVVGVCAALWLQR-DGHRVCLIE
PGN-P---G----EGASFGNAGCFNGSS-VTPMAMPGVVKQVPRWLMDPLGPLALRWSYLPTILPYLVRF
VRAA-TPEKVRAQARAMRPLVGPTVPLVRELANMA--GAE-EL-VH-QRGHLYVYRSAESMAKD---GFA
WALRRENGVEVDEFDAD-ELRQLEPTLS-RE--YVRGLLVRE-NGHTSNPLGLVTRFVELFRRQG-GEIV
SARALGFRLDGR------------RLTAIA---TD---RG------DVAA---DATVVCAGAFSKPLAAM
L-GD-KVPLETERGYHVMIR-D--PEV-------MPRIPTADADGKFVATPMDTG-LRFAGTVELAGLDA
PPN-WRRSQILLNQGRRMLPGLAAD-----HAEE----RISMWMGHRPAMPDSLPVIGPSRASP-DVVYA
FGHGHVGMTAAPMTGKIVADLLS-GRP----AP----I-D-IAPFAATRFG-------------------
-------

>a-proteobacteria|9
-------------------------------------------MIGAGMIGVAAASFLQR-EGHEVVLIE
PGN-P---G----EGTSFGNAGCLNGSS-VVPMSMPGTIKNVPQWLIDPMGPLVIRWAYLPALAPWLIRF
IRAG-TPGKVRAQAKALRSILGPSLATLAPLLKDA--GAE-DL-VK-KHGHLFVYRSQESWRKE---SLA
WQLRRENGVEWDEFEAD-ELRQLDPNLS-RD--YVKGVLVRE-NGHTVNPHRLVNSLAEAFVRNG-GRIE
RTRAIAFELDGE------------RLKGVR---TE---SG------TIAV---EGAAVTAGIWSKTLAAG
L-GD-RMPLETERGYHLMIR-D--PEV-------VPRIPVADAEGKFVATPMELG-IRIAGTVELAGLKA
PPN-WERARVLLRHVRRMYPALQEA-----YADE----RVSTWMGHRPSLPDSLPAIGRSRRSP-DVVYA
FGHGHVGMAGAPMTGKLVAELLS-GKP----PS----V-D-LAPFSPQRFG-------------------
-------

>b-proteobacteria|10
-MAA--------------------------------ESGRRVGVIGAGIVGLCAALWLQR-DGHRVFLVE
PGT-P---G----EGASFGNAGCFNGSS-VTPAGMPGVIKQVPRWLMDPLGPLALRWSYLPQILPYLVRF
VRSA-TPEKVRAQARAMRPLVGPTVPLVRELAKMA--GAD-TL-VH-QRGHLYVYRSAEALAKD---GFA
WALRRDNGVEVDEFDAD-ELRQLEPSLS-RE--YVRGLLVRE-NGHTSNPFGLVSAFVELFLRQG-GEIV
PARAFGFRLDGQ------------RLTAIA---TD---RG------DQPA---DSAVVCAGAYSKPLAAS
L-GD-RVPLETERGYHLMIR-D--PEI-------MPRIPTADADGKFVATPMDTG-LRFAGTVELAGLDA
PPN-WRRSQILLAQGRRMLPGLAKE-----HAEE----RISMWMGHRPATPDSLPVIGPSRASP-DVLYA
FGHGHVGMTAAPMTGKIVADLVS-GRA----AS----I-D-IAPFAASRFG-------------------
-------

>a-proteobacteria|11
-MPA--------------------------------IGAKRVGVIGAGMVGVCTASWLQR-DGHSVFLIE
AGE-P---G----RGASFGNAGCLNGSS-VTPVSMPGVIRNVPRWLFDPLGPLSLRWSYLPAIAPWLVRF
MRAG-TPEKVRAQARALRPLVGPTLDALRPLVSAA--GAG-DL-VH-RLGHLYVYRSAESLGKD---RLS
WALRRENGVEIDEFDAD-ELRQLEPALS-RE--YVRGLLVRE-NGHTSNPFGLVQRLLEHFLRSG-GELV
QARAHGFRLDGA------------RLAAIQ---TD---GG------DLSA---DAAIVCAGAYSKPLVAA
L-GD-KVPLETERGYHLMIA-D--PEA-------MPRIPTADADGKFVATPMDTG-LRLAGTVELAGLAA
PPD-WRRARILLTQGRKMLPGLASS-----HPEE----RISVWMGHRPSLPDSLPVLGPSNATR-DVIYA
FGHGHVGMTAAPMTGKVVADLVA-GRP----PS----I-D-IAPFAPGRFS-------------------
-------

>a-proteobacteria|12
MMPA--------------------------------NGLKRVGVIGAGMVGVCAASWLQR-DGHSVFLVE
AGE-P---G----HGASFGNAGCFNGSS-VTPVAMPGVIRNVPLWLLDPLGPLSLRWSYLPTIAPWLVRF
VRAG-TPDKVRAQARALRPLVGPTLEALKPLVSAA--GAE-DL-LH-RLGHLYVYRSEESLGKD---RLA
WELRRENGVEIDEFDAD-ELRQLEPALS-RD--YVRGVLVRE-NGHTSNPLKLIERLLEHFLRSG-GEIT
HARAHGFRLDGR------------RLAAIQ---TD---SG------ELRA---DAAVVCAGAYSKPLAVA
L-GD-RVPLETERGYHLMIR-D--PET-------TPRIPTADADGRFVATPMDTG-LRFAGTVELAGLAA
PPD-WRRARILLEQGRKMLPGLAAS-----HPEE----RISVWMGHRPSLPDSLPVIGRSRASP-DVFYA
FGHGHVGMTAAPMTGKIVADLVG-GRP----PA----I-D-ITPFAAGRFD-------------------
-------

>a-proteobacteria|13
-MA---------------------------------EEKRRVGVIGAGMGGVCAALWLQR-DGHRVFLVD
PAN-P---G----EGASFGNAGCFNGSS-VTPTAMPGVVKQVPRWLMDPVGPLALRWSYLPSILPYLVRF
VRSA-TPGKVRAQARAMRPLVGPTVPLVRELAKMA--GAE-EL-VH-QRGHLYVYRSAESLAKD---AFA
WALRRENGVEIDEFDAD-ELRQLEPVLS-RD--YVRGLLVRE-NGHTSNPLGLVTRLFELFRRQG-GEIV
AARALGFRLDGR------------QLTAIS---TD---QG------DVAA---DAAVVSAGAYSKPLATV
L-GD-KVPLETERGYHLMIR-D--PEV-------MPRIPTADADGKFVATPMDTG-LRFAGTVELAGLDA
PPD-WRRSQILLAQGRRMLPGLAAQ-----HAEE----RISVWMGHRPAMPDSLPVIGPSQSSP-DVIYA
FGHGHVGMTAAPMTGKIVADLLA-GRP----AP----I-D-IAPFAAARFG-------------------
-------

>a-proteobacteria|14
-MAV--------------------------------NGNRRVAVIGGGMVGMCTAIWLQR-DGNSVCVVE
PGH-V---G----EGASFGNAGCFNGSS-VTPTSMPGTIRNVPRWLQDPLGPLSLRWSYLPSILPYLARF
ARAG-TADKVHRQAKALRPLLAPTVPLVRELARDA--GAE-AL-IH-QRGHLYVYRSAASLAKD---GLA
WALRRENGVEVDEFDTD-ELRQLEPVLS-RE--YVRGLLVRE-NGHTSNPHALVLRLAEHFVRQG-GAIT
RACATGFRLDGE------------RLAAIR---TD---TG------EIAA---DAAVLCAGAHSRPLAAE
L-GD-RLPLETERGYHLMIR-D--PEA-------IPRIPTADADGKFVATPMDTG-LRFAGTVELAGLTA
APD-WRRARMLLAQGRQMLPGLAAD-----YEEE----RLSLWMGHRPSMPDSLPALGRSRATP-DVIYA
FGHGHVGMTAAPMTGKVVADLVA-RRP----AS----I-D-IAPFDPARFA-------------------
-------

>a-proteobacteria|15
----------------------------------MQPS--TTAVIGAGMIGITSALWLQQ-AGRKVIVID
PNP-P---G----TGASHGNAGCFNGSS-VVPMSMPGMWTSVPRWMLDPLGPLSIRLAYMPTLFPWLWRF
LRAG-RREEVKKQAAALRALLGPTLPYLKQIARGA--HID-DL-IC-EQGHLYVYRSEKSLAGD---RFG
WQLRGDAGVHLDWLDQR-QLQDFDPALS-AS--YTQGVLIRE-NGHTPDPGGLVMRLAEYFVRQG-GVLH
QAKATGFRLDGG------------RLQSIE---TD---NG------IVQA---DSAVIAGGAHSNTLLKM
L-GD-WVPLETERGYHVMIS-D--PES-------QPRVPTCDASGKFVTTPMNNG-LRLAGTVELAGLEF
APD-WKRARALVKLGQKMLPGLPAC-----VAEE----RLVFWMGHRPSLPDSLPVIDRSSRCP-DIVYA
FGHGHVGMTGAPMTGHLVADLIL-GRT----PK----I-D-IAPFRFTRF--------------------
-------

>a-proteobacteria|16
----------------------------------M------TVVIGAGMVGIASALWLQR-AGRKVIVID
SHP-P---G----TGASHGNAGCFNGSS-VVPMSMPGIWTSVPRWMLDPLGPLSIRLAYMPTLFPWLWRF
LRAG-RREEVKKQAAALRALLGPTLPYLKQLAAGA--DVD-DL-IR-EQGHLYVYRSEKALAGD---RFG
WQLRGDAGVQLDWLDRR-QLQDFDPALS-PS--YTHGVLIRE-NGHTTDPGDLVLRLAEHFVRQG-GAIH
RAKATGFRLDGG------------HLQSVE---TE---DG------VVPA---NSAVIAAGAHSNALLKM
L-GD-WVPLETERGYHVMIN-D--PES-------QPRVPTCDASGKFVTTPMKHG-LRLAGTVELAGLEL
APD-WKRARALIKLGQKMLPGLPAC-----IAEE----RLVLWMGHRPSLPDSLPVIDRASRCP-DIVYA
FGHGHVGMTGAPMTGHLVADLIL-GRP----PK----I-D-LAPFRHTRF--------------------
-------

>b-proteobacteria|17
----------------------------------MRTN--TTAVIGAGMIGISSALWLQR-AGQNVVVID
PHP-P---G----TGASHGNAGCFNGSS-VVPMSMPGIWTSVPRWMLDPLGPLSIRLAYMPTLFPWLWRF
LRAG-RREEVRKQAAALRALLGPTLPYLKQLVAGV--DVD-DL-IR-EQGHLYVYRSEKALAGD---HFA
WELRRDAGVQLDLLDRR-QLQEFDPALS-SS--YTNGVLIRE-NGHTTDPGGLVLRLAEHFVRQG-GTIH
RAKATGFGLDGG------------QLQSIE---TE---DG------AVPA---DSAVIAAGAHSKALLKM
L-GD-WVPLETERGYHVMIS-D--PES-------QPRVPTCDASGKFITTPMKHG-LRLAGTVELAGLEQ
GPD-WKRARALVKLGQKMLPGLPAC-----VAEE----RLALWMGHRPSLPDSLPVIDRASRFP-DIVYA
FGHGHVGMTAAPMTGHVVADLIL-GRT----PK----I-D-LAPFRHSRF--------------------
-------

>a-proteobacteria|19
-MAA--------------------------------IGAKRLAVIGAGMVGVCAASWLQR-DGHSVFLIE
ASA-P---G----RGASLGNAGCFNGSS-VTPVAMPGVIRNVPRWLFDPLGPLSLRWSYLPAIAPWLLRF
ARAG-TPEKVRAQARALRPLVGPSLEALKPLVSAA--GAE-HL-VH-RLGHLYVYRSAAGPEKD---RLA
WDLRRENGVQVEEFDAD-ELRQLEPALS-RD--FVRGLLVRE-NGHTSDPLALVERLVEHFLRSG-GELV
HAEARGFRLESR------------RLAAID---TS---AG------ELPA---DAAIVCGGAYSKPLAAV
L-GD-KVPLETERGYHLMVR-D--PEV-------MPHIPTADADGKFVATPMDTG-LRFAGTVELAGLAA
PPD-WRRARILLELGRRMLPGLAAS-----YPQE----RISVWMGHRPSLPDSLPVIGPSRATP-DVIYA
FGHGHVGMTAAPMTGKLVTDLVA-GRR----PA----I-D-IAPFTARRFA-------------------
-------

>a-proteobacteria|20
-MPA--------------------------------SSGKKVGVIGAGMVGVCAASYLQR-QGHEVFMLE
AGK-P---G----HGASFGNAGAFNASS-VTPVSMPGMMWNVPRWLFDPLGPLSLRWRYLPVVAPWLIRF
IRAG-TLEKVHAQARALRPLVGATLDALMPLVRDA--GAE-DL-VH-CLGHLYVYRSPHGPQKE---RLA
WELRQENGVQIDEFDAD-ELRQLEPTLA-RD--FVRGILVRE-NGHTSNPLGLVERLLGQFLRSG-GELV
RARAFGFDLADG------------RLAAIR---TD---TG------DLPA---DAAIVCAGAWSRPLAAT
L-GD-RIPLETERGYHLMIC-D--PEV-------MPRIPTADAEGKFVATPMESG-LRFAGTVELAGLTA
PPD-WRRARILLDQGRRMLPGLAAH-----YTED----RISMWMGHRPSLPDSLPVIGPSRATP-DVIYA
FGHGHVGMTAAPMTGKLVADLVV-GRP----PA----I-D-ITPFAPARFA-------------------
-------

>a-proteobacteria|22
-MAGLP----------------------------VVSSNRKVAVIGAGMVGVATASYLLR-DGHDVTLID
PEP-P---G----SGASFGNAGCFNPSS-IVPMAMPGTLAKVPGYLADPLGPLAIRWTYLPKLTPWLIRY
IRSG-TPERIEAQARALRSLLGPCLESLMPLVRNA--GAQ-SL-VA-RNGILIAYRSEATWRGE---KLA
WDLRRRNGVAWEELDAD-ELRQFDPNLS-RD--YIRGRLIPD-NGHSVDPGGLVAALAEAVQRDG-GSLR
YTRATGFAMNGN------------RLRAIV---TA---EG------EVAA---DAAVITAGAHSRSLAAS
V-GD-AVPLETERGYHIMVR-E--PEV-------VPRIPTTDADGKFVATPMRHG-LRLAGTVELAGLAA
KPD-WRRARMLLTQAKRLFPGLAPS-----YEED----RLSMWMGHRPSLPDSLPVLGASTRSP-DVFHA
FGHGHVGMTGGPFTGKIVADLVS-GRP----PP----I-D-LSPFRADRF--------------------
-------

>a-proteobacteria|23
-MSEAG---------------------------RPAHSKTHVAVIGGGVIGVCSASWLLR-EGFAVTIIE
PGE-I---A----GGSSFGNAGCFNPSS-VVPMSMPGNLAKVPGWLLDPLGPLSIRWPYLPSIAPWLLRF
LQAG-SRERVEKQAAALAGLLRDSPGAYRPLVENA--GAL-DL-LR-RDGHLMVYLTRADFEAD---AFA
WQLRESNGIEYTVLERD-ALWQLEPSLS-HD--YQLGVFLPG-NGHTVNPQRLVNALADAFLRDG-GQIK
RARVDGFELAGD------------RLSGLR---TD---AG------FLAA---DRAVVAAGAHSKRFTRE
L-GD-SVPLDTERGYHIIVS-N--PEA-------RPRLPIMDTSGKFVATPMETG-LRLAGTVEFAGLQA
APD-WRRARNLLKLGKRLFPGLSEN-----YPED----RLSVWMGFRPSMPDSLPVIGHSRRLR-DVVYA
FGHGHVGMAAGATTGHLVTDLIA-GKP----PR----V-P-IEAFSPRRFG-------------------
-------

>a-proteobacteria|24
-MPG--------------------------------TGARRVGVIGAGMVGVCAACWLQR-DGHSVFLID
SGD-P---G----RGASFGNAGCFNGSS-VTPVAMPGVIWNVPRWLADPLAPLALRWSYLPAIAPWLLRF
IRAG-TPEKARAAARALRPLVGPTLDALKPLVAAA--GAE-HL-VH-RLGHLYVYRSADSLEKD---RFA
WDLRRENGVEIDEFDAH-ELRQLEPALS-RD--YVRGLLVRE-NGHTSNPVELVERLVEHFLRSG-GELV
RARAHGFRLRDA------------RLAAIE---TD---IG------ELPA---DTAIISAGAYSKPLAAE
A-GD-KVPLETERGYHLMIR-D--PEA-------APRIPTADADGKFVATPMDNG-LRFAGTVELAGLEA
APD-WRRAHILLEQGRKMLPGLAGS-----HPED----RISVWMGHRPSLPDSLPVIGPSRASP-DVIHA
FGHGHVGMTSAPMTGKIIADLVT-GRP----PS----I-D-IGPFSAARFR-------------------
-------

>a-proteobacteria|27
-MSEAR---------------------------GAAGSKTHVAVIGGGVIGVCSASWLLR-EGFAVTIVE
PGE-I---A----GGSSFGNAGCFNPSS-VVPMSMPGNLAKVPGWLLDPLGPLSIRWPYLPSIAPWLLRF
LQAG-SRERVEKQAAALAGLLRDSPGAYRPLVENA--GAV-DL-LR-RDGHLMAYLTRADFEAD---AFS
WQLRERNGIEYTVLERD-ALWQLEPTLS-RD--YQLGVFLPG-NGHTVNPQRFVNALADAFLRDG-GQIK
RAKVEGFDLTGD------------RLSGLR---TD---AG------FLAA---DQAVVAAGAYSKQFAKQ
L-GD-SVPLDTERGYHIIVS-S--PEA-------RPGLPIMDTSGKFVATPMETG-LRLAGTVEFAGLEA
APD-WRRARNLLKLGKRLFPGLRES-----YSED----RLSVWMGFRPSMPDSLPVIGYSRRVR-DIVYA
FGHGHVGMAAGATTGHLVTDLIA-GKP----PR----V-P-IEAFSPRRFG-------------------
-------

>a-proteobacteria|29
-MMENIE--------------------------NRGGTPGRVVVIGGGVIGVCAASWLLQ-DGYSVVIVE
PGK-I---A----GGSSYGNAGCFNPSS-VVPMSMPGTLLKVPGWLLDPLGPLSIRWPYVPSIAPWLVRF
LRAG-TLKNVTAQAEALGNLLRDSVGVYKPLVANA--GAQ-SL-VR-QDGHLVVYPTRADFEAD---ALA
WKLRRDNGIAYTVLEND-ALWQQEPALS-HA--YGVGVFLPE-NGHTVNPGRFVTTLAQAFLRDG-GEIV
EARATGFELDGA------------RLTGVR---TS---TG------TIAC---DAAVVATGAHSKAFTRE
L-GD-HIPLDTERGYHVVIP-G--SPV-------TPRIPVMDTSGKFVATPMEEG-LRIAGTVEFAGLAA
KAD-WKRAHKLLTLAHRLFPGLAGR-----DPGM----ETPVWMGFRPSMPDSLPVIGRSRRSR-DVIYA
FGHGHVGMAGGAQTGLLVSDLVS-GRM----PR----I-P-IEPFSPQRFG-------------------
-----RG

>a-proteobacteria|30
-M--------------------------------------KVVVIGGGAVGVASASFALR-EGHEVTLIE
PGE-I---A----EGATFGNAGCLNASS-VVPMSMPGNLPKVPGWLVDPLGPLSIRWGYAPKIAPWIYRF
LKAG-SRDRVEAQAKALAGLLRDSYGSYQPLVKNA--GAE-GL-LR-RQGHLVVYRSKKDFDGD---ALG
WRLRRDNGVAFDVLTSD-ALWQQEPSLS-HD--YGIGVFVPD-NGHTVNPNRLVSTLADAFVRDG-GTIK
RARAIGFDLEGD------------RLQAVR---TA---DG------CVEA---DRAVVAAGAWSKPLAKE
L-GD-DVPLDTERGYHIVIK-D--PEV-------GPRSSILDATGKFVATSMEMG-LRLAGTVEFAGLDA
EPD-WRRARMLLTLGQRLFPGLRRA-----YPEE----RLTQWMGFRPSMPDSLPVIGRASRSP-DVIYA
FGHGHIGLASGARTGEVVADLLA-DRT----PS----I-P-IEAFAPTRA--------------------
-------

>a-proteobacteria|31
-M---S---------------------------ETKDRAP-VVVIGAGIVGIASACYLQR-DGHPVVVLT
ADA-P---G----EATSFGNAGCLNGSS-VVPVSMPGVLSSVPGWLLDPEGPLVIRWRYMPTLLPWLVRF
IRAG-RPDRVAQQAKALRALLAPSIESYMPLVKEA--HAE-DL-IH-RRGHLFAYRSEASYAKD---DTA
MQLRRDNGVVVDDLSTD-ELRQLEPNLS-HD--YVRGRLVSE-NGHVGNPLRLTQSLAETLERNG-GTIR
RERAVGFVTENG------------RVTGVR---TE---AG------VQPA---SAIVVAAGAWSKPLARE
L-GD-DLPLDTERGYHVVIA-D--PDK-------GPRIPTMSAEDKIVATPMETG-LRVAGTVEFAGLEA
PPD-WRRAATILKQALAMYPGLGT-----DLPEE----RLSRWMGFRPSMPDSLPVIGSSSRYP-NAFYA
FGHGHVGLAGGSMTGRLVAALVG-HRP----PP----V-D-PSPFGASRFRRRH----------------
-----EK

>a-proteobacteria|32
-MEELQ-----------------------------TADRIRVSVIGGGIVGVCTALWLQR-EGCSVTLVE
ANE-I---G----LGSSYGNAGCFNASS-VVPVSTPGIIWNVPGYLLDPMGPLVIRPRYIPKITPWLVRF
LLAG-TSGRVDRQAAALGPLLRDSIGSYSPLIQGT--PAA-EL-VR-HEGHLIVYRKKGDFEKD---ALA
WRLRRENGIVWEELRGQ-ELREFEPALT-DE--ADVGLSLPQ-NGHTVNPLAFVTALADNFRAGG-GKIV
RAKATGFELADN------------RLVAVE---TT---SG------RIPC---DRAVIACGAHSRKLAAQ
L-GE-KIPLDTERGYHIVIR-D--PEV-------MPRIPITDASGRFVASPMDMG-LRIAGTVEFAGLQA
APD-MTRARQLIAHGKRLFPGLKDT-----YSDD----RLSEWMGFRPSMPDSLPVIGPSRKTP-DVVLA
FGHGHVGMASGARTGALVRDMLL-DRP----HT----I-P-SRPFSPRRFDLFG----------------
----GNR

>a-proteobacteria|33
-M---A---------------------------ARHV-----VVIGAGIVGACTALLLQR-DGSRVTLVD
KGA-P---G----EGASLGNAGCLNGSS-VVPVSMPGTLQQVPRWLFDPMGPLTIRWSYLPMIAPWLWRF
VRAG-RPERVQEIARALRPLTAPTVEMHRQFAREA--GVE-DL-VR-QVGHLHVYRSDDAFAKD---AGA
MALRAGSGARVAELGFD-DLRQLEPDLD-RG--YVRARLIEE-NGHCRDPLRLTRAYVELAQRRG-AAVK
RARVTGFRRDGG------------HVVAAF---TD---QG------DVEG---DAFVVAGGAWSRDLAAS
L-GD-AVPLDTERGYHVMVS-G--PEA-------GPRTPTTSFEGKFVATPMENG-LRAAGTVEFAGLHA
APC-WDRADVLLRQLQAMYPGLAR-----QVPEA----RVSRWMGFRPSMPDSLPVIGPAGRVG-NVFYG
FGHGHVGLISAPMTARLLSDLVA-GRP----PS----I-D-PAPYAASRF--------------------
------G

>a-proteobacteria|34
-MQSA-----------------------------PTHGKIHVAVIGGGVIGVCSASWLLR-EGFAVTIVE
PGE-I---A----NGSSFGNAGCFNPSS-VVPMSMPGNITKVPGWLLDPLGPLSIRWAYLPRIAPWLLRF
LQAG-SRQRVEKQAAALAGLLRDSPDVYLPLVENA--GAL-DL-LR-RDGHLMVYLTRADFEAD---AFA
WQLRKRNGIDYTVLERD-ALWQLEPALS-RD--YQLGVLLPG-NGHTVNPQRFVAALANAFLRNG-GQIK
RAKVQGFDLTGE------------RLAGLC---TD---GG------IVAA---DRAVVAAGAYSKQFATQ
L-GD-SVPLDTERGYHIIVR-S--PEA-------SPGLPILDTSGKFVATPMETG-LRLAGTVEFAGLEA
PPD-WRRARNLLKLGKRLFPGLAET-----YPED----RLSVWMGFRPSMPDSLPVIGYSRRTR-DVVYA
FGHGHIGMAAGANTGHLVTDLIT-GKV----PR----V-P-VEPFSPQRFG-------------------
-------

>a-proteobacteria|35
-MVSG------------------------------EGQAKRVVVIGGGVVGVCAASWLLR-DGHAVTIVE
PGQ-I---G----RGASYGNAGCFNPSS-VVPMSMPGNLIKVPGWLLDPLGPLSIRWSYLPTIAPWLIRF
LRSG-TRDKVEAQARALGDLLRDSVGVYRPLIINA--GAQ-AL-VR-QDGHLVVYPKRADFEAD---ALA
WKLRRDNGIAFTVLEDE-ALWQQEPALA-HS--CRLGVFFPD-NGHTVNPNRLVQMLADAFLRDG-GTIL
PAAAQGFEMEGE------------RIRGVR---TD---RG------LVSC---EMAVIATGAHSKIFTRQ
L-GD-HIPLDTERGYHIVVP-Y--SDH-------MPRIPIMDTSGKFVATPMEGG-LRIAGTVEFAGLDA
EPD-WKRAHKLLTLGQRLLPELPTI-----DP-R----DAEVWMGFRPSMPDSLPVIGRSRRTG-DIIYA
FGHGHVGMAGGAQTGLLVADLVA-GRA----PR----I-P-IAAFSPERFG-------------------
-------

>a-proteobacteria|36
-MASSP----------------------------RTNGRRTVAVIGGGAVGVATASFLLR-DGHDVVLIE
RGG-I---G----EGASFGNAGCLNPSS-VVPMSMPGTLAKVPGYLFDPLGPLSIRWRYLPTLAPWLARF
VRAG-TRARVEAQARALKPLLDDSYGAWLPLVRHA--GAE-GL-IL-RQGHLVVYRTEQDFAGD---ALG
YQLRRDNGIAFDVLRED-ELWQFEPSIS-HD--YTIGVLFQQ-NGHTVNPNRLVRTLAEAFQRDG-GRIL
AAEAKGFLREGA------------MLRGIE---TD---AG------AIPA---DAAVVAAGAHSRRLAAS
L-GD-DVPLDTERGYHVLIA-D--PET-------APRLPILDASAKFVSTPMETG-LRLAGTVEFAGLDA
PPN-WQRADYLLTLGRRLFPGLAAH-----YPEG----RVSRWMGFRPSMPDSLPVIGRASQCP-DVAYA
FGHGHVGLAAGARTGQAAADLIA-GRA----PA----F-D-LTPFAPTRF--------------------
-------

>a-proteobacteria|37
-M---S---------------------------GKHV-----VVIGAGIVGACTAIYLQR-DGYRVTLID
KGA-P---G----EGASLGNAGCLNASS-VVPVSMPGTLSQVPRWLFDPMGPLTIRWGYLPAIAPWLWRF
VRAG-TPERVAQIAAALRPMTGPTVGMHRELARAA--GVE-HM-IH-HVGHVHVYRSDEAFAKD---GAA
MALRQSQGTRIDELGAD-ELRQLEPELD-RG--YVRARLITE-NGHCGDPLKLTAAYVDHARRQG-ATVR
RARATGFRFEGS------------HATAVF---TD---QG------DIAG---DMFVVAGGAWSRELAAA
L-GD-DVPLDTERGYHVVIR-D--PEA-------GPRTPTSAFEGKFVATPMDMG-LRAAGTVEFGGLEA
TPN-WQRADNLVKQLQAMYPRLAR-----NLPEE----RISRWMGFRPSMPDSLPVVGRASRIA-NAYYG
FGHGHVGLISAPMTGRLLGDLIV-GRK----PT----I-D-PSPYAVTRF--------------------
------A

>a-proteobacteria|38
-M--------------------------------------KIVVIGGGAVGVASASFALR-DGHDVTLIE
PGG-I---A----EGASFGNAGCLNASS-VVPMSMPGNLSKIPGWLLDPLGPLSIRWAYAPKIAPWIYRF
LKAG-SPDRVAQQAGALAGLLRDSYGSYQPLVKNA--GAE-GL-LR-RQGHLVVYRSKEDFDGD---ALG
WRLRRDNGIAFEVLTRD-ALWQQESSLS-RD--YRIGVFVPD-NGHTVNPNRLISLLAEAFVRDG-GTIE
RTRAVGFDLEGD------------RLRAVR---TT---GG------RVEA---DRAVVAAGAWSKPLAQE
L-GD-DVPLDTERGYHIMIK-D--PEI-------APRSSILDATGKFVATSMETG-LRLAGTVEFAGLAA
QPD-WRRARMLLTLGQRLFPGLKRD-----YPEE----RLTQWMGFRPSMPDSLPVIGRASRSR-DVVYA
FGHGHIGLASGARTGQVVADLLA-DRA----PS----I-P-IGAFSPTRA--------------------
-------

>a-proteobacteria|39
-M--------------------------------------KVVVIGGGAIGVSAASWLLR-DGHEVTILD
PDP-I---A----EGASFGNAGCLNPSS-VVPMSMPGNLPKIPGWLLDPLGPLSIRWRYLPQITPWLIRF
LQAG-TPARVRDQSAALRGLLHDSVELTMELARNA--GAQ-DL-IR-RQGHLVVYRSQQAFDGD---AMG
WQLRRDAGIAFTVLHQE-ELRQLEPSLS-RD--YRIGVFFPD-NGHTTNPNRLINAMAEAFQRDG-GTIL
RAKATGFAFDGE------------TFCGVQ---SS---HG------VIGA---EAAVVAAGAYSKALASQ
L-GD-TLPLDTERGYHVVIQ-A--PEA-------TPRLPIMDAEGKFVATPMEAG-LRLAGTVEFAGLTA
NPD-WRRADKLLTLGGRLFPALSPQ-----YGDQ----RLTRWMGRRPSMPDSLPVIGLSDRSN-RIAYA
FGHGHIGLAASARTGLLVSELLG-GRT----PS----V-P-ITAFSPRRFRH------------------
----GDR

>a-proteobacteria|40
-M---S---------------------------AKHA-----VVIGAGVVGACTAIYLQR-DGFRVTLID
KGA-P---G----EGASLGNAGCFNASS-VTPASMPGMLSQVPRWLLDPMGPLTIRWQYLPVIAPWLWRF
VRAG-RPERVAQIAAALRPMVGPTVGMHRELARAA--GIE-HL-IH-HVGHLHAYRSDEGFAKD---AAA
MALRQSQGVKIDELDFD-ELRQLEPDLD-RG--FIRARLISE-NGHCGDPLKLTVGYVEHVKRHG-GTFR
RALATGFKFDGA------------KATAVY---TD---QG------DIAG---DVFVVTGGAWSRKLAAA
L-GD-DVPLDTERGYHVVIK-D--PEV-------RPRTPTMSFEGKFVVTPMDMG-LRAAGTAEFAGLEA
PPN-WARAEILVKQVQAMYPKLAR-----DLPAE----RISRWMGFRPSMPDSLPVVCPASRTP-NAFFA
FGHGHVGLISAPMTGRLITDLIV-GKT----PT----I-D-PTPYAATRF--------------------
------R

>a-proteobacteria|41
-MTSSS----------------------------KPGTARTVAVIGGGAVGVATASFLLR-EGFDVVLIE
RGG-L---G----EGASFGNAGVLAPSS-VVPMSMPGTLMKVPGYLLDPLGPLSIRWSYLPTLAPWLARF
VRSG-TRERVQAQARALKPLLDDSFSAWLPLVRHA--GNE-VL-IQ-RDGFLAVYRSEADFAGD---ALG
FQLRRDNDIPFEVMRGA-DLWAFEPSIS-RD--YTVGVLFRQ-CGHTINPNRLVRTVADAFLRDG-GRVV
QARALGFAHAGG------------ALQGVQ---TD---AG------LIPA---SAAVVACGAHSRPLAAG
L-GD-DVPLDTERGYHVLIA-D--PET-------RPLRPILDASAKFVSTPMETG-LRMAGTVEFAGLDA
PPD-WKRAAHLFTLGRRLFPGLAPH-----HPEA----RVSRWMGFRPSMPDSLPVIGRASACP-AVVYA
FGHGHVGLASAARTGMAVADLVA-GRP----PA----L-D-LAPFAPTRF--------------------
-------

>a-proteobacteria|42
-MVTSS----------------------------KSDKKRTVAVIGGGAIGVAVASFLLR-DGNDVVLIE
RGG-I---G----EGASFGNAGCLNPSS-IVPMSMPGTLKKVPGYLLDPLGPLSIRWGYLPTLAPWLIRF
VQAG-TQAKVRAQARALKPMLDDSYGAWLPLVRNA--GAE-DL-IR-RDGHLVVYRTQADFEGD---ALG
YQLRHDNGIAFDVLRAD-ELWQFEPSIS-HD--YTIGVAFHQ-NGHTVNPNRLVRTVADAFRRDG-GRVL
AAQARGFVREGG------------TLTGIE---TD---AG------VIPA---DAAVVAAGAHSRAFGAS
L-GD-DVPLDTERGYHVLIS-T--PET-------QPRRPILDASAKFVSTPMETG-LRLAGTVEFAGLDA
PPN-WTRADYLLTLGRRLFPGLAAS-----YPEG----RVSRWMGFRPSMPDSLPVIGRASQCP-DVAYA
FGHGHVGLAAAARTGEAVADLIA-GRT----PA----F-D-LAPFAPTRF--------------------
-------

>a-proteobacteria|43
---------------------------------MQNGKKQNVAVVGAGIVGVCSALWLQR-EGYDVTLID
PNP-P---G----SGASYGNAGAFSPAS-VVPMAMPGVLRHVPGYLLNPHGPLAIHWGYLPKLAPWLLRF
IRSG-RRERVDKQAAALAGLLGPVFDCLMPLAKQA--EAT-HL-IR-RDGFLYVYRTEAALRGD---AYG
WELRRRHGIAFDILEGP-EIKEFDPALS-PD--YHAALFVPG-NGHTVDPQGLVQHLARAVEKAG-GRHF
KASAEDFKRDGS------------AVRAVL---TD---RG------EVAC---DFAVIAAGARSARLAAR
L-GE-KIPLDTERGYHLMLK-S--PEA-------MPRVPVLEAMHKFVATPMQAG-LRIAGTVEFAGLDR
PPN-MDRARRLLRPARALFPALRED-----YPES----EMSKWMGFRPSLPDSLPVIGRSKASP-GIVYA
FGHGHVGMCGGPMTGKLVAEMIA-GRP----TS----I-D-IAPFSQSRF--------------------
-------

>a-proteobacteria|44
-M---------------------------------KEEPP-VIVVGAGIVGVSAALYLRR-AGRGVTLVD
PHA-P---G----SGASSGNAGCFNLSS-TVPVSMPGVAKNVPRWLLDPQGPLKIRWRYLPRLAPWLVRF
LRAG-TRDKVEYQARALRALILPALEDVTALARSA--GAG-YL-VK-AEGHLVVYRSEEAFRAD---ALG
WHLRDITGTVVEEWDGA-TLRDFDPAIA-DT--YAKGIFIAE-NGHTPDPAALVARMAEQFVREG-GVIT
RAAALGFERAGG------------MVTAVR---TD---AG------VLPA---SAVLLAAGAHSRKLAAM
L-GD-RVPLDTERGYHLMIR-D--PEA-------MPRISILDTAGKFVATPMAGG-LRLAGTVELAGLDA
PPD-WRRADMLLGRAKALFPALAE-----SYPEE----RLSRWMGFRPSMPDSLPVLGRASRMG-NAFHA
FGHGHIGLTAGATSGRIAAEMMC-GAT----PA----I-D-MTPYRVDRF--------------------
-------

>a-proteobacteria|45
-M--------------------------------------RIGVIGGGAIGVAAASWMQR-DGAEVFILE
PNG-I---G----NGASFGNAGCFNPSS-VVPMSMPGMLHKVPGWLFDPLGPLSIRWPYLPTIAPWLLRF
IKAG-SRDRVEGQAQALRALLRDSPDAWAPLVRNA--GAE-HL-VR-RNGHLVVYRSKQAFEGD---ALG
WKLRADTGIPFQVLGED-ELRQQEPALS-PD--YRLGVFIPD-NGHTTNPNALVNALADAFQRDG-GTLI
KGRARGLAFEGS------------VLSGIE---TD---AG------VVPA---DRVVIAAGAFSKPLAAE
L-GD-AIPLDTERGYHIMIR-D--PEV-------MPRTSMMDAEGKFVCTPMEGG-LRLAGTVEFAGLEA
APD-MRRAHNLLTLGRRLFPGLASS-----YPEE----RLSTWMGFRPSLPDSLPVIGHSRRSR-EVVYA
FGHGHVGIAGAAQTGRIVADLLA-GRS----PS----I-D-ITAFSPARFGAASQ---------------
---LPSS

>a-proteobacteria|46
-MATS-----------------------------STPARRTVAVIGGGAVGVATASFLLR-DGHDVVLIE
QYG-L---G----EGASFGNAGVFAPSS-IVPMSMPGTLAKVPGYLLDPLGPLSIRWRYVPTLAPWLMRF
VKAG-TQDGVRAQARALTPLLHDSYGAWLPLVRNA--GGE-DL-VR-RDGFLAVYRTQADFEGD---ALG
YQLRRDNNVAFEVMRED-ELWQFEPSVS-HD--YTIGVLFPQ-AGNTVNPKRLVRTVGEQFLRDG-GRLV
KAQARGFAREGA------------RLKGVE---TD---AG------LIPA---DAAVVAAGAHSRNLCAA
L-GD-DIPLDTERGYHVLIA-D--PDT-------MPRRPILDASAKFVSTPMETG-LRMAGTVEFAGLEA
PPN-WTRADYLLTLGRRLFPGLAPA-----YPES----RVSRWMGFRPSMPDSLPVIGRAGATP-DVVYA
FGHGHVGLASAARTGMTVADLIA-GRP----PA----F-D-IAPFAPTRF--------------------
-------

>a-proteobacteria|47
-MVTSG----------------------------KADKKRTVAVIGGGAVGVATASFLLR-DGHDVVLIE
RGG-I---G----EGASFGNAGVFAPSS-VVPMSMPGTLAKVPGYLLDPLGPLSIRWSYLPTLAPWLVRF
VRAG-TQAGVRAQARALTPLLHDSYGAWLPLVRNA--GDE-AL-IR-RDGFLAVYRSQADFEGD---ALG
YRLRRDNDIAFEVLRED-ELWQFEPSVS-HD--YTIGVLFPQ-AGNTVNPNRLVRTVAEQFQRDG-GRIV
AAQARGFARQGT------------TLTGVE---TA---AG------LIPA---DAAVVAAGAHSRPLAAG
L-GD-SIPLDTERGYHVLIA-D--PET-------LPRRPILDASAKFVSTPMETG-LRMAGTVEFAGLEA
PPN-WTRADYLLTLGRRLFPGLAPD-----YPQE----RVSRWMGFRPSMPDSLPVIGRASASP-DVVYA
FGHGHVGLASAARTGMTVADLLA-GRP----PA----F-D-ITPFAPTRF--------------------
-------

>a-proteobacteria|48
-M--------------------------------------KVAVIGGGALGVSSASWLLR-DGHEVTIID
PDP-I---A----QGSSFGNAGCLNLSS-VVPMSLPGNISKVPGWLLDPLGPLAIRWRYLPQITPWLIRF
LRAG-TSARVGEQAAALRDLLHDSVALTSELAQWA--GAQ-DL-IR-RQGHLVVYRSREAFEGD---AYG
WRLRRDNGIVFDTLGQD-EVWQLEPSLS-KD--CRIGLYFPG-NGHTTNPNRLINSWADAFQRDG-GTIT
RARATAFEFEGT------------TLRGVL---SN---HG------TIAA---DAAVIAAGAYSKPLAGQ
L-GD-VLPLDTERGYHVIVR-E--PEA-------MPRLPVMDAEGKFVATPMETG-LRLAGTVEFAGLDA
APD-WRRADKLLTLGQRLFPALQSR-----YSED----RLSRWMGRRPSMPDSLPVIGLSRRCP-QIAYA
FGHGHVGLAACARTGLLVAELLG-ERT----PS----I-S-LKPFSPRRFDS------------------
---LASK

>a-proteobacteria|49
-MTSYL----------------------------KPGSARTVAVIGGGAVGVATASFLLR-EGHDVVLVE
RGG-I---G----EGASFGNAGVLAPSS-VVPMSMPGTLMKVPGYLLDPLGPLSIRWRYLPTLAPWLVRF
VKAG-TRARVEAQARALKPLLDDSYSAWLPLVRHA--GNE-AL-IR-REGFLAVYRSEADFAGD---AMG
YQLRRANDIPYEVLRGP-ELWAFEPAIS-RD--YTIGALFRQ-CGHTINPNRLVRTVADAFQRDG-GRVI
QARALGFAVEGG------------RLRGIE---TD---AG------LIPA---QAAVVACGAHSRPLAAG
L-GD-DVPLDTERGYHVLIA-D--PET-------LPARPILDASAKFVSTPMETG-LRMAGTVEFAGLEA
PPD-WKRAAHLLTLGRRLFPGLAPH-----HPEA----RVSRWMGFRPSMPDSLPVIGRASACA-EVVYA
FGHGHVGLASAARTGMAVADLVA-GRP----PA----F-D-LAPFAATRF--------------------
-------

>a-proteobacteria|50
-MTSSR----------------------------TPDTPRTVAIIGGGAVGVATASFLLR-DGHNVVLIE
PGG-I---G----EGASFGNAGVLAPSS-VVPMSMPGTLMKVPFYLLDPLGPLSIRWSYLPKLAPWLMRF
VRAG-TQAGVRAQARALRPLLDDSYSAWLPLVRHA--GNE-AL-IR-RDGFLAVYRSDADFASD---ALG
YQLRRDNGIAFEVMRGA-TLWAFEPAIS-RD--YTVGVLFPQ-AGNTINPNRLVRSVADAFLRDG-GRVV
AARASGFAHTGG------------VLSGIE---TD---AG------LIPA---SAAVVACGAHSRPLAER
L-GD-DVPLDTERGYHVLIA-D--PET-------RPLRPILDASAKFVSTPMETG-LRMAGTVEFAGLDA
PPD-WRRAEHLMTLGRRLFPGLAPT-----YGEG----RVSRWMGFRPSMPDSLPVIGRSSACA-DVVYA
FGHGHVGLASAARTGMAVADLIA-RRP----PA----F-D-LAPFAPTRF--------------------
-------

>a-proteobacteria|51
-MADTG----------------------------IS--RRTVAVIGGGAIGVAAASFLLR-DGHDVVLIE
RGG-I---G----EGASFGNAGCLNPSS-IVPMSTPGTLAKVPGYLLDPLGPLSIKWSYLPTLAPWLIRF
VQAG-RLDKVEAQARALRPMLDDSYGAWLPLVRNA--GAD-DL-IH-RHGHLAVYRSQADFDGD---ALG
YRLRRDNGIAYEVLRDD-ELWQFEPSIS-HD--YKIGVLFQQ-NGHTVNPNRLVRTLAEAFERDG-GRLL
RAEVRGFVREGA------------TLKGIE---TD---GG------LVAA---DAAVVAAGAHSKKFAAS
L-GD-NVPLDTERGYHVLIR-D--PET-------LPRLPILDASAKFVSTPMETG-LRMAGTVEFAGLDA
PPN-WQRADYLLTLGRRLFPGLAAN-----YPQE----RYTRWMGFRPSMPDSLPVIGRASLCP-HVAYA
FGHGHVGLAAAARTGQAVADLIA-GRP----PA----F-D-LAPFAPTRF--------------------
-------

>a-proteobacteria|52
-MAIVK-------------------------------TGRRVAVIGGGVIGVCAASWLLR-DGHDVTIIE
PDG-I---G----MGSSFGNAGCLNASS-VVPMSMPGNLSKVPGWLLDPLGPLSIRWSYLPKIAPWLLAF
VRAG-TPEKVTHQAAALRPLLHDSFGAYAPLVRDA--NAG-HL-VR-RNGHLVAYRSKQDFEGD---ALG
WKLRRDNGIGFDLLERD-ALWQQEPSLS-HD--YQFGVFIPD-NGHTTNPNQLVRALADAFERDG-GKIL
VAAARSFSFDGE------------RLVAVK---TD---AG------EVPA---DAAVVAAGARSRPFTVE
L-GD-AVPLDTERGYHIIIK-D--PEA-------VPRTSILDAAGKFVATPMDMG-LRLAGTVEFAGLDA
DPD-WRRARKLLTLGQRLFPALRDT-----YSEE----RLSLWMGFRPSIPDSLPVIGPSRRSR-DVVYA
FGHGHVGLAAGATTGRAVADLLA-GRP----SE----L-P-LDAFSPARF--------------------
------H

>a-proteobacteria|53
-MATS-----------------------------STHGRRTVAVIGGGAVGVATASFLLQ-DGHDVVLIE
RFG-I---G----EGASFGNAGVFAPSS-VVPMSMPGTLAKVPGYLLDPLGPLSIRWRYLPTLAPWLVRF
VRAG-TQAGVRAQARALTPLLHDSYGAWLPLVRNA--GGD-DL-IR-RDGFLAVYRSQADFDGD---ALG
FQLRRDNGIAFEVLRED-ELWQFEPSVS-HD--YTIGVLFPQ-AGNTVNPNRLVRTVAEQFQRDG-GRLV
RAQARGFAREGV------------TLKGVE---TD---AG------LIPA---DAAVVAAGAHSRTLAAG
L-GD-DIPLDTERGYHVLVA-D--PET-------LPRRPILDASAKFVSTPMETG-LRMAGTVEFAGLDA
PPN-WTRADHLLTLGRRLFPGLAPA-----YPES----RVSRWMGFRPSMPDSLPVIGRAGATP-HVVYA
FGHGHVGLASAARTGMAVADLIA-GRP----AP----F-D-LAPFAPTRF--------------------
-------

>a-proteobacteria|54
-MSARA----------------------------NGTAPLHVVVIGGGVIGVCAASWLLR-EGFAVTIVE
PGE-I---A----GGASFGNAGCFNPSS-VVPMSMPGNLRKVPGWLLDPLGPLSIRWGYLPQLAPWLGRF
LKAA-APDRVAAQAKALGDLLRDSTGVYRPLVENA--GAR-AL-VR-KDGHLMVYPDRRAFEAD---ALA
WKLRSDNGIGYTVLEDD-ALRQQEPALS-HD--YRLGVFLPN-NGHTINPNRFVAALAEAFLRDG-GRIQ
RARALDFDVVDG------------RLKAVR---TD---QG------PIPA---DRAVVAAGAFSRPLAHG
L-GD-AIPLDTERGYHVVVK-E--PGL-------MPRAPVLDTVGKFVATPMEMG-LRLAGTVEFAGLEA
KPD-WNRAKRLLALGARLFPQLATD-----AAGD----RISVWMGFRPSMPDSLPVIGPASRTA-DVVYA
FGHGHVGMAGGAQTGLLVADLVS-GRR----PR----I-A-LEPFSPKRF--------------------
-------

>a-proteobacteria|55
-M--------------------------------------KVVVIGGGAVGVASASFALR-DGHEVTLIE
PGG-I---A----EGASFGNAGCLNASS-VVPMSMPGNLSKIPGWLLDPLGPLSIRWAYAPKVAPWIYRF
LKAG-SPDRVAAQAAALAGLLRDSYGSYRPLVTNA--GAE-AL-LR-RQGHLVVYRSQEDFDGD---ALG
WRLRRDNGIAFEVLTRD-ALWQQEPSLS-RE--YRIGVFVPD-NGHTVNPNRLISRLAEAFVRDG-GTIE
RTRAVGFDLEGD------------RLQAVR---TA---GG------RLEA---DRAVVAAGAWSKPLAKQ
L-GD-DVPLDTERGYHIVIK-D--PEI-------APRSSILDATGKFVATSMETG-LRLAGTVEFAGLAA
KPD-WRRARILLNLGQRLFPGLRRD-----YPEE----RLTQWMGFRPSMPDSLPVIGRASRSR-DVVYA
FGHGHIGLASGARTGEVVADLLA-DRA----PT----I-P-IEAFSPTRA--------------------
-------

>a-proteobacteria|56
-M--------------------------------------KVVVIGGGVVGVASASFALR-DGHEVTLLE
PGA-I---A----EGATFGNAGCLNASS-VVPMSVPGNLAKVPGWLLDPLGPLSIRWSYAPKIAPWLVKF
LRAG-TRERVTAQAQALRGLLHDSYGSYAALVKNA--GAE-TL-MR-RNGHLVVYRSKADFEGD---AFG
WSLRRDNGIAFDVLERD-ALWRQEPSLS-RD--YEIGVFIPG-NGHTVNPNRLIATLAEAFLRDG-GAVR
RERATGFDVEGG------------RLKAVR---TE---SG------AIPA---DAAVVAAGAHSKPLATA
L-GD-DLPLDTERGYHVVIK-D--PEV-------TPRSSILDAAGKFVATPMDVG-LRFAGTVEFAGLEA
APD-WRRARMLLTLGRRLFPALRDG-----YPED----RLSRWMGFRPSMPDSLPVIGRARATR-DVIYA
FGHGHVGLAAGARTGAVVADLIA-GRP----PS----I-P-IDAFAPTRR--------------------
------F

>a-proteobacteria|57
-MAIPG----------------------------KANGKRTIAVIGGGAVGVATASFLLR-DGHDVVLIE
RGG-I---G----DSASFGNAGVLAPSS-VVPMSMPGTLAKVPGYLLDPLGPLSIRWRYLPTLAPWLIRF
VKAG-TQAGVRHQARALKPLLDDSFSAWLPLVRNA--TND-AL-IH-REGFLAVYRTEADFQGD---ALG
YQLRRDNDIPYEILRGQ-DLRDFEPSIS-PD--YTIGVIFRQ-CGHTVNPNRLVRTVAEALQRDG-GRIA
TAEVRGFVHDGV------------TLRGIE---TD---QG------VIPA---DAAVVAAGAHSKKLAAL
L-GD-DVPLDTERGYHVLIA-D--PET-------RPQRPILDATAKFVSTPMETG-LRMAGTVEFAGLDA
PPN-WTRADYLMTLGRRLFPGLAPS-----YPQE----RVSRWMGFRPSMPDSLPVIGRATACP-QVVYA
FGHGHVGLASAARTGMTVADLLA-ARP----LA----F-D-IAPFAPTRF--------------------
-------

>a-proteobacteria|58
-MATMK-------------------------------TGRRVAVIGGGVIGVCAASWLLR-DGHDVTIIE
PGG-I---G----MGSSYGNAGCLNASS-VVPMSMPGNLAKVPGWLLDPLGPLSIRWSYLPKIAPWLLAF
ARAG-TPEKVAHQAAALCPLLQDSFGAYAPLVRDA--NAG-HL-VR-RNGHLVAYRTKQDFAGD---ALG
WKLRRDNGIGFDLLERD-ALWQQEPSLS-HD--YALGVFIPD-NGHTTNPNQLVRALADAFQRDG-GKIL
VAGARGFALAGE------------RLVAVE---TD---AG------DVPA---DAAVVAAGARSRPFTVE
L-GD-AIPLDTERGYHVIIT-D--PEA-------VPRTSILDAAGKFVATPMDMG-LRLAGTVEFAGLDA
DPD-WRRARKLLTLGQRLFPALRDA-----YVEE----RLSLWMGFRPSMPDSLPVIGPSRRSR-DVVYA
FGHGHVGLAAGATTGRAVADIVA-GRP----SE----L-P-LHAFSPTRF--------------------
------K

>a-proteobacteria|60
-M---S---------------------------AVPS-GP-VVVIGGGIVGLACSTYLQR-DGRKVVVVD
PGG-P---G----EGASYGNAGGLNGSS-IVPVAMPGVLAKVPHWLLDPEGPLSIRLRYLPQLLPWLYRF
VRAG-RPELVRAQARALRELLAPTVDMHRELAASI--GAG-DL-IQ-RSGLLVVYRGETNFAAD---AAA
MRLRAENGVKIDELNQD-ELRQIEPTLS-PD--YTRARLISE-NGYVRNPLRLSRTLAEALVANG-GEIC
RARAEGFAFADG------------KVEAVL---TN---TG------RIPA---GAVVLAAGAHSKKLAAQ
L-GE-KVPLDTERGYHAMIK-A--PEV-------APRLPVMDAEAKFVATPMEEG-LRMAGTVEFAGLEA
PPD-WRRARILLRHGQAMFPGLPR-----AVAED----RVALWMGFRPSMPDSLPVIGQTRRYA-NAFLA
FGHGHVGLIGAPMTGRVIADLIA-GRP----PA----I-D-LTPFSAARF--------------------
------A

>a-proteobacteria|61
-MTEGP---------------------------------KKVAVIGCGMVGVMTARYLQR-AGHSVTLVD
PRE-P---G----EGASFGNAGCFNPSS-VVPIAGPDTFKQVPGYLTDPLGPLSIRWRYALPILPWLIRY
GLAG-TPGRIAAQADALHALLAPSLEALMPVVADA--GAR-HL-VR-RDGILIVYRTARSVESD---ARN
WAIRRAHGIEWEDLDEA-ALHDFDPNLS-LD--VKFGKYVPG-NGHTVNPGALVKAIAASVHAAG-GVLV
RAVARDFRFAGN------------RLEAVV---TD---AG------EVAA---EVAVIAAGAHSKPLAAA
A-GD-RVPLETERGYHVVIA-D--PAV-------QPRVPTTDSEAKMVATPMEMG-VRVAGTVELAGLEL
PPD-WRRADILRKRIGGLYPALAEG-----AAHG----NVTRWMGHRPSLPDSLPVLGRSRRSP-DVIHA
FGHQHVGMTAAPFTAVVVAELVS-GRP----SP----I-D-LAPYRPSRF--------------------
-------

>b-proteobacteria|62
-M-------------------------------NTQNPAP-VVVIGAGIVGACSAAYLQR-DAREVLLID
HGE-P---G----MGASFGNGGIFSASS-IVPVAMPGTLAKVPRWLLDPEGPLAIRWSYLPRLVPWLLRF
AAAS-APARVEAQARALRALLKDSAAHYAPLLRDA--GAE-AL-VR-KQGMLYLYASEAAWRGD---ARA
MDLRRRNGILIEDLERR-TLAEREPDLG-AA--VTHARFIPD-NGFTTNPLRLVQSLAQQLAARG-ARIA
QERVLGFESNGQ------------RITAVR---TD---RG------RHPA---SAVVLAAGAWSKPLAAQ
L-GD-RVPLDTERGYHVIVK-A--PEK-------TLRAPAIFVDASFGITPMETG-LRLAGTVELGGLEA
PAN-WARTDAMLNHGRRILPGLLA-----RHDES----RLSRWLGFRPSLPDSLPVIGPSSRYR-NAYYA
FGHGHMGMCGAPLTGKLISELIA-GKN----PS----I-D-ISPFSARRF--------------------
-------

>a-proteobacteria|63
-M---------------------------------AE----IIVIGAGIVGLSAALALQR-DGHRITVLD
PAG-P---A----GGASSGNAGWLSGAS-VVPMSYPGMLKSVPGWLMDPLGPLSVRWAYLPKATPWLWRF
IKAG-TRPQIERQATALRQLLGTSVEAHRELARRV--GAQ-HL-IQ-QQGSLWVYRTQAAFQAD---AGG
AALRRARGVVVEDLDAD-AIRQLEPSLS-RE--IKFARFVAE-NGHCTDPAALCHLIAEAIVREG-GQIL
PERAVALDQRDG------------KVVSVR---TD---RA------NHPS---DWVVLAAGAWSAPLAVQ
L-GD-RIPLETERGYHLEIT-D--AQA-------MPRVPIMSGEGKFAATPMAGR-LRLAGTVEFAGLAA
APD-WRRAELLLRHAQALFPALPA-----TIAEA----RLSRWLGHRPSTPDSLPVIGRSRQAA-NAIHA
FGHGHVGLAGGPHSGRIVADLVA-GRP----PS----I-D-LTPFSPGRF--------------------
-------

>b-proteobacteria|64
-MSVEPG--------------------------------RRVAIVGAGVVGLACAARLQI-RGYAVTLID
PRD-PG-------THCSFGNAGCLSRAS-CVPLGLPGTWKKVPGWLLDPKGPLVIRPSYALSVAPWLWRF
RKNT-TLERVNAIADALHALLDGTVVKWRPLADWA--GVP-EL-IR-QEGYAFAYRSEAAFLGD---ALG
RELRRARGVRIDVLTGG-AIREFDPALA-PE--ISHLVVLPE-QGHVPNPLRLSQALAVRLRAGG-ATFV
AREATGFELAGG------------RVQRVT---TN---QG------PVET---DAVVIAAGAHSNALSSQ
L-GS-EVPLETERGYHVMLA-S--PSVQ-------PRIPTASGEGKYFATPMEGG-LRIAGAVEFAGLAA
PPN-YDRADVLLEGAKRLFPGLAHGS-------------VERWMGHRPSLPDSKPVIGRSPRAR-NAYFA
FGHGHVGLTGAPATAEIVAALIA-GET----PA----I-D-PRPFAAERFSET-----------------
-----GR

>b-proteobacteria|65
-MTTNS---------------------------QSDSNAP-IAVLGAGIIGVCAAAYLQR-AGHQVLLID
RQP-P---G----EATSYGNAGCLNGSS-IVPSAMPGVLAKVPQWLLDPDGPLVLRLGYVPRMLPWLMRF
VASS-RPDKVDAQARALRALFGRCLDDYAPLVRDA--GLE-RM-LH-RHGHLVAYTTEEGYAGD---AGA
TALRARNGVVVEDVALD-ELRAIEPDLS-PK--FIRARRIAE-TGHVTDPGAFVKGLAQHVIDAG-GRFQ
TADVRGLETAGD------------RVTGVV---TA---AG------VLPV---RGAVVALGAWSAPLARQ
L-GD-RVLLDTERGYHVEVP-D--AAH-------GPRVPTLWSEAKIFATPMDGR-LRCAGTVELAGLDA
PPN-WARATLLERQLARMYPAL--TP-D-IERVQ----GQHRWLGFRPSTPDSLPVLGRASRFG-NAVYA
FGHAHVGLTAAASTGRIVAELLS-GAQ----PS----I-D-LTPFAASRF--------------------
------R

>b-proteobacteria|66
-M--------------------------------SASSLP-VAVLGGGIIGSCAAAYLRR-AGHEVLLID
RGD-P---R----EAASFGNAGCLNGSS-IVPVAMPGVLRHVPHWLLDPEGPLVLRWRYLPRLLPWLARF
VAAG-TPERVAAQARALRGLIAGSVEAYRALAAEA--GLG-EL-FE-QRGHLVAYTSEQGHAGD---AYA
MSLREANGITVEEVPRA-ALRELEPDLA-EG--FLRARLIRE-TGHLSDPGAFVEGLKRDLLARG-GRIV
DAQVLGVIDNGA------------RLTGIA---TS---AG------TFEV---RGAVVALGAWSARLAAR
L-GD-RVMLDTERGYHLEVP-Q--AAA-------GPRIPTLWSEAKIFSTPMAGR-VRCAGTVEFAGLDA
PPD-WRRCTLLARQLRRMYPALGAAP-E-HAAEQ----AELRWMGRRPSTPDSLPVIGRAARFE-NAVYA
FGHGHIGLTAGAPTGRLVAQLLS-GER----PS----I-D-LAPFSAARW--------------------
------R

>b-proteobacteria|67
-M-------------------------------SAL-VTP-IVVIGAGIVGACGAAYLQR-DGRDVLLLD
HGE-P---G----MGASFGNGGMLSASS-IVPVAMPGTLGKVPRWLIDAEGPLAIRWSYLPRLVPWLARF
AAAS-APARVEAQARALRALLKDSLEHFAPLLRDA--GAE-AL-VR-RQGMLYLYGSEAAWRGD---LRA
MDLRRRNGVVIEEIERR-ALGEREPDLG-AA--VTHARFIPD-NGFTTNPLRLVQTLVRQIAARG-GRVV
QERVLGFETNDA------------QVTAVR---TD---RG------RHPA---SAVVLAAGAWSRALAAQ
L-GD-PVPLDTERGYHVVVK-D--PEK-------TVRTPAIFVDGAFGITPMEDG-LRLAGTVELGGLEA
GAN-WARADAILNRGRRILPGLLE-----RHDES----RLSRWLGFRPSLPDSLPVIGTSSRYA-NAYYA
FGHGHVGMCAAPLTGKLLSELIG-GKS----LS----I-D-IGPFSPRRF--------------------
-------

>a-proteobacteria|68
-MSI------E---------------------------VKSVTVIGAGIVGICCASYLQR-DGHKVTVVD
SVA-PG-E------SCSFGNAGGLSPGS-IVPVAMPGMLKQVPKWLMDPLGPLAIRWGYLLPVLPWLIRF
VRAG-RIDRVEEVATALRALLGPVFESYDPIAKAA--GAA-GL-IH-KSGQMHVYRSEEAFRKD---SLG
WKLRRERGCEIEEIDAD-QIRQIEPTLA-PI--FARGIHFPT-HGHCSNPFKLVQMLAEQFERSG-GTIL
RRRVTGFRMGEG------GP------NALQ---TD---GG---DVPV------EHLVIAAGAWSHILSKQ
L-GS-SVPLETQRGYHVTVA-D--SDIA-------PRINIMWADAKFMATPMEMG-VRFAGTVELAGLDA
EPD-WRRARVLLEQGKAMYPNLRDA--------K-----FSQWMGHRPCTPDTIPVISRSPHHG-RVHYA
FGHGHTGLSGASTTGRVIADLVA-GR----KPA----I-D-VSPFRVDRF--------------------
-------

>Proteobacteriota|69
-M-------------------------------------RRVTVIGAGVIGMCVASYLQR-MGASVTVLD
PIE-PG-K------NCSFGNAGSVSRRA-CVPLASPGMLKDVPKWLTDPMAPLAVRWSYLPWAMPWLWRF
IRAG-RRSEVERSAAALSALLDPVFENYEPLLKEA--KAE-DL-IR-KDGQLYVYESEAAYQAD---SSG
WELRRRHGARIEVMSRE-ELREFEPALA-PS--FAKGVLLPE-HGHCIDPFGLVRALADAFRRKG-GSIV
AERVLNIEMDGD------KP------RALV---TA---IG---RHNV------ETVVVAAGAWSHQLARL
F-GH-RVPLETQRGYHATLS-S--PNIT-------PRSTVMWAEKKFMATPMQMG-LRFAGTVELAGLDA
PPN-YERATKLLELGKRMFPGLQGS--------D-----VSRWMGHRPCLPDSVPVIGPSLKVK-NVYFA
FGHGHLGLTAASTTGRLVAEMVM-GA----KPC----I-D-PAPYRIDRF--------------------
-------

>Proteobacteriota|70
-MTNNS---PA---------------------------EPQIAVIGAGIVGIACASYLQR-DGHRVAVLD
PLP-PG-E------ACSFGNAGAISTGS-CVPMAGPGLWSQIPGWLVDPLGPLSLRWSYLPHALPWLLRC
LRAG-RPDKVEAQSKAMHALFARAWDAYQPLIKSA--GAA-DM-LR-RNGYVYVYESEEAYAKE---AGA
WRLRRARGLPMEELGAD-EIRQIEPSLA-PI--FKRGVLLSD-AGHCINPQRLVQVLAEHFLRNG-GEIR
RARVTDLSTGAT------GV-------TLS---TE---AG---TFTV------PRAVIAAGAWSHQLAAK
L-GC-KIPLETERGYHATLK-N--PGVA-------PRLPVMSGEGKFLATPMEMG-LRVAGTAEFAGLDA
PPD-YARARALVTRAKRMFPQLCDT--------E-----MSVWMGHRPCLPDTLPVIGAAPGAP-NVYFA
FGHGHLGLTGGAATGQLIADLVA-GR----QPP----I-D-LAPYRADRF--------------------
-------

>a-proteobacteria|71
-MTFGAVDSRLP-------------AS---P-SGDR---GHVAIIGGGIVGACTALAAQR-AGFSVTLIE
PET-PG-GE----QAASYGNGCWLSPSS-VVPPAVPGLWKKLPKFLSDPLGPLAIRWSYLPKVAPWLLRY
LLAGWTEARVMKTGRALRALVAGAPELHAALAEEA--GVG-HL-IE-RRGLLYIYPSRADFEAE---ALA
WRVRRETGVKWLELSED-ELRQREPDLD-RR--YTFGVVVEE-GGHCLNPGAYVAALIAQAEAQG-MKRV
NARATGFVIEGG------------RLKAIR---TD---QG------EVLA---DKAVISAGAYSRVLARA
A-GD-DLPLETERGYHAVIA-D--A-------EAGPRTPMMPSDGKMSLTWTSTG-LRVAGQVEIAGLEA
APN-WKRAEILRDHLLRSFPGLPRDL-----PSE----RVKFWMGHRPSMPDGLPCLGPASASA-DILHG
FGHGHVGLVAAPRSAEVLVAMLA-GKA----AP----I-P-AAPYSPARF--------------------
------G

>b-proteobacteria|72
-MP------------------------------------RRVAVIGAGVVGLACASRLQI-RGYDVTLVD
PRD-PG-------TGCSSGNAGCLSRAS-CVPLGLPGTWKKAPRWLLDPRGPLVIPPRYMPRILPWLWRF
QQNT-SIDRVNAIADALHALLDVCIEKWRPLAAWA--GVP-EL-IR-QEGYGFAYESEAGFDGD---ALG
RELRRARGVKIDVLTGG-AIREFDPALS-PK--LTHLVILPE-QGHVPNPLRLSQALAERLRAGG-ATFA
RREARGFEFSGG------------RISRVA---TD---QG------PVDT---DHVVIAAGAHSNALSSQ
L-GA-NVPLETERGYHAMLA-S--PSVQ-------PRIPVCSGEGKYFATPMEGG-LRIAGTVELGGLDA
PPN-HRRADVLVEGARRLLPALTHGS-------------VERWMGHRPSLPDSKPVIGRSPRVP-NAFFA
FGHGHVGLTAAPSTGEIVAALIA-DET----PY----M-D-PTPFAAERFSAARSR--------------
-----AP

>b-proteobacteria|73
-MAR------------------------------------HVTVIGAGIVGVACASYLRR-AGLEVTIVD
MRA-PG-E------YCTFGNAGALSPGS-CVPYAMPGVLKRVPGWLADPAGPLTIRLSYLPRALPWLLRF
VAAS-RRERIPEIARALRALLGGTFEAYAPLLREA--DAQ-HL-VR-QSGYLFVYETQAGLDAD---AGA
WRIRREHGVVCENIGPE-GIRELEPALR-GV--YRHGVWLPE-QGHCVNPERLTKSLAARFQADG-GKLV
RARVLDIEIGAA------GP------RALA---TD---AG---PMPV------DTLLICAGAHSHEFSAR
V-GD-PVPLETQRGYHVTIE-N--PTVE-------LARPVSSGEGKFFVTPMDVG-LRVAGTVEFAGLEA
PPN-YARADALLAQAKRMFPELAGS--------R-----VTKWMGHRPQIPDTLPVVSRGSKFA-NVFHA
FGHGHLGLTCAAPTGRLVAELVT-GA----PPH----I-D-PAPYRVDRF--------------------
-------

>a-proteobacteria|74
-MSA------Q---------------------------PKNVTVIGAGIVGMCCATYLQR-DGYKVTVID
SVA-PG-E------SCSRGNAGGLSPGS-IVPVAMPGILSQVPKWLRDPLGPLVIRWGYLLPVLPWLARF
VHAG-RVERVEQVATALRSLLSPVFDSYDPIVKAA--GAQ-GL-IH-KVGQLHIYRTEAAFHGD---AYG
WKLRRDRGCEIEEVDAH-QIRQIEPTLA-PI--FARGIHFPT-HGHCANPFRLVQMLAEQFVRSG-GTIL
RRRVQGFRPDAR------GP------TALI---TE---EG---DVPI------DRLVIAAGAWSHQLAGE
L-GS-PVPLETQRGYHVTVS-D--PGVA-------PRLNVMWADAKFMATPMELG-VRFAGTVELAGLKA
EPN-YQRAQVLLERGKMMYPGLKDA--------K-----VSEWMGHRPCTPDTIPVISQSPHWP-QVFYA
FGHGHTGLSGASTTGRVIADLVG-GR----KPL----I-D-VSPFRVDRF--------------------
-------

>a-proteobacteria|75
-MAGPSG--HS---------------------------GRKVTVIGAGIVGIACASYLQR-DGHSVTVVD
AVA-PG-E------GCSKGNAGGLSPGA-VVPMAMPGVLSQVPRWLLDPRGPLTIRWSYLAQALPWLMRF
VRAA-DPRRVEEVADALWALHRDLFESYAPLFAAA--GAE-SL-IR-RSGQLYVYGSEAAYAKD---AGA
WALREARGIPIEHLSGA-QIRQREPALA-PI--FARGVLLPE-HGYCLDPFRLVQLLADRFSRDG-GVVL
RRKVTGFELGAE------GP------TRLR---TD---GG---ELEV------ETLVVAAGAWSHLLARQ
L-GS-RVPLESHRGYHVTVA-D--PGVS-------PRLSIMWAERKFMTTPMAPG-LRFAGTVEFAGLEA
APD-YRRARSLLEQGKRMFPELDAD--------N-----VSEWMGHRPTLPDTLPVIGRSPHYP-TTYYA
FGHGHTGLSGAPMTGRLIADLVA-GR----PPT----I-D-IAPFRVDRF--------------------
-------

>Proteobacteriota|76
-M-------------------------------------RSVTVVGAGVIGMCVAAYLQR-MGASVTVLD
PIE-PG-R------SCSFGNAGALSPTA-CVPVATPGILKQVPKWLADTKAPLVVRWSYLPWAAPWLMRF
VRAS-TKREVERSAAALRALLRPVFDCYEPLLKEA--GAE-SL-IR-REGQLYVYETEAAYQAD---AFA
WELRRRHGARIEVLSSQ-ELRELEPNLA-PL--FTKGILLPE-HGHCIDPFGLVQALADSVRRNG-GTIL
AQRVLDIEMDAD------RP------RAVV---TA---AG---RHAV------DVLVVAAGAWSHQLARH
F-GH-RVPLETQRGYHAMLR-D--PSCT-------PRRPIMWAEKRFMATPMQAG-LRFAGTVELAGLDA
PPD-YQRASVLLEQGKRMFPSLSGG--------E-----VSRWMGHRPCLPDSVPVIGPSPHVR-NVYFA
FGHGHLGLSTASTTGRLVAELVM-GA----KPF----I-D-PAPYRIDRF--------------------
-------

>b-proteobacteria|77
-MRAL-------------------------------LMHKKITVIGAGIVGIATACYLRR-DGHDVTVVD
MRP-PG-E------YCSFGNAGILSPGS-CVPLATPGVLWNVPGYLADPMGPLTVRCSYLPRALPWLLRF
IAAS-HANRVERIADALRSLLKQTFDAYQPLVQHA--GVS-DL-IR-RTGYIVVYRTRRGYAGD---AIA
WKLRRERGVVVEELDSA-EIRRRVPQLA-GD--YEIGLFLPE-QGYCANPERLTKSLAAQFVRDG-GKVV
QRQVLDLEIGSA------GP------RALM---TD---AG---RVPV------ETLVICAGAHSNEFSAK
L-GD-RVPLEAERGYHVTYS-D--PRVE-------LSMPVFLPEYKFFVTPMEMG-LRIAGQSEFAGVDA
EPN-YGRADILAKHMRRILPDVSAA--------D-----TTQWMGRRPSMPDSMPVIGRATKYP-NVYYA
FGHGHVGLCGGAPTGRIIADLVS-GR----RSA----I-D-IAPFSVRRFS-------------------
-------

>b-proteobacteria|79
-M--------------------------------------QITVVGAGIVGTACALQLQR-EGHQVTLLD
QAG-IG-E------GCSFGNAGCLSVAS-VVPMALPGMLRQVPKWLADPMGPLTVRWSYLPRALPWLLQW
VRAGNE-AQARATAPPLAHLFSATFPGYRSLLDAA--QYD-SL-IR-QTGHLYVWRTLTRSSGD---ALA
QSIRDATGVRSQALSAN-EARELEPALA-AD--IQSALLLPD-NGFTVNPERLVKTLAANFAAAG-GTFL
RRKVLDVE---S------DD---HGPTRLQ---TD---C----GTLPV-----SKLVVTAGAWSMRLGAK
LTGT-RIPLDTERGYHAMLS-A--PTVQ-------PSRPIMDCERKFIATPMEGG-LRIAGTVEIGGLDA
APD-YRRARILARQGQQLLPGLAFA-------------DDSQWMGFRPSIPDSLPVIDRSERYR-NVFFA
FGHGHLGMTGAPGTARLIADLVS-ER----APF----I-D-ARPYGLQRFR-------------------
-------

>b-proteobacteria|80
-M----------------------------------SAPP-VVIVGAGIIGACAAAYLQR-DGRQVTLID
HGE-P---G----MGASFGNGGMFSASS-IIPVAMPGVVKRVPGWLMDSAGPLTIRWSYLPRLYPWLKRF
VAAS-APHKVEAQAKALRALLGDSLANYAPIVRDA--NAG-HL-VH-AQGMLYVYASDAAWQRD---ALA
TEIRRRNGVGIEDIVGG-ALKEMEPDLG-AQ--VQRARLIRE-NGHTSDPHGLVKALIDHAVSRG-ARVL
QERVIGFEDNGA------------QVTAVA---TE---QG------LVQA---SHVLLAAGAWSKPLAAK
L-GD-RLPLDTERGYHVVVR-G--PEK-------RPRTPMMYVDGNFGAIPMDMG-LRLVGTVELAGLDA
PPD-WNRAALLLKQGRALFPGLAAC----ADDDA----RITRWLGFRPSMPDSLPVIGPSSKYA-NALYA
FGHGHVGMCGGSTTGRVIADLVA-GRA----PA----V-P-LEAFSARRF--------------------
------A

>a-proteobacteria|81
-MLSPAADSRLQ-------------AS---P-SGDR---RQVAIIGGGIVGACTALAAQR-AGFDVTLIE
PET-PG-GE----QAASYGNGCWLSPSS-VVPPAVPGLWKKLPKFLSDPLGPLAIRWTYLPKVAPWLVRY
LLAGWTEARVMKTGHALRALVAGAPELHAALAEEA--GVG-HL-IE-RRGLLYIYPSRADFEAE---ALA
WRVRRETGVTWLEISED-ELRQREPDLD-RR--YTFGVLVEE-GGHCRNPGAYVAALIAQAEAQG-MTRV
AARATGFSIEGG------------RLKAIR---TD---QG------ELPA---DKAIICAGAHSRALARE
A-GD-DLPLETERGYHAVIA-D--A-------EAGPRTPMMPSDGKMSLTWTETG-LRVAGQVEIAGLDA
APN-WKRAEILRDHLLRSFPGLPRDL-----PKE----RLKFWMGHRPSMPDGLPCLGPASASG-DILHG
FGHGHVGLVAAPRSAELLVALLA-GAP----PP----I-P-PSPYSPRRF--------------------
------G

>a-proteobacteria|82
-M------------------------------------SQHVVIIGAGIVGAASAVMLLR-EGHRVTLVE
PGD-PG-GE----QAASYGNGTLLNPSS-VIPMSSPGIWKKVPGYLRDPLGPLTIRWSYLPKLIPWLRRF
LAAGATPARVRATARALRPLLLNAPEKHRALAEEA--GVG-HL-VT-RQGVLFAFPDRAAFEAE---RLS
WTIRAETGVRWLELDAD-ELRQREPALD-RH--YTFALLVEE-NGQCIDPGAYVAALVRHAVAQG-AELK
RARATGFRIESG------------RLRAVT---ID---A------GEIAC---DRAVIAAGAWSKQLAAA
A-GD-RVPLETERGYHVVIT-D--P-------GIAPRLPMMPSDGKMGCAMTPQG-LRLGGQVELAGLEA
LPN-WKRADVLLQFARRVYPGIPADL-----PRE----RVKLWMGHRPSTPDGLPCIGLASGCR-DVVHA
FGHGHVGLTAGATTAELVADLVA-GRA----PA----L-D-LAPYAATRFR-------------------
------G

>a-proteobacteria|84
-MSEKAI-------------------------SNTDKNSRHIAVIGAGSIGINCALSLQR-DGHRVVMID
PLE-PG-EG------CSSGNAGLLARSS-FIPLSSPGLLFDVPGWLLDPMGPLAIRWSYLPKLAPWLIRY
ILAGKK-ANLQPTADALQHLTDACVDLYAGLAEEA--GEP-EL-IK-RSSYIYVYESKKSFDKD---AGG
FDLRRKMNIEVQELGQA-EIQAAEPALS-PA--YQHAYLVPD-HGFTLDPLALMRTLAKLFERRG-GEVR
QTSVQDIVMRSD-------GC--T---TLI---LE---DD------DLEV---DQVVLAAGAYSGKLAAK
L-GS-PVPLDTERGYHITIP-R--PGAM-------PSMPVMSGDAKFLATPMSVG-LRLAGTVEFAGLDA
APN-YKRARNLIKHGQRMFPGLQTD-------------EFSEWMGRRPTLPDSLPVVGRSPKHD-NIFFA
FGHQHIGLTAGPETGRIIADLVA-DR----RSN----I-D-LTPYRADRF--------------------
-------

>a-proteobacteria|85
-M--------------------------------------KVTVIGAGIVGMCCASYLQR-DGHDVTVID
AVD-PG-E------SCSFGNAGGLSPGS-IMPVATPGMLSQVPKWLADPLGPLAIRWGYLLPVLPWLVKF
VHAG-RMERVIEVAAALRSLLKPVFESYDPIAKAA--GAQ-GL-IH-RSGQMHVYRSEAAFRGD---ALG
WKIRRDHGCEIEEIDAH-QIRQIEPALA-PI--FARGIHFPT-HGHCSNPFRLVQMLAEQLVRNG-GTIM
RRRVQGFRLDAR------GP------TALK---TD---GG---DVEI------DRLVIAAGAWSHKLSRE
L-GS-AVPLESQRGYHVTVA-E--PGVA-------PRINVMWADAKFMATPMDVG-LRFAGTVELAGLNA
PPD-YRRAEVLLQRGKQMYPGVKDA--------R-----VSEWMGHRPCTPDTIPVISRSPHWS-QVFYA
FGHGHTGLSGASTTGRVIADLVA-GR----PPV----I-D-VSPFRIDRF--------------------
-------

>a-proteobacteria|86
-MA------------------------------------YHVAVIGAGIVGAGTALELLR-DGHAVTVVD
PGT-PG-GE----EAASYGNAGWLSPCS-VVPFAMPGMWRRVPGWIADPLGPLTIRWSYLPQLAPWLLRF
LRAGADQRRLHAIARAMRALVADAPERHRRLAEEA--GVP-EL-IR-RQGLLYVFPTRAAFEAD---ALA
WRLRGDNGVAWLELDAN-DLRQREPELD-RR--YTFGALVED-GGHCLDPSGYVAALLRRAEMLG-AAVH
HGRALGFEVRHG------------RLAAVR---TA---TA------TIAC---DKAVIAAGARSKQLAAA
V-GD-RVPLETERGYHAMIA-G--A-------DAGPRHPTMPSDGMMAITPMRDG-LRIAGQVELAGLAA
APN-WNRARILRDFAMRAYPALASGL-----RPE----RVRFWMGHRPAMPDSLPCIGPASGCP-DVVHA
YGHGHIGLAAGPMTGRLVADLIG-AKP----PV----I-D-PAPYSPRRFR-------------------
-------

>b-proteobacteria|87
-MIQTG-----------------------------AGDHPHITVVGAGIVGTACALQLQR-DGYQVTLLD
QAG-VG-E------GCSFGNAGCLSVAS-VVPMALPGMLKQVPKWLADPMGPLTVRWPYLPRALPWLLQW
VRAGNE-VQARATAPSLANLFGATFPGYRSLLDAT--QYD-GL-IR-QSGHLYVWRTLARSSGD---RLA
QSIRDTTGVRSQALSAG-ETRELEPTLA-PD--IQSGLLLPD-NGFTCNPERLVKTLAANFVVAG-GTVL
RRKVLDFEFG---------E---HGPTRLY---TD---C----GTLPV-----STLILCAGAWSMRLGAR
LTGI-RVPLDTERGYHATLS-A--PTVQ-------PSRPVMDCERKFIATPMEGG-LRIAGTVEIGGLDA
PPD-YRRAGVLQRQGQQLFPGLTFA-------------EDSAWMGHRPSLPDSLPVIDRSERYR-NVFFA
FGHGHLGMTGAPGTARLIADLVA-GR----PPF----I-D-ASPYSLQRFR-------------------
-------

>d-proteobacteria|88
-MADNG----------------------------KNGNTRHVTVIGAGIVGVCCGLYLLR-DGHKVTLMD
AQA-PG-EG------ASFGSAGFISPGS-CVPIGMPGLASKVPGMLMDPLGPLTIRWRYLPRIAPWLLRF
LAAS-SPKRVEEISLAMRALYQSATEDFQPLVGEA--KAA-NL-VR-RDGRLEIYRGEHSLAK--AQ-LK
YDIMRRRGVTLDIVKGA-DLQKLEPALA-PE--YSVAVRIPD-SSHTTDPFRLTEALAKDFQRQG-GTIL
REKVLGF-DMRGGVPAG-----------II---GE---GA------RRDL---DALVVAAGAYSGSLARQ
L-GS-KVPLDTERGYHMMLP-E--P-------GIELRFPISSGDHHFAITPMDGG-IRLAGTVEFAGLEA
APN-YARADKLYASARLMFPGLQ---------AE----GAERWMGRRPSLPDSLPVISRSPVHP-SVFYA
FGHGHLGLTGAAVTGKLIAELVT-GKP----HN----I-D-LSPYRVHRF--------------------
-------

>a-proteobacteria|89
-M--------------------------------------HVVVIGAGIAGAVSAVELLR-DGHRVTILE
PGE-PG-GE----QAASYGNGGWLSPSS-VVPMAMPGLWRKVPGWLADPLGPLAIRWSYLPRLTPWLLRF
LRSGSTVAKVEATARALRALVADSPERHRLLAEEA--GVP-EL-IE-RHGLLYIFPSRADFEAE---ALS
WRLRHDTGVRWIELDEN-DLRQREPSLD-RR--YTFGVLIEE-GGNCTEPGAYVAALVRHAVAQG-AVLR
RDRALGFTIRGR------------RLQAVR---T----DA-----GEIAC---DKAVIAAGARSRQLARE
A-GD-RVLLETERGYHVVIR-D--P-------EAFPRTPVMPSDGKMVNTMTRPG-LRIAGQVELAGLEA
APN-WKRAEVLLDHALRTHPGLPRDL-----PRE----RVTMWMGHRPSTPDSLPCIGPASGCP-DVVHA
YGHGHIGLASGAMTGRLVADLVG-GKR----PV----I-D-PAPYSPQRFR-------------------
-------

>a-proteobacteria|90
-MSE----------------------------------GRHVAIIGAGAVGVISAIEALR-EGHRVTLID
PGE-PG-GE----QAASYGNAGWLSSHS-VIPPAEPGVWKKVPGYLMDPLGPLAIRWSYLPKALPWLIKY
LLSGWTEARVEKTAFALRDLLKDAPLLHRKLAEEA--GVP-EL-IE-RNGVMHVFPSRGNFDND----LG
WRLRKKVGVEWLELNAD-EMRQREPDLH-PR--YTFGVVVEE-AGRCRDPGAYVAALAQHALASG-VKLV
RAKATGFRLSGD------------KLVAVV---TE---T------GEIPC---DAAVVAAGAHSKRLTAS
V-GD-PLPLETERGYHVMIE-N--PES-------GPRCSMMASDAKMVVNWTDKG-LRAAGTVEIAGLEA
APN-WKRAEILRNHLFSMFPKLPK---D--IPPS----RIKTWFGHRPSMPDGLPCIGHARASR-DIVYA
FGHGHVGLVGSARTGRLVAQLLS-GKK----TE----I-P-LTPFSPNRFL-------------------
-------

>a-proteobacteria|91
-MKQ------------------------------------NVTVIGAGIVGISCASYLQR-DGHQVTVID
RVP-PG-E------GCSFGNAGGMSPGS-CVPVAMPGMAKQIPQWLMDPLGPLSIRWSYLLPALPWLIRF
LRAG-RREEVERIADGIRALLDGVFPNYAPLLKAA--GAE-HL-VHSRAGQMYVWRTEAAFNGD---QYG
LKLRRDRGITVEVLDKH-ELRQREPALA-PI--FEKGVVFPQ-HGHCSNPFRLVQTLAEHFQRSG-GTIL
KREVTGFARDGG------RV------TGVA---TD---AG---EVKS------DNVVIAAGAWSARLAKQ
L-GA-HVPLEAQRGYHVTVA-D--PGVG-------PRINVMWADAKFMATPMEMG-LRFAGTVELAGLEA
APD-YRRARKLLELGKTMYPGLKDA--------K-----VTEWMGHRPCTPDTLPVIDFAPGRK-DVVFA
FGHGHTGLSGASTTGKLVAEMIA-GA----KPS----I-D-LTPYSATRF--------------------
-------

>a-proteobacteria|92
-M-------------------------------------NQLAIIGGGIVGACAALAAQR-VGFEVTLIE
PGT-PG-GE----QAASYGNGCWLSPSS-VVPPATPGLWKKLPKFLSDPLGPLAIRWSYLPRVAPWLVRY
LLAGWTEARVMRTGHALRALVAGAPELHAALAEEA--GVG-HL-IQ-RRGLLYIYPSRADFDAE---ALA
WRVRRETGVKWLELSED-ELRQREPDLD-RR--YTFAVLVEE-GGHCLNPGAYVAALVAQAEAQG-MRRI
HARATGFRIEAG------------RLKAVL---AD---QG------EVLA---DRAVISAGAYSKALARE
A-GD-NLPLETERGYHAVIA-G--A-------EAGPRTPMMPSDGKMSLTMTETG-LRVAGQVEIAGLDA
APN-WKRAEILRDHLLRSFPGLPREI-----PAE----RIKVWMGHRPSMPDGLPCIGPATASV-DILHC
FGHGHVGLVAAPRSAELVAAWLT-GSP----AS----I-R-AESYSPRRF--------------------
------S

>a-proteobacteria|93
-MSADPTRAAA-------------------------GGPTRIAVIGAGIVGVCCALYLRR-DGYDVTLIE
REA-PG-D------GASRGNAGALSPGS-CVPLSMPGTAHKVPGWLLDPDGPLTIRPRYFPLALPWLIRF
ARAG-RPGRIAAIADALRALHGRTFACYAPLLRAA--GVE-AL-VH-RTGTLVIYESEAALAAA---ATE
WTLRRERGVPCEAIDGD-GLRQLLPDLS-DR--YRCGMLLPE-HGFVAEPYRLTRALADHFVATG-GRLV
RAQATGW-RFDR------RR------LAAV---VT---DA---GEIA--A---ERAVIAGGAWSAPLARQ
A-GL-RVPLESQRGYHVTLP-E--PGIR-------PRLPVTDAAAKIYATPMEGG-LRVAGTVEFAGLAA
PPN-WARARRLVDLARRIFPAARAD--------G-----FTEWMGHRPCLPDSLPAIGPVPAYP-DVLCA
FGHGHNGMTSGPVTGSLIADLIA-GR----DPG----F-D-LRPYRPDRF--------------------
-------

>a-proteobacteria|94
-MSAG--------------------------------TGRHVVVIGSGAVGTVSALECLR-AGHRVTVVD
PGQ-PG-GE----QASSYGNAGWLSSHS-VIPPAEPGMWRKVPSFLLDPLGPLSIRWAYLPKVLPWLVRF
LLGARNAGQIERTAQAMRTLLVDAPKLHAALAAEA--GVP-HL-IE-RRGVLHVYPDRAAFAGD---ARS
WALRRRVGVDWLELTAE-ELRQREPELH-PR--YTFGLVVEE-ARHCRDPGSYVAALSKLACERG-AAYI
TTRATGFRHEGG------------RLKAVT---TE---Q------GEIAC---DRAVVAAGARSKALTAS
L-GD-RLPLESERGYHVMIP-D--AEA-------GPRTPVMASDAKMIANFMDGG-LRAAGQVEFAGLAA
APN-WKRADILRDHLIAMFPKLAG---T--VSAD----RLRVWLGHRPSMPDGRPCIGPARTTS-DVIYA
FGHGHVGLVGSARTGRLVAQLVS-GAE----PE----I-T-LAPFDPRRFL-------------------
-------

>a-proteobacteria|95
-MPE----------------------------------GRHVAIIGAGAVGVISAIEALR-EGHRVTLID
PGE-PG-GE----QAASYGNAGWLSSHS-VIPPAEPGVWKKVPGYLMDPLGPLAIRWSYLPKALPWLIKY
LLSGWTEAKVEKTAFALRDLLKDAPLLHRKLAEEA--GVP-EL-VE-RNGVMHVFPSRGNFDND----LG
WRLRKKVGVQWMELSAD-EMRQREPDLH-PR--YTFGVVVEE-AGRCRDPGAYVAALANHAIANG-AKHV
RAKATGLKLNGN------------KVVAVL---TE---T------GEIAC---DAAVVAAGAHSKRLTAS
V-GD-PLPLETERGYHVMIE-N--PES-------GPRSSMMASDAKMVVNWTDKG-LRAAGTVEIAGLEA
APN-WKRAEILRNHLLGMFPKLPK---D--IPAS----RIKTWFGHRPSMPDGLPCIGHARASR-DIVYA
FGHGHVGLVGSARTGRLVAQLLS-GKQ----PE----I-P-VAPFAPTRFL-------------------
-------

>b-proteobacteria|96
-M--------------------------------------QITVVGAGIVGTACALQLQR-DGHQVTLLD
QAG-VG-E------GCSFGNAGCLSVAS-VVPMALPGMLMQVPKWLADPMGPLTVRWPYLPRALPWLLRW
VRAGNE-AQARATAQPLANLFGATFPGYRSLLDAA--QYD-GL-IR-QTGHLYVWRTLARSSGD---LLA
QSIRDATGVRSQSLSAG-ETRELEPTLA-PD--IQSGLLLPD-NGFTCNPERLVKTLAANFVAVG-GTVL
RRKVLDFAFD---------A---QGPTRLY---TD---C----GTLPA-----STLVLCAGAWSMRLGAT
LTGI-RIPLDTERGYHTMLR-A--PTVQ-------PSRPIMDCERKFIATPMEGG-LRIAGTVEIGGLDA
PPD-YRRANVLQRQGQQLFPGLTFA-------------DDSAWMGHRPSLPDSLPVIDRSERYR-NVFFA
FGHGHLGMTGAPGTARLIADLVA-GR----APF----I-D-AGPYSLQRFQ-------------------
-------

>b-proteobacteria|97
-MSEQ---------------------------------KQDVVVIGAGIVGVVTALSLQK-EGHRVAIMD
PDP-PG-QG------ASFGNAGSLAPGS-IIPLGMPGTFKHVPKWVLDPLGPLCISWHHLPRVLPWLLQF
SKSCNL-ESVTRSAKAMRSLNKGSVHDYAQLLGEA--GAS-DL-LR-REGMLNVYRTEAGFAGS---ALG
RKIRTDNECEVVVVSEA-DIRRMAPALS-PE--YRYGFMLPD-GGHVRSPHRVVTTLCDYFVRNG-GTLL
REKAMGFDDAGG-------KV--R---GVK---TA---SG------VVEA---SAVVLCAGIASRPLAAA
L-GA-RVPLIGERGYHIEIP-T--PGVK-------LDVPVTDGEGRFIATPMEGG-IRIAGTSEFAPYGQ
SPN-WRRTEALARLARGMLPGIDVE-------------PHSRWMGHRPSTPDSIPVIGRSPKLG-NAYFA
FGHGHWGLMASPATGQAIAALVA-GR----DAP----F-D-ITPFNPTRFE-------------------
-------

>Proteobacteriota|98
-M------------------------------------TLHVVVIGAGIVGAVSAVELTR-DGHRVTILE
PGP-PG-GE----QAASYGNGTMLSPGS-VVPMSLPGIWKKVPGYLADPLGPLTIRWSYLPKLAPWLLRF
LRAGATKEKVRPTARALGQLLAGCPELHQELAEEA--GVG-HL-IK-RQGQLHVFPSRAHFEAE---AFA
WELRRENGVKWLELSAE-ELHQREPALD-RR--YTFGLMIEE-GGQCLDPGAYVAALIAHAEAQG-AKRV
QAGAAGFRIEGG------------RLKAVR---VQ---GR-----DEIPC---DRAVISAGARSRELARA
A-GD-RVSLETERGYHVSIE-N--A-------GVEPRYPTMPSDGKMANVPTAAG-LRIAGQVELAGLAA
APN-WKRAEVLRDFALKTWPALPRDL-----PPE----RVKFWMGHRPSTPDGLPCIGPASATA-DVVHA
YGHGHVGLAGGAMTGKLVADLIA-GRR----PR----I-D-LAPFSPQRFG-------------------
-------

>a-proteobacteria|99
-MPT----------------------------------GRHVAIIGAGAVGVISAIEALR-EGHRVTLID
AGE-PG-GE----QAASYGNAGWLSSHS-VIPPAEPGVWKKVPGYLMDPLGPLAIRWSYLPKALPWLIKY
LRSGWTAARVEKTAFALRDLLKDAPLLHRRLAEEA--GVP-EL-IE-RNGVMHVFTSRGNFDND----LG
WRLRRKVGVEWLELSAD-EMRQREPELH-PR--YTFGVVVEE-AGRCRDPGAYVTALARHALANG-AELV
RARATGLKLSGD------------KLVAVL---TE---T------GEIAC---DAAVIAAGAHSKQLTSS
V-GD-PLPLETERGYHVMIE-N--PET-------GPRSSMMASDAKMVVNWTDKG-LRAAGTVEIAGLEA
APN-WKRAEILRNHLLGMFPKLPK---D--IPAS----RVKTWFGHRPSMPDGRPCIGYARASR-DIVYA
FGHGHVGLVGSARTGRLVAQLLS-GKE----PE----I-P-LAPFSPNRFF-------------------
-------

>a-proteobacteria|100
-MTTT-----------------------------------QVAIIGGGIMGACAALAAQR-EGFAVTLIE
PGT-PG-GE----QAASYGNGCWLSPAS-VVPPALPGLWRKVPKFLMDPLGPLAIRWSYFPRVAPWLTRY
LASGWTEAKVMRTGHALRALVRGAPELHAALAEEA--GVG-HL-IE-RRGLLYIYPSRADFEAE---ALA
WRVRAETGVKWLELSED-ELRQREPELD-RR--YRFGVLVEE-GGHCRDPGAYVAALVALAERQG-ARRV
QARATGFRIEGG------------RLRAVT---TD---QG------EVPA---DRAIICAGAHSKALARA
A-GD-NLPLESERGYHAMVE-A--P-------EAGPRTPMMPSDGKMSVTMTDRG-LRCAGQVEIAGIEA
APN-WKRAEILRDHLLRSFPGLPRDL-----PAE----RVRFWMGHRPSMPDGLPVIGPARACP-DILHG
FGHGHVGLVAAPRSAEILAAMLA-GRP----SA----P-D-ATPYAPARF--------------------
------P

>a-proteobacteria|101
-MTQTVVPEARA----D-VVPE---AR---A-EVVPEARAQTVVIGAGIVGACIALELLK-AGRQVTILE
PGA-PG-GE----QAASYGNGCWLSPMS-VIPPAMPGLWRKVPGFLADPLGPLAIRWSYFPKVLPWLVRY
LASGWTEGRVLRTARALRAMLADAPALHRALAEEA--GVA-HL-IE-RRGLMYIYPSRAEFEAE---AMA
WRIRRQVGVQWLELSAD-ELRQREPELD-RR--YGFAALVEE-GGHCRDPGAYVAALVQLAEAQG-AKRV
TARATGFRVEAG------------RLRAVL---TD---AG------EIAA---DKAVISAGAYSRVLAAA
V-GD-DVPLETERGYHAMIT-H--P-------EVGPRTPMMPSDGKMSVTMTDLG-LRCAGQVEIAGLEA
APN-WRRAEILRDHLLRSFPGLPRDL-----PAE----RVKVWMGHRPSMPDGLPCLGPSRATG-DVIHA
FGHGHVGLVSAPRSARLVAQMLL-GQP----TE----F-D-AKPYDPRRFG-------------------
-------

>b-proteobacteria|102
-MSDRPG-----------------------------DMAQRVCIVGAGVVGLACALQLQA-RGYAVTLVD
PRP-PG-------EYCSLGNAGCFSRAS-CVPLGLPGAWKKVPGWLADPLGPLSIPWRYAARIAPWLWRL
HKAS-SLDQVNRIADALHPLLDRSIDAWVPLAQRA--GVP-EL-VV-QNGYAFAYRSESAFLGD---GLG
RELRRARGVSIEVLTGG-EVREFEPALS-KA--VTHLVVLPE-QGHCPNPLRLSQALAAVLHAGG-ARFF
AGKALGFEHREG------------RANRVL---TD---AG------QIDT---DHVVIAAGAHSGELAKA
L-GH-VVPLETERGYHVMLS-A--PTVV-------PKVPVMSGEGKYFCTPMEGG-LRIAGTVELAGLDA
PPN-YSRADALVALSRNLFPDLAFGK-------------LERWMGHRPSLPDSLPVVGRAPRVP-NVYFA
FGHGHVGLTAAAPTGEIIAALVA-GDE----PE----V-D-IRPFDISRF--------------------
-------

>b-proteobacteria|103
-M---------------------------------NDSRP-VVVIGGGLVGVCTAAYLQR-AGYSVVIVD
RQS-A---R----QAASLGNAGCINGSS-VVPIAMPGVLWQVPGWLMQPDGPLVLRWRYLPRMVPWLMRF
VAAS-QPARVAAQAHALRALLGPALDAYQPLLDDA--NAN-DL-VS-RRGYLIAYSSQNGMAGD---EGG
MALRRDNGVRIETLDAA-ALREFEPTLS-HD--FVGARYISE-TGHTLDPGALLARLTAQVIARG-GRVV
DAAATAIETNDT------------QAVAVH---TE---KG------REAA---SAVVIAAGAWSAPFVRQ
L-GD-SIVFDTERGYHVEIP-T--PDE-------MPSRPVMWAEGKLFATPMNGR-LRGAGTVELAGLQA
PPN-WRRADLLLGQLHKMFPGAVQGT-K-STQSV----DGARWQGFRPSTPDSLPVLGAASKVP-NAFYA
FGHGHVGLTAAASTGRIIAALVA-GER----PL----I-D-LSPFSIGRF--------------------
------R

>b-proteobacteria|104
-MNHNAAD--------------------------TAG-RRAITVVGAGIVGVSCALQLQR-DGHRVTLLD
QAG-IG-E------GCSYGNAGCLSVAS-VVAMALPGMLAQVPKWLADPQGPLTVRWSYLPSALPWLLKW
IRAGTE-ARARAVAQPLADLFSATYPGYRSLLEPA--QYD-DL-IR-ATGHLYVWRTLARSSGE---VLA
QSIRDATGVRSQALSAG-EVRDLEPALA-GD--IQSGLLLPD-NGFTCNPERLVKTLAARFVAAG-GTVL
RRKVLDFTLG---------E---RGPTRLY---TD---C----GSLPV-----STLVICAGAWSMRLGAR
LTGV-RVPLDTERGYHAMLR-A--PTVQ-------PSRPIMDCERKFIATPMEDG-LRIAGTVEIGGLDI
PPD-FRRAGTLTRHGQALFPGLAFA-------------DDSAWMGYRPSLPDSLPVIDRSERFA-DVFFA
FGHGHLGMTGAPGTGRLIADLVA-GR----PPF----I-D-ARPYGLQRFA-------------------
-------

>a-proteobacteria|105
-MSGFATESRLP-------------AS---P-SGDR---GRLAIIGGGIVGACTALAAQR-AGFEVTLIE
PAA-PG-GV----QAASYGNVCGFSPSS-TVPPALPGLWKKVPKFLADPLGPLAIRWSYFPKVAPWLVRY
LLSGWTEARVLKTGHALRALVAGAPELHAALAEEA--GVG-HL-VE-RRGLLYVFPDRAAFEAE---ALA
WRIRAQTGVKWLEIGED-ELRQREPDLD-RR--YTFALLIEE-GGHCRNPGAYVAALVALAEAHG-MKRV
KARATGFRIEAG------------RLKAVT---TD---QG------EVPV---DRAVISAGAYSKALARE
A-GD-TLPLETERGYHAVIA-D--P-------EAGPRTPMMPSDGKMSITMTETG-LRVAGQVEIAGLGA
APN-WKRAEILRDHLLRNFPGLPREL-----PPE----RIKVWMGHRPSMPDGLPCIGKSSASE-DILHC
FGHGHVGLVAAPRSAELAVALLS-GTP----PA----I-A-PEPYSPARF--------------------
------T

>a-proteobacteria|106
-MTVK--------------------------------TGLHVVVIGSGAVGTVSAIECLR-AGHRVTVVD
PGR-PG-GE----QASSYGNAGWLSSHS-VIPPAEPGMWKRVPFFLLDPLGPLSIRWAYLPKVMPWLVRF
LLAARTTPRIERTARAMRTLLVDAPKLHAGLAAEA--GVA-HL-VE-RRGVLHVYPDRAAFESE---ARS
WEIRRKVGVEWLELSSE-ELRQREPSLH-PR--YTFGLVVEE-AGHCRDPGSYVAALSGLAEERG-ATYV
ATRATGFRLEGG------------RLAAVT---TE---E------GEIAC---DRAVVAAGARSKPLAAS
L-GD-PLPLESERGYHVMVT-G--AEA-------GPRTPVMASDAKMIVNVMNGG-LRAAGQVEFAGLAA
APN-WKRAEILRDHLISMFPGLPD---P--LPAD----RLKVWLGHRPSMPDGRPCIGPARRTP-DVVYA
FGHGHVGLVGSARTGRLVAQLVS-GET----PE----I-P-LGPFDPRRFL-------------------
-------

>a-proteobacteria|107
-MGSNPL---------------------------------RVVVIGAGIVGASTALWLLR-DGHQVTLID
PAD-PG-GE----AMASYGNIGWLSDHS-ILPVSLPGLWKQAPKMLRDPLGPLAIRWGYLPALAPWLIRF
LRAGR-LAEVERIARALTPLLAAGYPDHVELAREA--GVS-YL-IH-RVGGMYVYRDRAAYERD---SLV
WRIRRDNGIRLLELDQD-ELRQREPDLN-RD--YSFAVYMDQ-GGHCSDPGGLAAAYVRAALASG-AQLL
PARARGFVWSGE------------DLTGIE---TD---AG------TVGC---DRVVLAAGAHSKALARA
L-GD-AVPLDTERGYHWFYK-D--AEA-------GPRTPMIVTDAKCAITRMDWG-LRIGGTVEFGGFAA
PPN-WERARLMQRHAQRIFPGLPREI-----DQS----RVKLWMGFRPSMPDSMPVIGFSRRTR-QAIHA
YGHGHIGLAAGASTGRAVADLVA-GRP----TA----C-D----LSPFRAQRY-----------------
-------

>Proteobacteriota|108
-MK-------------------------------------KITIIGAGIVGVATAAYLRR-EGHDVTIVD
MRP-PG-E------YTSFGNAGILSPGS-CVPIAMPGILKKVPGYLADPMGPLKIRLSYFPQVLPWLMRF
VGST-SRSKVEYIADALISMLNQTFEAHAPLAQNA--NCS-DI-IR-KSGYIVVYDTDQAYRND---ALA
WKLRRDRGVICNEIDAA-GIERLVPALG-RN--YERGVHLPE-QGYVINPERLTKTYARQFQQDG-GTIL
QRKVLDIEIGPQ------GP------CAIN---TD---AG---RLEV------ENLVLCAGVHSNEFSSK
L-GD-SVPLEAERGYHVTFS-D--PSLE-------LPMPVASAQNKFFITPMEMG-TRIAGQTEFAGIEA
EPD-YSRADVLVKHMKRMFPNIREV--------D-----STRWMGRRPSMPDSMPVIGRATKFA-NTYYA
FGHGHLGLVGSAPTGRIIADLVA-GR----QPN----I-D-ITPFRPDRF--------------------
-------

>a-proteobacteria|109
-MTAQ--------------------------------TDLHVVVIGSGAVGTVSAIECLR-AGHRVTVVD
PGP-PG-GE----QASSYGNAGWLSSHS-VIPPAEPGMWKRVPSFLLDPLGPLSIRWAYLPKVMPWLTRF
LLAAATTPRIERTARAMRTLLLDAPKLHATLAEEA--GVP-QL-VE-RRGVLHVYPDRAAFERE---ARS
WAIRRKVGVTWLELSAD-ELRQREPSLH-RR--YTFGLVVEE-AGHCRDPGGYVAALSELAQARG-ATLV
ATRATGFRLQGG------------RLAAVT---TE---Q------GEIPC---DRAVVAAGARSKPLAAS
L-GD-PLPLESERGYHVMVE-G--AEA-------GPRTPVMASDAKMIVNFMNGG-LRAAGQVEFAGLAA
APN-WKRAEILRDHLISMFPGLPN---P--IPAD----RLKVWLGHRPSMPDGRPCIGPARKTP-DVVYA
FGHGHVGLVGSARTGRLVAQLVG-GAT----PE----I-P-LAPFDPRRFL-------------------
-------

>b-proteobacteria|110
-MAFAEVS--------------------------TAGDRQQITVVGAGIVGTACALQLQR-EGHQVTLLD
QAG-IG-E------GCSFGNAGCLSVAS-VVPMALPGMLKQVPKWLADPMGPLTLRWPYLPRALPWLLQW
VLAGNE-AQARATAQPLAGLFSATFPGYRDLLNAA--QYN-SL-IR-QSGHLYVWRTLARSSGD---VLA
QSIRDATGVRSQVLSAG-EARELEPALA-AD--IQSGLLLPD-NGFTINPERLVKTLAANFMAAG-GTFL
RRKVLDVEFGRS------DY---GGPTRLH---TD---C----GTLPV-----SKLVLCAGAWSMRLGAK
LTSI-RIPLDTERGYHATLR-A--PTAQ-------PSRPIMDCERKFIATPMEGG-LRIAGTVEIGGLDA
APD-YRRARILMQQGQQLFPGLGFS-------------DDSQWMGHRPSLPDSLPVIDRLERHR-NVFFA
FGHGHLGMTGAPGTARLIADLVS-ER----APF----I-D-ARPYSLQRFR-------------------
-------

>a-proteobacteria|111
-MAT----------------------------------GRHVAIIGAGAIGVISAIEALR-EGHRVTLID
PGQ-PG-GE----QAASYGNAGWLSSHS-VIPPAEPGVWKKVPGYLMDPLGPLAIRWSYLPKALPWLIKY
LLSGWTETRVEKTAFALRDLLKDAPLLHKKLAEEA--GVP-EL-IE-RNGVMHVFPSRGNFDSD----LG
WRLRKRVGVEWLELNAD-EMRQREPDLH-PR--YTFGVVVEE-AGRCRNPGAYVAALANHALASG-AKHV
RAKATGLKLSGD------------KLVAVV---TE---T------GEIAC---DAAVVAAGARSKQLTAS
L-GD-PLPLETERGYHVMIE-N--PES-------GPRSSMMASDAKMVVNWTDRG-LRAAGTVEIAGLEA
APN-WKRAEILRNHLISMFPKLPK---D--MPAS----RIKTWLGHRPSMPDGRPCIGHARASR-DIVYA
FGHGHIGLVGSARTGRLVAQLLS-GKQ----PE----I-P-LAPFAPDRFL-------------------
-------

>b-proteobacteria|112
-MNPPR-----------------------------AGDRPHATVVGAGIVGTACALQLQR-DGYQVTLLD
QAG-VG-E------GCSFGNAGCLSVAS-VVPMALPGMLKQVPKWLADPMGPLTVRWPYLPRALPWLLQW
VRAGNE-AQARATAAPLANLFGATFPGYRGLLDAA--QYD-GL-IR-QSGHLYVWRTLARSSGD---RLA
QSIRDTTGVRSQALSAG-ETRELEPSLA-PD--IQSGLLLPD-NGFTCNPERLVKTLAANFVAAG-GTVL
RRKVLDFEFG---------E---HGPTRLY---TD---C----GTLSV-----STLILCAGAWSMRLGAR
LTRI-RVPLDTERGYHTTLS-A--PTVQ-------PSRPIMDCERKFIATPVEGG-LRIAGTVEIGGLDA
PPD-YRRANILKRQGQQLFPGLAFA-------------EDSAWMGHRPSLPDSLPLIDRSERYR-NVFFA
FGHGHLGMTGAPGTARLIADLVA-GR----APF----I-D-AGPYSLQRFR-------------------
-------

>b-proteobacteria|113
-MQVREHPESLR----S-TE-----------------AWRHVVVIGAGAVGSATAIEALR-AGLRVTVIE
PGE-PG-DE----HATSYGNAGWLSSHS-VVPPALPGAWRKVPGWLADPLGPLAVRWRHLPRAAPWLLRY
LLSGGTEARVQRTADALRTLLVDAPQLHQQLAREA--GVP-QL-IE-HRGLLHVYRSQAEFMGD---ALG
WRVRERTGVRWVQWDAA-QLRAHEPDLD-ER--YTLGIFVAE-AGHCRDPGAYVAALARHAGRQG-AQRV
VARATGFRIEGG------------RLRGVL---TD---H------GEVAC---DAAAICAGAYSAGLARA
A-GS-PVPLESERGYHVMVG-A--PGV-------GPRTPMMAADGKLIAHWMDGG-LRAAGQVEIGGLDA
APD-WRRADILYSHLRSMFPALPR---D--AQGA----GVRHWLGHRPSMPDGLPCIGPAAATP-DVVLA
FGHGHVGLGGSARTGRLAAQLLA-GRT----PE----T-P-LAPFDPQRFGRR-----------------
---RAAA

>a-proteobacteria|114
-MTG---------------------------------TGRSATVVGAGIVGVATAIALQR-AGFQVTLVD
RQE-PG-RA------TSFGNAGILSGTT-AMPLATPGILAQVPKMLLDPLGPLTIRWSYLPKIAPWLVQF
VRNA-QPARVEELSKAIVALSKPTMSAWMDLAKHA--EAT-DL-IE-RKGWVGVYEGENAAKK--AQ-AD
IDVRVRRDIKAEMLTAD-EVRQLVPGLA-RT--VTHGVFHPE-AGHTVSPIQLTERLAAHFRRAG-GILL
QATVEDI-GFTDGRPTH-----------LV---TD---KG------PQPF---DKIVIAAGAWSKKLVAR
L-GH-TVPLDTERGYHVMIS-D--P-------GIDLRLPVSSSEGKFFATPMAGG-IRIAGTVELAGLDA
APN-WKRADALLEKGRRLLPGMK---------TE----KVETWMGFRPTLPDSLPVIGPSPRHD-NVFFA
FGHHHLGLTQSAMTGRLIAQVMT-GTP----PE----I-D-LTPYRVDRF--------------------
-------

>b-proteobacteria|115
-MR------------------------------------QNVAVIGAGVVGLCCASYLQQ-RGHAVTVID
PRP-PG-------EYCSLGNAGCFSRAS-CVPLGLPGLWKKVPGWLMDSAAPLSISARYAHRIAPWLWRF
HRSS-SMARVSRIADALHPLLNCTLDKWRPLVARA--GVR-EL-IV-QNGYAFAYESEAAFLSD---ALG
REIRLERGVKIELLVGP-AIREFDPALS-PR--ITHLVMFPE-QGHCPNPLRLSRALAERLQRDG-AHFV
RHRAKGFESTGG------------RVTRVV---ID---NG------TVET---DAVVIAAGAHSNELSSQ
L-GS-KVPLETERGYHVMLE-S--PSIT-------PRIPVMAGEGKYFATPMEGG-LRIAGTVELAGLDA
PPK-FARADALLAGAKRLLPELRHGK-------------VERWMGHRPSLPDSMPVIGRSARIP-NAFFA
FGHGHVGLTAAAPTGEIIADIVS-GGE----PD----I-D-ISAFAAERF--------------------
-------

>b-proteobacteria|116
-M---P---------------------------GDSSQAP-IIVIGAGIIGVCVTAYLQR-DGYEVTLID
HGE-P---G----SGASSGNGGILSGSS-IIPVGMPGVAAKVPGWLLDAEGPFTLRWSYLPHIAPWLLRF
LRGA-TRAKVEVQASALRTLLKPSLENYAPLVRDA--SAT-HL-VH-QHGQLYLYANEQSFSND---VRN
TDIRRRNGVAIEDVIGP-DLHDLEPDLG-KS--FTHARLVRA-NGHVSDPRALVQALAAHATARG-ATLL
RGRVTGFECNGA------------QVTAVV---TE---ER------RHAA---SRVVVACGAWSKPLAEQ
L-GD-RVPLDTERGYNVVVK-G--PEK-------GPRTPTLYVDGSFGATPMDMG-LRLVGTVELAGLDA
PPN-WKRADVLLKQGRVLYPGLAP-----EDDAS----RITRWLGFRPSLPDSLPVIGPSSRFA-NAYYA
FGHGHVGMCGGSTTGRVIADLIA-GRA----PC----V-P-IEPFSPKRF--------------------
-------

>a-proteobacteria|117
-MPQ----------------------------------GRHVAIIGAGAVGVISAIEALR-EGHRVTLID
PGE-PG-GE----QAASYGNAGWLSSHS-VIPPAEPGVWKKVPGYLMDPLGPLAIRWSYLPKALPWLIKY
LLSGWTEARVEKTAFALRDLLKDAPLLHRKLAEEA--GVP-EL-IE-RNGVMHVFPSRGNFDDD----LG
WRLRKRVGVEWLELSAD-EMRQREPDLH-PR--YTFGVVVEE-AGRCRDPGAYVAALAQHALASG-AELV
RAKAIGLKLSGN------------KLVAVL---SE---A------GEIAC---DAAVIAAGAHSKRLTAS
I-GD-PLPLETERGYHVMIE-N--PET-------GPRSSMMASDAKMVVNWTDKG-LRAAGTVEIAGLEA
APN-WKRAEILRNHLVSMFPKLPK---D--IPAS----RIKTWFGHRPSMPDGRPCIGYARASR-DIVYA
FGHGHIGLVGSARTGRLVAQLLS-GKP----PE----I-P-LAPFSPDRFL-------------------
-------

>a-proteobacteria|118
-MTT----------------------------------GRHVAIIGAGAVGVISAIEALR-EGHRVTLID
PGE-PG-GE----QAASYGNAGWLSSHS-VIPPAEPGIWKKVPGYLMDPLGPLAIRWSYLPKALPWLVKY
LLAGWTEARVERTAFALRDLLKDAPLLHRTLAEEA--GVP-EL-VE-RNGVMHVFPARGNFDND----LG
WRLRRKVGVEWMELNAD-EMRQREPDLH-PR--YTFGVVVEE-AGRCRDPGAYVAALANHAIAGG-AEHV
RAKATGLRLNGD------------KLVAVV---TE---T------GEIAC---DAAVVAAGARSKQLTAS
V-GD-PLPLETERGYHVMIE-N--PET-------GPRSSMMASDAKMVVNWTDKG-LRAAGTVEIAGLEA
APN-WKRAEILRDHLFSMFPKLPK---D--IPAS----RIKTWFGHRPSMPDGLPCIGHARASR-DIVYA
FGHGHVGLVGSARTGRLVAQLLS-GKA----PE----I-S-LTPFAPERFL-------------------
-------

>a-proteobacteria|119
-MPE--------------------------------SAGRHVAIIGAGAVGVISAIEALR-CGHRVTLID
PGE-PG-GE----QAASYGNAGWLSSHS-VIPPAEPGTWKKVPGYLMDPLGPLSIRWSYLPKALPWLIKY
LLASRTEAQVEATARAMRDLLKDAPLLHRQLAEEA--GVP-EL-IE-RRGVMHVFPTREPFDRD----LG
WRIRKRVGIEWLELNED-EMRQREPDLH-PR--YKFGVVVEE-AGRCRDPGAYVAALAVHAIANG-AERV
AAKAVGLKLAGN------------RLAAVV---TE---S------GEIAC---DAAVVAAGARSRQLTAS
I-GD-PLPLETERGYHVMIE-N--PES-------GPRNSVMASDAKMVVNWTDKG-LRAAGTVEIAGLDA
APN-WKRAEILREHLFSMFPKLPK---D--IPAS----RIKTWFGHRPSMPDGRPCIGHSSATR-DVVYA
FGHGHVGLVGSARTGRLVAQLLS-GKE----PE----I-P-LAPFAPSRFL-------------------
-------

>b-proteobacteria|120
-M---------------------------------NDSRP-VVVIGGGLVGVCTAAYLQR-AGHAVVIVD
RQS-A---R----QAASLGNAGCINGSS-VVPIAMPGVLWQVPGWLMQPEGPLVLRWGYLPRMVPWLMRF
VAAS-RPARVTAQARALRALLGPALDAYQPLLDDA--GAN-DL-VT-RRGYLIAYSSQKGMAGD---EGG
MALRRDNGVHIETLNAS-ALREFEPTLS-HD--FVGARYIGE-TGHTPDPGALLARLTAQVVARG-GRVV
DAAATAIETNGA------------QAVAVH---TD---RG------RESA---SAVVIAAGAWSAPLVRQ
L-GD-TVVFDTERGYHVEIP-T--PDE-------MPSRPVMWAEGKLFATPMNGR-LRGAGTVELAGLQA
SPN-WRRADLLLNQLHKMFPGAVNGT-K-PTQSV----DGARWQGFRPSTPDSLPVLGAASKVP-NAFYA
FGHGHVGLTAAASTGRTIAALVS-GER----PA----I-D-LSPFSIGRF--------------------
------R

>a-proteobacteria|121
-MNGIAK-------------------------------PRHVGVIGAGIVGICTALYLQR-DGHRVTVID
RGP-PG-EG------TSKGNAAIIAGAS-CEPVAMPGILWRVPGMLLDPLGPLAIRWSYLPKLAPWLLKF
VAAS-APARVENASVALWALSQQSVPAFKTLMREA--GLL-DM-LR-EEGWLSIYRSDKSFAS--AQH-E
LELSRRRGVKMEILGQH-ELRQMEPTLA-PD--FKHGVLYPE-HAQTVNNFRLVQELAQHFVRNG-GRIL
QEEVRGFEMGPQ---GP---------THIA---TA---AG------KHAI---DAVVLAAGAWSKRLTQM
L-GH-RVPLDTERGYHVMLP-N--P-------AVTPRRPIHIADYGFVATPLEHG-LRFAGTVELGGLDL
PPN-YDRARVLLERGRTVFPGL---------QEQ----GKTEWMGFRPSVPDSVPVIS-GGDHA-NCFFA
YGHGHLGLTYGAITGRLIADLVA-GRA----SG----L-D-MTPYRVDRR--------------------
------W

>a-proteobacteria|122
-MSQ----------------------------------GRHVAIIGAGAVGVISAIEALR-EGHRVTLID
PGE-PG-GT----QAASYGNAGWLSSHS-VIPPAEPGVWKKVPGYLMDPLGPLAIRWSYLPKALPWLIKY
LLSGWTEARVEQTAFALRDLLKDAPLLHKKLAEEA--GVP-EL-IE-RNGVMHVFPSRGNFDND----LG
WRLRKRVGVEWMELSAD-EMRQREPDLN-PR--YTFGVVVEE-AGRCRDPGAYVAALANHALASG-AKFV
RAKATGLKLSGD------------KLVAVV---TA---T------GEIPC---DAAVIAAGAHSKRLTAS
V-GD-PLPLETERGYHVMIE-N--PES-------GPRNSMMASDAKMVVNWTDKG-LRAAGTVEIAGLDA
EPN-WKRAEILRNNLFSMFPKLPK---D--VPAS----RIKTWFGHRPSMPDGRPCIGYARASR-DIVYA
FGHGHVGLVGSARTGRLVAQLLS-GKA----PE----I-S-LAPFAPNRFL-------------------
-------

>a-proteobacteria|123
-MTAQ--------------------------------SDLHVVVIGSGAVGSVSAIECLR-AGHRVTVVD
PGP-PG-GE----QASSYGNAGWLSSHS-VIPPAEPGMWKRVPFFLLDPLGPLSIRWAYLPKVMPWLARF
LLAARTTPRIERTARAMRTLLVDAPKLHAKLAEEA--GVP-QL-VE-RRGVLHVYPDRTAFEGE---ARS
WEIRRKVGVTWLELSAD-ELRQREPNLH-RR--YTFGLVVEE-AGHCRDPGRYVAALSDLAQARG-AIRI
PTRATGFRLEGG------------RLAAVT---TE---Q------GEIPC---DRAVVAAGARSKPLAAS
L-GD-TLPLESERGYHVMVT-E--AEA-------GPRTPVMASDAKMIVNFMNGG-LRAAGQVEFAGLAA
APN-WKRAEILRDHLISMFPGLPD---P--IPED----RLKVWLGHRPSMPDGRPCIGPARRTT-DVVYA
FGHGHVGLVGSARTGRLAAQLVG-GET----PE----I-P-LAPFDPRRFL-------------------
-------

>a-proteobacteria|124
-MSAG--------------------------------ASRHVVIIGSGAVGTVSALECLR-QGHRVTVVD
PAP-PG-GE----HATSYGNAGWLSSHS-VIPPAEPGMWRKVPGFLLDSLGPLSIRWSYLPKVMPWLIRF
LLAARTPVLIERTARAMRTLLSDAPKLHAGLAAEA--GVS-DL-IE-RRGVLHVYPDRAAFEGD---ARS
WAIRRTVGVEWLELSAD-EVRQREPHLH-PR--YTFGLVVEE-AGHCRDPGGYVAALADLARARG-AAYR
TTRATGFRVEAG------------RLTAVT---TE---D------GEIAC---DRAVVAAGARSKALTAS
L-GD-PLPLESERGYHVMIP-D--AEV-------GPRTPMMASDAKMIVNHMNGG-LRAAGQVEFAGLAA
VPN-WKRAEILRDHLVSMFPGLAG---T--VSAE----TPRVWLGHRPSMPDGRPCIGTARKTT-DVIYA
FGHGHVGLVGSARTGRLVAQLVS-GTP----PE----I-P-LAPFDPRRFL-------------------
-------

>Proteobacteriota|125
-MAQSGTNP--------------------------RHNPRHVVVIGAGIVGVCSALALLR-AGFRVTLLE
RDA-PG-QG------ASFGNGAVIGEAA-VVPVATPGLLRKVPGMLLDPRGPLALRWSYLPRIAPWLLRF
AAAS-RPKRVEQISIALAALLEGSFAAFDRLLEAA--DAA-DM-LR-RTGWLCVYETEAGLEA--YRP-M
LELQRRRGVSFDILNRD-ALREFEPALG-PI--FARALYYPD-VGYALDGLRLVQVLAEAFGRRG-GTLK
RAEARGFEIGPD---GP---------RAVL---TE---AA------PVPC---DAVVIAAGAWSKRLAAE
L-GR-APPLDTERGYHVQFA-A--P-------GVAPRLPVYSTERGIIATPLEVG-LRVGGTVELGGLKA
APN-WDRARVLLEQAKRWFPGL---------RTE----GHSRWMGFRPSMPDSLPVIGRSPRFA-NAIFA
FGHGHCGMMMGARTGEIVAALLA-GRD----PG----L-D-MTPYRADRF--------------------
-------

>a-proteobacteria|126
-M-------------------------------------SRVAVIGGGIIGAACAIGLLR-DGHGVIIIE
PDD-PG-GE----QAASYGNGTLLNPSS-VIPMSAPGLWRKVPGYLRDPLGPLAIRWTYLPRLLPWLVRF
LRAGATQQKIAATARALRPLLADAPALHRALAEEA--GVG-DL-IA-RQGVLFVFPDRAAYARE---AFS
WSVRRQNGTKWLELDED-ELRQREPSLD-RH--YKFGLLVEE-NGQCRDPGAYVAALVRHAKALG-ADIR
RTRAVGFRVESG------------RLRAVT---TK---D------GEVTC---DKAVIAAGAYSKTLAAA
V-GD-KVPLETERGYHVVIS-D--P-------GVTPRYPVMPSDGKMACVITPAG-LRLAGQVEFAGLAA
APN-WRRAEVLLRFARTVYPGLPADL-----PAD----RVRMWMGHRPSTPDGLPCLGPASGCA-DVIHA
FGHGHVGLTAGAMTGKIVADLVA-GRP----LA----S-D-LSPYSAARF--------------------
------R

>d-proteobacteria|127
-MISDSIS-----------------------------DSKKVNIIGSGIVGLCCALHLQR-DGWGVTIID
KVG-PG-ES------CSYGHAGVLSETS-ALPNAMPGVISKVPKWLLDPEGPLYIRMRYLPHLLPWLLRF
VKAGTA-SESENTVRSLLDLNAGTVEKYQNLISSS--QAG-SL-IR-PSGYLNVYQSESSYKHA---SAG
WELLQRHGAQLRMLTGR-ELHELEPMLA-PS--YIRAVMIEN-QGYVTNPYRLAQVLSEQFSQAG-GVFL
RREVREARLSAD------GNV------RLN---LD---LG------YVES---GKLVVAAGAWSHQITAQ
L-GI-HIPLETERGYHVTLA-H--PEVQ-------PRHVIMEAEHKFVATPMEMG-IRFAGTAELAGLTA
SPN-YERADILLRLGKRMFPELSGT-------------EKTEWMGHRPSLPDSRPVIGKCPDAP-NVLFA
FGHGHRGLIGAPMTGEIIADLMA-NR----QPK----I-D-IAPFRP--ERF------------------
-------

>a-proteobacteria|128
----------------------------------M-------AVIGAGIVGAACALALTL-AGRRVTLVD
PEP-PG-------RGASFGNAGGLSAGS-VLPLSQPGILREVPRWLADPLGPLSLRWRYLPFIVPWLIRF
VRAG-NARNIPAQVRALRQLNGRTLEDYRPLLRAA--GAE-GL-VR-HLGHLTVYRSRDALERD---LAG
WLLRRAHGVEWHEIGES-ELRQMEPALA-RD--YRHAMFIPE-NGHCTDPAALVDAFVAKVRGEG-GAVL
RARALGFELADG------------RASALV---TD---AG------PLVA---DDFVLAAGAWSARLSRT
I-GD-ALPLETERGYHATLA-N--PGLEL-------ARPLLDGEAKFAVTSMDCG-LRLAGTVELAGLEA
APD-WRRARRLLELGRRLLPGLPEQV-----REQ----DVSYWMGHRPSLPDSLPVIGRASGVG-NVLYA
FGHGHTGLTGAAPTAMAIRDLIC-GRV----PE----L-D-LAPFRPDRFRQGMQ---------------
------T

>a-proteobacteria|129
-MPD----------------------------------GRHVAIIGAGAVGVISAIEALR-EGHRVTLID
PGE-PG-GE----QAASYGNAGWLSSHS-VIPPAEPGVWKKVPGYLLDPLGPLAIRWSYLPKALPWLIKY
LLSGWTAARVETTAFALRDLLKDAPLLHKKLAEEA--GVP-EL-IE-RNGVMHVFTSRGNFDND----LG
WRLRRKVGVEWLELNAD-EMRQREPDLD-PR--YTFGVVVEE-AGRCRDPGAYVAALANHAIASG-AKHV
RAKATGLKLKGG------------KLVAVV---TE---T------GEIAC---DAAVVAAGARSKQLTAS
V-GD-PLPLETERGYHVVIE-N--PEA-------GPRSSMMASDAKLVVNWTNKG-LRAAGTVEIAGLEA
APN-WKRAEILRNHLVSMFPKLPK---D--IPAS----RVKTWFGHRPSMPDGRPCIGYARASR-DIVYA
FGHGHVGLVGSARTGRLVAQLVS-GKA----PE----I-P-LAPFAPDRFL-------------------
-------

>a-proteobacteria|130
-MPAT--------------------------------TGRHVVIIGSGAVGTVSAIECLR-AGHRVTVVD
PGQ-PG-GE----QASSYGNAGWLSSHS-VIPPAEPGMWKKVPSFLLDPLGPLSIRWAYLPKVLPWLIRF
LLAARTSAQIEHTAQAMRTLLVDAPKLHASLAAEA--GVP-QL-IE-RRGVLHVYPDRTAFEGD---ARS
WAIRRKVGVEWLELSAE-ELRQREPNLH-PR--YTFGLVVEE-AGHCRDPGNYIAALSKLACERG-ATYV
TTRATGFRLEGS------------RLTAVT---TE---Q------GEIAC---DCAVVAAGARSKTLAAS
L-GD-ALPLESERGYHVMIP-D--AKV-------GPRTPMMASDAKMIANFMNGG-LRAAGQVEFAGLAA
VPN-WKRAEILRNHLISMFPGLAG---T--VPAD----RLRVWLGHRPSMPDGRPCIGPARKTS-DVIYA
FGHGHVSLVGSARTGRLVAQLVS-CSA----PE----I-P-LAPFDPRRFL-------------------
-------

>a-proteobacteria|131
-MPS----------------------------------GRHVAIIGAGAVGVISAIEALR-EGHRVTLID
PGE-PG-GE----QAASYGNAGWLSSHS-VIPPAEPGVWKKVPGYLMDPLGPLAIRWSYLPKALPWLIKY
LLSGWTEARVEKTAFALRDLLKDAPLLHKKLAEEA--GVP-EL-IE-RNGVMHVFPSRGNFDGD----LG
WRLRKRVGVEWLELSAD-EMRQREPDLH-PR--YTFGVVVEE-AGRCRDPGAYVAALACHALASG-AQLV
RARATGLKLNGS------------KLVAVM---TE---T------GEIAC---DAAVVAAGAHSKRLTVS
V-GD-PLPLETERGYHVMIE-N--PES-------GPRNSMMASDAKMVVNWTDKG-LRAAGTVEFAGLEA
EPN-WKRAEILRNNLFSMFPKLPK---D--IPAS----RIKTWFGHRPSMPDGLPCIGHARASG-DIVYA
FGHGHVGLVGSARTGRLVAQLLS-GKT----PE----I-P-LAPFAPTRFL-------------------
-------

>b-proteobacteria|132
-MHNDTAA--------------------------PAG-RRAITVVGAGIVGVSCALQLQR-DGHRVTLLD
QAG-IG-E------GCSYGNAGCLSVAS-VVAMALPGMLAQVPKWLADPLGPLTVRWSYLPRALPWLLKW
IRAGTE-ARARAVARPLADLFSATYPGYRGLLEPA--QYD-DL-IR-STGHLYVWRTLAHGPGE---VLA
QSIRDATGVRSQALSAG-EVRELEPALA-GD--IRSGLLLPD-NGFTCNPERLVKTLAAHFVAAG-GTVL
RRKVLDFALG---------E---RGPTRLY---TD---C----GSLPV-----STLVICAGAWSMRLGAR
LTGV-HIPLDTERGYHAMLR-A--PTVQ-------PSRPVMDCERKFIATPMEDG-LRIAGTVEIGGLDI
PPD-FRRADTLTRHGQALFPGLAFT-------------GDSAWMGYRPSIPDSLPVIDRSERFP-DVFFA
FGHGHLGMTGAPGTGRLIADLVA-GR----PPF----I-D-ARPYGLQRFD-------------------
-------

>d-proteobacteria|133
-MISDS---------------------------------KKVNIIGSGIVGLCCALHLQR-EGWDVTMID
KVG-PG-ES------CSYGHAGVLSETS-ALPNAMPGVISKVPKWLLDPEGPLYIRMRYLPHLLPWLFRF
VKAGTA-SETENTVRSLLELNAGTVEKYQNLINSS--QVK-SL-IR-SSDYLNVYQSESSYKHA---SAG
WELLQRHGAQLRMLTEG-ELHELEPMLA-PS--YIRAVMIEN-QGYATNPYRLVQVLSEQFSLGG-GVFL
RREVREARVLAD------GNV------RLN---LD---LG------YVES---RNLVVAAGAWSHQITAQ
L-GV-RIPLETERGYHVMLA-H--PEVQ-------PRHVIMESEHKFVATPMEMG-IRFAGTAELAGLTA
SPN-YERADILLRLGKRMFPGLSGT-------------EKTEWMGHRPSLPDSRPVIGKCPDIP-NVLFA
FGHGHRGLIGAPMTGEIIADLMA-KR----QPK----I-D-ITPFRP--ERF------------------
-------

>a-proteobacteria|134
-MQR-----NR------------------------DGASRKVTVIGAGIVGVCSANYLLK-QGFEVEVID
PAL-PG-SE----DQCSYGNAGGICPGS-CIPNSMPGVWKNVPKWLMDPEGPLYVRLAYLPHALPWLLRF
LAAS-RKSRVEEISAAMRALHRYTFECYEPLMKEA--GCE-EL-LQ-KRGQLFVYESADGPGKN---NYG
LELRRAHGVRVEILDAD-EIRQLEPALA-SI--FKSAVYLPE-QGQCPNPGRLVQKLAEHAARQG-ARFV
QTRVKDFELNGQ------EL------TGVV---LE---GG---ERRA--I---DQAVLAAGAWSAELACK
L-GN-RIPFETERGYHVMVK-G--ADTG-------LRIQTISADRKFVASPMEEG-LRIAGNVEFSGLRQ
APN-MFRADALLKQARPMFRKFREG--------E-----VKRWMGHRPGTPDSIPVIDRAKRAR-NVIYA
FGHGHQGLIGGSVTGKLVAELAA-GL----PTT----V-D-LSPFRADRF--------------------
-------

>b-proteobacteria|135
-MP------------------------------------GNIAVIGAGVVGLACASELQR-RGHAVTLID
PGL-PG-------QGCSFGNAGCLSRAS-CVPLGLPGSWRKVPGWLLDPAGPLSIRLRYAHRIAPWLWRL
HLST-SLARVNQIADALRPLLDRSIEKWRPLAAWA--GVP-EL-IR-QDGYAFSYESEAGFAGD---ALG
RSLRVARDVEITVLQGP-EIREFDPALS-PT--ITHLVLMPQ-QGHVANPGRLSRALAERLRSGG-ATFV
SAAAKGFDFRDD------------RVARVI---TD---GP------SVEV---GAVVIAAGAYSKQFAEK
L-DS-DVPLETERGYHVMLE-S--PSVL-------PRIPVCSGEGKYFMTPMETG-LRIAGTVELAGLEA
PPN-YRRADFLLPGAKRLLPGLKHGK-------------VERWMGHRPSLPDSMPVLGRSPRVP-NAYFA
FGHGHVGLTAASPTAGIIADLVE-NRD----PY----M-D-IHPFAAERF--------------------
-------

>b-proteobacteria|136
-M------------------------------------PKQITIIGAGIVGIATACYLRR-DGHEVTVVD
MNP-PG-E------YCSFGNAGILSPGS-CVPQALPGILWKVPGYLADPLGPLTVRWSYLPKAAPWLLRF
VANS-RLARVEKIADALRPLLKQTFDAYRPLVAHA--GVS-DL-IR-QTGYIVVYESENAYRGD---ALA
WQLRRDRGVVMEELDAQ-AIRHFAPALA-KI--YPCGLYLPE-QGYVANPGRLTQALAAQFQRDG-GKIL
QRKVLAIEIGAD------GA------HALA---TD---AG---RLPV------ETLVICTGVHSNEFSAA
L-GD-PVPIEAERGYHVTVS-D--PGVE-------LPLPVFAPEGKFFVTPMEMG-LRIAGQAEFAGIAA
EPD-YARADILAQHLRRILPEIRTV--------Q-----GTQWMGRRPSLPDSLPVIGPSRRHR-NVYYA
FGHGHVGLCGAAPTGRIIADLIA-GR----RPV----I-D-VSPYRPGRFS-------------------
-------

>a-proteobacteria|137
-MSL------------------------------------HIVVIGAGIVGAASAIELMR-EGHRVTIVE
PGE-PG-GE----QAASYGNGAWISPAS-VVPMSMPGLWKKVPGYLLDPLGPLTIRASEFPRLLPWLMRF
LYAGATVTRVEATARALSVLLHDSPIRHAKLAEEA--GVK-DL-IK-RSGLLYVYPDRAAFETE---ALA
WKLRRDNGVQWLELNAE-QLRAKEPSLD-SR--YKFGALVEA-GAHCVDPGKYVAALVHHARSQG-ATII
EARAIGFDVQAG------------RLRAVR---TE---AG------EVVC---DRTVVAAGIQSKSLALQ
A-GD-RVSLESERGYHVVIS-D--P-------EAAPRIPVMPSDGRMANTLTLKG-LRASGQVELASVGA
APN-WKRAAVLLNHALRTYPQLPRQ-----IPEE----RISRWMGHRPSTPDGLPVIGPARASP-DIVYA
FGHGHVGLASGPATASIVADVLA-GRP----SP----V-P-VSVYAASRFQRWL--GGQ-PSISQ-----
EPSTTHA

>b-proteobacteria|138
-MTSADQ-------------------------------GRIAVIIGAGFAGLVTAAHLVQ-RGVRVTLVD
PAP-PG-------EGCSFGNAGCLSRAS-IVPLGLPGVWKKVPGYLMDPEGPFRIHWGYALRIAPWMLSL
QRAS-RLERVNQIADALQPLLDPCVTEWRKLAAWA--GVP-EL-IR-QDGYAFVYESEQAFMAD---RLG
RDLRSARGVKMEILRGP-EIREFDPALS-PH--LTHMTLMPE-QGHVPNPGRLSSALAQALRAAG-TSFV
EAKATGFDTEGG------------RVTAVR---TT---AG------LLPA---DAVVVAAGAYSRPLAAE
L-GN-DVPLETERGYHVMLP-T--AQGV-------PRIPVCSGEGKFFATPMETG-LRIAGTVELAGLER
PPN-FARADVLPSMARRMLPKIDEAV-------------SSRWMGHRPSLPDSLPVLGRSSRYG-NAFFD
FGHGHVGLTAAPRCGSVIADLVC-SGE----TD----L-N-LAPYAASRFG-------------------
-------

>a-proteobacteria|139
-MATPL----------------------------------KVTVVGAGVIGMCAAAQLQR-QGHRVTVLD
PDP----PG----SNCSFGNAGSISAHS-CVPMSLPGIVWKVPRWLLDPLGPLAIRLGYLPTALPWLLRF
VAAG-RGDKVTAQARALRALYQPAVEAHYELAQDY--GAE-DL-LM-RAGTLQVYESEAGFAGD---ANV
RRIMRANGVELNELDGH-EIRQLEPALA-PI--FARGVHIEK-SAHCIDPGGHVTRLAETFTRRG-GHIL
ARRVMGFETGTE------------GPSAIK---TD---AG-----DVPAG---DKLVIAAGAWSHRLAAQ
L-GS-QVPLEAERGYHMTLA-S--PGIE-------TRRPISFADRKFMATPMAMG-LRLAGTVEFAGIES
EPN-WRRSEVLVEHARRVFPGLDASHG-------------SRWRGHRPATPDSVPVISGSPHLA-SVFYA
FGHGHLGLTGGAITGRHIADLVS-GRP----TA----I-D-MTPYRIDRF--------------------
-------

>Proteobacteriota|140
-MSES---------------------------------PRHVVVIGAGIVGVCAALCLQR-AGFRVTLME
RDA-PG-RG------ASFGNGAVIGEEA-VVPVATPGILRKVPGMLLDPRGPLALRWSYLPRIAPWLLRF
AAAS-RPRRVEAISIALAALLEGSLAAFDRLLAAA--GAP-DM-LR-RTGWLCVYETAAGLEA--YRP-M
IELQRRRGVSFDILDRE-PLREFEPALG-PI--FARAVYYPD-VGYALDSLRLVQVLAAAFGRRG-GTLK
RAEARGFEIGPD---GP---------RAVL---TE---AG------PLPC---DAVVIAAGAWSKRLAAE
L-GP-APPLDTERGYHVQFA-A--P-------GVAPRLPVYSTERGIIATPLEVG-LRVGGTVELGGLKA
APN-WDRARVLLEQAKRWFPGL---------RTQ----GHSRWMGFRPSMPDSLPVIGRSPRFA-NAIFA
FGHGHCGMMMGPRTGEIVAALLA-GRD----PG----L-D-MTPYRADRF--------------------
-------

>a-proteobacteria|141
-MSE-SGL------------------------------RPHVVVIGAGIIGAATAIGALR-EGFRVTILE
PGE-PG-GE----QAASYGNGCWLSPMS-VIPPASPGLWKKVPKFLADPLGPLAIRWSYLPRVLPWLARY
LWAGWTEAKVLRAAQALRPLLVGSPALHKDLAEQA--GVG-HL-IE-RRGLVYIYENRAQFESE---AMA
WRIRKQVGIEWLELDAD-EMRQREPDLD-RR--YTFGALVEE-GGHCRDPGAYVAALVAQACAEG-AVLR
REAATGFRVEQR------------RLKAVL---TQ---GG------EVAC---DRAVIAAGAHSRKLAAS
V-GS-DVPLETERGYHAVVA-D--A-------EAGPRTPMMPYDGKMSVTWTDRG-LRCAGQVEIAGLEA
APN-WKRAEILRDHLLRSFPGLPRDL-----PAS----RVKMWMGHRPSMPDGLPCLGPAAATP-DVLLA
FGHGHTGLVAAPRTASAIVDLLA-GRK----PA----L-P-MESFSPARFA-------------------
-------

>a-proteobacteria|142
-MTG-----VI------------------------DCASRRVTVIGAGIIGVCTANYLLR-EGFEVEVID
PVA-PG-SE----DQCSYGNAGGICPGS-CIPNAMPGMLRQIPKWLADPEGPLYVRLAYLPQALPWLLRF
LASG-RRARVEEISAAMRALHRLTFECYEPLVREA--GCE-EL-IQ-QRGQLFVYEDPQGPEKS---GYS
LGLRRQHGVKVEVLGRD-ELRQLEPALA-PI--FQRGVYLPE-QGQCPNPGRLVARLAELATRNG-ARFV
RARALGFEFGAA------GP------TAVR---TD---AG----TRP--V---GQVVLAAGAWSGELARQ
L-GT-RVPLETERGYHIMVK-G--AETG-------LRIQTISAERKFVASPMEDG-LRLAGTVEFAGLTA
KPN-MTRADILLRQARHMFPDLKVG--------E-----VTRWMGHRPGTPDSIPVIGRSTRHA-NVLFA
FGHGHQGLIGGSVTGRLVAELAA-GK----PPS----I-D-LHPFRADRF--------------------
-------

>b-proteobacteria|143
-MTLPA----------------------------TPSTTAPVTVIGGGIVGLSCALQLQR-DGHRVTVME
RAG-PG-E------GCSFGNAGCISTAS-VVPMAMPGMLGKVPSWLVDPMGPLTVRWSYLPRALPWLVRW
IRAGTR-EQARTTSHALHALHSGTYPGYRSMLDAD--QYD-DL-IR-TPGHLYVWRSAALGDGD---LLA
QSMRDALGIESQWLGAG-EIQDLEPSLT-KD--VRTGLLLPE-NGFTCNPERLAKTLAANFVAAG-GTLL
RRTVLGFEMG---------E---HGPRTVY---TD---C----GSYPV-----ATLVICAGAFSTRLAGS
LTDV-RIPLETERGYHAMLT-R--PTVA-------PGRPIMDCENKFIATPMEHG-LRIAGTVEIGGLDA
APD-FRRAAVLAEHGRRLFPGLSYE-------------SDSSWMGHRPSTPDGLPVIDRSDRHR-NVYLA
FGHGHLGITEAPGTGRLIADLVR-GR----QPF----I-D-PAPFGLRRFGA-----V--AGH--AATA-
GDVT-AV

>b-proteobacteria|144
-MT------------------------------------RKVAVIGAGIVGVCCAGWLQR-KGFSVTLID
RDG-PG-E------GTSFGNAGSLSPSA-VLPVAMPGMLKQVPGWLLDPLGPLTIRWSYLPRAAPWLWRF
LRCA-NEAQMWHTAHAMRGLLTPMFECYEPLIRNA--HAE-DL-VR-REGCLYVYDSEETFRAG---KPM
QDLRRKLGAVLEDLTES-DIQRLEPALS-RK--FRWGIYAPA-NGLTVNPHRLTRTLAEQVVADG-GRLL
RAEISDIEVGGD------GA---KIIRTP----------A---GADT--A---DVVVIAAGAWSHRLAAR
F-GD-RIPLETQRGYHVTMA-K--PGVK-------AQRMVNWVRRRVFATPMEMG-LRVAGTVEIAGLEA
APN-WRRAEILLGLAKEMYPDLDTS--------E-----STHWMGHRPCLPDSLPVIGPSPRAA-GIFYA
FGHQHVGMCGAPGTGRTIAELVN-GE----KPQ----I-D-IEAFRADRF--------------------
-------

>b-proteobacteria|145
-MATPEGC--------------------------AAGDRHQITVIGAGIVGTACALQLQR-DGHQVTLLD
QAG-IG-E------GCSFGNAGCLSVAS-VVPMALPGMLKQVPKWLADPMGPLTVRWPYLPRALPWLLQW
VFAGNE-TQARATAQPLANLFGATFPDYRNLLDAA--QYD-SL-IR-QTGHLYVWRTLARSSGD---VLA
QSIRDATGVRSQALSAG-EARELEPALA-AD--IQSGLLLPD-NGFTINPEQLVKTLAANFMAAG-GTFL
RRKVLDVEFGRS------DY---GGPTRLH---TD---C----GTLPL-----SKLVLCAGAWSMRLGAK
LTSI-RIPLDTERGYHATLR-A--PSVQ-------PSRPIMDCERKFIATPMEGG-LRIAGTVEIGGLDA
APD-YRRARILMRQGQQLFPGLGFT-------------DDSQWMGHRPSLPDSLPVIDRSERYR-NVFFA
FGHGHLGMTGAPGTARLIADLVS-ER----TPF----I-D-GRPYGLQRFR-------------------
-------

>actinobacteria|146
-MSE----------------------------------SRHVAIIGAGAVGVISAIEALR-EGHRVTLID
AGE-PG-GE----QAASYGNAGWLSSHS-VIPPAEPGIWKKVPGYLLDPLGPLAIRWSYLPTALPWLVKY
LLSGWTEARVEKTAFALRDLLKDAPLLHRTLAEEA--GVP-EL-VE-RNGVMHVFPSRGNFDND----LG
WCLRKKVGVEWLELNAD-EMRQREPDLH-PR--YTFGVVVEE-AGRCRDPGAYVAALANHAIASG-AKLV
KAKATGFKLSDN------------KLVAVV---TE---T------GEIPC---DAAVVAAGAHSKRLTAS
V-GD-SLPLETERGYHIMIE-N--PES-------GPRSSMMASDAKMVVNWTDKG-LRAAGTVEIAGLEA
APN-WKRAEILRNNLLSMFPKLPK---D--IPAS----RIKTWFGHRPSMPDGIPCIGHSRASR-DIVYA
FGHGHIGLVGSARTGRLVAQLLS-GKQ----PE----I-P-LAPFAPTRFL-------------------
-------

>a-proteobacteria|147
-MTTQP----------------------------------HVLIAGAGFVGLSTALYLQR-EGARVTLLD
PNG-PG-EG------ASKGNAAVLAVDS-VLPVAMPGVLKDVPGMLLDPLGPLAIRWSYLPRIAPWLVRF
VAAS-RRSRVEEIAAALRPLLASAIEAYLPLAEAA--GVP-DM-IR-RTGWLSLYETDESFRK--AQW-G
LELQRRLGVRVELLRAE-EIRQAEPTLA-PI--YKHGVIHPE-NAYVLDPWRLAQSLAETVQRQG-GRIE
RRALTGFTFRDG---RP---------VAGR---TA---KG------EIDF---DVVVVAAGAWSRPLARA
L-GR-DVPLDTERGYHMTLP-N--P-------GVMPRRPLYSGDHSFAVTPLEIG-LRFAGTVELGGLDA
PPN-YDRAEKLLTHGRRMFPGL---------ESR----GASRWMGFRPSMPDSLPVIGRVPGLP-NAVLA
FGHGHLGLTLGAITGKLAAALAL-GRP----PA----L-D-VAPYRAERFQGG-----------------
------G

>g-proteobacteria|148
-MN-------QD----------------------TATTPRHIVVIGGGIVGACTALALLK-DGYRVTILE
PND-PG-GE----HAASYGNGAFISPAS-IIPMSMPGLWKKVPGFLLDPLGPFTIRWQYLLKLAPWLIRF
VKAGATPAKAARTAGILSTLLSDAPARHRALATAC--GVP-DL-IR-QDGLLYVYPDRDAFAQE---AFS
WQLRRDNGIQWWELDAD-ALHEFEPALS-RR--YTFGVLLES-GGHCLDPGAYVRGLVNSFTALG-GELI
QARAEGFNISNA------------RLQSVR---TD---KG------AVIC---DGAVITAGIHSKVLAKS
V-GD-RVSLESERGYHVQVA-Q--P-------ASGPRIPVMPSDGKMANTMTRSG-LRASGQVELAGVGY
PPD-WKRAEILLHHLLKTYPGLGDD-----PTQL----KISRWQGNRPSTPDGLPVIAKAKATP-DVVHA
FGHGHVGLASAPMTAEIVASLFA-GKP----TP----I-D-ITPFSASRF--------------------
-------

>Proteobacteriota|149
-MAQSETNP--------------------------RHNSRHVVVIGAGIVGVCSALALRR-AGFRVTLLE
REA-PG-RG------ASFGNGAVIGEEA-VVPVATPGILRRVPGMLLDPRGPLALRWSYLPRIAPWLLRF
AAAS-RPQRVEAISIALAALLEGSFAAFDRLLEAA--DAG-DM-LR-RTGWLCVYETEAGLAA--YRP-L
LALQRRRGVSFDILEPD-ALRAFEPALA-PI--FARAVYYPD-VGYARDSLRLVQVLAAAFGRHG-GTLT
HAEARGFEIGPD---GP---------RAVL---TE---AG------PLPC---DAVVVAAGAWSKRLAAE
L-GS-APPLDTERGYHVQFA-A--P-------GVAPRLPVYSTERGIIATPLEVG-LRVGGTVELGGLKA
APN-WDRARVLLEQAKRWFPGL---------RTE----GHSRWMGFRPSMPDSLPVIGRSPRFA-NAIFA
FGHGHCGMMMGARTGEIVAALLA-ERD----PG----L-D-MTPYRADRF--------------------
-------

>a-proteobacteria|150
-MPE----------------------------------SRHVAIIGAGAIGVISAIEALR-EGHRVTLID
AGT-PG-GE----QAASYGNAGWLSSHS-VIPPAEPGVWKKVPGYLIDPLGPLAIRWSYLPKALPWLIKY
LLSGWTEARVETTAFALRDLLKDAPLLHRKLAEEA--GVP-EL-VE-RNGVMHVFPSRGNFDND----LG
WRLRKKVGVQWMELNAD-EMRQREPDLH-PR--YTFGVVVEE-AGRCRDPGAYVAALAQHALANG-VKFV
QAKAIGLKLSGN------------KLVAVR---TE---T------GEIAC---DAAVVAAGAHSKKLTAS
V-GD-PLPLETERGYHVMIE-N--PEI-------GPRSSIMASDAKMVVNWTDKG-LRAAGTVEIAGLEA
APN-WKRAEILRNHLLSMFPKLPK---D--IPAS----RIKTWFGHRPSMPDGRPCIGYARASR-DIVYA
FGHGHIGLVSSARTGRLVAQLLS-GKP----PE----I-S-LAPFSPSRFL-------------------
-------

>a-proteobacteria|151
-MSAG--------------------------------TARHVVVIGSGAVGTVSAIECLR-WGHRVTVVD
PGE-PG-GE----HATSYGNAGWLSSHS-VIPPAEPGMWKKVPGFLLDPLGPLSIRWRYLHRVMPWLIRF
LLAARNPTLIEGTAQAMRTLLVDAPKLHAGLATEA--GVP-HL-IE-RRGVLHVYPDRAAFEGD---ARS
WGIRRAVGVEWLELSAD-ELRQREPDLH-RR--YTFGLVVEE-AGHCRDPGGYVAALAALAQARG-ATYR
TTRATGFRRDGE------------RLLAVT---TE---E------GDIAC---DAAVVAAGVRSKALTAT
L-GD-PLPLESERGYHVMIP-G--AAA-------GPRTPVMASDAKMIVNPMNGG-LRAAGQVEFAGLSA
VPN-WKRAEILRDHLVSMFPALAG---T--VSAD----NLKVWLGHRPSMPDGRPCIGPSRNVP-DVIYA
FGHGHVGLVGSARTGRLVAQLVS-GVA----PE----I-A-LAPFDPRRFL-------------------
-------

>a-proteobacteria|152
-MSAG--------------------------------PARHVVIIGSGAVGTVSAIECLR-AGHRVTVVD
PGQ-PG-GE----QASSYGNAGWLSSHS-VIPPAEPGMWKKVPSFLLDPLGPLSIRWTYLPKVLPWLIRF
LLGARTTAQIERTAQAMRTLLVDAPKLHAGLAAEA--GVP-QL-IE-RRGVLHVYPDRAAFAGD---ARS
WAIRRKVGVAWLELSAE-ELRQREPHLH-PR--YTFGLVVEE-AGHCRDPGGYVAALSELARARG-ATYR
ETRATGFRHEGG------------RLRAVV---TE---Q------GEIAC---DRAVVAAGARSKALAAA
L-GD-PLPLESERGYHVMIP-D--AAV-------GPRTPVMASDAKMIANFMNGG-LRAAGQVEFAGLAA
APN-WKRAEILRDHLLTMFPDLGG---S--VSAD----RLRVWLGHRPSMPDGRPCIGPARATA-DVVYA
FGHGHVGLVGSARTGRLVAQLVG-GAE----PE----I-P-LAPFDPRRFL-------------------
-------

>Proteobacteriota|153
-MT------------------------------------GRVAVIGAGVVGLACASYLQM-RGRAVTLID
PGA-PG-------EYCSSGNAGCFSRAS-CVPLGLPGSWRNVPGWLVHPDGPLAIAPQYALRVAPWLWRL
HRAT-SLARVNAIADALHALLTVTLDKWRPLAARA--DAS-HL-IV-QRGYAFAYSTERAFAGD---ALG
RALREARGVRIEILTGA-AIRDYEPALS-ER--TRRLVVLPE-QGHCTDPLALSRALAERLRAGG-AQFI
SGAATRFECNDG------------HVRAVV---TD---RD------TVAT---DAVVLAAGAHSKPLAAA
L-GS-AVPLETERGYHVTLS-A--PSVM-------PRAPLMSGEGKFFATPMDSG-LRIAGTVELAGLDA
APN-FARADALLQGGKRLLPALRYSA-------------VERWMGHRPSLPDSMPVLGRSPRYA-NAFFA
FGHGHVGLTAAAPTGEIIADLVC-GRE----PY----M-N-VAPFAAERFEQGGRL--------------
-----NG

>a-proteobacteria|154
-MAT----------------------------------GRHVAIIGAGAVGVISAIEALR-EGHRVTLID
PGE-PG-GE----QAASYGNAGWLSSHS-VIPPAEPGVWKKVPGYLMDPLGPLAIRWSYLPKALPWLIKY
LLSGWTEARVEKTAFALRDLLRDAPLLHKKLAEEA--GVP-EL-IE-RNGVMHVFASRGNFDND----LG
WRLRKKVGVEWLELSAD-EMRQREPDLH-PR--YTFGVVVEE-AGRCRDPGAYVAALAQHALAIG-AKLM
RAKATGLKLDGN------------KLVAVL---TE---T------GEIPC---DAAVVAAGARSKQLTAS
V-GD-PLPLETERGYHVMIE-N--PEA-------GPRSSMMASDAKMVVNWTDRG-LRAAGTVEIAGLEA
TPN-WKRAEILRNHLFSMFPKLPK---D--IPAS----RIKTWFGHRPSMPDGRPCIGYARASR-DIVYA
FGHGHVGLVGSARTGRLVAQLLS-GKQ----PE----I-P-LAPFAPNRFL-------------------
-------

>a-proteobacteria|155
-MAE----------------------------------GRHVAIIGAGAIGVISAIEALR-EGHRVTLID
PGE-PG-GE----QAASYGNAGWLSSHS-VIPPAEPGVWTKVPGYLMDPLGPLAIRWSYLPKALPWLIKY
LLSGWTEARVEKTAFALRDLLKDAPLLHRKLAEEA--GVP-EL-VE-RNGVMHVFPSRGNFDND----LG
WRLRRKVGVEWLELNAD-EMRQREPDLH-PR--YTFGVVVEE-AGRCRDPGAYVAALAQHALAGG-AKLV
RAKATGLKLSGN------------KLVAVL---TD---T------GEIAC---DAAVVAAGARSKQLTAS
V-GD-SLPLETERGYHVMIE-N--PEV-------GPRSSMMASDAKMVANWTNKG-LRAAGTVEIAGLAA
APN-WKRAEILRDHLLSMFPKLPR---D--IPAS----RIKMWFGHRPSMPDGRPCIGYSRASR-DIVYA
FGHGHVGLVGSARTGRLVAQLLS-GKP----PE----I-P-LAPFSPDRFL-------------------
-------

>a-proteobacteria|156
-MAE----------------------------------ARHVAIIGAGAVGVISAIEALR-EGHRVTLID
AGE-PG-GE----QAASYGNAGWLSSHS-VIPPAEPGTWKKVPGYLMDPLGPLAIRWSYLGKALPWLIKY
LLSGWTAGRVEQTAFALRDLLKDAPLLHRKLAEEA--GVS-EL-IE-RNGVMHIFPSRGNFDND----LG
WRLRKKVGVAWMELSAD-EMRQREPDLH-PR--YTFGVVVEE-AGRCRDPGAYVAALAQHALARG-AKLV
HAKATGLKLSGN------------KLVAVL---TE---T------GEIPC---DAAVVAAGAHSKKLTAS
V-GD-PLPLETERGYHVMIE-N--PET-------GPRSSMMASDAKMVVNWTNKG-LRAAGTVEIAGLEA
APN-WKRAEILRNHLLSMFPKLPK---D--IPAS----RIKMWFGHRPSMPDGIPCIGYARASR-DIVYA
FGHGHVGLVGSARTGRLVAQLLS-GKQ----PE----I-P-LAPFSPNRFL-------------------
-------

>a-proteobacteria|157
-MRPNRGPEES-------------------------FVSKHVVIIGAGIVGAASALELLR-DGHRVTIVE
PGD-PG-GE----QAASYGNGTLLNPSS-VIPMATPGIWKKVPGYLLDPLGPLAIRWSYLPRLLPWLRRF
VAAGSTPAKLSTIAHALQPLLADAPALHRALAEEA--GVG-EL-IV-KQGVLFAYPDRAAFEAE---ALS
WRLRRENGTRWLELDED-ELRQREPTLS-RR--YKFALLVEE-NGQCRDPGAYVAALVRHAVASG-ATLR
RAGATGFRIENG------------QLRAVI---TT---D------GEVAA---DKSVIAAGAYSKQLAAA
A-GD-RVPLETERGYHVVIS-D--P-------GVEPRYPVMPSDGKMAFAMTPAG-LRTGGQVELAGLEA
APN-WKRAEVLLKFVREVYPGVPANL-----PPE----RLKLWMGHRPSMPDGLPCLGPASGSP-DILHA
FGHGHVGLTAGAATGKIVADLIS-GRP----PA----F-D-LTPYAARRF--------------------
------A

>a-proteobacteria|158
-MVE----------------------------------GRHVAIIGAGAVGVISAIEALR-EGHRVTLID
PGE-PG-GE----QAASYGNAGWLSSHS-VIPPAEPGIWKKVPGYLMDPLGPLAIRWSYLPKALPWLIKY
LLSGWTEARVEQTAFALRDLLKDAPLLHRKLAEEA--GVP-EL-VE-RNGVMHVFPSRGNFDND----LG
WRLRKKVGVAWMELSAD-EMRQREPDLH-PR--YTFGVVVEE-AGRCRDPGAYVAALAQHALASG-AKLV
RAKATGLKLSGD------------KLVAVM---TE---T------GEISC---DAAVVAAGAHSKRLTAS
V-GD-ALPLETERGYHVMIE-H--PET-------GPRSSMMAADAKMVVNWTDKG-LRAAGTVEIAGLQA
APN-WKRAEILRNHLLGMFPKLPK---D--MPAS----RIKTWFGHRPSMPDGRPCIGYSRASR-DIVYA
FGHGHVGLVGSARTGRLVAQLLS-SKQ----PE----I-P-LAPFSPNRFL-------------------
-------

>a-proteobacteria|159
-MANT--------------------------------GPRNVTVIGAGIVGTATANYMLR-EGHKVTLIE
RNE-PG-K------ATSFGNLGGISPGS-VVPVATPGMLKQIPKWLLDPEGPLFVRWYYLPQVMPWLVKF
LMAG-RRDRVYGISKALSALNGPTFEAYQPLLKAA--GVE-HL-FH-RTGQLFLYQSDESRKKD---ALG
IELRAMTGQRCDVLNKD-EIRQLEPALA-PV--FESAILMPD-HGHCKNPFGLVQALAQHFTRSG-GTYL
NREVRGFEMGPN------GP----T--KLR---TD---QG------DLPV---EDVIIAGGAWSNMLTKQ
L-GH-SVPLESHRGYHVTVE-D--PGIV-------PRIMCFPIEHKFAITPMEMG-LRIGGTVELAGLDA
EPN-YERARVLLRMGKRLIPGLKPD-------------KFTEWMGHRPCHPDSLPVIGASPKWK-NVFFA
FGHGHQGLLGASQTGKVLSELLS-GK----TLS----M-D-LTPFRVDRF--------------------
-------

>b-proteobacteria|160
-M----------------------------------ASQDHVVIIGAGIIGATSAYQCLQ-AGLRVTLVE
PEQ-PG-NE----QAASYGNAGWLSSHS-VLPPATPGAWKHVPKWLADPLGPLAIRWRYFPRALPWLRRY
LSAASNYTKIERTAVALRSLLAGAPAIHEEMADEA--GVS-HL-IV-RTGLLHVYLSKAHFLED---AKA
WEIRRKEGVEWKELDAE-ALAALEPDLD-RR--YTFGVLVPE-TGSCRNPGAYTAALIRYAQSRG-AQLI
RAHATGFRIEQG------------KLSAVL---TD---K------GEISC---DKAVIAIGARAKALARQ
A-GD-EVSLESERGYHAVLS-H--PEA-------GPRTPTMFADCKVIVTGMEQG-LRVAGQVEIADIDD
VPD-WRRAEILRQHLVKLYPKLPT---D--LSTD----RIKIWMGRRPSTPDGLPCIGLASGCA-DIIHA
YGHGHVGLVGSARTGRLVAQLAQ-GAQ----PE----I-S-LAPFSPQRFTH------------------
-----AP

>a-proteobacteria|161
-MPE----------------------------------GRHVAIIGAGAVGVISAIEALR-EGHRVTLID
PGE-PG-GE----QAASYGNAGWLSSHS-VIPPAEPGVWKKVPGYLMDPLGPLAIRWSYLPKALPWLIKY
LLSGWTEARVEKTAFALRDLLKDAPLLHRKLAEEA--GVP-EL-VE-RNGVMHVFPSRGNFDND----LG
WRLRKKVGVEWLELNAD-EIRQREPELH-PR--YTFGVVVEE-AGRCRDPGAYVAALANHALASG-VELV
RAKATGLKLNGN------------KLVAVV---TE---T------GEIPC---DAAVVAAGARSKQLTAS
V-GD-SLPLETERGYHVMIA-H--PES-------GPRSSIMASDAKMVVNWTDKG-LRAAGTVEIAGLEA
APN-WKRAEILRDHLFSMFPKLPK---D--IPAS----RIKTWFGHRPSMPDGRPCIGYARASR-DIVYA
FGHGHIGLVGSARTGRLVAQLLS-GKE----PE----I-P-LAPFAPNRFL-------------------
-------

>b-proteobacteria|162
-MAFSGVS--------------------------TAGDRPQITVVGAGIVGTACALQLQR-EGHQVTLLD
QAG-IG-E------GCSFGNAGCLSVAS-VVPMALPGMLKQVPKWLADPMGPLTVRWPYLPRALPWLLQW
VLAGNE-AQARATAQPLASLFSATFPGYRNLLDAA--QYD-GL-IR-QTGHLYVWRTLARSSGD---VLA
QSIRDTAGVRSQALSAG-EARELEPALA-AD--IQSGLLLPD-NGFTVNPERLVKTLAANFAAAG-GTFL
RRKVLDVEFGRS------DY---GGPTRLH---TD---C----GTLPV-----SKLVLCAGAWSMRLGAK
LTSI-RIPLDTERGYHATLR-T--PTVQ-------PSRPIMDCERKFIATPMEGG-LRIAGTVEIGGLDA
PPD-YRRARILMQQGQQLFPGLRFA-------------DDSQWMGHRPSLPDSLPVIDRSERYR-NVFFA
FGHGHLGMTGAPGTARLIADLVG-ER----TPL----I-D-ARPYGLQRFR-------------------
-------

>a-proteobacteria|163
-MAA----------------------------------GRHVAIIGAGAVGVISAIEALR-EGHRVTLID
PGE-PG-GE----QAASYGNAGWLSSHS-VIPPAEPGIWKKVPGYLMDPLGPLAIRWSYFPKALPWLIRY
LLSGWTEARVETTAFALRDLLKDAPLLHRKLAEEA--GGP-EL-IE-RNGVMHVFTSRGNFDND----LG
WQLRRKVGVEWLELSAD-EMRQREPDLH-PR--YTFGVVVEE-AGRCRDPGAYVAALANHAIAGG-AKHV
RAKAAGLKLNGN------------KLVAVL---TD---T------GEIAC---DAAVIAAGARSKQLTAS
I-GD-PLPLETERGYHVMIE-H--PES-------GPRSSMMASDAKMVVNWTNKG-LRAAGTVEIAGLQA
APN-WKRAEILRDHLIGMFPKLPK---D--IPAS----RIKTWFGHRPSMPDGRPCIGYARASR-DVVYA
FGHGHVGLVGSARTGRLVAQLVS-GKA----PE----I-P-LLPFAPERFL-------------------
-------

>a-proteobacteria|164
-MRPEASA------------------------------PPHVVVIGAGIIGAATALGALR-EGFRVTILE
PGE-PG-GE----QAASYGNGCWLSPMS-VIPPSSPGLWKKVPKFLADPLGPLAIRWSYFPKVLPWLARY
LWAGWTEAKVLRAAQALRPLLVGSPALHKQLAEQA--GVG-HL-IE-QRGLVYVYENRAQFESE---ALA
WRVRRQVGIEWLELDAD-EMRQREPELD-RR--YAFGALVEE-GGHCRDPGAYVAALVAHARAEG-AELR
REAATGFRLEDG------------RLRAVL---TG---SG------EVAC---DRAVICAGAHSKKLAAA
V-GS-RVPLETERGYHAMVA-D--A-------EVGPRMPMMPYDGKMSITWTDRG-LRCAGQVEIAGLEA
APN-WKRAEILRDHLLRSFPGLPRDL-----PAE----RVKLWMGHRPSMPDGLPCIGPSAATP-DVLLA
FGHGHTGLVAAPRTAAAVVDLLA-GRK----PA----L-P-VQPFRPERFA-------------------
-------

>a-proteobacteria|165
-MANESQPMF----------R-------SAGAARPANAPRHVGVIGAGIVGICCALYLQR-DGLRVTVID
RGP-PG-EG------TSKGNAAIIAGAS-CEPVAMPGIVWRVPGMLMDPLGPLAIRWSYLPQLAPWLLKF
VAAS-APSRVELISKALRALSLEAVPAFKTLMREA--GIM-DM-LR-EDGWLSVYRSDKSFAG--AQH-E
LELSRQNNVKMEILGQH-ELRQMEPTLA-PD--FKHGVLYPE-HAHTVNNFRLVQELARHFVNRG-GRVV
QEEVLGFRKGPD---GP---------THIL---TG---AG------EHAI---DAVVLAAGAWSKRLTKM
L-GH-RVPLDTERGYHVMLP-N--P-------AVMPRRPIHIGDYGFVATPLEHG-LRFAGTVELGGLDL
PPN-YDRARVLLERGRTVFPGL---------KEE----GKTEWMGFRPSVPDSVPVIS-GGHFD-NCFFA
YGHGHLGLTYGAITGRLIADLVA-NRA----TG----F-D-MGPYRVDRR--------------------
------W

>a-proteobacteria|166
-MTT--------------------------------ATSRHVAIIGAGAVGVVSAIEALR-DGHRVTLID
PGE-PG-GE----QAASYGNAGWLSSHS-VIPPSEPGVWKKVPGYLMDPLGPLAIRWSYLPKVLPWLVQY
LLSGWTEARVEKTAWALRDLLKDAPKLHKVLADEA--GVS-EL-IE-RNGVMHVYPSRAPFDGD----LG
WRIRKRVGIQWLELNAD-EMRQREPDLD-PR--YTFGVLVEE-AGRCRNPGGYVAALAAHAMAQG-AEIV
KAHAKGFRIDNG------------KLVSVI---TD---S------GEISC---DAAVIAAGARSKALAAS
I-GD-PLPLETERGYHVMIT-D--PGT-------GPRTSMMASDAKMVINWTDKG-LRAAGQVEFAGVDA
APN-WKRAEILRENLIGMFPKLPK---S--ISPD----RIKVWLGHRPSMPDGRPCIGHARATR-DIVYA
FGHGHVGLVGSARTGRLVAQLVS-GRD----PE----I-P-LAPFAPTRFL-------------------
-------

>a-proteobacteria|167
-MSSNTLP-----------------------------YTKNVHIIGAGIVGLCCALHLQR-DGWQVTLID
KVG-PG-ES------CSFGHAGVLSETS-ALPNAMPGVMVKVPKWLLDPEGPLYIRFRYLPKLLPWLLRF
LKAGTA-SESENTVRSLLALNAGTVEKYQTLVNGS--QVR-SL-IR-PSGYLNVYQNESSFKHA---SRG
WELLRRHGAQLRMLSGE-ELHELEPTLS-PS--YNRAVLIEN-QGYTTNPFRLAQVLSEQFSQTG-GIIL
RREVREVLLSAE------GNV------RLN---LD---LG------YVES---RKLVVAAGAWSHRFTAQ
L-GV-SIPLETERGYHVTIA-H--PEVL-------PSHVIMEAERKFVATPMEIG--RFAGTAELAGLEA
PPN-YERAEILLRLGKRMFPGISGT-------------EKTEWMGHRPSLPDSRPVIGKCPDAP-NILFA
FGHGHRGLIGAPMTGEIISDLMA-NR----PPK----I-D-ITPFRP--ERF------------------
-------

>g-proteobacteria|168
-MSSASVMN-QN----------------------VAEPARHIVVIGGGIVGACTALALLK-DGHRVTILE
PAE-LG-GE----QAASYGNGAFLSPAS-IIPMSMPGLWKKVPGFLLDPQGPFTIRWQYLLKLAPWLIRF
VKAGATPAKAARTAGILSTLLSDAPARHLALATAC--DVP-EL-IR-QDGLLYVYPDRDAFAQE---AFS
WQLRRDNGIQWWELDAD-ALHEFEPALS-HR--YTFGVLLES-GGHCLDPGAYVRGLVNSFTALG-GELI
QARAEGFNISNA------------RLQSVR---TD---KG------AVVC---DGAVISAGIHSKVLARS
V-GD-KVSLESERGYHVQIA-Q--P-------ASGPRIPVMPSDGKMANTMTLSG-LRASGQVELAGVDY
PPD-WKRADILLHHLLKTYPGLGDD-----PTQL----NISRWQGNRPSTPDGLPVIAKAKATP-DVVHA
FGHGHVGLASAPMTAEIVASLFA-GES----PP----I-D-ITPFAASRF--------------------
-------

>b-proteobacteria|169
-MSR------------------------------------HVVIIGAGVIGAMSAIHALR-DGHRVTILE
PET-PG-GE----QASSYGNAGWLSSHS-VIPPSTPGMWMKVPGYLLDPLGPLAIRWSYLPQALPWLLRY
LAEGATKERVTRTARALRTLLVESPVLHRAVAEQA--GVA-HL-IV-HEGVLHVYPSRADFDAE---ALN
WSVRREVGVRWQELSAA-ELHQREPALD-ER--YTFGVFVAE-AGHCRDPGAYVAALVAHACALG-ANLV
QGQAIGFRIEGG------------RLRAVR---TA---G------SEIAC---EAAVIAAGGRSKALAAA
A-GD-RVALEVERGYHVMIA-Q--PEGAP-------RTPMMAADCKAVATLTEGG-LRLAGQVEIAAFDA
APD-WRRADILRDQLLRMFPALPR---E--LAAS----RVRYWLGRRPSTPDGLPCIGAARACP-DIIHA
YGHGHVGMVAAARTGRLVGQLLS-GRT----PE----I-P-LEPFDPRRFG-------------------
-------

>a-proteobacteria|170
-M------------------------------------KGHVVVIGAGILGACTALELLK-AGFRVSIVE
PGP-PG-GE----QAASYGNGCWLSPMS-VIPPATPGLWKKVPGFLADPLGPLAIRWSYLPKVLPWLARY
LASGWTEARVLRTAVALRALLQGAPALHAALAEEA--GVG-HL-IE-RRGLMYIYPSRAEFEAE---AMA
WRIRRQVGVEWLEIGAD-ELRQREPELD-RR--YGFAALIEE-GGHCRDPGGYVAALVQLAEAQG-AQRV
QARAIGFRIEAG------------RLRSVL---TD---TG------EIAA---DRAVIAAGAHSKALAAA
V-GD-AVPLETERGYHAMVM-H--P-------ESGPRTPMMPSDGKMSVTMTDLG-LRCAGQVEIAGLEA
APN-WQRAAILRDHLLRSFPGLPRDL-----PPE----RVKFWMGHRPSMPDGLPCIGPARRTS-DVVHA
FGHGHVGLVSAPRSARLVAQMLL-AQP----ME----I-D-AKPYDPRRFG-------------------
-------

>b-proteobacteria|171
-MHSSGIS------------------------------NREVVVIGAGIIGAATALVLQR-QGFSVTLVD
KGP-PG-M------ECSYGNGGAISPDF-CVPASLPGMLKRVPRWLADPSGPLVIRWGRLPVVLPWMVRW
IRAGSI-DRVEAAATALRALHAPSLTAYARLLGPE---AA-GL-IE-TTGQIYVWKSERAGPTE---TLA
RALREKHGVQTQALDAA-QIRQLDPQLA-PG--FTKGLFFSD-NGHTVNPLRLVQTLVDLFQQIG-GRLR
RAEVLGLERQ---------A---KAVKFVC---CD--------DGVKLAA---DAVVIAAGMRSRELAAL
L-GD-SIPLEAERGYHVMLP-D--PHVR-------PAIKISNRDLMFGLTPMEHG-VRIAGTVEFAKPNA
PMD-EQRARALLANAKRMYPGLNTD-------------GATFWMGSRPSTPDSLPVIDRASTAP-NVIYA
FGHGHTGLTGAPMTAELTCQLLS-GA----RSA----I-D-ISPYRLSRF--------------------
-------

>a-proteobacteria|172
-MPK--------------------------------QESRHVAIIGAGAVGVISAIEALR-AGHSVTLID
PGE-PG-GT----QAASYGNAGWLSSHS-VIPPAEPGTWKKVPGYLMDPLGPLAIRWSYLPKALPWLVKY
LLSSRTEAQVEATARAMRDLLKDAPLLHRQLAEEA--GVG-EL-IE-RRGVMHVFPSRAPFDRD----LG
WRIRKRVGIEWLELDED-EMRQREPDLH-PR--YKFGVVVEE-AGRCRDPGAYVGALAAHAIANG-AERV
AAKATGLRLAGD------------RLVAVI---TE---S------GEIAC---DAAVVAAGARSRQLTAS
I-GD-PLPLETERGYHVMIE-N--PES-------GPRNSMMASDAKMVVNWTDKG-LRAAGTVEIAGLDA
APN-WKRAEILREHLFSMFPKLPR---D--IPPS----RIKTWFGHRPSMPDGRPCIGYARATR-DVVYA
FGHGHVGLVGSARTGRLVAQLLS-GKA----PE----I-P-LAPFAPSRFL-------------------
-------

>a-proteobacteria|173
-MAA----------------------------------SRHVAIIGAGAVGVISAIEALR-EGHRVTLID
PGE-PG-GE----QAASYGNAGWLSSHS-VIPPAEPGIWKKVPGYLMDPLGPLAIRWSYLPKALPWLIKY
LLSGWTPARVETTAFALRDLLKDAPLLHRKLAEEA--GVP-EL-IE-RNGVMHVFPSRSNFDND----LG
WRLRRKVGVEWLELSAD-EIRQREPDLH-SR--YTFGVVVEE-AGRCRDPGAYVAALANHAIAGG-AKHV
RAKATGLRLDGD------------KLVAVV---TE---T------GEIPC---DAAVVAAGARSKQLTAS
V-GD-VLPLETERGYHVMIE-N--PET-------GPRSSMMASDAKMVVNWTNKG-LRAAGTVEIAGLEA
APN-WKRAEILRDHLLGMFPKLPK---D--IPAS----RIKMWFGHRPSMPDGRPCIGHARASR-DIVYA
FGHGHVGLVGSARTGRLVAQLLS-GKP----PE----I-P-LLPFAPERFL-------------------
-------

>a-proteobacteria|174
-MSQ----------------------------------GRHVAIIGAGAIGVISAIEALR-EGHRVTLID
AGE-PG-GE----QAASYGNAGWLSSHS-VIPPAEPGVWKKVPFYLMDPLGPLAIRWSYLPKALPWLIKY
LLSGWTEARVEKTAFALRDLLKDAPLLHRKLAEEA--GVP-EL-VE-RNGVMHVFPSRGNFDND----LG
WRLRKKVGVEWMELNAD-EMRQHEPDLH-PR--YTFGVVVEE-AGRCRDPGAYVAALAQHALANG-AELV
HAKATGLKLSGN------------KLVAVL---TD---T------GEIPC---DAAVVAAGAHSKKLTAS
I-GD-PLPLETERGYHVMIE-N--PET-------GPRSSMMASDAKMVVNWTNKG-LRAAGTVEIAGLEA
APN-WKRAEILRNHLLGMFPKLPK---D--IPAS----RIKTWFGHRPSMPDGIPCIGHARASR-DIVYA
FGHGHIGLVSSARTGRLVAQLLS-GKA----PE----I-P-LAPFSPTRFL-------------------
-------

>Proteobacteriota|175
-MPRE------------------------------------ITVIGAGIVGLCCARWLQR-EGMRVTVLD
PVP----PG----ESCSFGNAGIISTGS-VEPMVTPGVLRKVAGWLVDPLGPLTIRWRHLPRLAPWLVRL
LAAS-RPGRVGRISDALHALNAPGLDAYRRLLGAG--DIA-RL-VR-DNGILFVYESEAALDDD---AGG
WEMRRARGIRVERIGRD-ALRQLEPALG-PT--FACAVLIED-SAHVVDPAGVVKTLAERFAADG-GGIE
RRRVTGFDLGPE------------GPRAVY---TD---AG-----PRD-A---GAVVIAAGAWSRTLAAK
L-GS-RVPLEAERGYHITLP-D--PGVA-------PSRPVGFIERGFIATPMAMG-LRLAGTVELASLDA
PPD-YRRARALLEHGRRLFPGLDGDGA-------------SEWMGCRPSLPDSLPVIGRAPGFS-NVYFA
FGHGHLGLTQGAVTGELIAALVA-GRP----PA----I-D-LAPYRADRF--------------------
-------

>a-proteobacteria|176
-MAT----------------------------------ARHVAIIGAGAVGVISAIETLR-EGHRVTLID
PGE-PG-GE----QAASYGNAGWLSSHS-VIPPAEPGIWKKVPGYLMDPLGPLAIRWSYLPKALPWLIKY
LLSGWTVARVEKTAFALRNLLKDAPLLHRKLAEEA--GVP-EL-IE-RNGVMHVFPSRGNFDND----LG
WRLRKRVGVEWLELNAD-EMRQREPDLH-PR--YTFGVVVEE-AGRCRDPGAYVAALANHALASG-AKFV
RARATGLRLNGN------------KLVAVI---TE---T------GEVAC---DAAVIAAGARSKQLTAS
V-GD-SLPLETERGYHVMIE-N--PES-------GPRSSMMASDAKMVVNWTNKG-LRAAGTVEIAGLEA
APS-WKRADILRDNLFSMFPKLPK---D--IPAS----RIKTWFGHRPSMPDGRPCIGYARASR-DVVYA
FGHGHVGLVGSARTGRLVAQLVS-GKQ----PE----I-P-LSPFAPDRFL-------------------
-------

>a-proteobacteria|177
-MQ-----------------------------------GTKVTVIGAGIVGVCSANYLLK-QGFEVEVID
PAL-PG-SE----DQCSYGNAGGICPGS-CIPNSMPGVLKNVPKWLMDPEGPLYVRLAYLPHALPWLLRF
LAAS-RKSRVEEIAAAMRSLHRYTFDCYEPLMKEA--GCE-EL-LQ-KRGQLFVYESEDGPAKG---AYG
LSLRRNHGVRVEILDAD-QIRQLEPALA-PI--FKSAVYLPE-QGQCPNPGRLVARLAEHAARQG-ARFI
RARVRGFETGPN------GA------SAVL---LE---GG---ERRP--V---DQVVLAAGAWSAELARQ
L-GD-RIPFETERGYHVMIG-G--AETG-------LRIQTISADRKFVASPMEEG-LRIAGNVEFSGLKM
PPN-FFRADALLRQARPMFRKPIEG--------E-----VKRWMGHRPGTPDSIPVIDRARHAP-NVIYA
FGHGHQGLIAGSVTGRVVAEMAA-GQ----KTL----I-D-LTPFKAGRF--------------------
-------

>a-proteobacteria|178
-MLA----------------------------------GRHVAIIGAGAIGVISAIEALR-EGHRVTLID
PGE-PG-GE----QAASYGNAGWLSSHS-VIPPAEPGIWRKVPGYLMDPLGPLAIRWSYLPKALPWLIKY
LLSGWTESRVERTAFALRDLLKDAPLLHRKLAEEA--GVP-EL-IE-RNGVMHVFPSRGNFDND----LG
WRLRRKVGVQWLELNAD-EMRQREPDLH-PR--YTFGVVVEE-AGRCRDPGAYVAALAQHAFASG-AKHV
RAKATGLKLSGN------------KLVAVI---TE---T------GEIAC---DAAVIAAGARSRQLTAS
V-GD-PLPLETERGYHVVIE-N--PES-------GPRSSMMASDAKMVVNWTNKG-LRAAGTVEIAGLEA
APN-WKRAEILRNHLLGMFPKLPK---D--IPAS----RIKTWFGHRPSMPDGRPCIGYARASR-DIVYA
FGHGHVGLVGSARTGRLVAQLVS-GKQ----PE----I-P-LAPFAPDRFL-------------------
-------

>b-proteobacteria|179
-MSAP-----------------------------------GITVIGAGIVGVAVASYLQR-DGHAVTLVD
RGP-PG-E------FTSMGNAGILSPGS-VVPVGMPGILKKVPQWLTDPAAPLSVKWGYLPQAAPWLWRF
IRSS-RRERVEQIADGLRPLLGQTFDAYRTLTQAA--GCT-DL-IN-QSGYMAVYETEAAFRAD---ALA
WQLRRARGVKVVDIDAA-QIRDHDPDLA-PI--YVRGVLLPE-QGHVANPLWLTQRLFNHFIAAG-GRYL
QREVTGFDLSDG------TV------RALS---TA---DG---PLAV------DRVVLAAGVFSASLAAQ
L-GT-QVPLESQRGYHVHFP-E--PGIA-------PRTPVMSGEYKFFVTPMADG-LRNAGTVEIAGLAA
PPT-QARIDALVRHTKRMYPGARLD--------D-----MRTWMGHRPCTPDSLPVIGRSRHFG-NVYFA
FGHGHTGLCGGAPTGRLLADLVA-GR----PPN----I-D-PAPYSPERF--------------------
-------

>a-proteobacteria|180
-M--------------------------------------NVAILGGGIVGACTALAAQR-AGFGVTLIE
PET-AG-GE----QAASYGNGCWLSPSS-VVPPAVPGLWKKLPKFLSDPLGPLAIRWRYLPKVAPWLVRY
LLAGWTEAKVMRTGHALRALVAGAPELHAALAEEA--GVG-HL-IE-RRGLLYIYPSRADFEAE---ALA
WRVRRETGVQWLEISED-ELRQREPDLD-RR--YTFGVLVEE-GGHCLNPGAYVAALIAQAEAQG-MRRV
AARATGFVIEGG------------RLQAVR---TD---QG------DVAA---ERAIICAGAHSRALARA
A-GD-DLPLETERGYHAVIA-G--A-------EVGPRTPMMPSDGKMSLTWTETG-LRVAGQVEIAGLEA
APN-WKRAEILRDHLLRSFPGLPREV-----PSG----RLRVWMGHRPSMPDGLPCLGPASASA-DILHG
FGHGHVGLVAAPRSAALLAAMLA-GAP----MP----F-P-AEPYSPHRF--------------------
------A

>a-proteobacteria|181
-MPT----------------------------------GRHIAIIGAGAVGVISAIEALR-EGHRVTLID
PGE-PG-GE----QAASYGNAGWLSSHS-VVPPAEPGIWRKVPGYLMDPLGPLAIRWSYLPKALPWLIKY
LLSGWTEARVEKTAFALRDLLKDAPLLHRKLAEEA--GVP-EL-IE-RNGVMHVFPSRGNFDDD----LG
WRLRKRVGVEWLELNAD-EMRQREPDLH-PR--YTFGIVVEE-AGRCRDPGAYVAALANHALASG-AKLV
RAKATGLKLNGN------------KLVAVL---TE---T------GEIAC---DAAVVAAGAHSRRLTAS
V-GD-PLPLETERGYHVMIE-N--PES-------GPRNSMMASDAKLVVNWTDKG-LRAAGTVEIAGLEA
EPN-WKRAEILRNNLFSMFPKLPK---D--IPAA----RIKTWFGHRPSMPDGRPCIGYARASR-DIVYA
FGHGHIGLVGSARTGRLVAQLLS-GKA----PE----I-S-LAPFAPNRFL-------------------
-------

>a-proteobacteria|182
-MTTSQSPA----------QPA---RTAP-GQRPAPGQAKRIVVIGAGIVGMSCATHLLR-DGHQVTVID
RLP-PG-E------GTSFGNAGMISPDT-FTPIAMPGMLRKVPKWLSDPMGPLAIRWSYLPQAMPWLVRW
IRAGRI-DRVERAAVALRALHGPAFATYRSLLGPD--GFN-DL-IR-QRGQLYLWRTDEPSETD---RIA
DRLRAEQGVRADPIGPD-EIRQMEPSLA-PG--FRRGLYLPD-NGSTANPHRLTVTLARNLQADG-GRVL
QANVTDIETG---------A---DGVRRVM---TD---A------GPVDA---DLVVLAAGAWSLRVAKR
F-GL-RVPLETERGYHVMLP-N--PGPV-------PNRPISHRSGSFSMTPMEHG-LRLAGTVEIAGLDA
APD-ERRAHILLEQARLALPTLNAE-------------GMQIWMGHRPSTPDSLPVIDQAPGVP-GLFLA
FGHGHTGLTGAPMTGRLLADLVA-GR----KPS----I-D-PAPYRAGRF--------------------
-------

>a-proteobacteria|183
-MRG-----DR------------------------GGAGRKVTVIGAGIVGVCSANYLLK-QGFEVEVID
PAL-PG-SE----DQCSYGNAGGICPGS-CIPNSMPGVWKNVPKWLMDPEGPLYVRLAYLPHALPWLLRF
LASS-RKSRVEEISAAMRALHHYTFECYEPLMKEA--GCE-EL-LQ-KRGQLFVYESADGPGKN---NYG
LELRRAHGVRVDILNAD-EIRQLEPALA-SI--FKSAVYLPE-QGQCPNPGRLVRKLAENAARQG-AEFI
QARVKDFELDGQ------EL------KAVV---LE---GG---ERRT--V---DQAVLAAGAWSADLARK
L-GN-RIPFETERGYHVMVK-G--ADTG-------LRIQTISADRKFVASPMEEG-LRIAGNVEFSGLQP
PPN-MFRADALLKQARPMFRKFREG--------E-----VKRWMGHRPGTPDSIPVIDRARRAR-NVIYA
FGHGHQGLIAGSVTGKLVAELAA-GL----PTT----V-D-LSPFRADRF--------------------
-------

>a-proteobacteria|184
-MQE----------------------------------SRHVAIIGAGAVGVISAIEALR-EGHRVTLID
ASE-PG-GE----QAASYGNAGWLSSHS-VIPPAEPGLWKKVPFYLMDPLGPLAIRWSYLPKALPWLIKY
LLSGWTEARVEKTAFALRDLLKDAPLLHRKLAEEA--GVP-EL-IE-RNGVMHVFPTRGNFDND----LG
WRLRRKVGVEWLELNAD-EMRQREPDLH-PR--YTFGVVVEE-AGRCRDPGAYVAALAQHALASG-AKLV
RAKATGLKLSGS------------KLVAVL---TD---T------GEIAC---DAAVVAAGARSKQLTAS
V-GD-SLPLETERGYHVMIE-N--PES-------GPRSSMMASDAKTVANWTNKG-LRAAGTVEIAGLEA
APN-WKRAEILRDHLLSMFPKLPK---D--ISAS----RIKTWFGHRPSMPDGRPCIGYARASR-DIIYA
FGHGHIGLVGSARTGRLVAQLVS-RTQ----PE----I-P-LEPFAPDRFL-------------------
-------

>a-proteobacteria|185
-MA------------------------------------KDVTVVGAGIIGICAASYLQR-AGFKVKVVD
ERP-PG-M------ATSYGNAGGLSSGS-FVPLSYPGILKQVPKWLLDKDGPLVVRPGYLLKALPWLLAF
LRAG-RPETYRRSAKALAALAQPLFENLMPLVKDA--NAS-HL-VK-RVGQLHLYSTREAFAAD---AGG
RQIRRELGSTLAELGED-EIRQMEPTLA-PI--FRHAVHFPD-HGHCTNPHGLVVALAETLRRNG-GEIV
EAKVETIEAGSD------RA------RAIV---TS---RG---RIDV------DELVVAAGAWSKPLAAS
L-GH-RVPLESQRGYHAMVA-E--PAVA-------PSRNLMWAEKKFLATPMDKG-VRFAGTVEIAGLDA
PPD-YHRADILLQFGRKMFPGLNGG--------E-----VSRWMGHRPCLPDSVPVIGRSPNAR-NVTFA
FGHGHIGLICASTTGKLVGEIVS-GA----EPS----I-D-LSPYRIDRF--------------------
----R--

>a-proteobacteria|186
-MSL------------------------------------HVVVIGAGIVGAATAVHLLR-EGHRVTILE
PDE-PG-RE----QAASYGNGAWISPAS-VVPMSTPGLWKKVPGYLLDSRGPLTIRLSALPRLSPWLVRF
LYAGAAVRRVEATARALSALLEDAPDRHAELAAEA--GIP-EL-IR-QSGLLYVYPDRAAFEAE---ALA
WRLRRDNGVRWIEFDAD-ELHRREPALH-RR--YKFGALVEA-GAHCTDPGSYVAALVHYALGKG-AAVV
RARATGFDIEGG------------RLRAVR---TD---SG------FIEC---DRAVVSAGIHSKALARI
A-GD-RVCLESERGYHVIIS-D--P-------EAAPRVPVMPSDGKMANTLTMQG-LRVSGQVELASVNA
APN-WKRAAVLLNHARRTYPGLPDH-----IPEE----RISRWMGHRPSTPDGLPVIGTASASR-DIVHA
FGHGHVGLASGPATASAVADILA-GRP----SR----L-P-LTAYAPARFRTW-----------------
PRAPEAP

>a-proteobacteria|187
-M-------------------------------------SHAVVIGAGIVGACTALELLK-AGQRVTLLE
PGP-PG-GE----QAASYGNGCWLSPMS-VIPPSMPGLWKKVPGFLADPLGPLAIRWSYFPRVLPWLVRY
LASGWTEARVLKTAQALRAMLVGAPALHAALAEEA--GVG-HL-IE-RRGLMYIYPSRAEFEAE---AMA
WRIRRQVGVQWLELSAD-ELRQREPELD-RR--YGFAALVEE-GGHCRDPGAYVAALVQLAEAQG-ARRV
TARATGFRIEAG------------RLRAVL---TD---QG------EVAA---DKAVIAAGAHSRVLAAA
A-GD-TVPLETERGYHAMIE-A--P-------EAGPRTPLMPSDGKMSVTMTDRG-LRCAGQVEIAGLAA
APD-WRRAEILRDHLLRSFPGLPRDL-----PAS----RVKLWMGHRPSMPDGLPCLGPARATG-DIIHA
FGHGHVGLVSAPRSARLVTQLLL-GQP----TE----L-D-AGPYDPRRFG-------------------
-------

>a-proteobacteria|188
-MSE----------------------------------GRHVAIIGAGAVGVISAIEALR-EGHRVTLID
AGE-PG-GE----QAASYGNAGWLSSHS-VIPPAEPGLWKKVPGYLMDPLGPLAIRWSYLPKALPWLIKY
LLSGWTEARVEKTAFALRDLLKDAPLLHKKLAEEA--GVP-EL-VE-RNGVMHVFPSRGNFDSN----LG
WRLRKKVGVEWLELNAD-EMRQREPDLH-PR--YTFGVVVEE-AGRCRDPGAYVAALAQHALASG-AKLV
HAKATGLKLSGN------------KLVAVL---TE---T------GEIAC---DAAVVAAGARSKQLTAS
V-GD-PLPLETERGYHVMIE-N--PES-------GPRSSMMASDVSMVVNWTDKG-LRAAGTVEIAGLEA
APN-WKRAEILRNNLFSMFPKLPK---D--ISDS----RIKTWFGHRPSMPDGLPCIGHARASR-DIVYA
FGHGHVGLVGSARTGRLVAQLLS-GKQ----PE----I-P-LAPFAPTRFL-------------------
-------

>b-proteobacteria|189
-M---------------------------------NDSRP-VVIIGGGLVGVCTAAYLQR-AGHAVVIVD
RRS-A---R----QAASLGNAGCINGSS-VVPIAMPGVLWQVPGWLMQPDGPLVLRWRYLPRMVPWLLRF
IAAS-QPERVAAQARALRALLGPALDAYQPLLDEA--EAN-DL-VT-RRGYLIAYSTQSGMRGD---EGG
MALRRENGVQIETLDAT-ALRELEPTLS-HD--FVGARYIGE-TGHTLDPGALLARLTAHVVARG-GRVV
DAAAVAIETNDA------------HAVAVH---TD---RG------REAA---STVVVAAGAWSAPFARQ
L-GD-RIVFDTERGYHVEIP-T--PAE-------MPSRPVMWAEGKLFATPMNGR-LRGAGTVELAGLQA
PPN-WRRADLLLSQLHKMFPGAAPGV-K-STTSV----DGARWQGFRPSTPDSLPVLGAASKVP-NAFYA
FGHGHVGLTAAASTGRTIAALVS-GER----PA----I-D-LAPFSIGRF--------------------
------R

>a-proteobacteria|190
-MSQ----------------------------------GRHIAIIGAGAVGVISAIEALR-EGYRVTLID
PGE-PG-GE----QAASYGNAGWLSSHS-VIPPAEPGIWKKVPGYLMDPLGPLAIRWSYLPKALPWLIKY
LLSGWTEVRVEKTAVALRDLLKDAPLLHRKLAEEA--GVS-EL-IE-RNGVMHVFPSRANFDGD----LG
WRIRKRVGVEWLELSAD-EMRQREPDLH-PR--YTFGVVVEE-AGRCRDPGAYVAALANHALASG-AKLV
RARATGLKLNGS------------KLVAVL---TE---T------GEIAC---DAAVVAAGARSKLLTAS
V-GD-PLPLETERGYHVMIE-H--PEV-------GPRSSMMASDAKMVVNWTNKG-LRAAGTVEIAGLDA
EPN-WKRAEILRDHLFSMFPKLPK---D--IPAS----RIKMWFGHRPSMPDGRPCIGYARASR-DVVYA
FGHGHVGLVGSARTGRLVAQLVS-GKT----PE----I-P-LEPFAPTRFL-------------------
-------

>a-proteobacteria|191
-MPE----------------------------------GRHVAIIGAGAVGVISAIEALR-EGHGVTLID
AGV-PG-GE----QAASYGNAGWLSSHS-VIPPAEPGVWKKVPGYLLDPLGPLAIRWSYLPKALPWLIKY
LLSGWTAARVEKTAFALRDLLKDAPLLHRKLAEEA--GVP-EL-IE-RNGVMHVFPSRGNFDND----LG
WRLRRKVGVEWLELNAD-EMRQREPDLD-PR--YSFGVVVEE-AGRCRDPGAYVAALAQHALASG-AKLV
HARATGLKLNGN------------KLVAVL---TE---T------GEIAC---DAAVVAAGAHSKRLTAS
V-GD-PLPLETERGYHVMIE-N--PET-------GPRSSMMASDAKMVVNWTNKG-LRAAGTVEIAGLEA
APN-WKRAEILRGHLLSMFPKLPR---D--IPPS----RIKTWFGHRPSMPDGRPCIGYARCSR-DIVYA
FGHGHVGLVGSARTGRLVAQLLS-GKQ----PE----I-P-LAPFAPTRFL-------------------
-------

>a-proteobacteria|192
-MTT----------------------------------GRHVAIIGAGAVGVISAIEALR-EGHRVTLID
PGE-PG-GE----QAASYGNAGWLSSHS-VIPPAEPGIWKKVPGYLMDPLGPLAIRWSYLPRALPWLIKY
LRSGWTEARVETTAFALRDLLKDAPLLHRKLADEA--GVP-EL-IE-RNGVMHVFPSRGNFDND----LG
WRLRKKVGVEWLELSAD-EMRQREPDLH-PR--YTFGVVVEE-AGRCRDPGAYVAALANHALASG-AKFV
RAKATGLKLSGN------------QLVAVV---TE---T------GEIAC---DAAVIAAGARSKQLTAS
I-GD-PLPLETERGYHVMIE-N--PES-------GPRSSMMASDAKMVVNWTNKG-LRAAGTVEIAGLEA
APN-WKRAEILRNHLVSMFPKLPK---D--IPTS----RVKTWFGHRPSMPDGRPCIGYARASR-DVVYA
FGHGHVGLVGSARTGRLVAQLVS-GKP----PE----I-P-LAPFAPDRFL-------------------
-------

>b-proteobacteria|193
-M---------------------------------HSLQPRTIVIGGGLVGMCTALQLQQ-QGRAVTVVD
PRS-L---K----QAASLGNAGCVNGSS-IVPVAMPGVVWQVPGWLRDPDGPLVMRWSRLPGMTPWLLRF
LASS-RPARVAAQARALRSLLAPALEAYRPLLARA--RAT-DL-LR-ERGHTVLYSTDAGWRGD---AAG
MRLRADNGVAIEELDAG-QLREAMPALS-DR--FVRGRRIAE-TGHFVDPGELLRRFCEHFVSHG-GSFV
DAPAERVEVRDG------------RAVAVV---TR---FG------SLPA---LDVVVSAGAWSAKLARS
L-GD-RVLLDTERGYHVEVP-G--AEH-------LLAAPVMWAEAKMFATPMAGR-LRAAGTVELAGLQA
PPT-WRRAALLLEQLKRMFP-ALDAQ-L-GLDTP----GVGKWLGFRPSTPDSLPVISRASRVP-NVLYG
FGHGHVGLTGAAATARVLADLAS-GTQ----PA----L-D-LKPFSIQRF--------------------
-------

>g-proteobacteria|194
-M----------------------------TSNISDTSRK-VTVIGAGIVGISCALHLQQ-RGYDITIID
RLP-PG-EA------TSFGNAGVIATGA-VVPVATPGIIKKVPSMLLDPLGPLSIRWSYLPRLMPWLRSF
VRNSSP-QKVEKISDALSQLLSASVEEHQLLTAGT--GAE-KW-VR-PAPYTYIYKDEQSFDKD---AYV
WKLRSDRGVKTQILRGG-EVQEYEPALS-SH--YKLAVQLHD-HGYILDPSQLIKTLAQHFQTAG-GKLL
RTKVRDFEIGPN-------GP--E---RLL---TD---TS------PLEV---DVLVIAAGAWSAELATK
L-GS-TIPLESERGYHITID-N--SGVS-------LRGPIMSAAEKVVATPMTPG-LRLAGLVEFGGLSA
PPN-YKRTRTLLKHAKRLFSGVNTA-------------EFTEWMGHRPSLPDSLPVVAKSPVYP-SVYYA
FGHQHVGMTSGPKTGRLIAALVA-GE----SPN----I-D-LAPFKADRF--------------------
-------

>a-proteobacteria|195
-MAA----------------------------------GRHVAIIGAGAVGVISAIEALR-EGHRVTLID
PGE-PG-GE----QAASYGNAGWLSSHS-VIPPAEPGIWKKVPGYLMDPLGPLAIRWSYLPKALPWLVKY
LLSGWTEARVEKTAFALRDLLRDAPLLHRKLAEEA--GVS-EL-IE-RNGVMHVFPSRVNFDND----LG
WRLRKKVGVEWMELNAD-EMRQREPDLH-PR--YTFGVVVEE-AGRCRDPGAYVAALANHAIASG-VTHV
RAKATGLRLNGD------------KLVAVL---TE---T------GEIAC---DAAVVAAGARSKQLTAS
V-GD-PLPLETERGYHVMIE-N--PES-------GPRSSMMACDAKMVVNWTNKG-LRAAGTVEIAGLEA
APN-WKRAEILRNHLISMFPRLPK---D--IPPS----RIKTWFGHRPSMPDGRPCIGYARASR-DIVYA
FGHGHVGLVGSARTGRLVAQLLS-GKA----PE----I-P-LAPFAPDRFL-------------------
-------

>a-proteobacteria|196
-MPT----------------------------------GRHVAIIGAGAIGVVSAIEALR-EGHRVTLID
PGE-PG-GE----QAASYGNAGWLSSHS-VIPPAEPGIWKKVPGYLLDPLGPLAIRWSYLPKALPWLIKY
LLSGWTEARVEKTAFALRDLLKDAPLLHRKLAEEA--GVP-EL-IE-RNGVMHVFPTRGNFDDD----LG
WRLRRKVGVEWLELNAD-EMRQREPELH-PR--YTFGVVVEE-AGRCRDPGAYVAALAAHAIANG-AKHV
RARAIGLKLSGN------------ELVAVL---TE---T------GEIAC---DAAVVAAGARSKLLTAS
V-GD-PLPLETERGYHVVIE-N--PES-------GPRNSMMASDAKMVVNWTDKG-LRAAGTVEIAGLEA
APN-WKRAEILRSHLLSMFPKLPK---D--IPAA----RIKTWFGHRPSMPDGRPCIGYARASR-DIVYA
FGHGHVGLVGSARTGRLVAQLIS-GKQ----PE----I-P-LAPFAPTRFL-------------------
-------

>b-proteobacteria|197
-M-------------------------------------RNITIIGAGIVGIATACYLRR-DGHAVTVVD
QRP-PG-E------YCSFGNAGILSPGS-IVPQSMPGVLRKVPKYLLDPLGPLTVRWSYLPRATPWLLRF
LASA-ERSRVEKTADALLPLTGKTFDAYDPLVRHA--GVS-DL-IR-KTGYVVVYERDESYRGD---AFA
WQLRRDRGVEIEELDAA-GIQRRVPSLA-KI--YERGLYLPE-QGYVANPERLTKALAAQFERDG-GSIL
RREVRDIKLAPH------GP------QALE---TD---AG---PLPV------ETLVVCAGAHSGELAAK
L-GE-KVPIEAERGYHVMYS-D--PRIE-------LPLPVSSAEGKFFVTPMEMG-VRIAGQAEFAGIYA
APD-YRRADVLAKHMQRMFPDVSMA--------D-----TTQWMGRRPSMPDSMPVIGPSAKAP-NVYYA
FGHGHIGLCGGAPTGRVIADLIA-GR----PPA----F-D-VSPFRIERFS-------------------
-------

>a-proteobacteria|198
-MSA----------------------------------GRHVAIIGAGAVGVISAIEALR-EGHRVTLID
PGE-PG-GE----QAASYGNAGWLSSHS-VIPPAEPGIWKKVPGYLMDPLGPLAIRWSYLPKALPWLIKY
LLSGWTEARVERTAFALRDLLKDAPLLHRKLAEEA--GVP-EL-IE-RNGVMHVFTSRGNFDSD----LG
WRLRKKVGVEWLELSAD-EMRQGEPDLH-PR--YTFGVVVEE-AGRCRDPGAYVAALANHALASG-AKLV
RAKATGLKLNGN------------KLVAVV---TE---N------GEIAC---DAAVIAAGARSRHLTAS
I-GD-SLPLETERGYHVMIE-N--PES-------GPRSSMMASDAKMVVNWTDKG-LRAAGTVEIAGLEA
APN-WKRAEILRDNLFGMFPKLPR---D--IPAS----RIKTWFGHRPSMPDGRPCIGYARASR-DVVYA
FGHGHVGLVGSARTGRLVAQLLS-GKP----PE----I-P-LLPFAPERFL-------------------
-------

>a-proteobacteria|199
-MSATGV------------SA---------------AGGRHVAIIGAGAIGVISAIELLR-DGHRVTIID
PGT-PG-GE----QAASYGNAGWLSSHS-VIPPAEPGVWKKLPKFLMDPLGPLAIRWSYLPRALPWLARY
LWSGWTEAKVEETARALRNLLRDAPLLHKALAAEA--GLS-AL-IE-HQGLMHIYPSRADFEAD---KLA
WGIRKRVGIEWLELSED-EMRQREPELH-RR--YKFGVLVEE-AGRCRDPGAYVAGLARYAGELG-AAFV
SARATGLKLEGG------------RVKAVV---TG---D------GEIAC---DAVVVAAGARSKPLCAS
I-GD-RLPLETERGYHVMIE-D--AGT-------GPRTPVMASDTKMVASRMNKG-LRGAGQVEIAGLDA
APD-WRRADILRDHLISMFPNLPK---D--LPPE----KIRVWLGHRPSMPDGRPCIGHARASR-DVVYA
FGHGHVGLVSSARTGRLVAQLIA-ARE----PE----I-P-LGAFDPKRFL-------------------
-------

>a-proteobacteria|200
-MPAG--------------------------------SSRHVVIIGSGAVGTVSAIECLR-AAHRVTVVD
PGQ-PG-GE----HASSYGNAGWLSSHS-VIPPAEPGMWKKVPSFLLDPLGPLSIRWTYLPVILPWLIRF
LLEARSAAQVEQTAEALRTLLVDAPKFHASLAAEA--GVA-GL-IE-RRGVLHVYPDRAAFEDD---ARS
WAIRRKVGVAWLELSAE-ELRQREPDLH-PR--YTFGLVVEE-AGHCRDPGNYVAALARLACERG-ARYV
ATRATGFRHAQG------------RLTAVT---TE---Q------GDIAC---DCAVVAAGARSRALAAS
L-GD-PLPLESERGYHVMIP-D--AEV-------GPRTPVMASDAKMIANFMDGG-LRAAGQVEFAGLAA
APN-WKRADILRDHLISMFPKLAG---S--VPAD----SPRVWLGHRPSMPDGRPCIGPARKTA-DVIYA
FGHGHVGLVGSARTGRIVAQLVS-RAA----PE----I-P-LSPFDPRRFL-------------------
-------

>a-proteobacteria|201
-MT------------------------------------RSVTVIGAGIVGMCTASYLQR-AGLKVAVLD
PVE-PG-G------SCSFGNAGGLSPGS-CVPASMPGILKQVPKWLTDPTAPLVLRWRYAPRALPWLWRF
VMAS-RPETVERSADAISALTAPVFENYAPLIAEA--GAE-GL-IR-RNGQIYVYESEAAFLKD---ARG
WDIRRRRSAKFEVMSAD-DIRKAEPALA-PI--FQKGVRLPT-HGYCVDPYGLVQALAAAFRKNG-GEIL
PHRVLDIEMDGN------QP------RTLV---TD---AG---RRPV------ETLIIAAGAWSGQLARK
L-GH-KVPLETQRGYHAMVA-D--PAKT-------PNATIMWAERKFLATPMAGG-MRFAGTVEIAGLNA
PPD-YSRADQLLAFGREMFPGLGGG--------T-----VTRWMGHRPSLPDSVAVIGPSPRVS-NVFFA
FGHGHVGLSCASTTGRLVSELVV-GS----KPC----V-D-PRPYRIDRF--------------------
-------

>a-proteobacteria|202
-MS------------------------------------KHVVVIGAGIEGACSAVELLR-AGHRVTIVE
PGE-PG-GE----QAASFGNAGWFSSMS-VIPPSEPGLWRKVPGFLRDPLGPLAIRWQYFPRVLPWLTRY
LLAGWTEEKILRTAQALRPLLKDSPVLHGALAKEA--GVP-EL-IE-HKGLLNVYFSRAGFEAD---AMG
WRIRKQVGITWKEVEGD-ALREMEPDLD-PA--YTFAVLVEE-AGRCLNPGRYVAALVAHAQRQG-ATLR
KAAATGFKVEAR------------KLKGVV---LE---GD-----TLLEC---DAAVLCCGAHSRPLAAR
A-GD-YVPLETERGYHVMFH-G--AQQ-------GPRHSASLAGAKMVVNHMEDG-LRAAGQVEIAGLHA
APN-WKRAEILRDHLQRCFPGLPN---P--FPAD----RVTTWIGHRPSTPDGKPALGYASATR-DIVHA
FGHGHVGLVAGARTGRIVAQLVS-GQE----PE----I-P-IQPFSPARFH-------------------
-------

>a-proteobacteria|203
-MHV--------------------------------------VVIGAGIIGAATALGALR-EGYRVTILE
PGE-PG-GE----QAASYGNGCWLSPMS-VIPPSSPGLWKKVPKFLADPLGPLAIRWSYFPKVLPWLARY
LWAGWTEAKVEATARALRPLLVGSPALHKDLAEQA--GVG-AL-IE-QRGLVYIYENRQQFEAE---ALA
WRVRKKVGIEWLELGAD-EMRQREPELD-RR--YTFGALVEE-GGHCRDPGGYVAALVALARSEG-AELR
REKATGFRIEGG------------RLKAVL---TQ---GG------EVAC---DRAVISAGAYSKHLAAA
A-GS-KVPLETERGYHAMVA-D--A-------EVGPRTPMMPYDGKMSITWTDRG-LRCAGQVEIAGLEA
APN-WKRAEILRDHLLRSFPGLPRDL-----PAS----RVRMWMGHRPSMPDGLPCIGPAGASP-DVLCA
FGHGHVGLVAAPRTATAVVDLLA-GRS----PA----L-A-IEPFRPSRFG-------------------
-------

>a-proteobacteria|204
-MPE--------------------------------SARRHVAIIGAGAVGVISAIEAQR-CGHRVTLID
PGE-PG-GQ----QAASYGNAGWLSSHS-VIPPAEPGTWKKVPGYLMDPLGPLAIRWSYLPKALPWLVKY
LLSSWTEAQVEATARAMRDLLKDAPLLHRQLAEEA--GVP-EL-IE-RRGVMHVFPSRAPFDKD----LG
WRIRKRVGIEWLELNED-EMRQREPDLH-PR--YKFGVVVEE-AGRCRDPGAYVTALAAHAIANG-AGRV
AAKATGLKLSGD------------RLVAVV---TE---S------GEIAC---DAAVVAAGARSKQLTAS
I-GD-PLPLETERGYHVMIE-S--PES-------GPRNSMMASDAKMVVNWTDKG-LRAAGTVEIAGLEA
EPN-WRRAEILREHLFSMFPKLPR---D--IPPS----RIKTWFGHRPSMPDGRPCIGHSRATR-DVVYA
FGHGHVGLVGSARTGRLVAQLLS-GQT----PE----I-P-LAPFAPSRFL-------------------
-------

>b-proteobacteria|205
-MNADGVR-----------------------------SARPIVVIGAGIVGVCCAAYLRR-DGHDVLLLD
REG-PA-A------GTSQGNAGALSPGS-CVPLAMPGVFGKIPGWLMDAEGPLTIRPRYFPRALPWLLRF
TLSA-RPARVAKIADALRALHRPVFDCYEPLVTAA--GCA-DL-IR-RTGTLAVYRSEKALASS---ESD
WSIRRERGGELRAVSGA-ELREIEPALA-PA--YTHGMFIPD-HGYTANPQRMVQALAGRFVADG-GRLE
IGAVRAL-EGAG------ES------IAVR---ME---DG---RAID--A---DRVVVAAGAWSGRVLAS
L-GI-RLPLETQRGYQVTIA-D--AGVA-------PRLPVVVSEGKFYATPMEGG-LRVAGTVEFAGLEA
PPE-YRRARRLLEQVRELYPGIRTE--------R-----HTQWMGHRPCLPDSLPVIGARHGHP-RVLLA
FGHGHNGMTSGPVTGRLVADLVA-GR----KPF----I-D-CSAYSPDRF--------------------
-------

>b-proteobacteria|206
-MNAPG----------------------------------HVVIIGAGVVGAATAVQALN-AGWRVTLVE
PGE-PG-GP----QAASYGNSGWLSSHS-ILPPAAPGAWKQVPRWLKDPLGPLAIRWGYLPRALPWLVRY
LAAARSWPRVERTAQALRTLLAGAPALHQALARQA--GVP-QL-IE-QRGLLHAYLSEQQFRAD---HRA
WNIRRQEGIRWQELDAQ-ALRALEPDLH-PR--YTFGVLVPE-TGHCRNPGAYVAALVRLAQSLG-ADLR
RTRATGFDIRGG------------RLCAVR---TA---D------GDIAC---DKAVIAAGVRSRALARQ
A-GD-AVPLAAERGYHAVVS-Q--PEA-------GARTSTMFADCKVVAHTMEDG-LRVAGQVEIAAIDA
APD-WRRAHILRDLLVSIYPALPA---A--LPET----RVDYWQGARPSMPDGLPCIGPASGSA-DIVHA
FGHGHTGLVGSARTGELVVQLLQ-GQP----PS----I-A-LAPFDPRRFR-------------------
-------

>g-proteobacteria|208
-MTLALQWEDS-----GSRSETLQ-EHSELTSCKKKENRQQVTIIGAGIVGVATAVHLQR-AGYDVTIVD
KEP-PG-EG------VSLGNAGIIACCS-VVPVPTPGIWKKAPGMLLDPMGPLSLKWSYLPSLLPWLMAY
LRNSSA-ERVEVIASGLHSLLSDALREHQALAHGT--KAE-QL-IK-PSPWMYLYRNEAAYHKD---AFA
WDLRRRHGAKISHLKHG-EVQDMEPAIS-PN--YTFAAVMQD-HAFVRDPLRLVQLYAEEFVRIG-GKIL
QREVVDVEIGDN-------GP--K---RVY---TA---EG------QIEV---QRLVIAAGAWSSKLAAR
L-SS-PVPLEAERGYHVVLT-N--SGVN-------TKHPIMSATGKFIATPMAMG-LRLAGLIEFAGLEA
PPN-YKRARTLLKHAQNLFPGVQTE-------------EYTEWMGRRPALPDSLPVIGRSPHFE-NVYYA
FGHQHVGLTGGPKTGRLIAEIIQ-NK----PPS----I-D-MAPFSINRFAT------------------
-------

>b-proteobacteria|210
-MT------------------------------------KKITIIGAGIVGVATASYLKR-DGQDVTVVD
MRP-PG-E------YCSFGNAGILSPGS-CVPLATPGIHWKVPGYLADPMGPLTIRWGYLPKAAPWLLRF
LAAS-NPKRVEGIADALRPLLRQTFDAYEPLVQHA--GVT-DL-IR-RTGYVVTYEKRASYVGD---SLA
WKLRRDRGVIVEELVDA-GIKALVPQLT-GH--YEVGLYLPE-QGFVANPERLTKALAAQFQRDG-GVVL
QRKVLDIEVGPD------GP------RALI---TS---EG---RMPV------ETLVICAGSHSNEFTSK
L-GD-RVPLEAERGYHVTYS-D--PGYT-------LPMPVFMPEHKFFITPMEMG-LRIAGQTEFAGIDA
EPN-YARADILDKHMRRVFPKISPA--------D-----ATKWMGRRPSMPDSLPVIGRATRFA-NVYYA
FGHGHVGLCSGAPTGRIVADLVA-GR----QPN----V-D-VTPYRPDRF--------------------
-------

>b-proteobacteria|211
-M--------------------------------------RVVVIGNGIVGVCTAAWLQR-DGHDVTFVD
PRG-PG-E------ACSFGNAGSLSPSA-CLPVGMPGMWKKVPGWLKDPLGPLTIRWSYLPTVMPWLLRF
LRHS-RPAEVVRIATAMRNLLAPIFENYDPLLERA--NAR-HL-VR-RTGCLYVYSGREAARQW---QWG
MDLRRNLGVDMRDVGQE-ELESLEPDLK-GR--FRFGILAPE-NGSTLDPSELVKALHAQCERDG-ARSV
RASVKAFERHRD------------VVRGVR---TD---AG---EVIE--C---DAVVVAAGAWSGGLVRD
L-GL-RVPLESQRGYHVTVN-S--SNLS-------LRHTVMAVEYNIMVNPMAKG-LRLAGSVEFAGLAA
PPD-YRRAHVLLKRGREMFPHLDTS--------R-----YTEWMGHRPCLPDSMPVIGRAPRLQ-NVWLG
FGHGHVGMCGGATTGRELANLIA-GR----PTG----V-D-LAPFAPDRF--------------------
-------

>a-proteobacteria|213
-MTQ----------------------------------GRHVAIIGAGAIGVISAIEALR-EGHRVTLID
AGE-PG-GE----QAASYGNAGWLSSHS-VIPPAEPGVWKKVPGYLMDPLGPLAIRWSYLPKALPWLIEY
LLSGWTEARVETTAFALRDLLRDAPLLHRKLAEEA--GVP-EL-VE-RNGVMHVFPSRGNFDND----LG
WRLREKVGVRWMELSAD-EMRQREPDLH-PR--YTFGVVVEE-AGRCRDPGAYVAALAQHALAKG-AKLV
RTKATGLKLNGN------------KLVAVL---TE---A------GEIAC---DAAVVAAGAHSKKLTAS
V-GD-PLPLETERGYHVMIE-N--PES-------GPRSSMMASDAKMVVNWTNKG-LRAAGTVEIAGLAA
APN-WKRAEILRDHLVSMFPKLPR---D--IPPS----RVKTWFGHRPSMPDGRPCIGYARASG-DIVYA
FGHGHIGLVGSARTGRLVAQLLS-GKQ----PE----I-P-LAPFSPSRFL-------------------
-------

>a-proteobacteria|214
-MPE----------------------------------GRHVAIIGAGAIGVISAIEALR-EGHRVTLID
PAE-PG-GE----QAASYGNAGWLSSHS-VIPPAEPGIWKKVPGYLLDPLGPLAIRWSYLPKALPWLVKY
LLSGWTEARVEKTAFALRDLLKDAPLLHRKLAEEA--GVP-EL-VE-RNGVMHVFPSRGNFDND----LG
WRLRKKVGVEWLELNAD-EMRQREPDLH-PR--YTFGVVVEE-AGRCRDPGAYVAALAQHAIASG-ARLV
HAHATGLKLSGN------------NLVAVL---TD---R------GEIPC---DAAVVAAGAHSKRLTAS
V-GD-SLPLETERGYHVMIE-N--PES-------GPRSSMMASDAKMVVNWTDKG-LRAAGTVEIAGLEA
APN-WKRAEILRANLFSMFPRLPK---D--IPTS----RIKTWFGHRPSMPDGRPCIGYARASR-DIVYA
FGHGHVGLVGSARTGRLVAQLLS-GKQ----PE----I-P-LEPFAPTRFL-------------------
-------

>a-proteobacteria|215
-MSA---------------------------------TGRHVAIIGAGAVGVISAIEALR-AGHRVTLID
PGA-PG-GE----QAASYGNAGWLSSHS-VIPPAEPGTWKKVPGYLLDPLGPLAIRWSYLPKALPWLVKY
LLASWTEPQVEATARALRDLLKDAPLLHKQLAEEA--GVP-EL-IE-RRGVMHVFPSRAPFDGD----LG
WRIRKRVGIEWLELDED-EMRQREPDLH-PR--YKFGVVVEE-AGRCRDPGSYVAALAAHAVANG-AERV
AAKAIGLKLQGN------------KLTAVI---TE---S------GEIAC---DAAVVAAGARSKQLTAS
I-GD-PLPLETERGYHVMIE-N--PEC-------GPRNSMMASDAKMVVNWTDKG-LRAAGTVEIAGLDA
EPN-WKRAEILRNNLLSMFPKLPK---N--IPAS----RIKTWFGHRPSMPDGRPCIGYARATN-DVVYA
FGHGHIGLVGSARTGRLVAQLLS-GKT----PE----I-P-LAPFAPSRFL-------------------
-------

>a-proteobacteria|216
-MSK----------------------------------GRHVAIIGAGAVGVISAIEALR-EGHRVTLID
AGE-PG-GE----QAASYGNAGWLSSHS-VIPPAEPGVWKKVPFYLMDPLGPLAIRWSYLPKALPWLIRY
LLSGWTEARVEKTAFALRDLLKDAPLLHRKLAEEA--GVP-EL-VE-RNGVMHVFPSRGNFDND----LG
WRLRRKVGVEWMELNAD-EIRQREPDLH-PR--YTFGVVVEE-AGRCRDPGAYVAALAQHALASG-AQLV
RAKATGLKLSGN------------KLVAVI---TE---T------GEIPC---DAAVIAAGAHSKRLTAS
I-GD-PLPLETERGYHVMIE-N--PES-------GPRSSMMASDAKMVVNWTDKG-LRAAGTVEIAGLEA
EPN-WKRAEILRDNLLGMFPKLPT---D--IPSS----RIKTWFGHRPSMPDGRPCIGYARASR-DIVYA
FGHGHIGLVGSARTGRLVAQLLS-GKP----PE----I-P-LAPFAPDRFL-------------------
-------

>a-proteobacteria|217
-MTG---------------------------------AGRHVAIIGAGAVGVISAIEALR-EGHRVTLID
PGE-PG-GE----QAASYGNAGWLSSHS-VIPPAEPGTWKKVPGYLMDPMGPLAIRWSYLPKALPWLIKY
LLSSWTEAQVEATARALRDLLKDAPSLHKQLADEA--GVP-EL-IE-RRGVMHVYPSRAPFDRD----LG
WRIRKRVGIEWLELDED-EMRQREPDLD-PR--YKFGVVVEE-AGRCRDPGSYVAALAAHAIANG-AVRV
TAKATGLGLDGN------------KLVAVI---TD---S------GEIAC---DAAVVAAGARSKQLSAS
I-GD-PLPLETERGYHVMIE-N--PES-------GPRNSMMASDAKMVVNWTDKG-LRAAGTVEIAGLDA
APN-WKRAEILRDNLLSMFPKLPK---D--IPAS----RIKTWFGHRPSMPDGRPCIGYARATR-DVVYA
FGHGHVGLVGSARTGRLVAQLLS-GKP----SE----I-P-LQPFAPSRFL-------------------
-------

>b-proteobacteria|218
-M---------------------------------SDSRP-VVVIGGGLVGVCTAAYLQR-AGHAVTLVD
RQS-T---R----QAASLGNAGCINGSS-VVPIAMPGVLWQVPGWLMQPDGPLVLRWGYLPRMVPWLMRF
IAAS-RPARVAQQARALRALLGPALDAYQPLLDDA--NAN-DL-VT-RRGYLIAYSSENGMAGD---EGG
MALRRDNGVQIETLDAG-ALREFEPTLS-ND--FIGARYISE-TGHTSDPGALVARLTAQVVARG-GRLV
DAAATAIETNGA------------QAVAVH---TD---KG------REAA---SAVVVAAGAWSAPFVRQ
L-GD-SIVFDTERGYHVEIP-T--PHE-------MPSRPVMWAEGKLFATPMNGR-LRGAGTVELAGLQA
PPN-WRRADLLLGQLHKMFPGAVPGV-K-STQSV----DGARWQGFRPSTPDSLPVLGAASKVP-NAFYA
FGHGHVGLTAAASTGRTIAGLVS-GER----PS----I-D-LSPFSIGRF--------------------
------R

>a-proteobacteria|219
-MTAV-----------------------------------RVVVIGAGIVGAACALEALR-DGHHVTLLD
PAP-PG-GE----QAASYGNGCWLSTSS-VVPMTAPGLWRRVPAWLADPLGPLAIRPSYLPRALPWLWRF
LRAGATEARVHAIGAALRPLLVDAPSRHLALATQA--GVA-HL-IR-RDGLLYVFPSRQDFLAE---RLA
WEVRRAQGVRWIELDAD-ALRQSEPALD-RR--YRFGVLVEE-GAHCLDPGGYVAALVAYAEAQG-ARRV
TARANGFARDGR------------RLRAVR---A----DG-----RDIPC---DRAVIAAGAWSKLLARD
V-GD-RIPLETERGYHATIA-D--P-------GIALRHAIMPSDAPMSNTLMNAG-LRLAGQVEFAGLRA
APN-WRRAAILRDHALRIYPGLPRDL-----AAE----RVTFWMGHRPSLPDGLPCIGPARDCP-DVIHA
FGHGHIGLASGAITGRLVADLLA-DRP----PV----I-D-PAPYLPARFSPAVSAFAHSGRAGDGAGT-
RVSGNAR

>g-proteobacteria|220
-MSSASGMK-QH----------------------TATTPRHIVVIGGGIVGACTALALLK-DGHRVTILE
PND-PG-GE----HAASYGNGAFISPAS-IIPMSMPGLWKKVPGFLLDPLGPFTIRWQYLLKLAPWLIRF
VKAGATPAKAARTAGILSTLLSDAPARHLALATAC--GVP-EL-IR-QDGLLYVYPDRDAFLLE---AFS
WQLRRDNGIQWWELDAD-ALHEFEPALS-RR--YTFGVLLES-GGHCLDPGAYVRGLVDSFMSQG-GELI
QVRAEGFNISNA------------RLQSVV---TD---KG------SVVC---DGAVITAGIHSKALAKG
V-GD-RVSLESERGYHVQIA-Q--P-------ASGPRIPVMPSDGKMANTMTSSG-LRASGQVELAGVGY
PPD-WKRADILLHHLLKTYPELGDD-----PSQL----NISRWQGNRPSTPDGLPVITKAKATP-DVVHA
FGHGHVGLASAPMTAEIVASLFA-GES----TP----I-D-ITPFSASRF--------------------
-------

>a-proteobacteria|221
-MSKV--------------------------------GEKHTVVIGGGIVGACTALELIR-AGQKVTIVD
LGE-PG-GR----QAASYGHGCWISPAS-VVPMSLPGLWKQVPSYLMNPKGPLVIRWRHFPTLLPWLVRF
LLAGASVRKVESTAQALSWLLRDSPERHQVLSEKL--GMP-DL-IR-RDGLLYAYPDRRAFERE---ALA
WHLRRITGLRWRELDRT-ALALREPGLD-EH--YSFGILAED-GAHCIDPGAYVARIAKAALADG-AQLV
RARVSEFVFEDD------------RLSGVR---TD---QG-----T-IAC---SRAVVAAGAWSKALARC
A-GD-RIPLESERGYHGVVS-L--E-------RGGPRHPVMPSDGKMANTPTTQG-LRLSGQVELASIDA
PPN-WRRVDILLEHARKTYPALAKL-----KD-I----EIDRWMGHRPSTPDGLPVIGRSSRSP-DVFYA
FGHGHVGFASGPITGSIVAQQIT-GND----QP----F-N-IRPYSPRRFRLGRYE--------------
------P

>b-proteobacteria|222
-M---------------------------------NDSRP-VVVIGGGLVGVCTAAYLQR-AGLPVVIVD
RQS-A---R----QAASLGNAGCINGSS-VVPIAMPGVLWQVPGWLLQPDGPLVLRWSYLPRMVPWLTRF
VAAS-QPARVSAQARALRALLGPALDAYQPLLDDA--DAN-DL-VT-RRGYLIAYSSESGMQGD---EGG
MALRRENGVQIETLDGA-ALRDFEPTLS-SD--FVGARYISE-TGHTLDPGALLARLTAQVVARG-GRIV
DTAATAIETNGA------------QVVAVH---TA---AG------REEA---RAVVVAAGAWSAPFVRQ
L-GD-SIVFDTERGYHVEIP-A--PAE-------MPTRPVMWAEGKLFATPMNGR-LRGAGTVELAGLQA
PPN-WCRADLLLRQLHKMFPGAVAGE-K-STQSV----DGARWQGFRPSTPDSLPVLGAASKVP-NAFYA
FGHGHVGLTAAASTGRTVAALVA-GER----PM----L-D-LSPFSIGRF--------------------
------R

>a-proteobacteria|223
-MSQ----------------------------------SRHVAIIGAGAVGVISAIEALR-EGHRVTLID
PGE-PG-GE----QAASYGNAGWLSSHS-VIPPAEPGVWKKVPFYLIDPLGPLAIRWSYLPKALPWLIKY
LLSGWTEARVEKTAFALRDLLKDAPLLHRKLAEEA--GVP-EL-IE-RNGVMHVFPSRGNFDGD----LG
WRLRKRVGVKWLELDAN-EMRQREPDLH-PR--YTFGVVVEE-AGRCRDPGAYVAALANHALASG-VKLV
RARATGFKLSGD------------KLVAVL---TE---T------GEIPC---DAAVVAAGARSKQLTAS
V-GD-PLPLETERGYHVMIE-N--PES-------GPRSSIMASDAKMVVNWTDKG-LRAAGTVEIAGLEA
EPN-WKRAEILRDHLFSMFPKLPR---D--VPAS----RIKTWFGHRPSMPDGRPCIGYARASR-DIVYA
FGHGHIGLVGSARTGRLVAQLLS-GKA----PE----I-P-LAPFAPDRFL-------------------
-------

>a-proteobacteria|224
-MPA----------------------------------GRHVAIIGAGAVGVISAIEALR-EGHRVTLID
PGE-PG-GE----QAASYGNAGWLSSHS-VIPPAEPGVWKKVPFYLMDPLGPLAIRWSYLPKALPWLIKY
LLSGWTEARVEKTAFALRDLLKDAPLLHRKLAEEA--GVP-EL-VE-RNGVMHIFPSRGNFDND----LG
WRLRRKVGVEWMELNAD-EMRQREPDLH-PR--YTFGVVVEE-AGRCRDPGAYVAALAQHALASG-AKLV
RAKATGLKLSGS------------KLVAVL---TD---T------GEIAC---DAAVVAAGARSKQLTAS
V-GD-ALPLETERGYHVMIA-N--PEI-------GPRSSMMASDAKMVVNWTNKG-LRAAGTVEIAGLEA
APN-WKRAEILRDNLFSMFPKLPK---D--IPPS----RIKTWFGHRPSMPDGLPCIGYARASR-DIVYA
FGHGHVGLVGSARTGRLVAQLVS-RTQ----PE----I-S-VEPFTPDRFV-------------------
-------

>b-proteobacteria|225
-M---------------------------------NDSRP-VVVVGGGLVGVCTAAYLQR-AGHAVVIVD
RQS-A---R----QAASLGNAGCINGSS-VVPIAMPGVLWQVPGWLMQPDGPLVLRWSYLPRMVPWLMRF
VAAS-QPARVSAQARALRALLGPALDAYQPLLDDA--QAN-DL-VT-RRGYLIAYSSERGMRGD---EGG
MALRRENGVHIETLDAA-ALREFEPTLS-HE--FVGARYIGE-TGHTLDPGALLARLTAQVIARG-GRVV
DASATAIETNGA------------HAVAVH---SD---AG------REAA---GAVVVAAGAWSAPFARQ
L-GD-SIVFDTERGYHVEIA-S--PQT-------MPSRPVMWAEGKLFATPMNGR-LRGAGTVELAGLQA
PPN-WRRADLLLDQLHKMFPGAVAGA-K-PSQSV----DGARWQGFRPSTPDSLPVVGAASKVP-NAFYA
FGHGHVGLTAAASTGRTIAALVS-GER----PD----I-D-LSPFSIGRF--------------------
------R

>b-proteobacteria|226
-MS------------------------------------KKITIVGAGIVGIATACYLRR-EGHEVTVVT
MHP-PG-E------YCSFGNAGMLNNGG-CVPQAVPGVLWKVPGYLTDPLGPLVVRWSYFAKGMPWMLRF
LASA-TASQAERASIALYSLIRDTVPSYEELVKWA--GTP-DL-VR-RSGYLVAYESEKSYQGD---ALA
WKLRRERGVRTELLDAA-GIRKLVPQLA-PG--YVRGVHVLE-QGYVANPGRLVKSLAAQFQRDG-GTLL
ERQVLDIETVEG------GV------VALL---TS---AG---RMPV------ETLVVCAGVHSGELTAM
L-GE-AVPIEAERGYHVTYS-D--PGLQ-------LPLPVHVSDAKVFVTPMEMG-VRVAGQAEFSGIYA
EPD-YQRADVLETHMKRMFPQVRTT--------D-----ATRWMGRRPSMPDSLPVIGPSAKQK-NVFYA
FGHGHLGLCAGASTGRLVADLVG-GR----RPA----I-D-LTPFRINRF--------------------
-------

>b-proteobacteria|227
-M--------------------------------SDNTLP-IAVLGGGIIGLCTAVNLLR-DGHRVLVID
RGD-A---Q----AAASYGNAGCLNGSS-IVPNSSPDVMRRVPRWLFDSEGPLVLRAGYLPFMLPWLLRF
AASG-RREAIEKQAVALRALLGSSLDETLALARET--GLS-PL-IR-PVGHTVAYTTSEGFRAD---GVA
MSLRERNGVHVEVLDRH-ALRARDPHLS-DQ--FVAGRYIAE-TGHVGDPGAFLAGLRHHITSQG-GRFV
DTEIKTLETDGS------------AVTSVV---TA---SG------AMPV---KCVVIALGAWSKTLAQR
L-GD-KVLLDTERGYHIEVP-E--APV-------APSTPTLWSEAKMFVTPMDGR-VRCAGTVEFAGLAR
GPD-WRRCDLLARQLGRMYPGIGAHL-Q-HRPVA----PERRWLGFRPSTPDSLPVLGRASRMA-NAYYA
FGHGHVGLTAGAASGRIVADLVA-GRT----TS----I-D-LEPFSIARF--------------------
------A

>b-proteobacteria|228
-MGTLD-------------------------------NDRRVFVVGGGIIGTSCALRLQR-GGYQVTLLE
KAG-IG-E------GCSFGNAGCISPAS-IVPMAMPGMLRSVPKWLMDPQGPLTVKWAYLPKAAPWLLRW
IRNGNR-ATAIKSSQALHDLHRDVFDGYRALLGPE--QFD-DL-IR-PVGHLYLWRQEPQGLGD---VLG
RELRDRQGIRSVMLRGG-EIQEAEPQLN-SG--FAVGMLLPD-NGYTVNSERLVKALAANFTAAG-GVLS
RRNVLGFKDG---------S---LGPEALY---TD---C----GSIAVGG---AKLVIAAGAWSVRLADK
LFGH-SISLETERGYHVMLR-S--PSIQ-------PRRPIMDCSRKFIATPMEHG-LRVAGTVEIGGLDA
PPD-YRRAEALVSHAHALLRNLEFE-------------EKSVWMGFRPSTSDSLPVIDQSKKFP-NVYAA
FGHGHLGMTGGPGTARLLGEIVA-GK----PAT----I-D-RSPFRIDRF--------------------
-------

>a-proteobacteria|229
-M--------------------------------------NVAVIGAGIVGVASAIELLR-DGHRVTIIE
PGQ-PG-GE----QAASYGNAGGFNPSS-VVPMSLPGTWRKVPGWLRDPFGPLTVRWAYMPQLAPWLLRF
LRAGSTLERVEATARALRALIADAPERHRRLAQEA--GVP-EL-IE-RRGTLYVYPSRADFEAE---ALA
WRLRRDNGVRWLELDAD-ELRQREPSLD-RR--YQFGVLDEE-GGHCTDPGAYVAALAAHAQSLG-AVLC
PGRVARFRVEAG------------RLRAVI---LE---DG-----GEVGC---DAAVIAAGARSRALARL
A-GD-RVSLETERGYHAVIA-D--P-------PFALRHFIMSGDGKMGLNSTRSG-LRAAGQVELAGLQA
APD-WRRAQVLRDWLLRTFSALPRDL-----PAE----RVKVWMGHRPSTPDGLPVIGRASGCP-DVIQA
FGHGHIGMMSGPMTGRLVADLVS-GHS----PV----I-D-PAPYAPKRFH-------------------
-------

>a-proteobacteria|230
-M--------------------------------------HVAVIGAGIVGAVSAVELQR-DGHDVTIIE
PGE-PG-GE----QAASYGNGCWLSPSS-VIPMSGPGLWRKVPGWLADPLGPLAIRWSYFPRALPWLLRF
LRAGSTWDKVRRTAPAMRALVVGCPEKHLALAEEA--GVA-HL-IQ-RGGLLYPYPSRADFEAE---QET
WAIRREQGIAWTELDEN-ELRQREPELD-RR--YRFAVHVHE-GGHCIDPGAYVAALVNLVIARG-GTLV
RAKVESLEIEDG------------TLHGVQ---TS---A------GPVPC---ERAVIAAGAWSKVLAAQ
A-GD-DVPLETERGYHALIL-G--A-------ETGPRTPMIPSDGKMSNVRTPQG-LRIAGQVEIAGLEA
APN-WKRAEVLRDYALATWPSLPRDL-----KPE----QVKVWMGHRPSMPDSLPVIGPASGCA-DVVHA
FGHGHIGLAAGATTGRLVADIVS-GTP----PV----I-D-PAPYSPARFR-------------------
-------

>b-proteobacteria|231
-MTVARSFSPDG----G-R--------------------RHVVVIGAGAVGSATAIEALR-AGLRVTVVE
PGE-PG-GP----QATSYGNAGWLSSHS-VVPPALPGAWRKVPGWLADPLGPLALRWRYLPRALPWLLRY
LASGWTEARVQRTADALRKLLADAPALHAQLAAEA--GVP-QL-IE-RRGLLHAYRSRAEFDGD---ALG
WRVRQRVGVQWEEWPED-ELRRREPDLA-AR--YTLGIFVPE-AGHCRNPGAYVAALAQRALDAG-AERV
AARATGFRIEGR------------RLRAVR---TE---A------GEIAC---DGAAICAGARSGPLAAA
A-GS-PVPLESERGYHVVVE-D--ATA-------GPRTPTMVADGKLIAHWMDGG-LRAAGQVEIAGLEA
APD-WRRAEILHEHLQSMFPSLAR-PAP--GA-P----SVKHWLGHRPSLPDGLPCIGPSGGSA-DIVLA
FGHGHVGLCGSARTGRLAAQLLA-GVA----AE----I-P-LAPFDPGRFKS------------------
-------

>Proteobacteriota|232
-MTSP---------------------------------GSPVTVIGAGIVGLCCARWLQR-DGHAVTVID
PVS----PG----ESCSFGNAGILSKYS-VVPLVMPGTLAKVPGWLLDPLGPLVVRWRYLPRAMPWLLRL
LAAS-RASRIPAIADALGALTLPSIDAYGELLGPA--DFA-DL-IR-LDGVINAYESVADLEAD---AAA
WALRRDRGARFERFDGE-ALRELEPALN-PA--IPCAIYVPD-TGHTANPLRLVKTLAERFLGDG-GEIV
ENRVARVECGPR------------GPRALH---LD---GG-----ARHPV---EALVVAAGAWSHRISGP
L-GS-KPPLEAERGYHVTIA-G--SGIT-------LKRPVSLAGRGFYATSMEAG-LRIAGTVEIGGLDA
PPD-YRRARVLLDHGRFLFPGLRDGA-------------VSQWMGCRPSLPDSLPVIGRSPHFE-RLYYA
FGHGHLGLTEGAITGKLIAELIA-GKP----TS----I-D-IDPYRIDRF--------------------
-------

>a-proteobacteria|233
-MAQ--------------------------------PAGRHVAIIGAGAVGVISAIEALR-EGHRVTLID
PGE-PG-GT----QAASYGNAGWLSSHS-VIPPAEPGTWKKVPGYLMDPLGPLAIRWSYLPKALPWLVRY
LLSSWTEAQVEATARAMRDLLKDAPLLHKQLAEEA--GVP-EL-IE-RRGVMHVFPARAPFDRD----LG
WRIRKRVGIEWLELNED-EMRQREPDLD-PR--YKFGVVVEE-AGRCRDPGAYVAALASHAIANG-AVRV
AAKATGLRLQDD------------KLIAVA---TE---S------GEIAC---DAAVVAAGARSKQLTAS
I-GD-PLPLETERGYHVMIE-N--PES-------GPRNSMMASDAKMVVNWTDKG-LRAAGTVEIAGLDA
EPN-WKRAEILRDNLLSMFPKLPR---N--IPAS----RIKTWFGHRPSMPDGRPCIGYARATR-DVVYA
FGHGHVGLVGSARTGRLVAQLLS-GKQ----PE----I-P-LAPFAPSRFL-------------------
-------

>a-proteobacteria|234
-MTN-AG--AC---------------------------DRRVTVIGAGIVGMACASYLQR-DGRDVVVVD
PVP-PG-E------SCSFGNAGGISPGA-VVPLSMPGMLSQVPKWLLDPMGPLTVRPAYLPRLVPWLVRF
QRAG-SAQRVERISIALRALHRETFECYDPLVKAA--QIE-DL-IR-RVGQLYVYRSEASYRKD---APA
LALRRTRGVRFEELDGD-QIRQLEPALA-PI--FERAVFFPD-HGHCRNPLRLVQMLAEQFVRAG-GTIL
RRKVTGFEIGPD------GP------TRLR---TD---GG---ELDV------STVVVAAGAWSHRLAAQ
I-GS-KVPLETQRGYHVTVA-E--PGID-------PGLNVMWAEQKFVATPMEIG-MRFAGTAEFAGLDA
PPN-YRRARMLLEQAKKMYPGLDTE--------Q-----VSEWMGHRPCLPDTLPVIGRSPHFS-AVHYA
FGHGHTGLTGASMTGRIIADLVA-GR----APP----I-D-IAPFRIERF--------------------
-------

>a-proteobacteria|235
-MPAR--------------------------------TGRHVVVIGSGAVGTVSAIECLR-AGHRVTVVD
PGQ-PG-GE----QASSYGNAGWLSSHS-VIPPAEPGMWRKVPSFLLDPLGPLAIRWAYLPRVLPWLIRF
LLAARTTARIERTARAMRTLLVDAPRLHAGLAAEA--GVP-EL-IE-RRGVLHVYPDRAAFDGE---ARA
WAIRRAVGVAWLELSAD-ELRQREPDLH-PR--YTFGVVVEE-AGHCRDPGTYVAALSRLARERG-ATFV
TTRATGFRLDGT------------RLAAVT---TD---Q------GEIAC---DGAVVAAGARSRALTAS
L-GD-PLPLESERGYHVMLT-D--AAL-------GPRTPMMASDAKMIVNVMNGG-VRAAGQVEFAGLAA
APN-WKRAEILRDHLIAMFPRLAG---T--VGAN----SQRVWLGHRPSMPDGRPCIGPARRTS-DVIYA
FGHGHVGLVGSARTGRLVAQLVS-GAT----PE----I-P-LDPFEPGRFL-------------------
-------

>b-proteobacteria|236
-MK-------------------------------------KITIIGAGIVGIATAAYLRR-DGHEVTVVD
KLP-PG-E------YTSSGNAGILSPGS-CVPIAMPGILGKVPGYLSDPVGPLKVRWSYFPQALPWLFRF
VTST-RLSRIESAADALSSLLSQTFDAHRPLAQNA--GCS-DM-IR-QTGYIVVYDTDEAYRKD---ALA
WKLRRDRGVVCNAIDAA-EIHWLVPALA-RN--YARGVHLPE-QGYVTNPERLTKTLARQFQKDG-GTIL
QREVLDIEIGAQ------GP------TALV---TD---AG---RMEV------ETLVLCAGVHSGKFSAK
L-GD-AVPLEAERGYHVTFS-D--PELE-------LPMPVASAQNKLFVTPMEMG-TRIAGQSEFAGIDA
APD-YGRADVLVQHMKRMFPQVREA--------E-----STRWMGRRPSMPDSKPVIGRATKYA-NTYYA
FGHGHVGLVGSAPTGRIIADLIG-GR----TPN----I-D-ISPFRVDRF--------------------
-------

>Proteobacteriota|237
-MTSP---------------------------------GSPVTVIGAGIVGLCCARWLQR-DGHAVTVID
PVS----PG----ESCSFGNAGIISKYS-VVPLAMPGVFAKIPGWLLNPRGPLVVRWAYLPRAAPWLLRL
LAAS-QPSRIPAIADALGALNFPTVDAYRELLGPT--DFA-DL-IR-LDGVIHAYESVAELEAD---SEG
WALRKERGARFERFDGE-ALRELEPALN-PA--IPCAIFMPD-TSHSINPLRLAKTVAECFAGDG-GTII
EKRVTRIECDAQ------------GPRRLH---LD---GG-----SSHGV---EALVIAAGAWSHRLAAQ
L-GS-RPPLEAERGYHVTIT-D--PEVV-------PKRPVFLTNRGLCATPMEMG-LRIAGTVEFGGVDA
PPD-YRRARVLHDHGRFLFPGLRNGDA-----GR----DVSLWMGCRPSLPDSLPVIGRSPHYE-KLYYA
FGHGHLGLTEGAITGKLIAELVA-GKP----TS----I-D-IDPYRIDRF--------------------
-------

>b-proteobacteria|238
-MTVARSFSPGG----G-R--------------------RHVVVIGAGAVGSATAIEALR-AGLRVTVLE
PNE-PG-GP----QATSYGNAGWLSSHS-VVPPALPGAWRKVPGWLADPLGPLALRWRYLPRALPWLLRY
LASGWTEARVQRTADALRTLLVDAPALHAQLAAEA--GVP-QL-IE-RRGLLHAYRSRAEFDGD---ALG
WRVRRRVGIQWNEWSED-ELRRREPDLD-AR--YTLGIFVPE-AGHCRNPGAYVAALARHALDAG-AERI
TARATGFLVDGG------------RLRAVR---TE---A------GDIAC---DGAAICAGARSGPLAAA
A-GS-AVPLESERGYHVVIE-D--AAA-------GPRTPTMVADGKLIAHWMDGG-LRAAGQVEIAGLEA
APD-WRRAGILHRHLQSMFPALA----A--GA-S----PAKHWLGHRPSLPDGLPCIGPAAASA-DIVLA
FGHGHVGLCGSARTGRLAAQLLA-GVA----AE----I-P-LAPFDPGRFKP------------------
-------

>a-proteobacteria|239
---------------------------------------MHVVVIGAGIVGAATAVELLR-DGHRVTIVE
PGD-PG-GE----QAASYGNGCWLSPSS-VLPVSAPGLWKKLPRWLADPLGPLAVRWSYLPKAAPWLLRF
LGAGSSMAKVRKLATALQPLVHRAPDLHKQLAEEA--GVG-EL-IH-KTGLLYIFPTRADYEAQ---AES
WQVRRDNGIRWIELNQD-ELRQREPSLD-RR--YTFGLFIEE-GGHCTDPGGYVAALVRHAQAQG-ADLI
RAKALGFDIAGG------------RLRAVR---S----SA-----GAIAC---DKAVIAAGAWSRDLARQ
V-GD-RVQLETERGYHAMIT-N--P-------ESFPRYPIMPSDGMMANTMTVHG-LRVAGQVEIAGLDA
VPN-WKRAEILRDYALRTYPGLPRNL-----PPE----RVKVWMGHRPSTPDSLPCIGAASGCA-DVVHC
YGHGHIGLAAGALSGRLAADLVG-CRT----PV----I-D-PAPYNPARFN-------------------
-------

>a-proteobacteria|240
-MQVVPGG------------------------------GPHLVVIGAGIVGAATALAALR-EGFRVTILE
PGE-PG-GE----QAASYGNGCWLSPMS-VIPPSSPGLWKKVPKFLADPLGPLAIRWSYLPRVLPWLARY
LWAGWTEEKVEATARALRPLLVDAPALHKELAEEA--GVG-HL-IE-RRGLAYIYENRAQFESE---AMA
WRIRKKVGIEWLELGAD-EMRQREPDLD-RR--YTFAALVEE-GGHCRDPGAYVAALVAQARAEG-AELR
RQAATGFRIEGG------------RLIAVE---TE---QG------EVAC---DKAVICAGAYSKRLAAA
A-GS-RVPLETERGYHAMVA-D--P-------GVGPRTPLMPYDGKMSVTWTDKG-LRCAGQVEIAGLEA
APN-WKRAEILRDHLLRSFPGLPRNL-----PAD----RVKVWMGHRPSMPDGLPCIGPSGASP-DVLLA
FGHGHVGLVAAPRTARLVMALLA-GRR----PE----I-A-VEPFRPARFS-------------------
-------

>b-proteobacteria|241
-MKK-------------------------------------ITIIGAGVVGMATASCLRR-DGHDITVVD
MRP-PG-E------YCSSGNAGILSPGS-CVPFGLPGNLKKVLQWLLDPLGPLAIRPGYFLRALPWLLRF
QAAS-RMERVNPIADALRALLRQTLDAWGPLAQWA--GVP-DL-IR-RTGYLVVYESEQGFRGD---ALG
WKIRRDRGVVCEDLDAA-RIREFEPVLR-GI--YAHGVFLPE-QGFVANPLRLTQALAAQFRQDG-GRIL
QRKVLDLEIGAG------GP------SALL---TD---AG---RLPI------ETLVVCAGVHSSEFSTR
L-GS-RVPLESQRGYHVHFE-N--PTVT-------LRRPVLSGEGKFFATPMEMG-LRVAGTVEFAGTEA
VPD-YARADALKVQAARMLPGLAGS--------N-----VTQWMGHRPCMPDSLPVIGPSPRFA-NVYFA
FGHGHVGLCGGAPTARIIADLVA-GR----TPN----I-D-IAPYRADRF--------------------
-------

>Proteobacteriota|242
-MSAP-----------------------------------GITVIGAGIVGVAVASYLQR-DGHAVTLVD
RGP-PG-E------FTSMGNAGILSPGS-VVPVGMPGILRKVPQWLTDPAAPLSVKWGYLPQVAPWLWRF
IRSS-RRERVEEIADALRPLLGQTFEAYRTLTHAA--GCT-DL-IN-QSGYIAVYETEAAYRAD---ALA
WQLRRDRGVKVVELDAA-QIREHDPDLA-PI--YVRGVLLPE-QGHVANPLWLTRRLFDYFIASG-GDYL
QRDVTGLQVSDG------RV------DALA---TT---GG---TLPV------DRVVLAAGVFSARLAAR
L-GT-HVPLESQRGYHVHFP-E--PGIS-------PRTPVMSGEFKFFTTPMADG-LRNAGTVEIAGLDA
PPT-QARIDALVRHTKRMYPGAHLD--------G-----MSTWMGHRPCTPDSLPVIGRARQFG-NVYFA
FGHGHTGLCGGAPTGRLIADLVA-GR----PPY----I-D-PAPYSPERF--------------------
-------

>a-proteobacteria|243
-MT-------------------------------------RSAVIGAGILGACTALELLR-AGHQVTIIE
PGP-PG-GE----QAASYGNGCWLSPMS-VIPPAVPGLWRKVPGFLADPLGPLAIRWGYFPKVLPWLVRY
LASGWTEARVLKTAQALRSLLQGSPALHAALAEAA--GVG-HL-IE-RRGLMYIYPSRAEYEAE---AMA
WRIRRQVGIDWIELSAD-ELRQREPELD-RR--YGFAALVEE-GGHCRDPGAYVGALVALAEAEG-AQRV
EARATGFRIEAG------------RLRAVR---TE---AG------EVAA---DRAVIAAGAHSRPLAAA
V-GD-AVPLETERGYHAMIE-G--A-------EAGPRTPLMPSDGKMSVTMTARG-LRCAGQVEIAGIEA
VPN-WKRAEILRDHLLRSFPGLPRDL-----PAE----RVKFWMGHRPSMPDGLPCLGPSRATS-DVVHA
FGHGHVGLVAAPRSARLVAQMLA-GQP----TE----I-D-AKPFDPRRFG-------------------
-------

>a-proteobacteria|244
-MN---GSKRL-----------------------------AATVIGAGIVGICCASYLQR-EGYQVEIID
PEL-PG-T------QCSHGNAGGVCPGS-CVPIAMPGMLRKVPGWLMDPEGPLFIRLSYLPHAMPWIARF
LLAG-QRRHVERISTDMRNLHRLTFDCYEPLLRDA--GCT-DL-VE-QRGQLFVYETPNAIDMS---DYG
LSLRRARGVKVEILDRD-ALRALEPALA-PL--FHTGVYLPE-QGQCSNPGRLVRMLAEHLARQG-ATFT
RSRVEGFEFGDH------GV------TGLA---TD---GG----RRP--V---QNVVVAAGAWSGRLAAQ
L-GS-RVPLESERGYHVMVE-G--MDAG-------LRIQTIWSERKFVASPMEEG-MRFAGTVEFAGLAA
PPD-MARADVLLRQGLRMFPQLKPD--------K-----VSRWMGHRPGMPDTIPVIDRSRHHR-NVYFA
FGHGHMGLIGGSVTGKLISELVA-GK----PTS----I-D-VHPYRATRF--------------------
-------

>b-proteobacteria|245
-M--VS---------------------------SSSAPPP-IVVIGAGIVGACTAAYLAR-EGAPTTLID
PGE-P---G----MGASFGNGACLFGSS-IVPVSMPGTAWSVPRYLLDPEGPLAIRMRYLPRLAPWLWRF
SRAG-TVTRSEAAARALRALLLDAHEDYAPIVADT--QAQ-DL-VQ-RRGHLVVYETEESFRAD---GAS
MALRERNGVQIEELGPA-QLREMEPELA-PN--YVKARLIRE-SGHTTNPLRLVQALTASVQRQG-GRVF
REKVVGFEDNGS------------RVTAVA---TE---RG------RHPA---SHVVLAAGAWSGMLAAQ
L-GD-RVPLETERGYHAMIR-D--PER-------KPRLPVMSGEGKFIAITLETG-IRFAGQVELASLEA
APD-WNRARILLRLGLRMFPGLGA-----RDLEA----RLTTWLGFRPSLPDSLPVIGPSSRFR-NAFHA
FGHGHVGLCAGASTGRAVADLIA-GRV----PR----I-D-LEPFRPTRF--------------------
------N

>a-proteobacteria|246
-MEKL-----------------------------------RLAIIGGGIVGACTALAAQR-AGYAVTLIE
PEV-PG-GE----QAASYGNGCWFSPSS-TVPPALPGLWKKVPKFLADPLGPLAIRWSYFPKVAPWLVRY
LLAGWTEAKVLKTGHALRALVAGAPALHAALAEEA--GVG-HL-VE-RRGLLYVFPDRAAFEAE---ALA
WRVRAQTGVTWLEIGED-ELRQREPDLN-RR--YKFGILVEE-GGHCLNPGAYVAALVSLAEAQG-MVRA
TARATGFRIEGG------------RLKAVT---TD---RG------EVSA---DRAIIAAGAYSKTLARE
A-GD-KLPLETERGYHAVIA-H--P-------EAGPRLPMMPSDGKMSITMTETG-LRVSGQVEIAGLAA
APN-WKRAEILRDHLLRSFPGLPRDI-----SAE----RIKVWMGHRPSMPDGLPCIGPASASA-DILHC
FGHGHVGLVSAPRSAELAIALLG-GYP----PP----V-P-PEPYSPRRF--------------------
-------

>b-proteobacteria|247
-M----------------------------------PQTDHVVIIGAGIIGATSAFQCLN-AGLRVTLIE
PDR-PG-DE----QAASFGNAGWLSSHS-VLPAATPGAWKNVPKWLADPLGPLAIRWKYFPRALPWLARY
LNAASNYTKIAHTAVALRSLLAGAPALHQEMAEQA--GVS-HL-IV-RTGLLHAYLSQSHFLQD---AKA
WDIRRKEGISWQELDAS-ALAALEPDLD-RR--YTFGVLVPE-TGSCRNPGAYTAALIAYAQKRG-AQFI
RARATGFRIEHG------------HLKAVL---TD---Q------GEVIC---DKAVIAIGARSKELARL
A-GD-RVSIESERGYHAVVS-A--PEA-------GPRIPTMFADRKVIVTGMEQG-LRVAGQVEIAEKDD
IPD-WRRAEILRKHLVAIYPKLPQ---D--LSTD----RIKIWMGRRPSTPDGLPCIGLASGCR-DIIHA
YGHGHVGLVGSARTGRLVAQLAS-GTE----PE----I-N-LAPFSPQRFKPF-----------------
-----YQ

>a-proteobacteria|249
-MNE------------------------------TTTSPRQIAVIGAGSIGINCALTLQR-DGHEVVMID
PLA-PG-EG------CSSGNAGLLARSS-FIPLSSPGMLFDVPGMLLNPMGPLAIRWSYLPKLLPWLIRY
IRAGHE-KNLQPTADALQNLTDACVDLYAELAAEA--GEP-DL-VK-RSSYLYVYETDKAFTKD---ASS
FALRRKMNIEVQELASS-EIQATEPSLS-TN--YRHAYLVPD-HGFTLDPLALMRALAAMFERRG-GKVR
QTSVLDMEITAT-------GQ--T---KLF---LE---DG------DMQV---DQVVLAAGAYSGKLAAK
L-GS-PVPLETERGYHITIP-E--PGPM-------PSMPVMSGEGKFLATPMSVG-LRLAGTVELAGVDA
APN-YARARTLIKHGQHMFPGLKTD-------------DYSEWMGRRPTLPDSLPVVGRSPKFD-NVFFA
FGHQHIGLTAGPETGRIIADLVA-DR----HSN----I-D-LTPYRADRF--------------------
-------

>b-proteobacteria|250
-M--------------T-VVND---RA---P-----AAPRHVVVIGAGAVGSVCAIEALR-AGHKVTLVD
SSE-PG-AE----HATSYGNAGWLSSHS-VVPPALPGAWRKVPGYLLDPLGPLAVRWRYLPRAATWLMRY
LASGWTERRVQRIANALRTLLADAPALHSQLAREA--GVP-QW-IE-QRGLLHVYRSRAEFEGD---ALA
WRVRQRTGVQWTEWDAE-ALREREPDLD-AR--YTLGIFVPE-AGHCRNPGAYVAALARHAVDRG-AVPV
QGRATGFRIEGG------------HLRAVQ---TE---S------GEIAC---DAAVISAGARSKALAIA
A-SS-PVPLESERGYHVMLD-A--PEG-------GPRTPMMAADGKLIAHWMEGG-LRVAGQVEIAGLDA
EPD-WRRADILRDHMRSMFPALPA---P--LPRA----RLHRWMGHRPSLPDGLPCIGRSRATG-DVVLA
FGHGHVGLGASARTGRLVAQLLS-GVP----PE----I-D-LAPFDPLRFDR------------------
-------

>a-proteobacteria|252
-MSAG--------------------------------TGRHVVIIGSGAVGTVSAIECLR-MGHRVTVID
PGQ-PG-GE----QATSYGNAGWLSSHS-VIPPGEPGMWKKVPSFLLDPLGPLSIRWAYLPKVLPWLIRF
LLAARTPALIEQTAAAMRTLLIDAPKLHAGLASEA--GVS-RL-IE-RRGVMHVYPDRAAFEGE---ARS
WAIRRKVGIEWIELSTD-ELRQREPNLH-PR--YTFGLVVEE-AGHCRDPGRYIAALSELARERG-ATYV
STRATGFCHDEG------------RLIAVT---TD---Q------GEIAC---DCAVVAAGARSKALTSS
L-GD-PLPLESERGYHVMIT-D--AEI-------GPHTPIMASDAKMIVNHMNGG-LRAAGQVEFAGLAA
VPN-WKRADILRDHLISMFPRLAD---Q-QIPAE----RLRVWLGHRPSMPDGRPCIGTARKTS-DVIYA
FGHGHVGLVGSARTGRLVAQLVS-RAK----PE----I-P-LAPFDPRRFL-------------------
-------

>a-proteobacteria|253
-M------------------------------------PLHVAVIGAGIVGVSTALELVR-DGFQVTLIE
PGE-PG-GS----QATSYGNGAWLSPAS-VVPMSMPGLWRKVPGYLLDPTGPLTIRWSHLPRLAPWLLRF
VLAGNTVQKVERTAKALASLLSDAPSRHAALASEI--GRP-DL-IR-RQGLLYVYPDKAAFEAE---ALS
WRLRRDNGVGWIELGPE-ELFRREPSLS-RR--YTFGVLVEQ-GAHCIDPGGYVAALAAHACSLG-VTMR
KAAAQGFRLAGN------------RLQAVL---TD---DG------EVVC---DRAVLCAGIHAKRLATL
A-GD-KVPLESERGYHVVVP-S--P-------AVSPRTPIMPSDGKMANTPTSGG-LRAAGQVELASVAS
APD-WRRTAILLRHANNAYPELRAN-------ED----EVKRWLGHRPSTPDGLPVIGVSSGSP-DVVYA
FGHGHVGLASGPATGRLAADLIG-GKV----TN----I-E-ITPFDPRRF--------------------
------L

>a-proteobacteria|254
-MS------------------------------------RHVVVIGAGIVGAASALELLR-DGHCVTILE
PGE-PG-GP----QAASYGNGCWLSVQS-VIPPAGPGVWRKVPGYLRDPLGPLAIRWTYFPRVAPWLARY
LAAGWTEERVLRVARALQPLLHDAPALHRRLAEEA--GAG-EL-IQ-QRGDIYIYPSRADFEAE---AMG
WRIRRQVGIRWTELSAE-DLHQREPELS-RR--YGFGVLVEE-GGHCTDPGALVAALVAQAQAQG-AVLL
RSRATGFRIDGN------------RLTAVG---TP---SG------EIAC---DAAVISAGAHSRRLAAA
L-GD-YVPLETERGYHAVLR-D--P-------EVAPRHPLMPSDGKMAITLTRGG-LRCAGQVEIAGLDA
APD-WRRAEILRDHLLESFPGLPRDL-----PAE----RMEVWMGHRPSMPDGMPCLGPSRRSP-DVIHA
FGHGHVGLVAGPRTGRLVAQMLA-GRA----PE----I-P-VAPFSPARF--------------------
------R

>a-proteobacteria|255
-MPE----------------------------------GRHVAIIGAGAVGVISAIEALR-EGHRVTLID
PGE-PG-GE----QAASYGNAGWLSSHS-VIPPAEPGIWTKVPGYLMDPLGPLAIRWSYLPKALPWLIRY
LLSGWTEARVEKTAFGLRDLLKDAPLLHRKLAEEA--GVP-EL-IE-RNGVMHVFPSRGNFDND----LG
WRLRKKVGVEWLELNSD-EMRQREPDLH-PR--YTFGVVVEE-AGRCRDPGAYVAALAQHALASG-ATLV
RAKATGLKLSGN------------KLVTVL---TE---S------GEIPC---DAAVIAAGARSKQLTAS
V-GD-PLPLETERGYHVMIE-H--PES-------GPRSSMMASDAKMVVNWTDKG-LRAAGTVEIAGLEA
APN-WKRAEILRDKLLSMFPKLPK---D--IPPS----RIKTWFGHRPSMPDGRPCIGYARASR-DIVYA
FGHGHVGLVGSARTGRLVAQLLS-GKQ----PE----I-P-LTPFAPDRFL-------------------
-------

>a-proteobacteria|256
-MTS--QDK------------------------------DPVVVIGAGIVGVCCALYLLR-DGHRVVLVD
RGA-PG-EG------TSFGNGSIITEEA-VVPVQTPGVARKVPGMLADPLGPLAIRWSYLPKIAPWLVHF
IRSS-SPQRVEEVSVALAQLLEGSLKAYEPLVEAA--GIS-DM-IR-RSGWVSVYETEAGFKS--YEP-M
LDLQRRRGVNFEVLPAE-ELRQLEPSLA-PI--FCRGVFYPD-VAHTVNNFRFVQELAAAFVRLG-GEIR
QQSVIGFQQGDA---GV---------TAVV---TE---AD------TIAC---SGVVIAAGAWSKTLAVM
L-GS-RLPLDTERGYHLTLP-H--A-------GADLRLPVYSTERGFVCTPLEHG-LRIAGTVELGGLEA
EPN-WQRAEVLYRNASRWFPGL---------DRR----EESRWMGYRPSMPDSVPVIGPSPRHR-NAIFA
FGHGHCGLSLAARTGGLVAALLA-GRD----PG----I-D-LRPYRPDRF--------------------
-------

>a-proteobacteria|257
-MASV--------------------------------EKKHTVVIGAGIVGVCTALELVR-AGQRVTIVD
PGE-PG-GR----QSASYGHGCWISPGS-VVPMSMPGLWKRIPGYLLNPHGPLVIRWRHLPKLAPWLLRF
LWAGSSVRRVEKTAHALSHMLHDSPQRHRVLSEEV--GLP-DL-IH-QDGLLYAYPDRQAFEKE---ALS
WHLRRLVGVRWRELDRT-ALAEREPNLD-PH--YSFAILAED-GAHCLDPGAYVAKIAQVACEGG-AEHI
RAKALAFAFDGT------------RLTGIQ---TD---QG-----L-IEC---DHAVVAAGTWSKALARS
A-GD-RIPLESERGYHGVVR-L--E-------NGGPRHPIMPSDGKMANTPTAHG-LRLSGQVELASINT
APN-WHRLDILLDHARKTYPALAAM-----QD-I----KIDRWMGHRPSTPDGLPVIGRSSRSL-NVFYA
FGHGHVGFASGPVTGAIVSREIM-GER----QT----H-D-IRPYSPRRFKFGRDR--------------
-------

>a-proteobacteria|258
-MNKTPCNQR------------------------------RITVVGAGIVGISCALNLLR-DGHAVTVVD
RAP-PG-EG------CSQGNAGMFSSDS-FIPLSTPGVLGQVPGWLLDPLGPLAIRWRHLPSMVPWLVRF
VLAGRP-RRVEEICAALAPLLASSLEEHRALARGT--EAE-GL-IR-AQGCMYVYEDAKSLAKE---SKS
WDRQQAHGTVMERLDGA-EIRDREPALA-SV--YQHGYFLPE-MGHTVEPMLLVKALAGHFEQSG-GVIL
KREVLDIEAGPD-------GP--R---RLA---TD---RG------ALDV---DVLVIAAGAFSGRLTAK
L-GS-PVPLQGERGYHVTIG-H--SGIH-------LNAPVFVSAHKFIATPMTPG-IRIAGTAEFGGLDA
APN-FARARALTHHARKMLPGIDTT-------------DVTEWSGLRPTLPDSLPVIGPSPHLP-NLFFA
FGHQHVGLTGGPKTGRLIADLVA-GR----TPD----L-D-IGPFRADRF--------------------
-------

>a-proteobacteria|259
-MTQ------------------------------------HVAIIGAGIVGAATALEALS-AGFRVTLIE
PGD-PG-GE----QAASYGNGCWLSPMS-VIPPSVPGLWKKVPKFLMDPLGPLAIRWSYFPRVAPWLVKY
LLAGWTEEKVLAAARALRPLLQGAPALHKQLAERA--GVA-RL-IE-QRGLMYIYRTREEFESE---AMA
WRVRRQVGIEWLELGPD-EMRQREPELD-RR--YGFGALVEE-GGHCRDPGAYVAALVAQARAEG-ADLR
RDRATGFRIEGG------------RLRAVV---TE---RG------EVQA---DRAVICAGAYSRKLAAA
A-GS-DVPLETERGYHAMVL-D--S-------ETGPRTPLMPYDGKMSVTWTDRG-LRCAGQVEIAGLEA
APN-WKRAEILRDHLLRSFPNLPRDL-----PAE----RVKFWMGHRPSMPDGLPCLGPAAATP-DVLLG
FGHGHVGLVAGPRSARILVAMLA-GSP----PE----I-P-VAPFDPSRFR-------------------
-------

>a-proteobacteria|260
-MNKGT-----------------------------------VTVIGAGVVGICCASYLQR-AGFQVTVVD
ELP-PG-E------GCSFGNAGIISPRS-CVPVAAPGMLWKVPGYLSDPVGPLAVRLAYFPTALPWFVRF
LLAG-RLSRVRAISQAMKALHASCLDDYLPLIKDA--GAP-DL-IK-QTGSLAVSRRDAAAAKN---ALA
DALRQEAGIKSEVLGID-EIRQLVPGLS-PE--FKSGIFFPM-TAQSVNSFRLVQVLAETVVRNG-GTIR
RARVTGFDHGMD------GP------RALR---TS---GG---DIPV------ERLVIAAGAYSQRLAVQ
L-GT-SVPLEAERGYHVMLP-N--PGIP------MPRLPVLASEHGFYATPMENG-LRFAGTAEYAGLDA
APD-YRRAKILLEHGKRMFPGLEAA--------G-----ATEWMGRRPSLPDNLPVIDRSPRFP-AVYYA
FGHSHFGLMGAAVTGKLIAELIS-GA----PSS----I-Y-LAPYRVTRF--------------------
-------

>a-proteobacteria|261
-MSA----------------------------------GRHVAIIGAGAVGVISAIEALR-EGHRVTLID
PGE-PG-GE----QAASYGNAGWLSSHS-VIPPAEPGIWKKVPGYLMDPLGPLAIRWSYLPKALPWLVKY
LLSGWTESRVETTAFALRDLLKDAPLLHRKLAEEA--GVP-EL-IE-RNGVMHIFTSRDKFDDD----LG
WRLRKKVGVEWLELNAD-EMRQREPELH-PR--YTFGVVVEE-AGRCRDPGAYVAALANHALACG-AKHV
RAKATGLRLAGD------------KLVAVV---TE---T------GEIAC---DAAVVAAGARSKQLTAS
V-GD-PLPLETERGYHVMIE-N--PEV-------GPRSSMMASDAKMVVNWTNKG-LRAAGTVEIAGLEA
APN-WKRAEILRKHLLGMFPNLPR---E--IPPS----RIKSWFGHRPSMPDGRPCIGYARASR-DIVYA
FGHGHVGLVGSARTGRLVAQLVS-GKQ----PE----I-P-LAPFAPGRFL-------------------
-------

>a-proteobacteria|262
-MNSK----VS------------------------PPDARRVTVIGAGIIGVCTANYLLK-QGFAVDLVD
PAI-PG-SE----EQCSFGNAGGICPGS-CIPNSMPGVWKNVPKWLMDPEGPLFVRLAYLPHALPWLLRF
LVSS-RKSRVEEISAAMRSLHRYTFECYEPLIREA--GCE-DL-LH-KRGQLFVHESADGPGKG---AYG
LGLRREHGVNVQILNAD-EIRQLEPALA-PI--FKSAVYLPE-QGQCPNPGRLVAKLAENAVRHG-ARLV
RARVIGFEMAGN------GP------VALK---LE---DG---SRMP--V---ETVVLAAGAWSAHLAKM
L-GD-HIPFESERGYHVTVK-D--ADTG-------LRIQTISADRKFVASPMEDG-LRIAGNVEFAGLNA
PAN-MARADVLLNQARPMFKKLEIG--------E-----ITRWMGHRPGTPDSIPVIDKASRAD-NVIYA
FGHGHQGLIGGAVTGKIVSEIAA-GM----PTT----I-D-ISPFRLDRF--------------------
-------

>a-proteobacteria|263
-MSE----------------------------------GRQIAIIGAGAVGVISAIEALR-EGHRVTLID
PGE-PG-GE----QAASYGNAGWLSSHS-VIPPAEPGIWKKVPGYLLDPLGPLAIRWSYLPKALPWLIKY
LLSGWTEARVETTAVALRALLKDAPLLHKKLADEA--GVS-EL-IE-RNGVMHVFPSRGNFDGD----LG
WRIRKRVGVEWLELSAD-EMRQREPELD-PR--YTFGVVVEE-AGRCRDPGAYVAALATHALASG-AKLV
RAKATGLKLNGN------------KLVAVL---TE---G------GEIAC---DAAVIAAGARSKLLTAS
V-GD-PLPLETERGYHVMIE-N--PES-------GPRSSMMASDAKMVVNWTNKG-LRAAGTVEIAGLDA
EPN-WRRAEILRDNLFSMFPKLPK---N--IPAS----RIKIWLGHRPSMPDGRPCIGYARASR-DIVYA
FGHGHIGLVGSARTGRLVAQLVS-GKA----PE----I-P-LEPFAPSRFL-------------------
-------

>b-proteobacteria|264
-MA------------------------------------KKITVIGAGIVGIATACYLKR-DGHQVTVVD
MRP-PG-E------YCSFGNAGILSPGS-CVPQSMPGILAKVPGYLADPLGPLTVRWRYLPRALPWLARF
IAAG-RRERVERAADALRALLRQTFDAYAPLVRDA--GCA-DL-IR-RTGYVVVYETGRSYRGD---ALA
WKLRRERGIALEELDAA-GIGRLVPALA-KI--YEKGVYLPE-QGYVANPERLTKSLAAQFQKDG-GTVL
QREVLDIGLRDG------AV------HALE---TG---GG---SLPV------ETLVVCAGVHSGELTAK
L-GE-PVPIEAERGYHVTFS-D--PALE-------LPMPVSVADAKFFVTPMEMG-LRIAGQAEFAGIYA
EPD-YARADVLARHLQRMLPGVRMA--------D-----STKWMGRRPAMPDSLPVISASAKHR-NVYYA
FGHGHVGLCGGAPTGRIIADLVS-GR----RPS----I-D-VAPFRVDRF--------------------
-------

>a-proteobacteria|265
-MSQ--------------------------------KTGRHVAIIGAGAVGVISAIEALR-DGHRVTLID
PGE-PG-GT----QAASYGNAGWLSSHS-VIPPAEPGTWKKVPGYLMDPLGPLAIRWSYLPKALPWLIKY
LLSSWTEAQVEKTARALRDLLKDAPLLHKQLAEEA--GVP-EL-IE-RRGVMHVFPSRAPFDGD----LG
WRIRKRVGIEWLELTED-EMRQREPDLH-PR--YKFGVVVEE-AGHCRDPGCYVAALGAHAIALG-AKRV
AAKATGLKLDGN------------KLIAVI---TE---S------GEIPC---DAAVVAAGAHSRRLTAS
I-GD-PLPLETERGYHVMIE-H--PES-------GPRSSMMASDAKMVVNWTDKG-LRAAGTVEIAGLDA
EPN-WKRAEILRDNLFSMFPKLPK---N--IPAS----RIKTWFGHRPSMPDGRPCIGYARATR-DVVYA
FGHGHVGLVGSARTGRLVAQLLS-GKP----PE----I-P-LDPFAPSRFL-------------------
-------

>a-proteobacteria|266
-MPE----------------------------------GRHVAIIGAGAVGVISAIEALR-EGHRVTLID
AGE-PG-GE----QAASYGNAGWLSSHS-VIPPAEPGIWKKVPFYLMDPLGPLAIRWSYLPTALPWLIKY
LLSGWTEARVEKTAFALRDLLKDAPLLHRKLAEEA--GVP-EL-IE-RNGVMHAFPSRGNFDND----LG
WRLRKKVGVEWLELNAD-EMRQREPDLH-PR--YTFGVVVDE-AGRCRDPGAYVAALANHALASG-AKLV
RSKATGLKLSGD------------RLVAVL---TE---T------GEIAC---DAAVVAAGARSKQLTAS
V-GD-PLPLETERGYHVMIE-N--PES-------GPRSSIMASDAKMVVNWTDKG-LRAAGTVEIAGLEA
APN-WKRAEILRDHLFSMFPKLPR---D--IPAS----RIKSWFGHRPSMPDGRPCIGYARVSR-DIVYA
FGHGHVGLVGSARTGRLVAQLLS-GKQ----PE----I-P-LAPFSPTRFL-------------------
-------

>b-proteobacteria|267
-M-------------------------------------KETTVVGAGIVGIVTAIYLQR-EGHRVTVVD
RQA-PG-EG------TSFGNAGSVAPAS-IIPVAMPGTLKQVPKWLSDPLGPLSLSWRQLPFMLPWFLHF
QRACDV-DRVRRGAAILRSLNAPAVEAYADLLGAA--GAP-EL-LR-REGMLHVYKTEAGFKAS---AFG
RKLRTDNGCVVELVDAD-RIRELAPGLS-SG--YRWGFNLPD-NAHVHSPLRVVQVLAELFKRNG-GTII
RANVTDIECDTG-------GC--V---KLH---TD---GM------SLSA---ECVVIAAGYASGKLAAK
L-GT-RVPLAPERGYHIEIP-G--AVPA-------QHCPVTDGESRFVATPMAGG-LRIAGTSEFQAADA
APN-WARAETLATLAEKMFPGLQSV-------------NYSRWMGVRPSTPDSTPVIGRSSRHP-QVVFA
FGHGHWGLMAAPVTGQLVTDLVA-ER----APR----I-D-VSPFRPERFSFY-----------------
-------

>b-proteobacteria|268
-M----------------------------------HSQEHVVIIGAGIIGATSAYQCLE-AGLRVTLVE
PEQ-PG-DE----QAASFGNAGWLSSHS-VLPPATPGAWKHVPKWLTDPLGPLAIRWKYFPKALPWLTRY
LQAASNYTKIERTAVALRSLLAAAPGLHQEMAEKA--GVG-HL-IV-RTGLLHAYLSKEHFEQD---AKA
WDIRRKEGILWKELDAA-ALAELEPDLD-RR--YTFGVLVPE-TGSCRNPGAYTAALITHAQARG-AQLI
CARATGFRIEQG------------ALQAVM---TD---V------GEIPC---DKAVIAIGARSKELARL
A-GD-KVSLESERGYHAVVL-A--PEV-------GPRIPTMFADRKVITTPMEHG-LRVAGQVEIAQTDD
TPD-WRRAEILRKHLVALYPKLPA---D--LPTD----RITIWMGRRPSTPDGLPCIGLASGCG-DIIHA
YGHGHVGLVGSARTGRLVAQLAS-GVQ----PE----I-S-LAPFSPQRFQS------------------
-----HV

>a-proteobacteria|269
-MAGG------------------------------ADEGKPVAVIGAGLVGLCCALQLQR-EGLSVALID
PGG-PG-EG------ASFGNAGIFAVGS-VIPLGMPGLWRKVPGMLVDPLAPLAVRPSYAPRIAPWLFKL
MVAS-SRPRVEAISRALAGLCTPAIEHYLPLLKEA--GAE-AL-MR-RDGVLYIYETEQDFAD--AA-YE
IELRRRAGIKFDVLGGD-EIKQMQPALG-PR--FARALYMQD-AAHAMHPLGISQALADLFRRKG-GEIL
RARATGF-ELGPQDVRA-----------VL---TE---GG------RQSC---SGVVISAGARSLPLVRQ
L-GH-DCPLDTERGYHVMFP-N--A-------GLEVRRAMLWSKRGFGITPMQHG-LRLAGTVEFGGLDL
PPN-WNRAEVLRRHARRLFPDLK---------EE----GMERWMGFRPSMPDSLPVIGRSPRFH-NAYFA
FGHGHLGLTLAAATGRLVADLAC-GRT----PS----V-D-AAPFGIERFS-------------------
-------

>Proteobacteriota|270
-MNQNPGNRR------------------------------HVTVIGAGIVGMSCALHLLR-EGHQVRVID
RNP-PG-EG------CSYGNAGLFADYS-FVPLSLPGVLANVPKWLLDPLGPLAIRWRHAPKMLSWLLRF
VRAGRP-QRVAEICDALSPLLGSSLEEHQTLARGT--DAE-GL-IR-TQGYMYVYEDAVSAAKD---ALA
WRLRSERGADFREIGAD-EIREREPALA-PI--YEKGYFLPN-LGFTVDPHGLVKGLGKYFAQSG-GVMV
LRDVLDVDIGPD-------GP--R---SLL---TG---EG------PVEV---DQIVIAAGAWSGRLAAR
L-GS-PVPLQGERGYHVVLP-D--PGFK-------LNSAVVAGGRKFVATPVEPG-IKFAGTSEFGGLEA
PPN-MARARVLLRHAKRMFPGINTE-------------NARQWSGFRPTLPDSLPVIGRSPVFE-NVFFA
FGHQHVGLTGGPRTGRIIADLVA-GR----TPN----I-D-IRPFRADRF--------------------
-------

>a-proteobacteria|271
-----------------------------------MSGARHIAVIGAGIVGTATACYLRR-DGHEVTLID
PEP----PG----TMTSFGNAGAISSHS-CLPQTGPGLMLKAPRWLLDPMGPLFIRWRHLPDFLPWLIRF
VRAG-RPEPMRRQMDAMAALHRLALDAHKDLAAEA--GTT-GL-IR-QNGTLTVYESERSFRAA---VGD
REGQRQRGFEVEELSGD-ELRQLEPGLA-PI--FPHAVFFPG-GAHTINPGALTAGLAEAFARGG-GRVL
AARVAGFDFDDD------------RLAAVR---TS---KG-----RLA-A---DGFVVAAGAWSAGLAEM
L-GE-KAVLESERGYHLTLP-D--PGVE-------TRHPISFSDRKFMATPMEMG-LRLAGTAEFAGLDA
PPE-WKRIEPLRAHAQRAFRDIDASDG-------------SPWMGNRPATPDSLPVLGASRLHR-NVWYG
FGHGHLGLTAGPISGRYIADLAA-GRP----AA----I-D-LTPYSIGRF--------------------
-------

>a-proteobacteria|272
-MTE--------------------------------TSARHVAIIGAGAVGVISAIEALR-DGRRVTLID
PGE-PG-GT----QAASYGNAGWLSSHS-VIPPAEPGVWKKVPKYLMDPLGPLAIRWSYLPKALPWLIRY
LLSGWTEAKVEATARALRPLLKDAPALHKTLAEEA--GVP-DL-IE-RNGVLHIFPSRAPFDAD----LG
WRIRKRIGIEWLELSAD-EMRQREPDLH-PR--YTFGVLVEE-AGRCRNPGNYVAALAGLALSRG-AQRV
AAKATALKLQNG------------RLVSVV---TD---R------GEIAC---DAAVVAAGARSKALAAS
V-GD-NLPLETERGYHVVVE-D--PGT-------GPRTSMMASDAKMVVNWTDQG-LRAAGTVEIAGLDA
PPN-WKRADILRDNLFGIFPKLAK---D--IPAS----RIKIWFGHRPSMPDGRPCIGYARASK-DIVYA
FGHGHVGLVGSARTGRLVAQLLG-HRE----PE----I-P-LGPFSPDRFL-------------------
-------

>a-proteobacteria|273
-MSSNAATS------------------------NRDAAAAEVLIVGAGIVGVCSAAYLQR-AGFRVTLID
RLA-PG-N------GCSFGNAGNVSPGA-VVPYSMPGTLWNVPRWLLDPLGPLAVRPAHLPKLIPWLLRW
MRAS-RPDNVRAISRAMLALHQPVFEGYLPLLKEA--GAP-EL-IE-MSGQLYVSAKS-GPMDS---ELA
RELRKTAGIRAEAITGG-ALRELEPTLS-GE--YQTGLLLPD-NGTCLNPQRLVQAIADHVRRNG-AEIL
EGEVHSFRFGPD------GP------VAAL---TS---L------GEVRF---KNLVLAAGAWSNRLSKQ
L-GL-DVPLEAERGYHITLT-E--PGLM-------PRLPVTNRDFSFATAPMEMG-LRLAGTAEYGGLDA
APN-WGRARVLLKHATRMYPGVATS-------------SFTEWMGHRPTLPDGLPIISRSSQHR-NIVFA
FGHSHFGVTGAPTTGRLVAELVA-NK---PSNS----I-D-LTPYSASRFSA------------------
-------

>a-proteobacteria|274
-MPE----------------------------------SRHVAIIGAGAVGVISAIEALR-EGHRVTLID
PGD-PG-GE----QAASYGNAGWLSSHS-VIPPAEPGVWKKVPFYLMDPLGPLAIRWSYLPKALPWLIRY
LLSGWTQARVEKTAFALRDLLKDAPLLHRKLAEEA--GVP-EL-IE-RNGVMHVFPSRGNFDND----LG
WRLRKRVGVEWMELNAD-EMRQREPELH-PR--YTFGVVVEE-AGRCRDPGAYVAALAAHALSSG-ARLV
RARATGLKLDGG------------KLVAVV---TD---T------GSISC---DAAVVAAGARSKLLTAS
V-GD-SLPLETERGYHVMIE-H--PEV-------GPRSSIMASDAKMVANWTDKG-LRAAGTVEIAGLAA
EPN-WKRAEVLRDHLFSMFPNLPR---D--IPSS----RIKMWFGHRPSMPDGRPCIGHARASR-DIVYA
FGHGHVGLVGSARTGRLVAQLLS-GKP----PE----I-P-LEPFAPTRFL-------------------
-------

>a-proteobacteria|275
-MAL--------------------------------PAGRHVAIIGAGAVGVISAIEALR-DGHRVTLID
PGE-PG-GR----QAASYGNAGWLSSHS-VIPPAEPGTWKKVPGYLMDPLGPLAIRWSYLPKALPWLIKY
LLASWTEAQVEATARALRDLLKDAPLLHRQLAEEA--GVP-EL-IE-RRGVMHVFPSRAPFAND----LG
WRIRKRVGIEWLELDED-EMRQREPDLH-PR--YKFGVVVEE-AGRCRDPGAYVAALAAHAVANG-AMRV
SAKATGLRLSGD------------RLVAVV---TE---T------GEIAC---DAAVVAAGARSKQLTAS
I-GD-SLPLETERGYHVMIE-N--PES-------GPRNSMMASDAKMVVNWTDNG-LRAAGTVEIAGLDA
EPN-WKRAEILRDHLLSMFPKLPR---D--VPAS----RIKTWFGHRPSMPDGRPCIGHSRATR-DVVYA
FGHGHVGLVGSARTGRLVAQLLS-GRE----PE----I-A-LTPFAPSRFL-------------------
-------

>a-proteobacteria|276
-MG------------------------------------RHVAVIGAGIEGAASAVELLR-AGHRMTIIE
PAE-PG-GQ----QAASFGNAGWLSSHS-VLPPSAPGLWKKVPGFLRDPLGPLAVRWQYFPKVLPWLLRY
LAAGSTEAKLLRIAQFLRPLLKDSPILHAALAKEA--GVP-EL-IE-HKGLMNAWHSRAGFEAE---AMG
WRIRRQVGITWTELEGE-ALRAAEPDLD-PA--YTFAVLTEE-AGRCLSPGRYVAALVAHAQRNG-AELR
KAAATGFRLEGR------------ALKGVT---LS---DG-----TMQEC---DAAVICCGARSAPLAAQ
L-GD-RVPLETERGYHVMLH-G--VNV-------GPRHSIGLGPAKMVVNPMADG-LRAAGQVEIAGLEG
APN-WKRAEILRDHLLKSFPALPN---P--YPAD----RVTTWLGHRPSTPDGMPVLAPASGCP-DVVHA
FGHGHVGLVAGPRTGRIVAQLLS-GRP----PE----I-D-IAPFSPHRFR-------------------
-------

>b-proteobacteria|277
-MAL-----NES----G-GA------------------GRHVAVIGAGAVGSASAIEALR-RGWRVTMVE
PGA-PG-GE----QATSYGNAGWFSSHS-VIPPALPGAWRKVPGWLADPLGPLAVRWRYLPRALPWLLRY
LASGWTEARVQRTADALRQLLADSPVLHARLAAEA--GVP-HL-VA-QRGLLHVYRSRAEFESE---ALA
WRVRARTGVTWEEWDAA-RLAAQEPDLD-RR--YTLGIFVAE-AGHCVDPGAYVAALARHALAQG-ARRL
QGRATGLRIEGG------------RLHAVR---TD---Q------GEIAC---DAAVVSAGARSAELARA
A-GS-PVPLETERGYHVMVT-G--GPAA------GPRTPMMAADGKLIVNAMVPG-LRAAGQVEIAGLAA
APD-WRRAEILRRHLVSMFPALAD--AA--PEAL----AVRQWLGHRPSLPDGLPCIGRAAATP-DVVLA
FGHGHVGLGGSARTGKWVADLLE-EGA----PP----A-G-LAPFDPARFGR------------------
-------

>a-proteobacteria|278
-MSAVSPDT------------------------------RQATVIGAGLVGLSCALYLQR-AGFHVRLID
RDA-PG-KG------ASYGNAGVIAVSS-VEPVATVGVLRKVPRMLLDDLAPLSIRWPYMPRLTPWLLRF
LAAS-RPSRVEEISIALREICQPALDAYLPLMDMA--GAT-SL-VR-RGGWLTVYESDEAF-A--AAGES
LALKRRRGVNFEVLPAE-EVRQMEPRLA-PT--IRHAVHFSD-YSWVTSPLALSQSLAEAFQRNG-GELR
QATVTGF-DIGTGGPER-----------IN---SD---AG------AIEVGPDEVVVVAAGAHSKQLAAQ
L-GA-KVPLDTERGYHVMLP-D--P-------GLDLRMPVCHGESGFVSTTMDDG-LRLAGTVELGGLDA
APN-WRRADVILQHAKRLLPDLN---------DA----GAERWMGFRPSMPDSLPVIGASPRFA-NAFLA
FGHGHLGLTLAAVTGRMIAEMAT-GQP----TS----I-D-AGPYKPDRF--------------------
-------

>a-proteobacteria|279
-MSL------------------------------------HIVVIGAGIVGAASALELMR-EGHRVTILE
PGE-PG-HE----QAASYGNGAWISPAS-VVPMSMPGLWRKVPGYLLDPLGPLTIRVSEFPRLLPWLMRF
IHAGATVAKVEATARALSALLRDSPARHSKLAEEA--GVP-SF-IK-QNGLLYVYPDRSAFEAE---ALA
WKLRRDNGVIWCELNAE-QLRAKEPSLS-DR--YRFGALVEA-GAHCVDPGRYVAALVDHAQSLG-AKVI
KARAIGFDLRAG------------RLQAVH---TD---MG------EIPC---DRAVVAAGIQSKLLALQ
A-GD-RVSLESERGYHVVIS-N--P-------EAAPCIPVMPSDGKMANTLTLKG-LRASGQVELASVSA
PPD-WRRATILLDHALRTYPQLPRK-----IPEE----RISRWMGHRPSTPDGLPVIGAARASA-DIVYA
FGHGHVGLATGPATASLVAGILA-GRP----SF----C-S-LSAYAPSRFRGWM--WGR-ASIPH-----
EQSTSHA

>a-proteobacteria|280
---------------------------------------MHVVVIGAGIVGMASVLELQR-DGHAVTILE
PGD-PG-GE----QAASYGNGSLLNPSS-VIPVSAPGIWKKVPGYLWDPLGPLAIRWRYLPRLLPWLCRF
IVAGSSVAKIERTARVLAPLLAASPALHRALAEEA--GVA-DL-IQ-RNGVLFPFLSRADYEAE---AVS
WRIRADNGTKWIELSGE-ELHQREPSLD-RR--YRFALLVEE-NGQCIDPGAYVAALARQAQAQG-AVLR
RARALGFRIEGG------------RLCAVR---TE---G------EEIQA---DRAVIAAGAHSRHLAAE
A-GD-RVPLETERGYHVMIE-N--P-------GTGPRIPMMPSDGKMSNVMTARG-LRIAGQVELAGLAA
APN-WQRAEILYQFARKTWPDLPKDI-----PPE----RIKFWMGHRPSMPDSLPCIGLASGCA-DVVHA
FGHGHVGLTAGPMTGKLVAALIA-ERT----AG----I-D-LAPFSARRFAP------------------
------N

>b-proteobacteria|281
-M----------------------------------SQPEHIVMIGAGIIGATSAYQCLN-AGMRVTLIE
PQI-PG-DE----QAASYGNAGWLSSHS-VLPPAAPGAWKQVPKWIADPLGPLAIRWKYFPKALPWLLRY
LNAASNYNKVGHTAVALRSLLEGAPAIHQEMAEQA--GVA-HL-II-RTGLLHAYLSKAQFLQD---ARA
WDIRRKEGIAWQELDAR-ALAQLEPDLD-PR--YTFGVLVPE-TGSCRNPGAYTAALVAHALARG-AQRV
HAHATGFRIEQG------------KLKAVL---TD---T------GEVPC---DKAVIAIGARSKALARL
A-GD-HVSLESERGYHAVVE-A--PEA-------GPRTPTMFADCKVIVTSMEGG-LRVAGQVEIAQTDD
TPN-WRRAEILRQHLMTLYPKLPS---D--LPTE----RIKIWMGRRPSTPDGLPCIGLASACA-DIIHA
YGHGHVGLVGSARTGRLVAQLAT-GAA----PE----I-S-LAPFSPQRFKHI-----------------
-----ST

>a-proteobacteria|282
-MSD--------------------------------SAGRHVAIIGAGAVGVISAIEALR-AGHRVTLID
AGE-PG-GT----QAASYGNAGWLSSHS-VIPPAEPGTWKKVPGYLMDPLGPLSIRWSYLPKALPWLIKY
LLSSRTEDQVEATARAMRDLLKDAPLLHRQLAEEA--GVP-EL-IE-RRGVMHVFPSRDQFDRD----LG
WRIRKRVGIEWLELDED-EMRQREPDLH-PR--YKFGVVVEE-AGHCRDPGAYVAALAAHAIASG-AERI
VAKAIGLKLAGD------------RLVAVV---TE---T------GEIAC---DAAVVAAGARSKQLTTS
I-GD-PLPLETERGYHVMIE-N--PES-------GPRNSMMASDAKMVVNWTDKG-LRAAGTVEIAGLDA
APN-WKRAEILRQHLLSMFPKLPR---D--IPPS----RIKTWFGHRPSMPDGRPCIGLSRASR-DVVYA
FGHGHVGLVGSARTGRLVAQLLS-GKV----PE----I-P-LAPFAPSRFL-------------------
-------

>g-proteobacteria|283
-MD-------------------------------VNPAARHIVVIGGGIVGACAALALQK-DGHRVTILE
PAA-PG-GE----QAASYGNGAFLSPGS-IIPMSMPGLWKKVPGFLLDPHGPFTIRWQYLLKLAPWLIRF
VNAGSTPAKATRTAAILSTLLADAPEQHLALAAAC--GLE-GL-IR-QDGLLYVYPDKDAFASE---AFS
WQLRRDNGIQWRELEGA-ALHEFEPALN-RR--YTFAVLVER-GGHCLDPGGYVRGLVERFVAQG-GELV
QGRAEGFNIHAG------------QLHGVR---TD---RN------VIAC---HGAVIAAGIHSKALARS
V-GD-AVCLESERGYHVEIA-N--P-------ASAPHLPVMPADGKMANTLTRGG-LRASGQVELASVEA
PPD-WKRADILLHHLLKTYPGLGDD-----PSKL----SISRWQGNRPSTPDGLPVIAQSAATP-DVVHA
FGHGHVGLASAPMTGRIVASLFA-NRP----AP----I-D-IRPFAASRF--------------------
-------

>a-proteobacteria|284
-MS------------------------------------RHVAVIGAGIEGACSALALLR-AGHRVTLLD
PGR-PG-GE----QAASFGNAGWFSSHS-VLPPSLPGLWRKVPGFLSDPLGPLAIRWSYFPKVLPWLLRY
LSAGASEAKLLRIAQALRPLLKDSPLLHEALAREA--GVP-EL-VE-RKGLIHAFHTRAGFEAE---AMG
WRIRRQVGIDWRELEGE-ALRAVEPDLD-PA--YGFGVLVEE-AGRCLDPGAYVAALVAQAQREG-ATLR
PVAARGLRIEGG------------RLRGVA---LA---DG-----SQLDC---EAAAICCGAHSVALAAQ
A-GD-RVPLESERGYHVMLR-G--TNI-------GPRHSMSLSAARMVVNPMRDG-LRAAGQVEIAGLAA
APN-WKRAEILRDHLLKSFPDLPD---P--FPAE----RVSVWMGHRPSMPDGMPCLGPASATP-DVVHA
FGHGHVGLVAGPRTGRIVAQLLS-GRA----PE----I-P-IAPFAPTRFR-------------------
-------

>a-proteobacteria|285
-MSK--------------------------------LAGRHVAIIGAGAVGVISAIEALR-AGHRVTLID
PGE-PG-GE----QAASYGNAGWLSSHS-VIPPAEPGTWKKVPGYLMDPLGPLAIRWSYLPKALPWLVKY
LLSSWTEAQVEATARAMRDLLKDAPLLHRQLAEEA--SVP-EL-IE-RRGVMHVFPSRAPFDRD----LG
WRIRKRVGIEWLELDEN-EMRQREPDLH-PR--YKFGVVVEE-AGRCRDPGAYVAALAAHAIANG-AVRV
AAKATGLRLQGN------------KLVAVI---TE---S------GEIAC---DAAVVAAGARSRQLAAS
I-GD-SLPLETERGYHVMIE-N--PES-------GPRNSMMASDAKMVVNWTDKG-LRAAGTVEIAGLDA
EPN-WKRAEILREHLLGMFPKLPK---D--IPAS----RIKTWFGHRPSMPDGRPCIGYARATP-DVVYA
FGHGHVGLVGSARTGRLVAQLLS-GRE----PE----I-P-LAPFAPARFL-------------------
-------

>a-proteobacteria|286
-MSAG--------------------------------SGRHVVVIGSGAVGTVSALECLR-AGHRVTVVD
PGQ-PG-GE----HATSYGNAGWLSSHS-VIPPAEPGMWRRVPSFLLDPLGPLSIRWTYLPKVMPWLIRY
LLAARNPALIERTARAMRTLLVDAPKLHAGLAAEA--GVS-HL-IE-RRGVLHVYPDRAAFAAE---ARS
WAIRRKVGVAWLELSAE-EVRQREPHLH-PR--YTFGVVVEE-AGHCRDPGGYVAALADLARARG-ATPV
TTRATGFRHAAG------------RLAAVV---TE---Q------GEIAC---DCAVVAAGARSRALTAA
L-GD-PLPLESERGYHVMLP-D--AAV-------GPRTPVMASDAKMIVNHMNGG-LRAAGQVEFAGLAA
LPN-WKRADILRDHLVSMFPDLAG---S--VSAE----ALRVWLGHRPSMPDGRPCIGTARTTA-DVIYA
FGHGHVGLVGSARTGRLVAQLVS-RAE----PE----I-P-LAPFDPRRFL-------------------
-------

>a-proteobacteria|287
-MQQ--GD------------------------------APHVVVIGAGIIGAATALGALR-EGFRVTILE
PGD-PG-GE----QAASYGNGCWLSPMS-VIPPAGPGLWKKVPKFLADPLGPLAIRWSYLPKVLPWLARY
LWAGWTEAKVLRAAQALRPLLVGSPALHKELAEQA--GVG-HL-IE-RRGLVYIYENRAQFESE---ALA
WRVRKQVGIEWLELDAD-EMRQREPDLD-RR--YTFGAMVEE-GGHCRDPGAYVAALVAQARAEG-AKLL
RDAATGFRIEQG------------RLKAVL---TR---SG------ELLC---DHAVIAAGAYSRKLAAA
V-GS-DVPLETERGYHAMVA-D--A-------EAGPRTPMMPYDGKMSITWTDRG-LRCAGQVEIAGLDA
APN-WKRAEILRDHLLRSFPGLPRDL-----PAS----RVKMWMGHRPSMPDGLPCLGPSAATP-DVLLA
FGHGHTGLVAAPRTAHAIVDLLA-GRT----PD----L-P-MEPFRPERFA-------------------
-------

>a-proteobacteria|288
-MTA--------------------------------STCRHVVIIGAGAVGVISAIETLR-EGHRVTLLE
PGE-PG-GT----QAASYGNAGWLSSHS-VIPPAEPGIWKKVPGYLMDPHGPLAIRWSYLPKASPWLIKY
LLSGWTEARVEKTAWALRDLLKDAPALHKKLAEEA--GVP-DL-IE-CNGVMHVFPSRENFDGD----LG
WRIRKRVGIQWIELNAD-DMRQREPDLT-PR--YTFGVLVEE-AGRCRDPGAYIAALANHAVSSG-AELV
RAKATGLKLNGN------------KLVAVL---TE---Q------GEIAC---DAAVIAAGARSKQLVAS
V-GD-PLPLETERGYHVMIE-N--PES-------GPRSSISASDAKVVVNWTNKG-LRVTGTVEIAGLDA
EPN-WNRAEILRDSLISMFPKLPT---I--TPPS----RIKTWLGHRPSMPDGRPCIGYARASQ-DIVYA
FGHGHVGLVGSARTGRLVAQLLS-GKE----PE----I-A-LQPFAPSRFL-------------------
-------

>a-proteobacteria|289
-MTQ------------------------------------HVVVIGAGIVGAATALEALS-AGFRVTIVE
PGD-PG-GE----QAASYGNGCWLSPMS-VIPPSVPGLWKKVPKFLMDPLGPLAIRWSYFPRVAPWLVKY
LLAGWTEEKVERTARAIRPLLFDAPALHKALAERA--GVG-HL-IE-RRGLMYTYESRAQFEAE---AMA
WRIRRKVGIDWLELDED-EMRQREPDLD-RR--YRFGVLVEE-GGHCRDPGAYVGALVAQAVAEG-AALR
RTRATGFRIEGG------------RLCAVL---TE---AG------EIPA---DRAVISAGAHSKRLSAA
A-GS-EVPLESERGYHAMVA-D--P-------PVGPRTPMMPYDGKMSVTLTDRG-LRCAGQVEIAGLDA
APN-WKRAEILRDHLLRSFPGLPRDL-----PAE----RVKVWMGHRPSMPDGLPCLGPAAASP-DVLLA
FGHGHVGLVAGPRSARVTVAMLA-GRT----PE----I-P-AEPFRPSRFA-------------------
-------

>a-proteobacteria|290
-MLSLSRWRQTRILLIGASAMGMDSSMDKDIGCETTRKRRHVTVVGAGIVGINCALQAVK-SGHVVVVLD
REA-PG-QG------CSFGNAGLIARSS-FVPLSSPRILAEVPKWLLDPLGPLAIRWTYLPRLIPWLVRF
VRAGNL-KQVHQTAAALQTLTDPSVELYQQLAKEA--GVG-SL-VR-ASDYIYVFETKKAFAKA---AFD
MELREQLGVRVERLRGG-EVRDLEPTLA-DH--FKFAYRLLD-HGFTVDPEGLVKSLADHFRRLG-GDIR
RCEVKDAEFGPR-------DV--T---ALI---TD---DG------RLET---DVVVLAAGAYSGPLART
F-GV-TVPLDTERGYHVTLP-D--PGVM-------PKRPVMSGERKFLVTPMAMG-LRFAGTVEFGGVVA
PAN-YARARALLALGGHMFPGIRTD-------------GYSEWMGLRPTLPDSLPVIGSSPKFD-NVIFA
FGHQHIGLTAAPKTAQIIAELID-GR----TPN----V-D-IRPFRPNRF--------------------
-------

>a-proteobacteria|291
-MSL------------------------------------HVVVIGAGIVGAATALELLR-DGHRVTIIE
PGE-PG-GE----QAASYGNGAWLSPAS-VVPMSMPGMWKKVPGYLADPLGPLTIRASALPQLLPWLVRF
VLAGATVSRVEATARALAPLLRDAPARHARLAVEA--GVS-EL-IR-QDGLLYVYPDRQAFEDE---ALA
WRLRRDNGVRWTELSCE-QLHAREPALH-PR--YQLGILIES-GAHCTDPGAYVAALVRHAVAQG-ASLV
RSRATGFDLATG------------RLRAVL---TE---DG-----GKIYC---DRAVIAAGIRSKPFAVA
A-GD-KISLESERGYHVVVA-D--P-------EAAPRAPVMPSDGKMANTMTTAG-LRASGQVELADVEA
PPN-WTRARVLLDHLRRTYPGLPDR-----IPAA----RLASWMGHRPSTPDGLPVIGAAAKCS-DVVHA
FGHGHVGLAAAPATASLVADIIG-GRE----SP----I-P-LAPYSAARFRRW--------SSSP-----
FPASGAR

>a-proteobacteria|292
-M------------------------------------GRHVAIIGAGAVGAISAIEALR-EGHRVTLID
PGE-PG-GE----QAASYGNAGWLSSHS-VIPPSEPGIWKKVPFYLMDPLGPLAIRWSYLPKALPWLIKY
LLSGWTEARVEKTAVALRDLLKDAPLLHRKLAEEA--GVP-EL-IE-RNGVMHIFPSRGSFDGD----LG
WRIRKRVGIEWLELNAD-EMRQREPDLD-PR--YEFGVVVEE-AGRCRDPGAYVAALANHALASG-AELV
RAKATGLKLDGN------------KLVAVV---TE---T------GEIAC---DAAVVAAGARSKLLTAS
V-GD-PLPLETERGYHVMIE-D--PES-------GPRNSMMASDAKMVVNWTNKG-LRAAGTVEIAGLDA
EPN-WKRAEILRNNLFSMFPKLPK---T--IPAS----RIKMWFGHRPSMPDGRPCIGYARASR-DIVYA
FGHGHIGLVGSARTGRLVAQLLS-GKE----PE----I-P-LAPFAPTRFL-------------------
-------

>b-proteobacteria|293
-MSAP-----------------------------------GITVVGAGIVGVAVASYLQR-DGHAVTLVD
RGP-PG-E------FTSMGNAGILSPGS-VVPVGMPGILKKVPQWLTDPAAPLSVKWGYLPQAAPWLWRF
IRSS-RRERVEQIADGLRPLLGQTFDAYRTLTHAA--GCT-DL-IN-QSGYIAVYETEAAFRAD---ALA
WQLRRARGVKVVDIDAA-QIREHDPDLA-PI--YVRGVLLPE-QGYVANPLWLTRRLFSHFIASG-GRYL
QRDVTGFEHSAG------SV------RALS---AE---GG---PIAV------DRVVLAAGVFSAKLAAT
L-GT-RVPLESQRGYHVHFP-E--PGIS-------PRTPVMSGEYKFFVTPMADG-LRNAGTVEIAGLAA
PPT-QARIDALVRHTRRMYPGARLD--------G-----MNTWMGHRPCTPDSLPVIGQSRHFG-NVFFA
FGHGHTGLCGGAPTGRLIADLVA-GR----PPN----I-D-PAPYSPERF--------------------
-------

>b-proteobacteria|294
-MLTAPP----------------------------------VVIVGAGIVGLACAAHLQR-RGHPVTLID
PEP-PG-------SQCSSGNAGMLSRAS-CVPLGLPGLSRKVPGWLLDPAGPLVIRPSYAAAIAPWLWRF
WRST-SMARVNQIANALHALLDPTIVKWRDLAHWA--GVP-DL-VR-QEGYAFAYRSREAFEGD---ALG
RRLRQERGIRIATLEGG-MVREFDPALS-PG--ITHLVVLPE-QGHVVNPLRLAQALARRLSEGG-ARFV
TARVRGFDLADG------------HVRRVL---TD---AE------PVEA---GAVVVAAGAYAKPLAAE
L-GA-NVPLDTERGYHVMLS-E--PSVV-------PRIPVCDGAAKWFVTPMEEG-LRVAGTVEFAGLDA
DPD-WRRADHMLGGIRRMLPGLTFGA-------------VERWMGRRPSMPDSLPVIGRAPRAS-NAFFA
FGHGHVGVAGAAPTGEIIAALVA-GER----PF----I-D-PAPYAAARFA-------------------
-------

>b-proteobacteria|295
-MTVEANGVAPQ----G-DA------------------RRHVVVIGAGAVGSATAIEALR-AGLRVTVVE
PEA-PG-SP----HGASYGNAGWLSSHS-VVPPALPGAWRKVPGWLADPLGPLALRWRYLPRALPWLLRY
LASGWTEARVQRTAEALRSLLADAPALHAQLAAEA--GVP-QL-VE-QRGLLHAYRSRAEFEGD---ALG
WRVRARVGVQWEEWPAE-ELHRREPDLD-AR--YTLGIFVPE-AGHCRDPGTYVAALARHATARG-ARRV
VSRATGFRIEGG------------CLRAVH---TE---G------GDIAC---DAAVVCAGAYSRPLAAA
A-GS-PVPLDTERGYHVVIE-G--ASV-------GPRTPVMVADGKLIAHWMDGG-LRAAGQVEIGGLAA
APD-WRRADILLRHLRSMFPALPE------GDAA----KVKHWLGRRPSMPDGLPCIGPSAASK-DVVLA
FGHGHVGLGGSARTGRWVAQLLA-GLA----PE----N-L-LAPFDPKRFG-------------------
-------

>g-proteobacteria|296
-M----------------------------------------VVIGGGIVGACTALALQK-DGHRVTILE
PAA-PG-GE----QAASYGNGAFLSPGS-IIPMSMPGLWKKVPGFLLDPQGPFTIRWQYLFKLAPWLIRF
VNAGSTPAKATRTAAILSTLLTDAPERHLALAAAC--GLE-DL-IR-QDGLLYVYPDRQAFASE---AFS
WQLRRENGIQWRELEGA-ALHEFEPALS-RR--YTFAVLIER-GGHCLDPGAYVRGLVERFVAQG-GELI
RGRAEGFDIRSG------------QLHAVR---AD---KT------VIPC---HGAVIAAGIYSRVLAHS
V-GD-AVCLESERGYHVEIA-N--P-------AVGPHLPVMPADGKMANTMTRGG-LRASGQVELASVDS
PPD-WKRADILLHHLLKSYPGLGDD-----PSRL----TISRWQGNRPSTPDGLPVIAQAAATP-DIVHA
FGHGHVGLASAPMTAQIVASFFS-GAP----SP----V-D-IAPFTASRF--------------------
-------

>a-proteobacteria|297
-MSE-----------------------------------QHIAVIGAGIVGVSAALHLQR-DGHRVTLID
ERN-PG-EG------TSKGNAAVLAIDS-CAPVATPGVLWDVPRYLMNPMGPLAIRWSYLPKIAPWLLRF
IAAS-RPERVEEISIALRAILLRATDVHRDLARAI--GET-AI-LK-ETGWLGVFESDKKFES--YQW-D
LDLQKRRGVEYRVMAQE-EIRQFEPALQ-PI--FRHAVYYPE-NSYVLDNFRLVREVAALFAANG-GTIL
KQRVTGFDFGAK---GP---------SAVK---TE---AQ------SIPI---DGVVVAAGAWSKKLTAM
L-GH-KVPLDTERGYHVTLP-N--A-------QKMPRMPLYSGDHSFAVTPLEVG-LRFAGTVELGGLEA
APN-YARAEILMQHGRRMFGEL---------DQS----GRSDWMGFRPSMPDSLPVISQGRRYS-NTWFA
YGHGHLGLTLGPVTGKLIADLVA-GRD----AG----L-D-LKPFAIDR---------------------
------F

>b-proteobacteria|298
-MTSAPS----------------------------------VTIVGAGVVGLACASHLQR-RGHAVTLVD
PEP-PG-------SQCSFGNAGMLSRAS-CVPVGLPGTTKKVPGWLLDPAGPLVIRPSYLPRIAPWLWRF
WRSS-SMARVQEIANALHALLDPTVVKWRVLAQWA--GVP-DL-VR-QDGYAIAYRSEQAYLGD---ELG
RRLRRERGVRIDVLEGA-EVRAFDPALS-PS--ITHLAVLPE-QGHVTNPLRLSQALAARLASGG-ARFV
QARVRGFDLVDG------------RVTRVL---TD---GE------PIEA---QAVVVAAGARSKPLAAE
L-GA-NVPLETERGYHVTLS-R--PTVV-------PRIPVCDGGAKWFATPMEMG-LRVAGTVELAGLDA
APD-WARADHMLDGIRKLVPGLAFGE-------------AERWMGHRPSMPDSLPVIGRAPRAA-NAYLA
FGHGHIGLSGGAPTGEIIAALVA-GEQ----PH----V-D-PAPYDAARFA-------------------
-------

>a-proteobacteria|299
-MK------------------------------------KHVAVIGAGIEGVASAIELLR-DGHRVTLIE
PGE-PG-GE----QAASYGNAGWLSSMS-VLPPSVPGLWKKVPGFLMDPLGPLAIRWTYLPKVLPWLLRY
MEAGSSEAKLLKIASALRPLLKDTALLHTALAAEA--GCS-QL-IE-HRGLMHVYPSRAAFQGE---AMG
WRIRKQVGIQWKELEGE-ALRAVEPDLS-PD--YTFAVLIEE-AGRCLAPGAYVAALFAYALSRG-AEHR
KAPAKGFRIEMG------------RLKAVT---LA---DG-----QEVLC---EAAVVSAGARSAPLAAQ
L-GN-KVPLETERGYHVMLE-G--ANA-------GPRHSMQLSKAKMVVNPMRDG-LRAAGQVEIAGLDA
APN-WKRAEILRDHLVKSFPGLPD---P--FPAE----RVKMWMGHRPSMPDGMPCLGLSSRCT-DVVLA
FGHGHVGLVAGARTGRIVAQLVD-GRP----PE----I-D-IAPFSAARFK-------------------
-------

>a-proteobacteria|301
-MG----------------------------------AGMHVVVIGAGIVGMASTLELLR-DGHAVTLLE
PGD-PG-GE----QAASYGNGSLLNPSS-VIPVSAPGIWKKVPGYLLDPLGPLAIRWRYLPKLLPWLRRF
VAAGSSVAKIERTARALAPLLADAPALHRALAEEA--GVA-DL-IQ-RNGVLFPFPSRADYVAE---AEN
WRIRADNGTKWIELSAE-ELHQREPGLD-RR--YIFALLVEE-NGQCTDPGAYVAALARQAQAQG-AILQ
RGRAQGFRVEAG------------RLRAVR---VE---G------GEILA---DRAVIAAGAYSRHLAAA
V-GD-AVPLETERGYNVMIE-N--P-------GTGPRIPMMPSDGKMSNVMTAQG-LRIAGQVELAGLAA
APN-WKRSEILYEFARKTWPGLPKDI-----PSE----RIKFWMGHRPSMPDSMPCIGLASGCA-DVVHA
FGHGHVGLTAGPMTGKLVADLIA-GRA----AR----I-D-VAPFSAQRFGG------------------
------R

>a-proteobacteria|303
-MAA----------------------------------GRHVAIIGAGAVGVISAIEALR-EGHRVTLID
PGE-PG-GE----QAASYGNAGWLSSHS-VIPPAEPGIWRKVPGYLMDPLGPLAIRWSYLPTALPWLVRY
LLSGWTAARVETTAFALRDLLKDAPLLHRKLAEEA--GVP-EL-IE-RNGVMHVFPSRGNFDND----LG
WRLRKKVGVEWLELSAD-EMRQREPDLH-PR--YNFGVVVEE-AGRCRDPGAYVAALAAHAIASG-AKHV
RAKATGLRLDGG------------RLVAVV---TE---A------GEIAC---DAAVIAAGARSKQLTAS
V-GD-PLPLETERGYHVMIE-N--PES-------GPRSSMMASDAKMVVNWTNKG-LRAAGTVEIAGLEA
APN-WKRAEILRDHLLGMFPKLPR---D--IPAS----RIKTWFGHRPSMPDGRPCIGYARASR-DIVYA
FGHGHVGLVGSARTGRLVAQLLS-GKQ----PE----I-P-LRPFAPDRFL-------------------
-------

>a-proteobacteria|304
-MT---------------------------------SSARHIAVVGAGAVGTISAIEALR-DGHRVTLID
PGE-PG-GT----QAASYGNAGWLSSHS-VIPPAEPGVWKKVPKYLMDPLGPLAIRWSYLPKALPWLIRY
LRSGSTEAKIEVTARALRPLLKDAPSLHKRLAEEA--GVP-EL-IE-RNGVMHIFPSRAPFDAD----LG
WRIRKRVGIDWLELSAD-EMRQREPELH-PR--YTFGVLVEE-AGRCRNPGRYVAALAELAVARG-AQRV
TAKATALKLQNG------------KLVGVV---TD---R------GEIAC---DAAVVAAGARSRALAAS
I-GD-NLPLETERGYHVMIE-D--PGV-------GPRMSMMASDAKMVVNWTDRG-LRAAGTVEIAGLDA
PPN-WKRADILRDNLQSMFPNLAK---D--IPAS----RIKSWFGHRPSMPDGRPCIGYARATE-DVVYA
FGHGHVGLVGSARTGRLVAQLLS-RRE----PE----I-P-LAPFSPERFL-------------------
-------

>a-proteobacteria|305
-M-------------------------------------RHVAVIGAGIEGAASALELLR-AGHQVTLLD
PGE-PG-AD----QAASFGNAGWLSTMS-VIPPSGPGLWKQVPGFLRDPLGPLAIRWSYFPRVLPWLTRY
LLAGWTEQRVLKIAQNLRPLLKDSPQLHATLAAEA--GVA-HL-IE-HRGLMHAYPSRAAFEKE---AMG
WRIRKQVGISWTELDAE-ALHALEPHLD-PS--YKFGILIEE-AGRCLDPGRYVAALVAQAERQG-ATRR
RIAATGFKVHAQ------------RLQAVE---LA---DG-----TTLAC---DAAVICAGARSKPLAER
V-GD-FVPLETERGYHVMFH-G--ANA-------LPRHSINLSAAKMVVNPMQDG-LRAAGQVEIAGLEA
APN-WKRAEILRDHLQKSFPGLPN---P--YPAD----RVTTWLGHRPSMPDGMPCLGPASATP-DVVLA
FGHGHVGLVAGARTGRIVAQLVS-GQP----TE----I-A-IDAFSPRRFR-------------------
-------

>a-proteobacteria|306
-MTALGQA--VS---------------------GKAGAGRSVTVVGAGIVGVGTGIALQR-AGFTVTLVD
RQD-PG-RA------TSFGNAGILSGTT-AMPLATPGILKEVPKMLLDPLGPLTIRWSYLPKLAPWLMRF
VGNA-QPAKVEELSKAIVTLSKPTVAAWMDLAGHA--GAE-DL-IE-RKGWVGVYEGPQAAKK--AA-YD
VEVRVRHDIRAEMLTAD-EVRQLVPGLA-RT--VTHGVFHPD-AGHTVSPIRLTERLVEHFLRSG-GKFV
QATVQDI-GFTDGRPAT-----------LV---TD---KG------PMPF---DNIVIAAGAWSKRLVAR
L-GH-NVPLETERGYHAMVA-D--P-------GVDLRLPVSSSEGKFFLTPMADG-IRVAGTVELAGLDA
APN-WKRADALLEKGRRLLPGMK---------TD----KVERWLGFRPTLPDSLPVIGPSPKYG-NVFFA
FGHHHLGLTQSAMTGRLISQLMT-GNR----PE----I-D-IHPYRVDRF--------------------
-------

>a-proteobacteria|307
-M-------------------------------------SQVVVIGGGVVGLACAIELLR-DGHGVTIVE
PGS-PG-GE----QAASYGNGTLLNPSS-VIPMSSPGLWKKVPGYLMDPLGPLTIRWAYLPRLLPWLGRF
LRAG---AKVAATARALQPLLADAPALHRTLAEEA--GVG-EL-IT-RQGVLFAFPDRAAFAAE---AVS
WKVRRDNGVKWLELDED-ELRQREPSLD-RH--YKFAILVEE-NGQCRDPGAYVAALARHATALG-ATIV
QSGATGFRIEAG------------RLRAVT---TR---D------GEIAC---DKAVIAAGAWSKMLALA
A-GD-RVFLETERGYHVVIA-D--P-------GIEPRYPVMPSDGKMACVMTPAG-LRLAGQVELAGLDA
APN-WKRAEVLLAFARKVYPGLPEDL-----PPE----RVKLWMGHRPSTPDGLPCLGLASGCP-DVVHA
FGHGHVGLTAAAMSGKVVADLVA-GRA----PR----F-D-LAPYSAARF--------------------
------G

>a-proteobacteria|308
-M--------------------------------------HVVVIGAGIVGAVSAVELLR-DGHQVTILE
PDE-PG-GE----QAASYGNGGWLSPSS-VLPVGSPGLWKKVPGYLADPLGPLTIRWSYLITALPWLTRL
LTSGWTWGRVRKTSLGLGPLVAGAPELHLKLATEA--GVA-DL-IK-RTGQLYVFPTRKDYEDS---KES
WDIRRERGVKTIEVDEN-ELRQREPHLD-RR--YTFALYCDD-GGHCSNPGAYVAALVHHALSLG-ATRI
HGGAERFEIGGG------------RLKGVV---SG---G------KLIAC---DAAVIAAGARSRDLAHQ
A-GD-RVVLETERGYHAVIE-S--P-------EVGPRTPIMPSDGKMVHTPMEAG-LRIAGQVEIAGLDA
APN-WKRAEVLLNHARRTWPGLPKDL-----PPE----RVKVWMGHRPSTPDGLPCIGKATGCK-DVVHA
YGHGHIGLASGAMTGRLVADIIS-GKT----PT----I-P-IAPFDPSRFN-------------------
-------

>a-proteobacteria|309
-MTD---------------------------------AGRHVAIIGAGAVGVISAIEALR-FGHRVTLID
PGE-PG-GE----QAASYGNAGWLSSHS-VIPPAEPGTWKKVPGYLMDPLGPLAIRWSYLPKALPWLIRY
LLSSRTEAQVETTARALRDLLKDAPQLHRQLADEA--GVP-EL-IE-RRGVMHVFPSRTPFDGD----LG
WRIRKRVGIEWLELNED-EMRQREPDLD-PR--YKFGVVVEE-AGRCRDPGSYVAALAAHAVASG-AKRV
AARATGLRLQDG------------RLAAVV---TE---S------GEIAC---DAAVVAAGARSKQLSAS
I-GD-PLPLETERGYHVMIE-N--PES-------GPRNSMMASDAKMVVNWTDKG-LRAAGTVEIAGLDA
APN-WKRAEILRDNLFSMFPKLPK---N--IPAS----RIKTWFGHRPSMPDGRPCIGYARATR-DVVYA
FGHGHIGLVGSARTGRLVAQLLS-GKT----PE----I-V-LAPFAPSRFL-------------------
-------

>a-proteobacteria|310
-M--------------------------------------HVVVIGAGIVGAACAVELQR-DGHAVTIVE
PGP-PG-GE----QAASYGNGCWLSPSS-VLPVAAPGLWRKVPGWLADPLGPLAVRWSYLPRALPWLWRF
LRAGWSWERVRTVAPAMRALVAGCPERHLALAEEA--GVG-HL-IH-RGGLLYPFPSRADFLAE---SES
WAIRREQGIEWTELDAN-ELRQREPVLD-RR--YTFAVHVHE-GGHCVDPGAYVAALVELVVSRG-GTLL
RAKAQGLEIEDG------------RLVAVR---TD---S------GEIAC---DRAVIAAGAWSKVLAAE
A-GD-DVPLETERGYHALFV-G--A-------ETGPRTPMIPSDGKMANVRTPQG-LRIAGQVEIAGLEA
APN-WKRAEVLRDYALATWPELPRDL-----KPE----QVKVWMGHRPSMPDSLPVIGKASGCG-EVVHA
FGHGHIGLAAGAMTGRLVADIVS-GKT----PV----I-D-PAPYAPSRFR-------------------
-------

>a-proteobacteria|311
-MTR------S------------------------TGRPGKVAVIGGGIVGVCSANYLLK-QGFDVEVID
PAV-PG-SE----DQCSYGNAGGICPGS-CIPNSMPGVLKNVPKWLLDPEGPLYVRLAYLPHALPWLIRF
LAAS-RKSRVEEISAAMRALNRYTFECYEPLIKEA--GCE-DL-LQ-KRGQLFVYENANGPAAG---AYG
LGLRRRHGVKVEILDAD-EIRQLEPALA-PI--FKSAVYLPE-QGQCPNPGRLVARLAENAARNG-ARFI
RARVTGFDLDGG------LL------RAVV---LE---GG---ERRP--V---EQAVLSAGAWSARLAAQ
L-GD-RIPFESERGYHVMVR-D--ADTG-------LRIQTISADRKFVASPMEEG-LRIAGNVEFSGLET
PPN-MFRADALLKQARPMFNRFRDG--------E-----IRRWMGHRPGTPDSIPVVDRASRAR-NVIYA
FGHGHQGLIGGSVTGKVVSEIAA-GK----PAM----I-D-LEPFSAKRF--------------------
-------

>a-proteobacteria|312
-MTAP--------------------------------SARHVVIIGAGAVGSVSALECLR-AGHRVTVVD
PGE-PG-GE----QASSYGNAGWLSSHS-VIPPAEPGIWKRVPSYLADPLGPLAIRWRYLPRVLPWLVRY
IWAARSGRQIADTARALRTLLVDAPRLHAGLAEEA--GLG-HL-IE-RRGLLHVYPDRAAFAAD---AAA
WAIRHAVGVRWLELSAD-ELRQREPTLH-RR--YTFGVMVEE-AGHCRDPGSYVAGLADLARARG-ATHV
RTRATGFRLDEG------------RLVAVE---TE---A------GAIPC---DRAVVAAGARSGALTAS
L-GD-RLPLESERGYHVMIA-D--AEA-------GPRTPVMASDAKMVVNAMAGG-LRAAGQVEFSGLDA
APN-WKRAEILRDHLTSMFPDLPE---T--VPAE----RIRMWLGHRPSMPDGRPCIGRARRTA-DVVYA
FGHGHVGLVGSARTGRLVAQLVG-GEA----PE----I-P-LAPFDPRRFL-------------------
-------

>Proteobacteriota|313
-MSSS--------------------------------EPLHVVVIGAGIIGAATAVELLR-DGHRVTLVE
PGD-PG-GE----QAASYGNGCWLSTAS-VVPMSAPGIWRKVPGWLADPLGPLTIRWRHLPRMLPWLVRF
LRAGATEERVMATGRALRQLIADCPERHRVLAEEA--GVG-AL-IR-RQGLLYVFPSRAAFAAE---ALA
WRVRRANGVTWTELDTD-ELRQFEPVLD-RR--YTFGVFVDS-GGHCLDPGAYVAALVAHAVAQG-ASLR
RTRATGFRIDGG------------RLRAVR---T----EA-----GDIPA---DRAVIAAGAFSRALAAA
V-GD-HVPLETERGYHAVIA-A--P-------EVAPRHPVMPSDGKMSITHMASG-LRLAGQVELAGLAA
APD-WRRAGILRDFALRLFPGLPRTL-----PED----RVKVWMGHRPSIADGLPCIGPARATA-DVVHA
FGHGHVGLAAGATTGRLVADLIG-GRP----PT----I-D-PAPYAPGRFRGG-----------------
RAHRAPS

>b-proteobacteria|314
-MK-------------------------------------KITVIGAGIVGIATASYLRR-DGHDVTVVD
KLP-PG-E------YASFGNAGILSPGS-CVPIAMPGILGKVPGYLSDPMGPLKVRWPYFPQALPWLLRF
VTST-GLAQVEKTADALISLLSQTFDAHRPLAQNA--GCS-DI-IR-QTGYIVVYDTKQAYRND---ALA
WKLRRDRGVVCNEIDAD-AIAKLVPALA-RN--YECGVYLPE-QGYVTNPERLTKTLAAQFQKDG-GVIL
QRDVLDIEMGAQ------GP------QALL---TD---AG---RLEF------DTLVLCAGVHSGKFAAK
L-GD-AVPLEAERGYHVTYS-D--PDLQ-------LPMPVCAAQNKLFVTPMEMG-TRIAGQSEFAGIEA
EPD-YGRADVLAKHMKRMFPQVRDV--------E-----TTRWMGRRPSMPDSKPVIGRATQYA-NTYYA
FGHGHIGLVGSAPTGRIIADLVA-GR----TPN----I-D-IAPFRVDRF--------------------
-------

>b-proteobacteria|315
-MTVARSFSSAA----G-AA----------------DGRRHVVVIGAGAVGSATAIEALR-AGLRVTVVE
PGE-PG-GP----HATSYGNAGWLSSHS-VVPPALPGAWLKVPGWLADPLGPLALRWRYLPRAMPWLLRY
LASGWTEARVQRTADALRTLLADAPVLHARLAAEA--GVP-QL-VE-QRGLLHAYLSRAEFDGD---ALG
WRVRRRTGVQWEEWPQD-ELRRREPDLH-AR--YTFGIFVPE-AGHCRDPGSYVAALARHALEAG-AERI
ATRATGFRIEGG------------RLRAVL---TE---A------GEIAC---DGAAICAGARSGPLAAA
A-GS-AVPLESERGYHVVVE-D--AAA-------GPRTPTMVADGKLIAHWMDGG-LRAAGQVEIAGLEA
APD-WRRAEILHTHLRSMFPSLAR-PAP--GSPS----TVKHWLGHRPSLPDGLPCIGPAAASA-DVVLA
FGHGHVGLCGSARTGRLATQLLA-GIA----PE----I-P-LKPFDPARF--------------------
-------

>a-proteobacteria|316
-MVTL-----------------------------SPTRAKHVIVVGAGIVGVNCALALQA-RNFKVTIVD
ERP-PG-TA------TSFGNAGCFAISA-VAPVSMPGLVWSVPKMLMDPLGPLSIRWKNLPTLAPWLWHF
WRAG-TAKRVEAIAHELSTLLATASQDYEPVLNAA--GLT-HL-IR-RNGALYVYETEKGFAD---AAFE
WDLKFRNGVVAEHVDGA-AIRALEPALA-RG--FSNGYFVPG-YSHTVDPGQLASGLADHFQRVG-GEIR
RARVEGFVF--ADSS--LRAL-------RL---DD---GT------ELGF---DQVVIAAGAWSKSLCKQ
L-GH-NVPLDTERGYNTTLP-E--P-------GVELSRPVCIAERSFFMTPMAMG-LRIGGAVELAGLDA
EPN-FARAKALLANGAKALPGLNT---------G----GGREWMGFRPSMPDSKPVIGRSPHHP-NAFFA
FGHGHLGLTQGATTGRLVGELAA-GEP----TT----I-D-LAPFRIDRF--------------------
-------

>a-proteobacteria|317
-MSE--------------------------------PARRHVAIIGAGAVGVISAIEALR-EGHRVTLID
PGE-PG-GT----QAASYGNAGWLSSHS-VIPPAEPGTWKKVPGYLMDPLGPLAIRWSYLPKALPWLVKY
LLSSWTEPQVEATARAMRDLLKDAPLLHRQLAEEA--GVP-EL-IE-RRGVMHVFPSRAPFDRD----LG
WRIRKRVGIAWLELDED-EMRQREPDLH-PR--YKFGVVVEE-AGRCRDPGAYVAALAAHAVANG-AERI
AAKATGLRLAGD------------RLVAVV---TE---T------GEIAC---DAAVVAAGARSKQLTAS
I-GD-PLPLETERGYHVMIE-N--PET-------GPRNSMMASDAKMVVNWTDKG-LRAAGTVEIAGLDA
APN-WKRAEILREHLLSMFPKLPK---D--IPAS----RIKTWFGHRPSMPDGRPCIGHSRASR-DVVYA
FGHGHVGLVGSARTGRLVAQLLS-GKP----PE----I-S-LQPFAPSRFL-------------------
-------

>b-proteobacteria|318
-MNTTYTKPV-----------------------------RSVAVIGGGIVGMLTAWSLLR-SGFMVTVLE
RDL-YG-L------GCSTGNAGSVSAGS-VVPLGMPGMWKQVPGWMLDPDGPLHIRGDHAIQVLPWLVRF
LVAS-GADSVERISHALKALTAPSLKIYQEVVDQV--GAR-SL-FE-VTGQLQVYQSAEGLLKD---AAG
WALRRARGVEVRDVAAG-EIRDLEPAVA-HT--FTHGVFLPN-EGMIINPARLIKEVGVAFVQNG-GRIE
ELSVQGFDVSAD------QQ----V--RIR---AS---GR------LIES---DAIVVAAGAWSHTLAAE
L-GD-SIPLESQRGYHVMFP-E--SGVS-------ISRPVVASETKCFATPMEFG-LRVAGTVEFGSLDA
PAN-SRRVEGLLRHSKSLFPGLET---------A----HYSEWMGNRPCLPDSLPVIGRATKFP-SVYFA
FGHGHLGMTCAPMTSKIVSDLIG-GK----EPS----V-N-LEPYRPDRF--------------------
-------

>a-proteobacteria|319
-MTG---------------------------------TGRHIAIIGAGAVGVISAIEALR-EGHRVTLID
PGE-PG-GT----QAASYGNAGWLSSHS-VIPPAEPGTWKKVPGYLMDPLGPLAIRWSYLPKALPWLVKY
LFSSWTEAQVETTARALRDLLKDAPLLHKQLAEEA--GVP-QL-IE-RRGVMHVYPSRAPFDGD----LG
WRIRKRVGIEWLELNED-EIRQREPDLD-PR--YKFGVVVEE-AGRCRDPGAYVAALAAHAMANG-ATRI
AAKATGLKLDGN------------KLVAVV---TE---T------GEIPC---DAAVVAAGAHSKRLTAS
I-GD-PVPLETERGYHVMIE-N--PES-------GPRNSMMASDAKMVVNWTDKG-LRAAGTVEIAGLDA
APN-WKRAEILRDNLLSMFPKLPR---N--IPAS----RIKTWFGHRPSMPDGRPCIGYARASR-DVVYA
FGHGHVGLVGSARTGRLVAQLLS-GKS----PE----I-P-LQPFAPSRFL-------------------
-------

>a-proteobacteria|320
-MTRV-------------------------------------VVIGAGIVGACAALAARR-EGFAVTILE
PGE-PG-GE----QAASYGNGCWLSPMS-VVPPAVPGLWRKVPTFLSDPLGPLAIRWSYLPRVAPWLLRY
LWSGRTEETVLRTARALRALLRDAPALHARLAEEA--GVG-AL-IR-RQGLLYVFPDRAAFAAE---ALA
WRVREAVGVRWIELDED-ELRQREPELD-RR--YRFALLAEE-GGHCLDPGAYTAALVALAEAEG-ARRV
AARATGFRIEGG------------RLKAVT---TD---QG------EVPA---DRAVLAAGARSRGLARA
A-GD-ALPLESERGYHAVIT-D--P-------AVGPRTPMMPSDGKMSVTMTARG-LRVSGQVEIAGLEA
APN-WRRAEILRDHLLRMFPSLPRDL-----PAE----AVRFWMGHRPSMPDGLPVIGPARATP-DILHC
FGHGHVGLVAAPRSAALVAAMLA-GRA----PD----P-D-AEPYSPDRF--------------------
------R

>Proteobacteriota|321
-MAS----------------------------------PAKVTVIGAGIVGIVSANFLQR-DGHAVTVVD
SRP-PG-E------GCSFGNAGNISPGS-CLPIAMPGILANIPAWLFDPSGPLRLRLGYLPRALPWFARF
ARAA-TRDRAQATACALRTLHVRTLDLYESLISEA--GAP-EL-IT-RPGQLHVYETEEAFAGA---LLG
REILRRCGVEMEELDAA-GIRDLEPSLA-PI--FARAVFFPR-HGFCLSPLRLVQTLAEKFVRSG-GTIL
RRTVTGFEIGPE------GP------ERLH---TD---AG---DLDV------DNLVIAAGAWSGKLTAR
L-GD-KVPLEAERGYHLELP-D--PGTV-------PARSISWGERKFTATPMEMG-LRFAGTAEFAGIDA
PPD-YRRARILLTHANRMFPGLNGE--------G-----GRVWMGARPSFPDSRPVIGPSTKHG-NVFYA
FGHSHTGLTAAPMTGKLIASLVA-GR----APE----I-D-LAPFRVDRF--------------------
-------

>a-proteobacteria|322
-MITSASPA----------QPG---PAQP-G--PGTAGARRVVVIGAGIVGMSCATFLRR-DGHDVTVID
RLP-PG-E------GTSFGNAGMISPDT-FTPIAMPGMLRKVPKWLSDPTGPLAVRWSYLPQALPWLVRW
IRAGRL-DRVEAASKALRALHGPAFATYRSLLGPD--GFN-DL-VR-LRGQLYLWQTGEPSETD---RIA
DRLRTEQGVRADVIGPD-EIRQMEPTLA-PG--FKRGLYLPD-NGSTANPHRLVNTLARNLEGAG-GRVL
RAAVTAIDIG---------P---DGVRRVE---TD---A------GPVEA---DIVVVAAGAWSLRLTQK
F-GV-RVPLETERGYHVMLP-N--PGPV-------PNRPISHRSGSFSITPMEHG-LRLAGTVEIAGLDA
APD-ERRALILLEQARKALPTLNAE-------------GMQTWMGHRPSMPDSLPVIDRAPGVP-GVFLA
FGHGHTGLTGAPVTGRLLADLVA-GR----KPV----I-D-PTPYRATRF--------------------
-------

>a-proteobacteria|323
-MRQ--DA------------------------------APHVVVIGAGIVGAATALGALR-EGFRVTLMD
PGE-PG-GE----QAASYGNGCWLSPMS-VIPPAGPGLWRKVPGFLADPLGPLAIRWSYLPRVLPWLARY
LWAGWTEAKVEAAARALRPLLVGAPALHKALAEEA--GVG-RL-IE-QRGLVYIYENRGQFEAE---AMA
WRIRRKVGIEWLELGAD-EMRQREPELD-RR--YTFGALVEE-GGHCRDPGAYVAALVDHARAEG-AELR
REAATGFRIEGG------------RLQAVL---TS---EG------EVAA---DRAVICAGARSRPLAAA
A-GS-RVPLETERGYHAMVV-G--A-------EVGPRTPMMPYDGKMSITWTDRG-LRCAGQVEIAGLEA
APN-WKRAEILRDHLLRCFPALPRDL-----PAS----RVKVWMGHRPSMPDGLPCLGPSAASP-DVLLA
FGHGHVGLVAAPRTAHAVVDLLA-GRT----PA----L-D-LQPFRPTRFA-------------------
-------

>a-proteobacteria|325
-M-------------------------------------TRVVVIGGGVVGLASAIALLR-DGHAVTIVE
PGA-PG-GE----QSASYGNGTLLNPSS-VVPMSSPGLWKKVPGYLMDPLGPLTIRWSYLPRLLPWLRRF
IAAGATAAKVEAIGRALRPLLADAPALHRALAEAA--GAG-DL-IA-RQGVLFAFPSRAAFEAE---ALS
WRVRRNNGTRWLELDAD-ELRQREPALD-RR--YTFGILVEE-NGQCRDPGAYVAALARYAAELG-GTIV
QTGATGFRIEAA------------RLRAVK---TR---D------GDIAC---DKAVIAAGAWSKALARK
A-GD-YVPLETERGYHVVIE-N--P-------GIEPRYPVVPSDGKMACVMTPAG-LRLAGQVELAGLDA
APN-WQRAGVLLKFARKVFPGLPADT-----PLR----AVKVWMGHRPSTPDGLPCLGLASGCA-DVVHA
FGHGHVGLTAAVTTGTVVADLVA-GRP----AA----F-D-LTPYAAARF--------------------
------R

>a-proteobacteria|326
-MT-------------------------------------HTVIIGAGILGACTALELLK-AGHKVTILD
PGP-PG-GE----QAASYGNGCWLSPAS-VIPPALPGLWKKVPGFLADPLGPLAIRWSYFPRVLPWLLRY
LASGWTEARVHRTAIALRALVQDAPALHAALAEAA--GVG-HL-IQ-RRGLMYIYPDRRDFEAE---ALA
WRLRRAVGVKWVELSAE-ELRQREPELD-PR--YRFALVVEE-GGHCLDPGAYVAALVALAEAEG-AQRL
AARATGFRIEAG------------RLRAVR---TE---GG------EVAC---DRAVIAAGAYSRPLAAA
A-GD-DVPLETERGYHAVIQ-G--A-------ATGPRTPMMPSDGKMSVTMTAGG-LRCAGQVEIAGLEA
APN-WQRAAILRDHLLRSFPGLPREL-----PAE----RVRFWMGHRPSMPDGLPCLGPARATP-DVVHA
FGHGHVGLAAAPRSAQLVMQILT-GQA----PA----V-E-TKPYAASRFG-------------------
-------

>a-proteobacteria|327
-MPNARE-K-VM----------------------PSAATPHTLVIGSGIVGACSALELAR-AGHAVTLID
IGE-PA-GR----QSASYGHGCWISPAS-VVPMSMPGLWKQIPGYLLNPRGPLVIRWRHVPRLAPWLLRF
LWAGSSVPRVEATARTLSRLLHDSPQRHQALSREL--GVP-EL-IR-REGLLYAYPDRSAFEAE---TLS
WQLRRMTGLRWRELDAT-ALREREPDLD-RH--YTFGILAED-GAHCVDPAAYVAKIVEAVCACG-AELV
RARAEGFAFDGE------------RLVGVQ---TD---AG-----L-IPG---DRAVVAAGAWSKRLASA
A-GD-AIPLESERGYHGVVS-L--E-------TGGPRHPVMPSDGKMANTPTLAG-LRLSGQVELASVDT
PPN-WSRVDILIDHARRTYPALAGV-----RE-L----PVDRWMGHRPSTPDGLPVIGRSTRSP-DVFYA
FGHGHVGFASGPVTGRAVAEHLA-DLP----DA----F-E-IGPYSPRRFKFGRGR--------------
------P

>a-proteobacteria|328
-MS------------------------------------KHVVVIGAGIEGACSAIELLR-AGHRVTILE
PGE-PG-GD----QAASFGNAGWLSSMS-VVPPSGPGLWKKVPGFLRDPLGPLAIRWQYFPKVLPWLTRY
LLAGWTEAKVLRTAQALRPLLKDSPVLHGALAREA--GVP-EL-IE-HKGLLDVHPNRASFEAE---AMG
WRIRQAVGVTWSEVEGE-ALRAMEPDLA-PS--FTFAVMVHE-AGRCLAPGRYVAALVAHAVRRG-ATLR
KAAATGFKVDVQ------------VLKGVT---LA---DG-----GLLEC---DAAVLCCGARSRPLAAR
A-GD-HVPLETERGYHVMFH-G--AEQ-------GPRHSAALAGAKMVVNHMADG-LRAAGQVEIAGLDA
APN-WKRADILRDHLQRCFPGLPN---P--YPAD----KVTTWMGHRPSMPDGMPCLGRSSASA-DIIHA
FGHGHVGLVAGPRTGRIVAQLIS-GQT----PE----I-P-IEPFRPSRFH-------------------
-------

>a-proteobacteria|329
---------------------------------------MHVVVIGAGIVGAATALELQR-DGHRVTIIE
PGP-PG-GE----QSASYGNGCWLSPSS-VLPVSAPGLWRKVPGWLADPLGPLAVRWSYLPRALPWLWRL
LRAASNETRLRRIAAALRPLVADAPAHHRRLAEEA--GVG-HL-IH-QSGLLYIFPTRADFEAE---ALA
WKIRAECGVTWIELDAD-ELRQREPALD-RR--YTLGLLMEA-GGHCSDPGAYVAALVAHAQAQG-AALV
ATRAQGFDMAGG------------RLRAVR---T----AG-----GDIAC---ERAVIAAGAWSKTLAEA
A-GD-RVPLETERGYHAMIA-A--P-------EGHTRVPVMPSDGKMANTMTAHG-LRIAGQVEIAALDA
APN-WKRAEILRDYALRTYPALPRDL-----PAE----RVKVWMGHRPSTPDGLPCIGPASGCA-DVVHC
FGHGHVGLAAGALSGRLAADAVS-GKT----PA----I-D-LTPYAAARFR-------------------
-------

>a-proteobacteria|330
-MSTAPSA------------------------------TPHTVIIGAGIVGACTALELLK-AGHRVTLLE
PGL-PG-GE----QAASYGNGCWLSPAS-VIPPALPGLWRKVPGFLSDPLGPLAIRWSYFPKVLPWLLRY
LASGWTEARVQRTAVALRALVQGAPALHAALAEAA--GVG-HL-IQ-RHGLLYIYPDRRDFEAE---ALA
WRIRRAVGVQWVELSAE-ELRQREPELD-PR--YTFALLVEE-GGHCLDPGAYVAALVALAESEG-AERV
TDRATGFRIEGG------------RLRAVL---TP---NG------ELAC---DRAVIAAGAYSKQLAAA
A-GD-RVPLETERGYHAMIQ-G--A-------EIGPRTPMMPSDGKMSITMTAGG-LRCAGQVEIAGLEA
APN-WRRAEILRDHLLRSFPGLPRDL-----PAE----RMRFWMGHRPSMPDGLPCLGPSRATP-DIVHA
FGHGHVGLAAAPRSAQLVMQILT-GQP----VA----V-D-TKPYDAARF--------------------
-------

>g-proteobacteria|331
-M---------------------------------KPGHHHITVLGAGIVGVACALFLQR-DGYRVTLID
RLG-PG-EG------CSRGNAGILAAEH-VMPLATPRNIRKVPGMLLDPHAPLHIRWRYLPRLLPWLWRF
WLCA-RPHAVAASSQALAALQGGALTAYGTLLEQA--RAH-QL-VR-TDGWLCVYESEKEFVA---DRIE
RELQRHYGIRVEELTVD-EVRERLPAIS-RS--IQRGVLYPD-SAYTINPHRLVQVLAEDFQRHG-GSMQ
RAAVNNIDVTPGQRVRILTDA------------------G------AHET---DSVVLALGAWSGRLSAR
L-GS-PVPLDTERGYHVMLP-R--PGI-------DISLPVMFGDYKFIATPMEHG-LRLAGTVEFAGLDA
PPN-YERARILITRARRLLPRLQVQG-------------HSEWMGCRPSLPDSLPVIGRSPHYR-NVYFA
FGHQHLGLTLAAVTGRLIADQVA-GRT----SD----I-D-LTPYRIDRFS-------------------
-------

>a-proteobacteria|332
-MTAAPGRK--------------------------------AVVVGAGIVGVCSAFTLQR-EGWAVTLVD
PDE-PG-QG------CSFGNAGVLANTN-VAPVAMPGVLAQVPGMLMDPMSPLTIRWSYLPRLMPWLIGF
LRAS-TPSRVEAISHALANLSRRVFEDLTPLVEEA--GAS-DL-VL-RRGYIGVYRNPAKL-A--GLRAE
LALKRQRGMRVEELGPD-ELRQLEPALA-RD--IVGGYHIPD-AGHTVNPLALTQRLVAAFQRRG-GIVR
RARVLDFAEFGDAGPRS-----------VV---TD---AG------SI---PCDLVVVAAGSYSRALAAR
L-GA-DVPLDTERGYHTVLP-R--P-------GIELRMAMMCGDGGFAITPMATG-VRLAGTVEFGGVEA
APN-FQRLDPLRKHAKALLPGLD---------MR----DGSQWMGRRPSMPDSVPVIGRSPRHR-NALLA
FGHGHLGLTYAAVTGRLVADLAA-DRA----PA----L-D-MTPYDPARF--------------------
-------

>b-proteobacteria|333
-MAAPAFRIGRM----T-VVND---RA---S-----AASRHVVVIGAGAVGCVSAIEALR-AGHKVTLVD
PSE-PG-AE----HATSYGNAGWLSSHS-VVPPALPGAWRKVPGYLLDPLGPLAVRCRYLPRVATWLMRY
LASGWTEKRVQRIADALRTLLADAPALHARLAHEA--GVP-QS-IE-RRGLLHVYRSRAEFEGD---ALA
WRVRQRAGVQWTEWDAE-TLRGREPDLD-AR--YTLGIFVPE-AGHCRDPGAYVAALARHAVDRG-AATV
QGRATGFRIEDG------------RLRAVH---TE---S------GEIPC---DAAVICAGARSKALAAA
A-GC-AVPLESERGYHVMLD-A--PEG-------GPRTPMMAADGKLIAHWMEGG-LRVAGQVEIAGLDA
APD-WRRADILRDHMRSMFPALPS---P--LPAA----RLHRWMGHRPSLPDGLPCIGRSRATA-DVVLA
FGHGHVGLGASARTGRVVAQLLS-GTR----PD----I-D-LAPFDPLRFGRRGATIVQ-----------
------P

>a-proteobacteria|334
-MSQ----------------------------------ARHVAIIGAGAVGVISAIEALR-EGHRVTLID
PGE-PG-GE----QAASYGNAGWLSSHS-VIPPAEPGVWKKVPGYLMDPLGPLAIRWSYLPKALPWLIKY
LLSGWTEARVEKTAVALRALLKDAPLLHRKLAEEA--GVP-EL-IE-RNGVMHVFPSRGNFDGD----LG
WRIRKRVGVDWLELSAD-EMRQREPDLD-PR--YTFGVVVEE-AGRCRDPGAYVAALANHALASG-AKLV
RAKVTGFRLNGD------------KLVAVL---TE---A------GEIAC---DAAVVAAGARSRLLTAS
V-GD-PLPLETERGYHVMIE-H--PEV-------GPRSSMMVSDAKMVVNWTNKG-LRAAGTVEIAGLDA
EPN-WKRAEILRDNLLGMFPKLPK---D--IPAS----RIKMWFGHRPSMPDGRPCIGYARASR-DIVYA
FGHGHIGLVSSARTGRLVAQLVS-GKK----PQ----I-P-LEPFSPTRFL-------------------
-------

>a-proteobacteria|335
-MS-------------------------------------GAVVIGGGILGACTALELLR-AGQAVTILE
PGP-PG-GE----QAASYGNGCWLSPMS-VIPPAVPGLWKKVPGFLADPLGPLAIRWSYLPRVLPWLTRY
LASGWTEARVLRTARALRALLDGAPALHADLAEAA--GVG-HL-IE-RRGLMYIYPSRADFEAE---AMA
WGIRRQVGIDWIELSAD-ELRQREPELD-RR--YGFAALVEE-GGHCRDPGAYVAALVALAEAEG-ARRI
QARATGFRIEGG------------RLRAVL---TD---AG------EVAA---DRAVIAAGAHSRPLAAA
A-GD-PVPLETERGYHAMIE-G--A-------ETGPRTPLMPSDGKMSVTMTARG-LRCAGQVEIAGLDA
APN-WKRAEILRDHLLRSFPGLPRDL-----PAE----RVKLWMGHRPSMPDGLPCLGPARATP-DIVHA
FGHGHVGLVSAPRSARLAVQMLL-GQA----PE----I-D-PAPYDPRRFG-------------------
-------

>a-proteobacteria|336
-MSSA--------------------------------GRKHTVVIGAGIVGACTALELVR-AGQQVTIVD
LGE-PG-GR----QAASYGHGCWISPGS-VVPMSMPGLWKQVPGYLMNPEGPLVIRWRHFATLAPWLLRF
LWAGSTVRRVEATAHALARLLRSSPDMHRGLSEEL--GVS-HL-IR-QDGLLYAYPNRQAFERE---TLS
WHLRRITGLRWRELDKA-ELALREPGLD-KH--YSFAVLAED-GAHCVDPGTYVARIVEAACTGG-AKLV
RAKAQAFAFEGE------------RLVGVQ---TD---QG-----L-IAC---DAAVIAAGIWSKALARM
A-GD-RIPLESERGYHGVVS-L--A-------NGGPRHPVMPSDGKMANTPTTQG-LRLSGQVELASVDT
PPN-WRRVDILLEHARKTYPALAGM-----AN-I----KVDKWMGHRPSTPDGLPVIGRSSVSP-DIFYA
FGHGHVGFASGPITGKIIAQQIM-RAP----QA----I-D-ISAYSPRRFKLGRHE--------------
------P

>a-proteobacteria|337
-M---------------------------------NRQQREITVLGAGIIGMACAINLQR-LGFYVTVVD
QNE-PG-DG------CSSGNAGVIAPCA-MVPVNTPELLKGIPTMLLDPLGPITFRWKYVPQMLPWFFNF
LKNSRA-SKAEQVADGLSALTSNALKEHRDLAGNG--EAS-RW-VQ-PSPYLYIYESETALVKE---DYF
WNLRRLHGISTRLLKGS-EVQEFEPALD-PR--FKCALVMENGHGFSTDPSQLVKALAFQFQSDG-GKII
QSEVQQIKIINQ-------KP--S---SLI---TS---VG------SFPV---QRLVIAAGAFSAKFATQ
L-GE-RIPLESERGYHIMLK-N--PGIA-------PRYPIMNSSGKFVATPMKSG-LRFAGLVEFAGLAA
NPN-YKFAGRLITHAKSMFPLININ-------------DFTEWMGHRPALPDSLPVIGQSTKFE-NIFYA
FGHHHIGLTTGPKTGRALAELIA-GQ----TPC----I-D-LSPYSIRRFI-------------------
-------

>d-proteobacteria|338
-MNQKS-------------------------------ENQEFIVIGSGIIGMSCALALQK-EGFQVTVVD
RKP-PG-SS------CSFGNAGAISPSS-ALPNSLPGVMSKVPGWLLREEGPLFIQWQYFPKLFPWLLRF
LQSAKW-EKVDETTSSLLNLHASCFRLYQNLAKEI--ESE-DL-IV-ESPVIHLYTNEEDFQHS---LGY
WNILKNKGVEYEELQKD-QVREMEPNLS-QD--YGFGVLFRN-SGFSSNPFRLVEKMSERFQKDG-GRLT
TGSVQSIKTQGG------GKI------VLK---ME---GQ------EIQS---DKVLVAAGAWSHQLASQ
L-GV-RIPLETERGYHVTLN-S--TEGG-------PTNIVMESKHKFMATPMEMG-VRFAGTAEFAGLNS
PPN-EARAKTLLKLGKMMYPNLEKG-------------ESSEWMGHRPSLPDSRPVIDFCPGNK-RIIFA
FGHGHRGLIGAPMTAQLVAEMAS-GR----QTS----I-D-ISAFNT--SRF------------------
-------

>b-proteobacteria|340
-MTVARSFSPEG----G-S--------------------RHVVVIGAGAVGCATAIEALR-AGLRVTLVE
PGE-PG-GP----QATSYGNAGWLSSHS-VVPPALPGAWRKVPGWLADPLGPLALRWRHLPRALPWLLRY
LASGWTEARVQRTADALRTLLADAPALHAQLAAEA--GVP-QL-IE-RRGLLHAYRSRAEFDGD---ALG
WRVRRRAGVQWEEWPVD-ELRRREPDLA-AR--YTLGIFVPE-AGHCRNPGAYVAALAHHAFAAG-AERV
AARATGFRIEGG------------RLRAVR---TE---A------GEIAC---DGAAICAGARSGPLAAA
A-GS-AVPLESERGYHVVLE-G--ATA-------GPRTPTMVADGKLIAHWMDGG-LRAAGQVEIAGLEA
APD-WRRAEILHAHLRSMFPSLAP-PAP--GA-S----SVAHWLGHRPSLPDGLPCIGPSAASA-DIVLA
FGHGHVGLCGSARTGRLAAQLLA-GVA----PE----I-P-LAPFDPGRFRS------------------
-------

>b-proteobacteria|341
-MTTH-----------------------------------DITVIGAGIVGVAVACYLQR-DGHRVTLID
RGP-PG-E------FTSKGNAGILSPGS-VVPLGMPGVLKKVPQWLTDPAAPLSIKWRRLPYAAPWLWRF
IRAS-RRARVEEIADALRPLLGQTFEAYRTLTHAA--GCA-DL-IN-QSGYIAVYESEASFRGD---ALA
WSLRRDRGVRVEDIDAA-RIRELDPDLA-PI--YVRGVLLPE-QGYVANPLWLTQRLFKHFVESG-GRYE
RRQVTGFEIGPD------GP------RALD---TD---LG---ALPV------DRVVLAAGIFSAGLAAQ
L-GT-CVPLESQRGYHVHFP-E--PGIS-------PRTPVMSGDYKFFTTPMADG-LRNAGTVEIAGLDA
PPT-QARIDALVRHTKRMYPGARLD--------D-----MQTWMGHRPCTPDSLPVIGRSERFA-NVFFA
FGHGHTGLCGAAPTGRLIADLVA-AR----TPN----I-D-PTPYRATRF--------------------
-------

>a-proteobacteria|342
-MSSSTA---------------------AAPAMRP--EFRRVAVIGAGIVGVSAALYLQR-DGRQVTLID
PRG-PG-EG------TSRGNASVIAAES-CVPVATPGILWRVPKMLIDPLGPLAIRWRYLPKLAPWLWEF
VRAS-SPKRVEEISIALRSVLVGATDAFKTLLEEA--GEP-DL-IR-RTGWLGVYESEAKWQG--AQG-D
LELQRRRGVEFTVLKAE-EIRQFEPTLA-PI--YRHAVFYPE-NAYAVDNFRLVQVLADSFLRNG-GRHV
REEAHGFETGPD---GP---------THVL---TN---GG------RHPC---DAVVITAGAWSRHLCRR
L-GH-DPLLDTERGYHVMLP-D--P-------GVMPRLPIYSGDHSFAVTPLEHG-LRFAGTVELGGLQA
PPN-YARADMLLTRGRRMFPGL---------REE----GMTQWMGFRPSMPDSVPVISGSPRHR-NAFFG
FGHGHIGLTLGAATGRILADLVA-GRD----PG----I-D-MHPFRIDR---------------------
------F

>Proteobacteriota|343
-M--------------------------------SAAPPP-VIVIGAGIIGACAAAYLQR-DGHAVTLID
HDD-P---G----SGASSGNGGMLSGSS-IIPVGMPGVAARVPGWLMDAEGPLTIRWPYLPALAPWLWRF
LLSS-TTSKVEAEARALRALLEPSLENYAPIVRDA--GAQ-GL-IH-QHGTLYLYGSEEGWRND---ARN
TDIRRRNGVVMEDVTGA-ALRDLEPDLA-PA--FTHARLVRA-NGHTSDPRALVQALVAHAATRG-ARVL
RERVSGFEHNGA------------NVTAVV---TD---QG------RHDA---SRVVLACGAFSRPLARQ
L-GD-ELPLDTERGYHVIIK-N--PEK-------GPRTPTLFVDGSFSATNMDMG-LRVTGTVELAGLAA
PPN-WRRADVLQRAVRRLYPGLLP-----EDDVK----RVTRWMGFRPSMPDSMPVIGTSSKFS-NAFYA
FGHGHVGMCGGSTTGRVIADFVA-GRA----PC----V-P-VGAFSARRF--------------------
------L

>a-proteobacteria|344
-MSQ------------------------------------HLVIIGAGIVGAATALEAIS-AGFRVTILD
PGP-PG-GE----QAASYGNGCWLSPMS-VIPPSMPGLWKKIPKFLMDPLGPLAIRWSYLPRVAPWLVKY
LRAGWTEAKVEATARAIRPLLDGSPALHRMLAERA--GVE-RL-IE-RRGLMYVYETRAQFEAE---AMA
WRIRRKVGITWLELDAD-EMRQWEPELD-RR--YGFGVLVEE-GGHCRDPGTYVAALVAQAQAEG-AALL
QASATGFRIEGG------------RLRAVL---TD---QG------EIAA---DRAVIAAGAHSRRLAAA
A-GS-DVPLETERGYHAMIL-G--A-------EIGPRTPLMPVDGKMSVTLTDRG-LRCAGQVEIAGLAA
APN-WKRAEILRDHLLRSFPNLPRDL-----PAD----RVKVWMGHRPSMPDGLPCIGPAGGSA-DVLCA
FGHGHVGMVAAPRTAQAVAALLA-GAP----PG----L-P-LEPFRASRFA-------------------
-------

>a-proteobacteria|345
-MSAV--------------------------------TGRHVVVIGSGAIGTVSAIECLR-MGHRVTVVD
PGQ-PG-GE----QATSYGNAGWLSSHS-VIPPAEPGMWRKVPAFLLDPLGPLSIRWTYLPKVMPWLVRF
LLAARTPALIEQTARAMRMLLIDAPKLHAGLAAEA--GVP-HL-IE-RRGVLHVYPDRAAFAAD---ARS
WAIRRKVGVEWLELTAD-ELRQREPHLD-PR--YTFGLVVEE-AGHCRDPGGYVAALADLARERG-ATSV
ATRATGFRHRDG------------RLTAVT---TE---Q------GEIPC---DCAVVAAGARSKALTAA
L-GD-ALPLESERGYHVMVK-D--AKV-------GPRTPMMVSDAKMIVNHMNGG-LRAAGQVEFAGLAA
EPN-WKRADILRDHLVALLPDLAG---T--VTAD----QCRVWLGHRPSMPDGRPCIGTARATS-DVIYA
FGHGHVGLVGSARTGRLVAQLVS-RAE----PE----I-A-LAPFDPRRFL-------------------
-------

>g-proteobacteria|346
-MSVPRLT-------------------------PPLDQGAHVVVIGAGAVGACSAAYLQR-QGLRVTIVD
RLP-PG-E------ATSFGNAGSLSPSS-VVPIAVPGMLKKVPGWLLRSDGPLTIRLSYLPTILPWLVRY
VRAGTA-AQVEASAQALAMLHGPGLESHEDLAAAA--GAP-EL-VR-RTDYLHVFGSDASFRGS---LGD
WTLRRRHGAVVDLLDAG-GVHEVEPDLS-PH--YVRGALVRD-QGFTLDPSRLVKAYVSMVVRDG-GAFV
QEEVRAIETDAG------RAV------AVR---T---ADG------RIEA---DAVVVAGGAWSRALIEP
L-GV-HVPLDTERGYHATIP-S--PGIA-------LTHTIMEADFKFMATPMAMG-VRFAGMVELAGLEA
EPD-PRRAAIIQRLARRMFPKLQLD-------------DASEWMGFRPSLPDGLPVIGPVPDYP-NVLLA
FGHAHTGMIGSPMTGRIVAGLAS-GR----MPN----V-D-IRAFRPDRF--------------------
-------

>b-proteobacteria|347
-MQI-----------------------------------RNITVIGAGIVGIATASYLRR-DGHAVTVVD
RSP-PG-E------YCSFGNAGILSPGS-CVPIAMPGILGQVPGYLLDPLGPLALRWSYLPKAMPWLLRF
VAAA-DRQRVERIADGLRALLSQTFEAYAPLVKNA--GVE-DL-IH-RSGYIAVYSDRKAYEAD---ALG
WKLRRDRGVIVDELDAD-ELRRRLPQLQ-GD--FRMGLFLHD-HGWCANPERLTKSLAAQFERDG-GRIL
RRHVLGIDVGPE------GP------RALR---TD---AG---DLPV------ETLVICAGSHSNEFSAA
L-GD-AVPLEAERGYHVTFS-D--PRYE-------LPVPVMLPEHKCFVTPMEMG-LRIAGQSEFAGIGA
APD-YRRADRLATLMQRLFPGISRV--------D-----ATQWMGRRPSMPDSTPVIGRATRFA-NTWYA
FGHGHVGLCGGGPTGRLVADLVA-GR----SPR----I-D-IAPYRPDRF--------------------
-------

>a-proteobacteria|348
-MTT--------------------------------PTGRHVVIIGAGAVGVISGIEALR-DGHRVTLVD
PGE-PG-GT----QAASYGNAGWLSSHS-VIPPSEPGIWKKVPGYLIDPLGPLAIRWLYLPRALPWLIQY
LLSGWTEARVEKTARALRTLLKDAPALHKKLAEEA--GVG-DM-IE-RNGLLHVFTSRAPFDAD----LG
WRIRKRVGIEWLELSAE-ELRQREPDLN-PR--YTFSVLVEE-AGRCRNPGGYVAALAAHAVANG-ATHV
SARATGLRLAGD------------KLVAVL---TE---T------GEIAC---DAAVIAAGARSKHLAAS
V-GD-RLPLETERGYHVIVE-N--AEI-------GPRTSMMAADLKIIVNPTDTG-LRAAGQVEIGGLDA
APN-WKRADILRESLISMFPKLPR---S--FPAS----SVKTWLGHRPSMPDGRPCIGHARASR-DIVYA
FGHGHIGLGSSARTGRLVAQLLS-GRE----PE----I-P-LTPFAPERFL-------------------
-------

>b-proteobacteria|349
-MTGN------------------------------------ITVLGAGIVGVCCAAYLQR-EGYRVTLID
RGP-PG-R------GTSFGNAGILSPAS-CVPMAVPGVVSKLPGWLMDPLGPVAVRFAHLPSMLPWFLHF
RKAA-RIQNVEANADALRRLVAQTFDAYAPLVKAA--NVP-DI-VQ-RPGYVVVYESEAQFEAD---ALA
WRIRRERGVEFDVLDGA-GIRKLEPALA-PI--YPRGVYILD-QGYVTSPLRLTQSIAAQFQRDG-GRIE
QREVRDIDVGDR------GP------VALS---TD---AG---DIPI------ETLIVAAGVHSARFAAK
L-GE-RVLLEAERGYHVEFG-N--PGVA-------VTRPINAAAGKFFVTPMETG-LRVAGTTEFAGLDR
PAN-PRRARVLLEHAKRMFPDLKTE--------A-----MSEWMGQRPSTPDYLPIISASSRFR-NVFYA
FGHGHLGVVSGAPTGRLVADLVA-GR----SPA----I-D-VRPYRVDRF--------------------
-------

>a-proteobacteria|350
-MTPR------------------------------------VTVIGAGAVGVCSALWLQR-AGATVTLID
RLG-PG-E------GCSFGNAGSLSATA-ILPVAMPGVLKRVPSYLRDPLGPLTIRWAYLPRLLPWLLRF
IEAG-RRDRVERIAAALRSLLAPIFESYGPLAEAA--GCA-QL-IR-RDGCLYLFESQTALAAA---RWG
MELRRRNGCVLEELPAE-EIARLEPAIA-PR--FRHGLFAPD-NGSTSDPHGLVTALARSFEAAG-GNLI
RAEVRAIRRDEA------GA---RELLTDR-------------GAFA--I---DRLVIAAGAWSRRLANM
L-GD-DPPLETQRGYHVTLP-D--PGIG-------VNRNIMAVSLNIMVNPMLMG-LRLAGTVELAGLDA
PPN-YARADAILAQGRKLFPDLRDS--------G-----RTQWMGHRPCLPDSLPVIDRAGGAA-NVVYA
FGHGHVGMCAAPMTGRIVRDLVL-GR----RPE----I-D-ISPFALARF--------------------
-------

>a-proteobacteria|351
-MSA------------------------------------HVVVIGAGIVGAATALEALS-AGFRVTILE
PGE-PG-GE----QAASYGNGCWLSPMS-VIPPSVPGLWKKLPKFLSDPLGPLAIRWSYLPRVAPWLVRY
LLAGWTEAKVEATARALRPLLVDAPALHKALAERA--GVA-RL-IE-RRGLMYVYENRAQFDSE---AMA
WRIRRKVGIEWLELEAD-EMRQREPELD-RR--YGFGALVEE-GGHCRDPGAYVAALVAQAVAEG-AELR
RARATGFRIEGG------------RLRAVR---TE---DG------EVAA---DRAVICAGAHSKDLAAA
A-GS-RVPLESERGYHAMVV-D--A-------PVGPRTPLMPFDGKMSVTLTDRG-LRCAGQVEIAGLAA
APN-WKRAEILRDHLLRSFPALPRDL-----PAE----RVKVWMGHRPSMPDGLPCLGPAAATP-DIVLA
FGHGHVGLVAGPRSARIAVSLLA-GGT----PE----I-P-IAPFRPSRFA-------------------
-------

>a-proteobacteria|352
-MSQS----P----------------SQSK---TPNVSGQKAVVIGAGIIGVNVALALQD-KGYQVTILD
RGE-PG-MG------ASFGNAGGIAVTE-CAPIAMPGTLMNVPGWLMDPLGPLSVRWGYLPKMLPWLLRF
LAAS-SKSRVEQIATELAALLNRAWDDYDPVIAKA--GLA-DA-VFKKEGAMAVYRSDASRRK---DDYA
IDLRRRNGIKIRDLTRA-EVRDLEPDLA-PI--FSCGVMEED-WGRVLDPYKILMGLYKCFLDQG-GKFE
TAEVTDFVY--RDGK--PRAA-------MT---TS---GD------QITF---DTVVVACGAWSKTLAKR
L-GS-SVPLDTERGYNTTVP-Y--H-------DAKLSRMVICADDSFVMTPMEMG-IRVGGAVELGGLTA
APN-YDRAKALFAKGKEVLPKLNG---------E----GGTEWMGFRPSMPDSKPVISKSPNHQ-NVFFA
FGHGHLGLTMAATTGRLISDLMS-GEE----TP----I-N-MTPYRINRF--------------------
-------

>a-proteobacteria|353
-M--------------------------------------HIAVIGNGIVGTCCAAWLQR-DGHQVTFID
PLG-PA-E------ATSFGNAGSLSPSA-CLPVGMPGMWKKVPRWLLDPLGPLTVRWWYAPIVAPWIARF
LQAS-TPAEVTRIATAMRGLLAPIFDCYEPLLQRA--NAT-GL-MR-RSGCLYVYSGEAVARQW---AWG
MRLRRSLGVEMRDVQED-ELVTLEPDLK-GR--FRFGILAPE-NGSTLDPAAMTRALFDQCVADG-AKVV
RARVTDLRIKGG------------SVTGIT---LD---NG---ETLE--T---EGVVLAGGAWSAKLAAQ
L-GP-AIPLETQRGYHVTVE-S--NNLA-------LRHTVMAVEHNMMVNPMRMG-LRLAGSVEFAGLKA
PPD-MRRAAALLERGREMFPHLDTS--------R-----TSEWMGHRPCLPDSMPVIGQAPRVD-NAWFA
FGHGHVGMCGAATTGREVAHLVA-GR----DTE----V-D-LAPFSPTRFRR------------------
-----AA

>a-proteobacteria|354
-MNK----------------------------------KHRVAILGGGAIGIVSALEILR-AGHAVTIIE
PGE-PG-GP----QAASYGNAGWLSSHS-VIPPSEPGIWKKVPGYLIDPLGPLAIRWRYLPKIAPWLMRY
LLSGFTAARVERTARALRPLLVGAPGLHKSLAAEA--GVP-HL-IE-QAGVMHIFHSRADFEAA---RVA
WEIRRKVGITWLELSGD-ELRQREPDLD-RR--YTFGLLVEE-AGRCRNPGAYVAALADLARARG-AVFV
GDKAVRLRIEAG------------RLVSVV---TA---AH-----GEIAC---DRAVICAGAHSQPLAAS
A-GD-RVPLESERGYHVVIA-N--PPV-------GLRTSAMASDTKMVINATDSG-LRAAGQVEFAGLDA
APD-WRRADILRDNLLGMFPGLPR---D--LAAS----RIKVWMGHRPSTPDGLPVIGHARSTE-DVVYA
FGHGHVGLVSSARTGRVVAQLID-GRE----PE----I-P-VAPFAATRFRRRG----------------
------R

>a-proteobacteria|355
-MPQ--------------------------------QESRHVAIIGAGAVGVISAIEALR-EGHRVTLID
PGE-PG-GE----QAASYGNAGWLSSHS-VIPPAEPGIWRKVPGYLMDPLGPLAIRWSYLPKALPWLIKY
LLSGWTAAQVEATARAMRDLLKDAPLLHLQLAEEA--GVG-EL-IE-RRGVMHVFPSRAPFDRD----LG
WRIRKRVGIEWLELDED-EMRQREPDLH-PR--YTFGVVVEE-AGRCRDPGAYVAALAAHAIAIG-AERV
AAKATGLRLAGN------------RLVAVI---TE---T------GEIAC---DAAVIAAGARSRQLTAS
V-GD-PLPLETERGYHVVIE-N--PES-------GPRSSMMASDAKMVVNWTNKG-LRAAGTVEIAGLEA
APN-WKRAEILRSHLLSMFPKLPK---D--IPAS----RIKTWFGHRPSMPDGRPCIGYARASR-DIVYA
FGHGHVGLVGSARTGLLVAQLLS-GKA----PE----I-P-LAPFAPSRFL-------------------
-------

>a-proteobacteria|357
-MSGFAIDARLP-------------SS---P-SGGR---GRLAILGGGIVGACTALAAQR-AGFEVTLVE
PAA-PG-GE----QAASYGNGCWLSPSS-TVPPALPGLWKKVPKFLSDPLGPLAIRWSYFPKVAPWLVRY
LLSGWTEAKVLRTGHALRALVAGAPELHAALAEEA--GVG-HL-VE-RRGLLYVFPDRAAFEAE---ALA
WRIRAQTGVTWLEIDED-ELRQREPDLD-RR--YKFALLVEE-GGHCRDPGAYVAALVALAEAQG-MRRV
KARATGFRIEAG------------RLKAVT---TD---QG------EVAA---DRAVISAGAYSRALARE
A-GD-TLPLETERGYHAVIA-D--P-------EAGPRTPMMPSDGKMSLTMTEAG-LRVAGQVEIAGLEA
APN-WRRAEILRDHLLRSFPGLPREI-----PAE----RIKVWMGHRPSMPDGLPCIGKSSASG-DILHC
FGHGHVGLVAAPRSAELAVALLT-DAP----PP----V-P-PGPYSPRRF--------------------
------A

>a-proteobacteria|358
-MPA--------------------------------SAGRHVAIIGAGAVGVISAIEALR-AGHRVTLID
PGE-PG-GE----QAASYGNAGWLSSHS-VIPPAEPGTWKKVPGYLMDPLGPLAIRWSYLPKALPWLIKY
LLSSRTEAQVEATARAMRDLLKDAPLLHRQLAEEA--GVG-EL-IE-RRGVMHVFPSRAPFDGD----LG
WRIRKRVGIEWLELNED-EVRQREPDLH-PR--YKFGVVVEE-AGRCRDPGAYIAALAAHAVANG-AVRV
AAKATGLKLRGD------------RLVAVV---TE---T------GEIAC---DAAVVAAGARSKQLTAS
I-GD-SLPLETERGYHVMIE-D--PES-------GPRNSMMASDAKMVVNWTDKG-LRAAGTVEIAGLDA
EPN-WKRAEILRDHLLGMFPKLPR---D--IPAS----RIKTWFGHRPSMPDGRPCIGHSSATR-DVVYA
FGHGHVGLVGSARTGRLVAQLLS-GKP----PE----I-P-LGPFAPSRFL-------------------
-------

>b-proteobacteria|359
-M----------------TLAQ---EG---S---FLSKPDHVVIIGAGIVGAASAFHCLE-AGLKVTLIE
PET-PG-AS----QASSYGNAGWLSSHS-VLPPASPGIWKQVPSWLADPLGPLSVRWRYFPRALPWLIRY
LNAAWTYPKIERTAHALRSLLAGAPALHQHMAQQA--GVG-EL-IE-RKGLLHAFLSREHFLLD---AKA
WEIRRKEGVSWQELDAA-ALADLEPDLD-PK--YTFGVFVAE-TGSCRNPGAYTAALIRYAQTRG-ATLL
HARATGFRIENG------------SLKAVL---IE---G------GEVLC---DKAVIAVGARSKAFATM
A-GD-NVSLETERGYHAVVA-G--VEA-------GPRLPTMFADCKVIVTQMNQG-LRVAGQVEIAEADD
TPN-WRRAEILRDHLLALYPALPR---N--LAPE----QIQIWMGRRPSTPDGLPCLGLASGCK-DIIHA
YGHGHVGLVGSARTGRIVAQLAA-GHP----PE----I-D-LSPFSPTRFN-------------------
-------

>a-proteobacteria|360
-MPSA--------------------------------ARTHTLVIGSGIVGACSALELVR-AGHLVTLID
IGE-PG-GR----QSASYGHGCWISPAS-VVPMSMPGLWKQIPGYLLNPKGPLVIRWRHFPRLAPWLLRF
LWAGASVPRVEATARALSQLLQDSPTRHQTLSQEI--GVP-DL-IR-REGLLYAYPDKRAFEAE---ALS
WHLRRMTGLRWRELDAG-ALAEREPDLD-PH--YTFGILAED-GAHCVDPAAYVSRIVETACAYG-AKAL
RATASGIVCNGE------------RLVGVQ---TD---AG-----L-IEC---DQAVIAAGAWSKRLARL
S-GD-HIPLESERGYHGVIA-L--K-------SGGPRHPVMPSDGRMANTPTLAG-LRLSGQVELASVDA
PPN-WSRVDILVDHARKAYPSLAQT-----QK-L----TVDKWMGHRPSTPDGLPVIGRSTRSP-NIFYA
FGHGHVGFASGPVTGRIVADHLA-GLP----NA----F-D-IAPYSPRRFKLGTLQ--------------
------P

>a-proteobacteria|361
-MHLPVHTINPQ---RAEHRPF-----------------SRLVVVGGGIAGITAALALLK-RGLQVVVVD
EGI-AE-K------RCSFGNAGSLSPGS-VAPLAMPGVLAQVPGMLLDPKAPLHIRASYILQAAPWLWRF
VREA-SPARVQEISLGLSALLGTSIELYTGLLAEI--GGT-DL-IR-RRGQLQLYADEHSFRKD---QAV
WALRRARGVTVEDVNAD-DIRQLEPSIG-KR--YSFGVYLPN-EGMITNPAGLVDRLTEVFVRRG-GEVI
NAKVVAFDIGPE------RP----R--ALL---TN---SG------PVTG---DAFVIAAGAWSTRLTRQ
I-GD-DLPLQTQRGYHITVH-K--PNVE-------LSRPVVAADRKYFVTPMDIG-LRIAGTVEFDSLDS
APN-YARARALIANVPELLPDLKVG--------I----DESIWMGHRPCMPDSLPVIDRASRFN-NVFYA
FGNGHLGLTGAPMTAELIAALVT-GS----KPA----I-D-ISPFRVSRF--------------------
-------

>a-proteobacteria|362
-MSAPSDVKGRL--P----------------------GSGRAVVAGAGVVGVCSALYLQR-EGWNVTLVD
PDG-PG-EG------CSFGNAGLLADTA-VVPVATPDILASVPKMLLDPMAPLAIRWSYLPKLAPWLLRF
LAAS-RPSRVEEISQALATICARVFEDFQPLIADA--GAQ-DL-VQ-RRGYLGAYRNPAKL-A--GMRWE
LALKRSRGMKAEELGPE-ELRQLEPALA-RD--VVGGYFLPG-CGHTVNPLALTQRFVAAFERLG-GTVR
RARVVDFTDFGEDGPRA-----------VV---TD---GG------QL---LCDLVVIAAGAYSRTLAAR
L-GA-DVPLDTERGYHTVIA-D--P-------GIQLRLPLMCGDGSFGITPMATG-LRLAGTVELGGTEA
APN-HRRLEPMRAHAKALLPGLK---------VE----GGTQWMGRRPSMPDSLPVIGRSPQHR-NVLLA
FGHGHLGLTLSAPTGRLIADLAS-ERT----PA----I-D-VTPFRPERF--------------------
-------

>a-proteobacteria|363
-----------------------------------MSSTRHIAVIGAGIVGSATACYLRR-DGHEVTLID
PEP----PG----TMTSFGNAGAISSHS-CLPQTGPGLMFKAPRWLLDPMGPLFIRWRHLPEFLPWLIRF
VRAG-RPEPMRRQMDAMAALHRLALDAHKDLAAEA--GTT-GL-IR-QNGTLTVYESERSFRAA---AGD
REGQRQRGFEVEELSGD-ELRQLEPGLA-PI--FPHATFFPG-GAHTVDPGALTAGLAEAFSRGG-GRIL
AAHVTGLDYTDD------------RPAAVR---TS---KG-----QLA-A---DGFVVAAGAWSAGLAEM
L-GE-KAVLESERGYHLTLA-D--PGVE-------TRHPISFYDRKFMATPMQMG-LRLAGTAEFAGLDA
PPN-WKRIEPLRAHARKAFRDIRAEDG-------------SPWMGNRPATPDSLPVLGASALHG-NVWYG
FGHGHLGLTAGPISGRHIADLVA-GRP----PA----I-D-LAPYSIGRF--------------------
-------

>a-proteobacteria|364
-MS------------------------------------PTVTVIGAGIIGLCCASYLQR-HGRQVRLVD
SLP-PG-R------GTSFGNAGGLSSGA-CVPIAMPGIVKQIPKWLFDPEGPLVVRPGYLLKALPWLLQF
IGSA-KPEIVERSADALLGLTRPLFENLVPIARDA--GVE-DL-IR-RVGQLHLYSTDAAFAGD---ARG
REMRTRRGVKLEILGAE-AIRQMEPDLA-PI--FRHAVYFPD-HGHCANPLGLSEGLAAEIVRRG-GEIV
QAQVRELEIGPD------GV------RSIT---TE---SG---SLAV------EELVIAAGAWSHRLAAK
L-GH-KVPLESQRGYHAMLA-S--PSLG-------PRRNVQWTERKFIATPMQEG-VRFAGTVEIAGLEA
AAD-YRRADVLLKQGLDMFPGLTGG--------E-----VTRWMGHRPCIPDSVPVIGRSPIHR-NVTFA
FGHGHIGLICAPTTGRLVAELVT-GT----KPS----L-D-PRPYRVDRF--------------------
-------

>a-proteobacteria|365
-M-----------------TP---------------SSGQHVVVIGAGAIGVASAIELLR-DGHRVTIVE
PAT-PG-GE----QAASYGNAGWLSTHS-VIPPAEPGAWKKVPKFLRDPLGPLAVRWTYLPKALPWLVRY
LLSGWTAARVEATARALRPLLRDAPALHKKLADEA--GAG-HL-IE-RQGVMHVYPSRAAFDAD---SLG
WNIRKLVGVSWLEISAD-EMRQREPDLH-PR--YQFGVLVEE-AGRCRDPGGYVASLAAHARALG-AEFV
TTTAKGLRLTDG------------RPVSVL---TE---T------GELSC---DKVVIAAGAHSKPLAAS
I-GD-RLPLETERGYHVMIE-S--AET-------GPRTSMMASDAKMVVNWTDRG-LRAAGQVEIAGLEA
APN-WKRAEILHDHLLGMFPKLPR---D--LPP----AAIRSWFGHRPSMPDGRPCLGYSRASR-DVVYA
FGHGHVGLVSSARTGRVVAQLIG-GRE----TE----I-P-VSPFDPKRYL-------------------
-------

>a-proteobacteria|366
-MT------------------------------------RHVAVIGAGVEGAASAVELLR-AGHRVTILE
PGT-PG-GE----QAASFGNAGWLSSHS-VLPPSAPGLWKKVPGFLSDPLGPLAVRWGYFPRALPWLLRY
LAAGSTEERLLRIARALRPLLKDSAVLHTALAGEA--GVP-EL-IE-HKGLMNAWHSRAGFEAE---VMG
WRIRRQVGIEWREIEGE-ALREMEPDLD-PA--YSFAVLTEE-AGRCLSPGRYVAALVAHAQAQG-AALR
KVAATGLRLEGR------------ALKGVA---LS---DG-----TVLEC---DAAVIACGIRSAPLAAQ
A-GD-RVPLQTERGYHVMLR-G--ANA-------GPRHSIGLGAAKMVVNPMADG-LRAAGQVEIAALDA
PPN-WKRAEILRDHLLKSFPGLPD---P--FPAD----RVSMWLGHRPSTPDGMPVLAPSSRCP-EVIHA
FGHGHVGLVAGPRTGRIVSQLLS-GQA----PE----I-D-IAPFSPTRFR-------------------
-------

>a-proteobacteria|367
-M-----------------SE---------------QTGRHVAIIGAGAIGVISAIEALR-DGHRVTIIE
PAT-PG-DV----QAASYGNAGWLSSHS-VIPPAEPGVWKKVPKFLMDPLGPLAIRWSYLPRALPWLVKY
LWSGWTAAKVEETAIALRALLKDAPALHKKLADEA--GLG-HL-IE-RQGVMHVYPSRAPFDAD---KLA
WTIRKRVGIDWLELSAD-ELRQREPELH-PR--YQFGVLVEE-AGRCRDPGAYVAGLAEHARSLG-AEFV
QAKARKLRLAGG------------KLVAVV---TD---G------GEIAC---DAAVIAAGARSKPLAAS
I-GD-SLPLETERGYHVMIE-N--PEA-------GPRSSFMASDAKMVINWTDKG-LRAAGQVEIAGLDA
APD-WRRAEILRDHLIGMFPKLPR---E--LATSVAGARVKAWLGHRPSMPDGRPCLGYSRASR-DVVYA
FGHGHVGLVGSARTGRVVAQLIG-GRE----PE----I-P-VGPFDPARYL-------------------
-------

>b-proteobacteria|368
-MSGKDFRPTAT---IFTNAHS---AGAP-FTAKQDRMPKQITIIGAGIVGIATACYLRR-DGHEVTVVD
MNP-PG-E------YCSFGNAGILSPGS-CAPQALPGILWKVPGYLADPLGPLTVRWSYLPRAAPWLLRF
IANS-RRARVERIADALRALLKQTFDAYGPLVKHA--GVT-DL-IR-QTGYLAVYESEDAYRGD---ALA
WQLRRDRGVAMEELDAQ-AIQRFAPALA-KI--YRCGLYLPE-QGYVADPGRLTKALAAQFQRDG-GEIL
RRKVLDIELGPA------GP------TALV---TS---AG---RVSV------ETLVVCAGVHSNELTSK
L-GD-PVPIEAERGYHVTFS-D--PRVE-------LSMPVFAPEGKFFVTPMDMG-LRIAGQAEFAGIYA
EPN-YARADILAQHMRRMLPGIGSV--------D-----CTKWMGRRPSLPDSLPVIGPSPRHK-NIYYA
FGHGHVGLCGAAPTGRIIADLIG-GR----QPV-------------------------------------
-------

>a-proteobacteria|369
-MSL------------------------------------HVAVIGAGIVGAATALELQR-DGHRVTIIE
PGE-PG-GE----QAASFGNGAWLSPAS-VVPMSMPGMWKKVPGYLADPLGPLTIRITALPRLLPWLTRF
LLAGSTVPRVEATARALSPLLNDAPVRHARLAVEA--GVP-EL-IR-QNGLLYAYPDRQAFEAE---ALA
WRLRSDNGVQWRELSGE-ELQTREPTLD-PR--YRFGVLVEA-GAHCVDPGAYVAALVRHAVAQG-ATLA
RARATGFDITDG------------KLHAVL---TA---TG------RIAC---DRAVIAAGVWSKRLALA
A-GD-RVSLTSERGYHVVVA-D--P-------EAAPHTPVMPSDGKMGNTVTSKG-LRASGQVELAAIDA
PPN-WKRAQVLLDHLRRTYPALPKD-----ILPT----RLSRWMGHRPSTPDGLPVIGPASACH-HIVHA
FGHGHVGLAAGPATAAVVADVIA-GRS----PS----I-P-LRPYSAARFRMW-----------------
-------

>b-proteobacteria|370
-MQT-----------------------------------KNITVIGAGIVGITTASYLRR-DGHQVTVVD
QRP-PG-E------YCSFGNAGILSPGS-CVPIAMPGILSQVPGYLLDPLGPLALRWSYLPKALPWLLKF
VAAA-EVKRVEKIADGLRALLSQTFDAYAPLVKNA--GVE-DL-IH-KSGYLVVYSTRKAYQSD---ALG
WKLRRDRGVMIDELDAA-EVKRRLPGLN-GD--YEVGLFLHD-HGWCVNPERLTKSLAAQFERDG-GKIL
QRKVLGIDVGPD------GP------RALR---TD---AG---DLPV------EHLVICAGAHSNEFSAQ
L-GD-PLPLEAERGYHITYS-D--PRFG-------LPMPLMVPEHKCFITPMEMG-LRIAGQSEFAGVDA
APN-YARADVLGRLMQKMFPGISEV--------D-----ATKWMGRRPSMPDSTPVIGPATRFG-NVHYA
FGHGHVGLVGSAPTARLVADMIA-GR----PPR----I-D-LAPYSPGRFSR------------------
-------

>a-proteobacteria|371
-M--------------------------------------HIVVAGAGIVGASCALELIR-DGHQVTILE
PET-PG-GR----QSASFGHGCWISPAS-VVPMSMPGLWKQVPGYLLDRQGPLVIRWRYLARLAPWLLRF
LAAGATVSRVEQTAKTLATLLMDSPDRHLALSQDV--DCA-DL-VR-RDGLLYAYRDRAAFEAE---ALS
WHLRRLTGLVWRELDGA-ELHAREPGLS-DR--YQFGILVDG-GAHCHDPETYVAAIVRRTVALG-AEVR
SARATGFAFDGL------------RVTAVT---TD---QG-----S-IAC---DRAVIASGIWSKHLAAL
A-GD-GIPLEAERGYHAVLD-D--G-------AAGPHFPVMPSDGRMANTPTAGG-LRLSGQVELASVEA
PPN-WTRADILVAHARTTYPALENG--------A----VRDRWMGHRPSTPDGLPVIGPASRSA-DIIHA
FGHGHVGFASGPITGRLVADLIA-GVP----PS----R-D-VRPFAPNRFTLGWL---------------
-------

>b-proteobacteria|372
-MT------------------------------------RDVTVIGAGAIGIVSALMLRR-EGHRVTVID
RQP-PG-EG------ASFGNAGSLAPSS-IVPIALPGTIRQVPKWLRDPLGPLMLSWQQLPKMLPWFLHF
NRACGE-DRARRAATLLRAMNTPSIEGYAELLAEA--GAS-DL-LR-RQGMLHVYRREASFNAS---AFG
RELRRDNGCEFEIVDAD-RIHALAPGLS-KE--YRYGFFLPD-NAHLAGPGNVVKALAAHLQRIG-GVIE
QAEVTAIR-GAG-------QG--V---TLE---VG---GR------TRQA---DVVVLAAGHASGRLAAQ
L-GT-HVPLAPERGYHIQIP-G--AEPG-------LHCPVTDGEGRFVATPMAGG-LRFAGTSEFQAAAA
PPN-WARAEVLARQARRMFPQLEVK-------------DYSRWMGVRPSTPDSAPVIGRSLRHP-DVLFA
FGHGHWGLMAAPATGHIISDLVA-GR----TPK----I-D-PAPFSAERFGWF-----------------
-------

>a-proteobacteria|373
-MT-------------------------------------RSAVIGGGILGACTALELLR-AGHQVTIIE
PGP-PG-GE----QSASYGNGCWLSPMS-VIPPAVPGLWRKVPGFLADPLGPLAIRWGYFPRVMPWLLRY
LASGWTEARVLQTAQALRALLRGSPALHAALAEAA--GVG-HL-IE-RRGLMYIYPSRAEYEAE---AMA
WRIRRQVGVEWIELSAE-ELRQREPELD-RR--YGFAALVEE-GGHCRDPGAYVAALVALAEAEG-AQRI
TARATGFRLDAG------------RLRAVR---TD---AG------EVAA---DRAVIAAGAHSRPLAAA
V-GD-AVPLETERGYHAMIE-G--A-------ETGPRTPLMPSDGKMSVTMTARG-LRCAGQVEIAGIEA
APN-WKRAEILRDHLLRSFPALPRDL-----PAE----RVKFWMGHRPSMPDGLPCLGPSRATA-DVVHA
FGHGHVGLVSAPRSARLVAQMLT-GQP----AE----I-D-LAPYDPRRFG-------------------
-------

>a-proteobacteria|374
-MTST----ST------------------------SR--GKVTVIGAGIIGVCTANYLLE-QGFAVEVVD
PAL-PG-SE----EQCSFGNAGGICPGS-CIPNSMPGVLRNVPKWLMDPEGPLIVRLAYLPHALPWLLRF
LAAS-RRPRVEEISAAMRSLHRYTFECYEPLIKAA--GCE-DL-LQ-KRGQLFVHETADGPSKG---AYG
LGLRREHGVRVDILDAD-EIRQLEPALA-PI--FKSAVYLPE-QGQCPNPGRLVARLAEHAARQG-ARFV
RAKVIGFDMGAS------GP------SAVR---LE---GG---DRMP--V---ETVVICAGAWSGELARK
L-GD-RIPLESERGYHIMVK-G--ADTG-------LRIQTISADRKFVASPMEDG-LRIAGNVEFAGLKA
PAN-MNRADVLLKQARTMFRKLEVG--------E-----VTRWMGHRPGTPDSIPVIDRASRAK-NVIYA
FGHGHQGLIGGAVTGKIVSQLAA-GL----PPA----I-D-LTPFRADRF--------------------
-------

>a-proteobacteria|375
-MNPQSDHRR------------------------------QVTVIGAGIVGISCALNLLR-DGHDVTVVD
RVP-PG-EG------CSRGNAGLFSSDS-FVPLSLPGTLRKVPGWLLDPLGPLAIRWRHAPRLLPWLIRF
VLAGRP-DRVKAICDALEPLLDSSLEHHLALAKGT--EAE-GL-IR-SEGCMYVYEDAKSLADE---AKS
WDLRQARGTIVEKLNAA-QIREREPALA-PI--FEHGYYVSN-VGHTVEPMLLVKGLAKYFAQSG-GVIL
QREVRYIEIGPE-------GP--S---RLI---TD---GD------DLDI---DVLVIAAGAFSNRLTAG
L-GS-PVPLEGERGYHVTIA-N--AGIP-------LNMPVFANTYKFIATPMAPG-IRIAGTAEFGGLDA
EPN-FARADVLATHAKWMFPDIDTS-------------DVTTWSGLRPTLPDSLPVIGPSPVFG-NLFFA
FGHQHVGLTGGPRTGKLIADLVA-GR----APN----M-D-IRPFRADRF--------------------
-------

>a-proteobacteria|376
-MPQ--------------------------------AAGLHVAIIGAGAVGVISAIEALR-EGHRVTLID
PGP-SG-GE----QAASYGNAGWLSSHS-VIPPAEPGTWKKVPGYLMDPLGPLAIRWSYLPKALPWLIKY
LLSSWTEAQVEKTAWALRDLLKDAPLLHKRLAEEA--GVP-EL-VE-RRGVMHVFPSRAPFDGD----LG
WRIRKRVGVEWLELNED-EMRQREPDLH-PR--YTFGVVVEE-AGRCRDPGSYVAALAAHAELLG-AKRV
VAKATGLKLDGN------------KLVAVM---TE---S------GEIAC---DAAVVAAGARSRQLTSS
I-GD-PLPLETERGYHVMIE-S--PES-------GPRNSMMASDAKMVVNWTDKG-LRAAGTVEIAGLDA
APN-WKRAEILRDHLLSMFPKLPK---N--IPAS----RIKTWFGHRPSMPDGRPCIGYARATR-DVVYA
FGHGHIGLVGSARTGRLVAQLVS-GKP----PE----I-P-LDPFAPSRFL-------------------
-------

>a-proteobacteria|377
-MTGI---------------------------------GKSATVVGAGVVGVATAIALQR-KGFTVTLVD
HQE-PG-RG------TSFGNAGILSNTT-AMPLATPGILREVPKMLLDPLGPLTIRWSYLPKIAPWLFQF
VRNA-RPDKVEELSKAIVALSKPTLEVWTDLAAHA--GAS-DL-IE-RRGWVGVYTGADADKK--AA-YD
IAVREKRGIAAEPLSAD-EVRQLVPGIA-RT--VARGVLHPN-AGHTVSPYRLTERLAQHFRNAG-GVFR
QAKVTDI-GFVDGKPAT-----------LT---TD---HG------PIAF---ERLVIAAGAWSKQLVAR
L-GH-KVPLDTERGYHVMIS-D--P-------GVELRLPVSWSEGKFFLTPMAGG-IRVAGTVELAGLDA
PPN-WKRADALLEKGKLLMPGMK---------TD----KVERWMGFRPSLPDSLPVIGGTPKHA-NIFFA
FGHHHLGLTQSAMTGRLVAQVMA-GER----PD----I-D-IAPFRVDRF--------------------
-------

>a-proteobacteria|378
-MVHV-------------------------------------AILGGGVIGACCALAAQA-EGFSVTLIE
PEQ-PG-GE----QAASYGNGCWLSPQS-VVPPSLPGLWRKVPKFLSDPLGPLAIRWSYLPRVAPWLIRY
LLAGWTEAKVRRTAHALRPLLEGAPALHAELAAQA--GVA-RL-IE-RKGLLYIYPSRAEFEAE---ALA
WRLRAETGMRWLEIGED-ELRQREPDLD-RR--YRFGVLVEE-GGHCRDPGAYVAALVALAERQG-MRRM
KARATGFRIEGG------------RLRAVR---TD---QG------EVAA---ERAVIAAGARSAPLARA
A-GD-RVPLESERGYHAVIE-G--A-------EVGPRTAMMPSDGKMAVTMTEAG-LRCAGQVEIAGLEA
APN-WKRAEILRDHLLRSFPGLPRDL-----DPA----RVKFWMGHRPSTPDGLPVIGPASGSG-DVIHC
FGHGHIGLVTAPRSAAIVGALLA-GRP----PA----P-D-AAPYSARRF--------------------
------G

>b-proteobacteria|379
-M--------------------------------------HIIVLGTGIVGACTAAWLQR-DGHRITFVS
PLP-PG-Q------ACSFGNAGSLSPSA-CLPVGMPGMWKQVPGWLRDPDGPLRIRPRYLHKVLPWMLRF
LRAS-SREEVVRIAGALRGLLAPIFDSYDPLLAHA--NAQ-HL-VR-RTGCLYVYGSDASAARW---KWG
MDLRRNLGVELQEVSGA-QLQALEPDLA-ER--FGYALLAPD-NGSTTDPEALVKALHAQCVADG-ADDI
AGFALGFEQQGD------------RVTAVR---LG---DG---RALE--C---DGVVVATGAWSSPLAHS
L-GL-DVPLETQRGYHVTVQ-S--NNLA-------LRHTVMAPEYNMMVNPMAMG-LRLAGSVEFAGLTA
SPD-WRRADVLLDKGREIFPRLDIS--------R-----STRWMGHRPCLPDSLPVIGRAPRTA-NAWLA
FGHGHVGMCGGASTGREIAHLVA-GR----APQ----V-D-LRPFSPERF--------------------
-------

>b-proteobacteria|380
-MIA----------------------------------SQDVTLIGAGIVGVATAIYLQR-DGHRVTLVE
RDR-PG-EA------TSFGNAGSLAPGS-IIPLALPGTFGQVPRWILDPLGPLSLSWKAAPALVPWLMHF
RRACTP-ERVRRSAAAMRSLNRDSVDTYEELVATA--GAP-EL-VR-RDGMLQLYRTEAGFVAS---EGS
RRIRLDNGARVEVITEA-DIRRLVPALS-PE--YRWGFSLPD-GGNVRSPLRVTQVLAAHFQANG-GTIV
NARVDDLETDAG-------GV--R---ALL---TS---EG------RMTV---DRVVLCAGIWSRTLAAR
I-GV-RVPVASERGYHIHIP-S--PGIA-------LDRPVTDGERRFVATPMEGG-LRIAGTSEFCRVDD
APS-WDRADALASLARSMIPGLDTS-------------DFARWCGPRPSTPDGLPVIGPAPGNP-KVLLA
YGHGHWGLMAAPATGQVISDLVA-GR----PPR----L-D-IAPFRPDRFD-------------------
-------

>b-proteobacteria|381
-M----------------------------------SKPEHVVIIGAGIIGAASAYQLVR-AGIQVTLIE
PGI-PG-DE----QASSYGNAGWLSSHS-VLPPASPGIWMQVPKWLADPLGPLSVRWKYFPRALPWLIRY
LSAAWTYPQVERTAQGLRSLLRDAPALHKEMATQA--GVP-EL-IE-QRGLLHAFLSREEFQKD---ARA
WAIRKNEGIAWQELDAD-ALHALEPDLD-TR--YTFGVLVPE-TGSCRNPGAYTAALIRYAQTQG-AALT
QARATGFRIEQG------------RLKAVL---TD---Q------GEVLC---DRAVIAAGARAKVLAQE
A-GD-QVSLETERGYHAVVQ-A--PEA-------SPRTPTMFADCKVIVSPMDQG-LRVAGQVEIASTDD
TPD-WRRAEILRDHLLTLYPTLPR---S--LSAD----RLNLWMGRRPSTPDGLPCIGVASGSP-DIIHA
YGHGHVGLVSSARTGRLVAQLAQ-GQP----PE----I-P-LKPFSPQRFH-------------------
-------

>a-proteobacteria|382
-MSSV--------------------------------EKKHIVVIGAGIVGACTALELVR-AGQEVTIVD
PGE-PG-GR----QAASYGHGCWISPGS-VVPMSMPGLWKKVPGYLLNPEGPLVIRWRHLPKLAPWLLRF
LWAGASVRRVEATAHALSRLLGDSPQRHRVLSEEL--GLP-DL-IR-QDGLLYAYPDRRAFDQE---ALA
WHLRRMTGLRWRELDKA-ALSEREPNLD-PR--YSFAILAED-GAHCLDPGAYVARIAQVACAGG-AKLI
RAKAQAFAFEGE------------RLTGVQ---TD---QG-----L-ITC---DHAVVAAGAWSKALARA
A-GD-RIPLESERGYHGVLQ-M--E-------TGGPRYPVMPSDGKMANTPTVHG-LRLSGQVELASVDT
PPN-WQRVDILLDHARKTYPALAAM-----RD-I----QIDKWMGHRPSTPDGLPVIGKSSRSA-DVFYA
FGHGHVGFASGPITGAIVAGHIT-GKG----QA----H-D-IRAYSPRRFRLGKDP----LRREA-----
-EEARRV

>a-proteobacteria|383
-MVQ--------------------------------PAGRHVAIIGAGAVGVISAIEALR-EGHRVTLID
PGE-PG-GE----QAASYGNAGWLSSHS-VIPPAEPGTWKKVPGYLMDPLGPLAIRWSYLPKALPWLVKY
LLSSRTEAQVEATARAMRDLLQDAPLLHRQLAEEA--GVP-EL-IE-RRGVMHAFPSRAPFDKD----LG
WRIRKRVGIEWLELDEN-EMRQREPDLH-PR--YKFGVVVEE-AGRCRDPGAYVAALAAHAIANG-AERV
AAKATGLKLSGD------------RLVAVI---TE---S------GEIPC---DAAVVAAGARSKQLTAS
I-GD-RLPLETERGYHVMIE-H--PEC-------GPRNSIMASDAKMVVNWTDKG-LRAAGTVEIAGLDA
EPN-WQRAEILRDHLLSMFPKLPR---D--IPPS----RIKTWFGHRPSMPDGRPCIGHSRATS-DVIYA
FGHGHVGLVGSARTGRLVAQLLS-GKP----PE----I-P-LAPFAPSRFL-------------------
-------

>a-proteobacteria|384
---------------------------------------------GAGIVGAATALELLR-DGHRVTILE
PGD-PG-GE----QAASYGNGCWLSTAS-VVPMSAPGIWRKVPGWLADPLGPLTIRWRYLPRLVPWLIRF
LRAGATEERVMATGRALRPLIEDCPERHLALAREA--GVG-DL-IR-RQGVLYVFPSRADFDAE---GLS
WRVRRANGVAWSELAGE-ELRQFEPSLD-RR--YGFGVYVES-GGHCLDPGAYVAALVAHARSQG-SALV
RGRATGFRIEAG------------RLAAVR---T----ED-----GEIAA---DAAVIAAGAYSRALAAA
A-GD-EVPLETERGYHAVIA-A--P-------ESAPRHPVMPADGKMSITHMAQG-LRLAGQVELAGLDA
APN-WRRAEILRDFALRLFPGLPRDL-----PAE----RVTVWMGHRPSIADGLPVIGPARLSG-DIVHA
FGHGHIGLAAGAATGRLVADLVG-GRK----PA----I-D-PAPYAAGRFR-------------------
-------

>a-proteobacteria|386
-MT---------------------------------DSAQRIVVIGAGVVGVCVALYLQR-DGHAVTLVD
RQG-PG-EG------TSFGNGAVIGEES-VVPVAMPGILRKVPGMLLDPLGPLAIRWSYLPRLAPWLLRF
VAAS-RPAEVERISIALKALMDGSFDAFKPLLELA--GAE-AM-LK-RGGWVGVYETEEHFAA--AQP-Y
IELQRRRGVALEILPPE-ELRQLEPALA-PG--FHRGVYYPN-VGHTVNNFRLVQELAAAFTREG-GTLL
RQEVRGFDFAGADGAGP---------SAVV---AE---AG------PLPC---DAVVLAAGAWSRALARQ
L-GE-DPPLDTERGYHMQLP-N--P-------GVEPRIPVYSTTYGFVSTPLEHG-LRLAGTVELGGLEA
APN-WKRAEVLLTHARRFFPGL---------DTS----EAKPWMGFRPSMPDSLPVISRGRRHR-KAYFA
FGHGHCGLMLSARSGKLIADLVA-GRD----PG----I-D-LAPYRVDRF--------------------
-------

>a-proteobacteria|387
-MTAV----SQ------------------------PARRGKVTVIGSGIIGVCTANYLLK-QGFEVEVVD
HAL-PG-SE----EQCSYGNAGGICPGS-CIPNSMPGVMKNVPKWLMDPEGPLIVRLSYLPHALPWLLRF
LEAS-RKPRVDVISAAMRALHRYTYEAYEPLMKEA--GCE-DL-LQ-KRGQLFVYESADGPAGG---AYG
LGLRRSHGVKVDILNAG-EIRDLEPALA-PI--FNSAVYLPE-QGQCPNPGRLVASLAANATRQG-ARYI
RAKVKGFEMGPD------GP------KALR---LD---NG---TVLP--V---DKVVIAAGAWSAELARQ
L-GD-RIPFETERGYHIMLK-G--ADTG-------LKIQTISADKKFVASPMEDG-LRIAGNVEFAGLNA
PAN-LERADILLKQARPMFRNLDVG--------E-----VSRWMGHRPGTPDSIPVIDRATRFR-NVIYA
FGHGHQGLIGGAVTGKLVSEMAA-DL----PTS----V-D-LKPFRVNRF--------------------
-------

>a-proteobacteria|388
-MTSN----AQ------------------------PA-PRRVTVIGAGIIGVCTANYLLK-QGFAVDVVD
PAL-PG-SE----EQCSFGNAGGICPGS-CIPNSMPGVLKNVPKWLMDPEGPLFVRLAYLPHALPWLLRF
LAAS-RKPRVEEIAAAMRSLHRYTFECYEPLIREA--DCE-EL-LQ-RRGQLFVHENTDGPEKG---AYG
LGLRRQHGVKVEILNAD-EIRQLEPALA-PI--FKSAVYLPE-QGQCPNPGRLVAKLAEHAARQG-ARFI
RARVTGFEMGAA------GP------LALK---LE---GG---ERLG--V---ETIVLAAGAWSAELARM
L-GD-RIPFESERGYHVMAR-G--VDSG-------LRIQTISADRKFVASQMEDG-LRIAGNVEFAGLRR
GPN-MHRADTLLKQARPMFNRLEVG--------E-----VTRWMGHRPGTPDSIPVIDRASRAK-NVIYA
FGHGHQGLIGGAVTGKIVSEMAA-AK----PVM----I-D-LTPFRLNRF--------------------
-------

>a-proteobacteria|389
-MSGV--------------------------------SPLHVAVIGGGAVGIACALEALR-DGHGVTVID
PEP-SG-GK----QAASYGNAGWLSSHS-VIPPAEPGAWRKVPGYLRDPLGPLALRWRYLPRVWSWLLRY
LWSGWTPAKLERTAIALRSLLENAPALHARLAAEA--GCP-QL-IE-RQGLLQVYTSRAVFEAD---SLA
WAIRRRVGIDWLELSAE-ELRQREPHLH-PR--YGFGILVEE-AGRCRDPGAYVTALAAHAAACG-ARFV
ATPARAFVVEGG------------RLKAVR---TA---A------GDIAC---DRAVVAAGAHSAALCAT
I-GD-RLPLETERGYHVVIE-D--PEV-------APRGSFLASDVKMVVNPMDGG-LRAAGQVEIAGLEA
APD-WRRAEILRDHLIGLFPELPR---S--IAPE----RIKVWLGHRPSMPDGRPCIGTARATG-DVIYA
FGHGHVGLVGSARTGRLVAQLLA-RRE----PE----I-D-LAPFDPRRYL-------------------
-------

>a-proteobacteria|390
-MP-------P-------------------------ESSPHVTIIGAGIVGVCCAAYLQR-EGYAVTVVD
RLE-PG-N------GTSFGNAGSVSPSA-VLPVAMPGMLEKVPGWLMDPLGPLTIRWSYLPSIMPWLIRF
LRHA-TREEVARVAAAMRSLMETVFDDYEAILDGG--TFR-SL-IR-RNGCLYVYENRGELEKA---GWT
LELRRRLGARMDEIGGT-EIRQLEPALN-RR--FELGIFAPE-NGSTVDPHELVKAIAGQVRANG-GRIV
RADVTDVEIEGD------AP---KALVTS----------Q---GRMP--V---DRLVLAAGAWSGNLARR
L-GT-SVPLETQRGYHVTFA-D--PGID-------VRRTVMWNRRSVFVNPMTPG-LRIAGTVELAGLKA
EPN-YARADRLAEIAAEMFPELNTR--------Q-----ASKWMGHRPCLPDSLPVIDRSPRLR-NTVFA
FGHQHVGICSGAPTGRHVAALLA-GR----PPS----I-D-LSPFSARRF--------------------
---GFFT

>b-proteobacteria|391
-M--------------------------------------QVAVIGNGIVGVCSAAWLQR-AGHQVTFID
PLP-PG-E------ACSFGNAGSLSPSA-CLPVGMPGMWKKVPRWLRDPLGPLTVRWSYLPTVLPWMLRF
LHHS-KPAEVVRIATALRELLAPIFDCYEPLLEHA--DLQ-HL-VQ-RTGCLYVYSSSDVARQW---QWG
MDLRRSLGVELRDVGQE-ELETLEPDLK-GR--FRFGILAPE-NGSTLDPSELVKGLHAQCERDG-ATSV
RQRVTGFQRRGD------------RIDGLL---LD---NG---EVQA--C---DAVVIAGGAWSARLTRQ
L-GL-RIPLETQRGYHVTVN-S--NNLA-------LRHTVMAVEHNLMVNPMAKG-LRLAGSVEFAGLEA
EPD-YRRADVLLHHGREMFPHLDTS--------R-----HTRWMGHRPCLPDSLPVIGGVPGVA-NAWCA
FGHGHVGMCGGASTGREVARMVD-GQ----PAG----L-D-LAPFSPTRWT-------------------
------A

>a-proteobacteria|392
-MN--------------------------------APMARHVVVIGAGIVGAASALELLR-DGQRVTLLE
PGT-PG-GE----QAASYGNGCWLSPQS-VIPPAGPGVWRKVPGFLRDPLGPLAIRWSYFPRVMPWLVKY
LLAGWTEARVLRIAQAMKPLLQDGPALHRRLAEEA--GVA-EL-IE-QRGDMYIYPDRAAFEAE---AMS
WRIRKAVGIPWLELSGD-ELRQREPELD-RR--YGFGVLMEQ-GGHCTDPGAYVAALVAHAAAQG-AELR
QDKATGFRIEAG------------RLKAVR---TA---AG------EIAC---DAAVICAGAHSKTLAAA
A-GD-TVPLETERGYHAVLS-D--P-------EVRPRTPLMPSDGKMAITLTRNG-LRCAGQVEIAGLEA
APN-WRRAEILRDKLLGCFPGLPRDL-----PAE----RIKVWMGHRPSMPDGMPCLGPARATP-DIVHA
FGHGHVGLVAGPRTGRVVAQLLA-GRA----PE----I-P-VDAFSARRF--------------------
-----GR

>b-proteobacteria|393
-MTVARSFSSPG----G-A--------------------RHVVVIGAGAVGSATAIEALR-AGLRVTVLE
PGE-PG-GP----HATSYGNAGWLSSHS-VVPPALPGAWRKVPGWLADPLGPLALRWRYLPRAMPWLLRY
LASGWTEARVQRTADALRTLLADAPVLHARLAAEA--GVP-QL-IE-RRGLLHAYRSRAEFDGD---ALG
WRVRRRTGVQWEEWPQD-ELRRREPDLD-AR--YTLGIFVPE-AGHCRDPGRYVAALARHALGSG-AERV
MARATGFRIEGG------------RLRAVL---TE---A------GEIAC---DAAAICAGPRSGPLAAV
A-GS-AVPLESERGYHVVVE-D--ATV-------GPRTPTMVADGKLIAHWMDGG-LRAAGQVEIAGLDA
APD-WRRAEILHAHLRSMFPSLAP-AAP--GS-A----SVKHWLGHRPSLPDGLPCIGPAAATP-DVVLA
FGHGHVGLCGSARTGRLAAQLLA-GVA----PE----I-P-PEPFDPARF--------------------
-----GR

>b-proteobacteria|394
-MQT-----------------------------------RNITVIGAGIVGIATASYLRR-DGHAVTVVD
QRP-PG-E------YCSFGNAGILSPGS-CAPISMPGILGQVPGYLMDPLGPLALRWSYLPKAMPWLLRF
VAAA-DRKRVERIADGLRALLVQTFEAYEPLVKNA--GVE-DL-IH-RSGYIAVYSDRKAYEAD---ALG
WKLRRDRGVVIDELDAE-ELRRRVPQLK-GD--FRMGLFLHD-HGWCANPERLTKSLAAQFERDG-GRIL
QRSVLGIDVGPN------GP------RALR---TD---AG---DLPV------ETLVICAGSHSNEFSAA
L-GD-AVPLEAERGYHVTFS-D--PRVE-------LPMPLMVPEHKCFVTPMEMG-LRIAGQSEFAGIDA
APD-YRRADRLATLMQRMFPGISRV--------D-----ATQWMGRRPSMPDSTPVIGRATRYA-NTYYA
FGHGHVGLCGGAPTGRLMADLIA-GR----PSR----I-D-LAPYRPDRF--------------------
-------

>a-proteobacteria|395
-M------------------------------------GRHVAIIGAGAIGVISAIEALR-EGHRVTLID
PGE-PG-GE----QAASYGNAGWLSSHS-VIPPAEPGIWKKVPGYLLDPLGPLAIRWSYLPKALPWLIKY
LLAGWTEAKIETTAIAMRALLKDAPLLHRKLAEEA--GVP-DL-VE-RNGVMHVFPSRVNFDGD----LG
WRIRKRVGIEWLELNAD-EMRQREPELD-PR--YTFGVVVEE-AGRCRDPGAYVAALAAHAQASG-AEFV
RAKATGLRLDGN------------KLVAVV---TE---T------GEVPC---DAAVVAAGARSKLLTAS
V-GD-ALPLETERGYHVMIE-N--PET-------GPRNSMMVSDAKMVVNWTNKG-LRAAGTVEIGGLDA
APN-WKRAEILRDYLVNMFPKLPK---N--IPAS----RIKMWMGHRPSMPDGRPCIGYSRASR-DIVYA
FGHGHVGLVGSARTGRLVAQLVS-GKT----PE----I-P-LEPFAPQRFL-------------------
-------

>b-proteobacteria|396
-MTVARSFSAGG-------------------------AGRHAVVIGAGAVGSATAIEALR-AGLRVTVVE
PGE-PG-GP----QATSYGNAGWLSSHS-VVPPALPGAWRKVPGWLADPLGPLALRWRYLPRSLPWLLRY
LASGWTEARVQRTADALRTLLADAPALHARLAAEA--GVP-QL-IE-QRGLLHAYRSREEFESD---ALG
WRVRRRTGVQWDEWAGP-ELRQREPDLD-AR--YTLGIFVPE-AGHCRNPGAYVAALARHAMEAG-AERV
AARATGFRIEGG------------RLRAVQ---TE---A------GEIVC---DAAAICAGARSGPLAAL
A-GS-PVPLESERGYHVVVE-G--AVV-------GPRTPTMVADGKLIAHWMDGG-LRAAGQVEIGGLEA
APD-WRRAEILHRHLQSMFPALAD--QP--ADSV----VVKHWLGHRPSLPDGLPCIGAAAASA-DVVLA
FGHGHVGLCGSARTGRLAAQLLA-GTA----PE----T-A-LGPFDPGRFS-------------------
-------

>g-proteobacteria|397
-MK-------QH----------------------AANPPRHIVVIGGGIVGVCSALALLK-DGHRVTILE
PLE-PG-GQ----QAASYGNGAFVSPAS-IIPMSMPGLWKKVPGFLMDPQGPFTIRWQYLLRLAPWLIRF
VKAGATPARAARTARILSTLLSDAPARHLALASAC--GVP-EL-IR-RDGLLYVYPDREAFAQE---AFS
WQLRRDNGIQWWELDAD-ALHEFEPALN-PR--YTFGVLLES-GGHCLDPGAYVRGLVNRFTSLG-GELI
RARAEGFNISNA------------HLQSVR---TD---KG------PVVC---DGAVISAGIHSKVLAKR
V-GD-TVSLESERGYHVEIA-Q--P-------ASGPRIPVMPSDGKMANTMTLGG-LRASGQVELAGVDC
PPD-WKRADILLHHLLRTYPGLGDD-----PSQL----KISRWQGNRPSTPDGLPVIAASRATP-DVVHA
FGHGHVGLASAPMTAQIVASLFA-GES----AP----I-D-ITPFAASRF--------------------
-------

>a-proteobacteria|398
-M------------------------------------RMHVVVIGAGIVGAASAVELLR-DGHQVSIVE
PGE-PG-GE----QAASYGNGCWLSPSS-VLPVSSPGLWKKVPGYLSDPLGPLAIRWGYLPRALPWLRRF
LAAGSTPAKVRRLAAAMRPLVENCPALHRRLAEEA--GVG-HL-IH-RAGLLYIFPSRADYEAE---KSG
WDVRAAHGVRWIELDEN-ELRQREPALD-RR--YTFGLFVQE-GGHCTDPGAYVAALVRHAQAQG-AALV
RGRALGFDIQGG------------RLRAVR---T----DA-----GDIAC---DRAVIAAGAWSRELARM
V-GD-RVQLETERGYHAMIE-N--P-------EAAPRIPIMPSDGKMANTLTAHG-LRIAGQVEIAGLDA
APN-WKRAEILRDYALRTYPALPRDL-----PAS----RVKVWMGHRPSTPDSLPCMGPASGCA-DVVHA
FGHGHIGLAAGAVSGRLTADLVG-GKP----PV----I-D-PAPYNPARFN-------------------
-------

>Proteobacteriota|399
-MHDAA---------------------------AKPAPNRHVAVIGAGIIGVCAAVQLLR-QGNRVTLID
SVE-PG-RG------TSFGNAGGIAVGS-IVPLSLPGTLRQVPGWLMDPLGPLAIRWRYLPKLAPWLWRF
WRAG-SQAQVERAAAALAGLLAPTYDDYMPLLRDA--GLV-DL-LR-RDGCLTLYETRAAYEA---ELYS
WDLKRAHGVGLEIVGRD-ELRQMEPDIA-PN--YELAVYQPD-WGRVLDPYKIVAGLARWFAGNG-GTIA
QARVTGAAIGEAG-----ATA-------LT---TD---AG------SIAM---DAVVVAAGARSHEIARW
L-GS-RVPLETERGYHLTLP-N--P-------GPSPRRTISMG--GWVMTPMEMG-LRLAGTVELAGLEA
PPD-WRRARILAERAKIVLPGLNS---------E----GGTEWMGHRPSLPDSLPVISGSPHHA-NVFYA
FGASHLGLTEGATTGRLIADLVA-GRT----SS----I-D-LAPFRVDRF--------------------
-------

>a-proteobacteria|400
-MT------------------------------------RHVAVIGAGITGAATALELLR-DGHRVTILE
PAP-PG-GE----QAASYGNAGWFSSMS-VIPPSGPGLWRKVPGFVMDPLGPLAIRWRYLPKVLPWLLRY
LAAGWTEERVLRVAQALRPLLQDSPVLHAALAAEA--GVP-EL-VE-HRGLINAYTSRTAFEGE---AMG
WRIRRQVGITWTELEGA-ALRKAEPDLD-PA--YTFAVLIGE-AGRCLDPGRYVAALVALAQQRG-AALR
QASATGLSIEGG------------RLRAVT---LA---DG-----SALAC---DAAVICAGARSKALAAI
A-GD-PVPLETERGYHVMLR-G--VTQ-------GPRHSMSLSAAKMVVNPMRDG-LRAAGQVEIAGLDA
APN-WKRAEILRDHLLKSFPGLPR---D--LPAD----RVAFWMGHRPSMPDGLPCLGPSRATP-DVIHA
FGHGHVGLVAGPRTGRLVAQLLA-GRE----PE----I-P-IAAFSPARFR-------------------
-------

>g-proteobacteria|401
-MTGSC----------------------------QGTDKPHVTIIGAGVVGICCACYLQR-SGFKVTVID
RLD-PG-MA------ASYGNAGGLGIGE-VAPVSMPGIAFKVPGWLMDPTGPLALRLAYLPKITPWLLKF
LFAG-TKKRVLEISKSLATLCHLAYRDFDLLLQDA--GIE-NI-VQ-KNGALYLYDTEAEFQA---EKLK
WDLRREHGIGFERINGE-DLPSLEPDIA-SD--FGCAMLMKD-WYHLSNPYRLVTTLAEHFVHQG-GKII
KDEVSRIECVDSK----ANRL-------SM---RD---GA------TVDI---ESLVIAAGAWSHQLTRQ
L-GD-RVPLESERGYHTTLP-D--P-------GVYPSRQILYASQNFVITPMEMG-LRVAGTVELAGLDA
PPN-YERARVLLPKAKRVYPALQTHD-----G--------MEWMGHRPALPDSLPIIAQSPRAL-NVYYA
FGHGHLGLTFGPTTGRLITELIA-GKT----PE----I-D-MKPYRVDRF--------------------
-------

>b-proteobacteria|402
-M--------------------------------------HIAVIGTGIVGVCTAAWLQR-DGHQVTFID
PLE-PG-E------ACSFGNAGSLSPSA-CLPVGMPGMWRRVPRWLLDPLGPLTVRWRYAPVVLPWLVRM
LQHS-NREEVTRIATALRTLLEPIFDCYDPLLEHA--EAQ-SL-VR-RSGCLYVYSSREAAAQW---QWG
MNLRRSLGVKLVDVERD-ELEALEPDLK-GR--FRFGLLAPD-NGSTSDPSALVKALHARCVADG-ARRN
GHSVVGFERQGG------------RVTGVK---LD---SG---NTLA--V---DGVVVAAGAWSAPLAAA
L-GE-RVPLETQRGYHVTVR-S--SNLA-------LRHTVMAVEHNLMVNPMAMG-LRLAGTVEFAGLQA
PPN-YERADALLQQGRHLFPHLDTS--------E-----ITRWMGHRPCMPDSLPVVGRARGAD-NAWLA
FGHGHMGMCMGASTGREIAHLVA-GR----APQ----V-D-LTPFRPDRF--------------------
-------

>a-proteobacteria|403
-MSA---------------------------------AGKSATVVGAGIVGVGTAVALQR-AGFAVTLVD
RQD-PG-RA------TSFGNAGILSGTT-AMPLATPGILREVPKMLMDPLGPLTIRWSYLPQIAPWLVRF
VRNA-QPAKVAELSKAIVALSKPTMAAWMDVAQHV--GAT-DL-IE-RKGWVGVYEGPQAAKK--AA-YD
VEVRVRHDIKAEMLTAD-EVRQLVPGLA-RT--VTHGVFHPD-AGHTVSPIRLTERLVEHFLRAG-GTFK
QASVQDI-GFTDGRPTT-----------LV---TD---KG------PIPF---ENLVVAAGAWSKHLVAK
L-GH-KVPLDTERGYHAMVS-D--P-------GVDLRLPVSSSEGKFFLTPMADG-IRIAGTVELAGLDA
EPN-WKRADALLEKGRRLLPGMK---------TE----KVERWLGFRPTLPDSLPVIGPSPRHG-NVYFA
FGHHHLGLTQSAMTGRLITQLMT-GQE----PQ----I-D-LYPYRVDRF--------------------
-------

>a-proteobacteria|404
-MSES------------------------------NAQERGVTVLGAGIVGICTALYLQR-DGREVTLID
RDG-PG-EG------TSFGNAGIIATGS-VSPIGTPGVIKKAPKMMLDPLAPLRVRWSYLPRIAPWLLRM
LRAS-TPARVEEISKALGTLSGRALVDYEPLLEAA--GAG-HL-IG-RLGSLYVFTDAAEWRD--AQ-AD
IELRRRRGIELEVLDPA-EVKQMQPALR-SD--LGGAIFIPG-AGHCLNPLGLSQALARHFVESG-GRVL
QEEAVAL-EMGPEGPTH-----------LR---TN---VG------SHEI---DDLVLTAGAFSRRFVRQ
S-GS-DLPLDTERGYHVHLP-N--P-------GIEVRLPMLLSGRGFAVTPMETG-LRCAGTVEFGGLEA
APD-YARADVILRQAKELMPGLQ---------DE----GVERWMGYRPSMPDSLPVISASPRHR-NLFFA
FGHGHLGLTQAASTGRLVADLVA-GRE----PT----I-D-VAPYRADRF--------------------
-------

>a-proteobacteria|405
-MTPDERS---------------------------------IAVVGGGIIGICAALYLQE-KGFRVTILD
RAG-TD-DQ-----RASYGNAGNLSPWS-CVPESLPGLWKSVPGWLLDPLGPMAIRLPHLPTAAPWLARF
LHAGRP-GRIAAQADALRSLYAPTVDLYEDLLRGS--GHE-AL-VR-RCVYIQLYRDEAQADLN---ALG
LRLRRERGAHIELVGAS-ELRELEPDVS-PC--YRKAVVIHG-QGHSVNPQRLLRVLAERVVRQG-GQAL
RCDVAGLRPGPR------GI-------EIK---TP---QG------ALAF---AKVVVAAGAWSARLLRP
L-GL-SIPLETERGYHLTIP-N--PGVQ-------VNNTLMEAGRMVVANSMEGG-LRLAGTVELAGLRA
APD-HRRARNLAVLGREIFPALNVE-------------NAAEWMGHRPSLPDSLPVIGRMPGCS-NILLA
FGHSHLGLSGGAPTGRLIAQLAA-GE----MPS----V-D-LAPFRADRFRF-----L--G----R--Q-
EKP---A

>a-proteobacteria|406
-M--------------------------------------KLAVIGNGIMGACAAAWLQR-EGHHVTFID
PLG-PA-E------ATSFGNAGSLSPSA-CLPVGMPGMWKKVPSWLLDPLGPLAVRWWYAPVVAPWLVRF
LRAS-DRAEVVRIATALRHLLEPIFDCYEPLLQRA--GAM-GL-MR-RSGCLYVYSGEEAARQW---AWG
MKLRRSLGVHMRDVAED-ELVSLEPDLK-GR--FRFGILAPE-NGSTLDPAAFTRAIFEQCVKDG-AAVV
RKRVTGFDMAGG------------TVRAVQ---LD---DG---TRHE--T---DGVVLAGGAWSAKLANQ
L-GP-AIPLETQRGYHVTVE-S--NNLA-------LTHTVMAVEHNLMVNPMRMG-LRLAGTVEFAGLKA
APD-WRRADSLLARGQEMFPHLDTS--------R-----TTRWMGHRPCLPDSLPVIGRAPRAE-NAWFA
FGHGHVGMCGAASTGREVANLVA-GR----MPQ----I-D-LSPFSPTRFRR------------------
-----AA

>a-proteobacteria|409
-MTGNGASA-------------------------------EFAVVGAGIVGIATALQLQR-DGHDVALYD
PDP-PG-QG------CSFGNCGGICIGS-MTPVGTPGILKDVPAMLLDRQSPLSIDWRYLPRLAPWLWKF
VQAS-RPGRVEAISIALNRMLTDSYEAYQPLLRSA--GAS-DL-FR-RIGLLYVYRSKESF-R--RARWG
HDMRARRGVRVEYLDGN-EVAQLEPALA-PV--FTHGVFIPD-SGHVTNPGRLSEVLAEDFVRQG-GTIR
RERVMGFADFAADGPRA-----------LV---SD---AG------TR---PIGQVVIAAGAYSRPLAKA
L-GS-DVPLDTERGYHAMLE-A--P-------GVELRIPLMSGEGKFGITPMEHG-LRLAGTVELAGVDA
PPN-WRRAEILIEQTRPMFKALG---------TD----KAKFWMGRRPSMPDSLPVIGRSPRHR-NAWFA
FGHGHLGLTLGAATGRLIADLVA-GRP----PS----V-D-AAPYRADRF--------------------
-------

>b-proteobacteria|410
-M-NNA---------------------------IRTDNRP-IAVLGAGAVGLCAAAALHK-AGYEVVVID
RAA-P--AQ----GGASLGNAGCINPSS-IIPVAMPGVVRKVPGWLLQPDGPLVLRAAWLPRMLPWLTSF
VRAG-NAATVEASAAALQRLLAGNVEAWQALAAQA--GAR-DL-LH-DRGNLVVYSTAEGHAAD---QRA
IRLRTDHGIAVETLDTA-ALRDLEPDLA-PV--FTRGYLMPG-NAHLTDPGEFLTRIADWLATRG-VEFR
RAEISGLRSNGS------------AVTEVV---LT---GE------TLPV---QAVVIALGAWSGPLART
L-GD-RVLLDTERGYHVETP-E--TEA-------GPRLPVMWGEGKVVVTPMHGR-VRCAGTVELAGLRA
APD-WRRADLLARLLGRMYPRLTPGA-E-RDGSA----HMARWLGFRPSTPDSLPVIGRSRRHA-NAVYA
FGHGHVGLTAAPVTGRLVASLIA-GRP----AA----I-D-LAPYSIDRF--------------------
------R

>Proteobacteriota|411
-MTDTLV-------------------------------------IGAGVVGLACAAALQR-EGHAVTIVD
PRA-PG-------EYCSFGNAGCFSRGS-VVPLGLPGLWKKVPGYLLDPAGPLTIRWRYLPRIAPWLVRF
VRAS-AAERVDAASVALHALHDDALAEWRTLAAWA--GVP-EL-VV-QKGHAFAYTSVEAFAAD---ALG
RALRVQRGVRVDVLTGP-DVHAFEPLLA-PD--VVRLVVMPD-QGHTPNPLRLSQAIAARLAAGG-ARFV
RSEASGFDLVDG------------RVRGVV---TA---SG------TLAA---DTVVVAAGAHSAPLAAA
L-GA-HVPLDTERGYHVMLA-A--PSAM-------PGLPVMSGTGKFYATPMEGG-LRVAGTVEFAGLDA
PPD-WARTAPLEAGARALFPGVTYGN-------------VTRWMGHRPSLPDSLPVLGTAPAAR-NAWFA
FGHGHTGLTAAAPTARFIADLVA-GRT----PA----L-D-PAPYRASRFARS-----------------
-------

>b-proteobacteria|412
-M-TTHTSSASS----L-ASSS---IS----------AARHVVVIGAGAVGLMSALHALD-QRFQVTIVD
PGQ-PD-GE----QASSYGNAGWLSSHS-VLPPSEPGVWKKVPGFLADPLGPLSVRWRYLPRTLPWLLRY
LVAGSTTARISATAAALRPLLHGAAPLHKAIAEQA--GVG-DL-ID-LGGLLHIYRSRAHFEAD---ARG
WGIRRKLGIGWQELSAQ-ELHAREPDLD-PA--YGFGVLIPE-AGHCRNPGAYIAALAAHACARG-ARLT
AVTATGFRFEGN------------GLAAVQ---TD---A------GDILC---DAAVIAAGAQSKALAAK
A-GD-KVPLETERGYHAMV-----LAPEGR-----PRTPMMIMDRKVIATQTEEG-LRVAGQVEIASFDA
APD-WRRAEIMRDLALKLFPALPR---D--LPAN----RVRYWLGRRPSMPDGLPCIGRSSRSV-DIIHA
FGHGHIGLGSSARTGRLVGQLLA-GQL----PE----I-D-MAPFSAQRF--------------------
-------

>a-proteobacteria|413
-MSL------------------------------------HVVVIGAGIVGAATALELLR-DGHHITIVE
PGE-PG-GE----QAASFGNGAWLSPAS-VVPMSMPGMWKKVPGYLADPLGPLTIRITALPRLLPWLTRF
LLAGATVPRVEATARALSPLLRDSPAQHAKLAAEA--GVP-DL-IR-QNGLLYVYPDRQAFEAE---ALA
WRLRRDNGVQWRELYGE-ELQAREPTLD-PR--YRFGVLVEA-GAHCVDPGAYVAALVRHAVAQG-ATLA
RARATGFDIAEG------------RLRAVL---TA---KG------RIAC---DRAVIAAGVWSKHLALA
A-GD-RVSLTSERGYHVVIA-D--P-------EAVPRTPVMPSDGKMGNTVTTKG-LRASGQVELATIEA
PPN-WQRAQVLLDHLRRTYPALPKD-----VPAT----RLSRWMGHRPSTPDGLPVIGPASACH-DIVHA
FGHGHVGLAAGPATAAVVADVIA-GRS----PS----I-P-LRSYSAVRFRMW-----------------
-------

>a-proteobacteria|414
-M---------------------------------NRKQKEITVLGAGIVGISCAINLQR-LGFIVTVVD
QQE-PG-EG------CSFGNAGMIAPSA-MVPLNSPGLITKLPAMLLDSLGPIAIRWRYLPQMLSWQFKF
LQNCKA-LKVEQTTDGLSELTSGGLEEHQRLAANG--AGA-TW-IR-PSPYLYIYESAAALASE---EFH
WRLRRDRGITTRVLHGN-EVQEFEPAID-SR--YQCAVVMEDGHGFSPDPSQLVKALTSQFQADG-GKFI
RADVQQVEIVNQ-------KP--N---SLI---TS---EG------RLAL---QRLVVAAGAFSGKFATQ
L-GE-SVPLESERGYHITLQ-N--PGIT-------PRYPIMNSAGKFVTTPMDPG-LRFAGLVEFSGLTE
RPN-YRFAKRLLAHAKIMFPKINLD-------------DYTEWMGHRPSLPDSLPVIGQSSNFE-QIFYA
FGHNHIGFMSGPKTGRVLAEFIA-GQ----KPS----I-D-LSPYSIRRFIK------------------
------K

>a-proteobacteria|415
-M--------------------------------------HVVVIGAGIVGAVSAVELLR-DGHEVTILD
PGE-AG-GE----QAASYGNGGWLSPSS-VLPVTQPGLGAKIPGWLMDPLGPLTIRWTYLPRVLPWLRRF
TQAGRDWKRVRRIAAAMRPLVADCPERHLAMAEEA--GVA-DL-IR-RTGLMYVFPSRADFEAE---AES
WKIRAEQGVQWLELDAD-ELRQRVPELD-RR--YTFAVLVED-GAYCADPGAYVAALVALAERRG-AARV
RRRATGFARIGR------------KLRGVE---TD---G------EPIAC---DAAVIAAGARSKALARA
V-GS-KVPLETERGYHVAIV-D--P-------ESGPRIPVMPSDGKMVATLIGGA-LRIAGQVEIAGLAA
APN-WKRAEVLRQVALRSFPALPRDL-----PAA----RVKTWMGHRPSMPDSLPCIGPARDCP-SVVLA
FGHGHIGLASGALTGRLVADIVA-GTK----PV----I-D-PAPYAPARFR-------------------
-------

>b-proteobacteria|417
-M---------------------------------SDSRP-VVVIGGGLVGVCTAAYLQR-AGHTVTVVD
RQS-A---R----QAASLGNAGCINGSS-VVPIAMPGVLWQVPGWLMQPDGPLVLRWRYLPRMVPWLLRF
VAAS-QPARVSAQARALRALLGPALDAYQPLLDDA--NAN-DL-VT-RKGYLIAYSSQSGMSGD---ESG
MALRRENGVQIETLDAG-ALREFEPTLS-ND--FIGARYISE-TGHTSDPGALLARLTTQVVARG-GRVV
DASATAIETNGV------------RAVAVH---TD---KG------REAA---SAVVVAAGAWSAPFVRQ
L-GD-SIVFDTERGYHVEIP-T--PDE-------MPSRPVMWAEGKLFATPMNGR-LRGAGTVELAGLQA
PPN-WRRADLLIRQLHKMFPGAVQGA-K-STQSV----DGARWQGFRPSTPDSLPVLGAASKVP-NAFYA
FGHGHVGLTAAASTGRTIAGLVN-GDR----PT----L-D-LSPFSIGRF--------------------
------R

>a-proteobacteria|418
-MLTNAPDLP-------------------------AGPPGHVAVVGTGIIGVCCARALQR-DGHRVTLID
RNP-LG-EG------ASFGNSSVLATES-VVPVATPGIWRQVPKMLLDPLGPLSLRWQYLPQLTPWLLRF
LAAS-RPEAVERISLALQALLDDAIPSYRQLLKDA--GAE-EL-LV-RRGWIAAYTTEAGLQS--YRR-L
AELQHRRGVEVAELSVA-EMRQMEPALT-PE--LAGGFYYPQ-VAHALDPQRVLLALAELVQRHG-GRIL
RRDVVGF-RVAE--GRV---------EAVE---TT---DD------SLDC---DAVVVAAGAWSKELAKR
L-GV-KVPLDTERGYHLTIP-T--P-------GIALSRPVYSTEFGMACTPLASG-LRLGGTVELGGPVA
APN-WKRAQVLAKRGLQLFPDL---------DTR----EASRWMGFRPSLPDSLPVLGPAPRAS-NAVLA
FGHGHLGLTLGARTGRLVADLVA-GRP----AA----I-D-LAPFAATRF--------------------
-------

>a-proteobacteria|419
-M-----------------------------------------VIGAGIVGACAAIEALR-AGFDVTILD
PGP-PG-GE----QAASYGNGCWLSPMS-VIPPATPGTWKKLPKFLSDPLGPLAIRWSYFPWVAPWLVKY
LAAGWTWGRVEKAARALRPLLDGAPALHRALAEEA--GVG-DL-IG-QTGLIYVYPSRAEFEAE---REA
WRIRGAVGVKWLELKGE-ELFQREPTLD-RR--YTFGVMVEE-GGDCRDPGGYVAALVSLAEARG-AKRL
AVGATGFRIQDN------------RLKAVV---HT---EG------EVLA---DRAVICAGARSKALAKL
A-GD-DVPLETERGYHALIA-D--P-------EVAPRHGLMPSDGKMSIMATRHG-LRVAGQVEIAGLDA
APN-WRRAEILRDHLLATFPGLPRHI-----PTE----RVKFWMGHRPSMPDGMPVLGPASGCA-DVIHA
FGHGHVGLVAGARTGRIVGQLLA-GLR----PE----V-A-IAPFTATRFR-------------------
-------

>b-proteobacteria|420
-M--------------------------------------HVAVIGTGIVGTCTAAWLQR-DGQQVSFFD
PLP-PG-E------ACSFGNAGSLSPSA-CLPVGMPGMVKRVPQWLLDPLGPLTVRWRYAPAVLPWLVRM
LRHS-TREEVTRIATALRSLLEPIFECYEPLLEQA--GAQ-HL-VR-RSGCLYVYSSREKAAQW---SWG
MNLRRSLGVEMVDVGQD-ELEALEPDLK-GR--FRFGIRAPE-NGSTLDPSALVKVLHAHCVAQG-AASV
RQAVTGFEREGR------GA---RQVTAVR---TA---DG---QRTP--V---DGVVVAAGAWSARLAAQ
L-GS-RVPLETQRGYHVTVR-S--SNLK-------LRHTVMAVENNLMVNPMAMG-LRLAGTVEFAGLKA
PPR-YERAQALLRLGQQLFPHLDTS--------D-----TTQWMGHRPCLPDSLPVIGRAGATD-NAWLA
FGHGHMGMCMGASTGREVAHLVA-GR----TTQ----V-D-LGPFSPARF--------------------
-------

>b-proteobacteria|421
-M--------------------------------------HVAVIGTGIVGTCTAAWLQR-DGHQVTFFD
PLE-PG-E------ACSFGNAGSLSPSA-CLPVGMPGMWKRVPDWLLDPLGPLTVRWRHAPVVLPWLVRM
LRHS-SREEVTRIATALRGLLVPIFDCYGPLLQDA--QAT-DL-VR-RSGCLYVYSSREKAAQW---AWG
MHLRRSLGVQMRDVEQD-ELEELEPDLK-GR--FRFGILAPE-NGSTTDPSALVKALHAHCMARG-AVHL
RKHVAGFERQGR------------RVTGVR---TD---EG---ACLP--V---DGVVVAAGAWSRPLAAQ
L-GA-RVPLETQRGYHVTVR-S--SNLQ-------LRHTVMAVENNLMVNPMAMG-LRLAGTVEFAGLKA
APR-YERAQALLRLGRQLFPHLDTS--------A-----TTQWMGHRPCLPDSLPVVGRARHAD-NAWLA
FGHGHMGMCMGASTGREVAHLVA-GR----PTQ----V-D-LTPFRPDRF--------------------
-------

>g-proteobacteria|422
-MT--------------------------------QSTSRHIAVIGSGIVGACTALALIK-DGFQVTIIE
PRQ-PG-GE----QAASYGNGAFLSPAS-IIPMSMPGLWKKVPGYLLDPNGPFTIRWRFLLKLAPWLVRF
VNAGATRSKVACTARILSGLLASAPARHQALAAAN--GLS-EL-IR-QQGLLYVYPDRQAFAQE---ALA
WQLRLENGVQWTELDGP-TLQAMEPDLC-KR--YTFGILVES-GGHCLEPGSYVQGLVNSATTLG-AKLV
KAKAQSFHIESG------------RLLGVS---TD---HG------MVHC---DGAVIAAGVHSKALAAL
A-GD-HVLLESERGYHVQVA-L--P-------HRAPRIPIMPSDGKMANTLTRSG-LRASGQVELASIDT
PAN-WRRADILLHHLLQTYPGLNQG-----REQL----EIKKWLGHRPSTPDGLPVIAQASATP-DIVYA
FGHGHVGLASGPMTGEIVASIFA-GRA----PP----I-D-ITPFSATRFH-------------------
-------

>g-proteobacteria|423
-MAPETQQR--------------------------------VAVIGAGIIGVCSALELQK-RGYRVTLLD
ARD-PA-AG------ASAGNCGLMAVGA-VVPFAKPGTFKKVPGWLLDAKGPLSIRPSYLPTLLPWMTRF
LMAA-RPSRVKASSLGLAALTERALGAYEPWLEAA--GIR-DI-IK-PQETLVVYETEADFHQ---DRAD
LEMRRELGFEHDYVSHD-ELRTLEPDLA-DD--FACAVRLKG-WVYFADPARLVRSLHGLFLEQG-GRFV
AGRVEGIDH----DNGVATSL-------RV---EG---QE------DMTA---DHVVVAAGAWSRTLAAG
L-GD-AVPLEALAGYSTTVG-D--S-------GVRLRHPITYSAGGFVVTPMEGG-LRIGGTIEMGGLDH
SPD-FRRARTIAQQARRLFPGIAS---------V----EGKEWMGYRPFLPDTLPVIDRASRCQ-NVVYA
FGHGQVGITMGAITGQLVAQLVA-GEP----TD----I-D-LRPYSARRFLTLSS-------R-------
----R-N

>Proteobacteriota|424
-M----NPGKR-----------------------------RATVIGAGIIGVCSASYLQR-EGFEVEIVD
PEP-PG-T------MCSHGNAGGICPGS-CIPIAGPGMLKKVPGWLTDPEGPLHIRLSYLPRLLPWLVRF
LRAG-RVEEVRRISAHMRALHRMTFDYYEPLLRDA--GCP-DL-LE-KRGQLFVYESANGPDGD---SFS
LGLRREAGVAVEVLSQS-ELRQLEPSLA-PF--FQSAVFLPE-QGQCKNPGRLVATLAEAVQRNG-GTVR
RTRVHGVRTEGG------KA------VALA---TD---QG----EVP--V---DRLVVAAGAWSGTLARK
L-GS-PVPLETERGYHAMVM-G--SFTG-------LRVQTMWAERKFVAAPMEEG-IRFAGTVEFAGLAA
PPD-MRRADVLLRLGRRMLPALGQD--------E----PIVRWMGHRPSLPDSLPVIGPSPRFG-NVWFA
FGHGHTGLIGGSVTGRLVADLIA-GT----SCV----V-D-PAPYRIDRF--------------------
-------

>b-proteobacteria|425
-MSTDQ----------------------------------HIVIIGAGAVGAATAVQALN-AGMRVTLVE
SGT-PG-GP----QASSYGNAGWLSSHS-ILPPAAPGTWKQVPTWLKDPLGPLAIRWNYLPRAIPWLTRY
LTSAWTWPRVERTAHALRSLLAGAPALHQALAEQA--GVS-HL-IE-QRGLLHAYLSEQHFRAD---RRA
WDIRRAEGIQWQELNTE-ALRALEPDLH-PR--YTFGVLVPE-TGHCRNPGAYVAALVQLAQHLG-ADLR
QTRATGFDIRAG------------KLRAVH---TD---N------GDIPC---DKAVIATGIRSRELARL
A-GD-RVPLAAERGYHAVIK-Q--PES-------TPRVSTMFADCKVVINNMESG-LRVAGQVEIADVDA
PPD-WRRAHILRDLLVSIYPALPT---K--PAEE----RIDYWQGCRPSMPDGLPCIGAASASP-DIVHA
YGHGHIGLVGSARTGELVVQLLQ-GQA----TT----I-P-LEPFSPRRFA-------------------
-------

>a-proteobacteria|427
-MTL---------------------------------ARHGAIVVGAGVAGLSTALYLQR-SGLDVAVID
PLP-PA-G------GASFGNAGLLSPDT-AVPIAMPGMLRKVPGWLADPLGPLSVRPSYFPRALPWLLRW
IEAG-RLSRVLEISDAMRALHRETLTCWQELLGPE--LYH-DL-IR-PSGQVHIWEGEAESPAM---AIE
RQVRERHGIRTETLNAD-DLRQMFPGIA-RD--ISRGLLVPG-NGYTISPQRLVVSLGERFQAAG-GQLV
AERATKLIPGDG------------GGWMVM---TN---I------ANRST---EHVVVAAGAFSRQLLDP
L-RV-RVPLETERGYHAMLF-S--PEVR-------PALPLSNKSRGFGVTPMEDG-LRIAGTVEIAGLDA
PPN-EHRARILVQHAQRLFPALRGE-------------KVRYWMGFRPSTPDSLPILGPAPGRP-GLHLA
TGHGHFGMSGGPPSGRLVARLIA-GQ----APG----I-D-PKPYAATRFH-------------------
-------

>b-proteobacteria|428
-M---------T----S-QTSP---SS----------ASRHVVVIGAGAIGLMSALNALD-QGLQVTIVD
PGQ-PG-GE----HASSYGNAGWLSSHS-VLPPSEPGVWKKIPGFLADPLGPLSIRWRYLPRTLPWLMRY
LVAGSTEARITATAAALRTLLHGAAQLHQRMAEQA--GIS-HL-ID-LGGLLHVYRSRRHFEAD---ARG
WRIRRDLGIAWQELSAQ-ELREREPDLD-PG--YGFGVLIPE-AGHCRNPGAYIAALAAHACARG-ARLT
TATASGFRFEQQ------------RLAAVL---TD---G------GDIAC---DAAVIAAGAQSKALAAQ
A-GD-KVSLEAERGYHAMV-----LAPEGR-----PRTPMMIMDRKVIATQTEQG-LRVAGQVEIASFEA
APD-WRRAEIMRDIALQLFPALPR---D--LPAS----RVRYWLGRRPSTPDGLPCIGPSTRSP-DIIHA
FGHGHIGLGSSARTGRLVGQLLA-RQA----PE----I-D-LAPFSAQRF--------------------
-------

>a-proteobacteria|430
-M------------------------------------TRHVAIIGAGIVGACCAIEALR-EGHRVTLID
PAD-PG-GE----QAASYGNGCWLSPMS-VIPPAVPGLWKKLPKFLADPLGPLAIRWSYLPRVAPWLLRY
LRAGWTWDRVAEAARALRPLVVDAPALHKALADEA--GVG-HL-IE-RRGLIYIYPSRADFAAE---AGA
WKIRHEVGVRWMELDAD-ELRQREPDLD-RR--YTFAVMVEE-GGHCTDPGAYVAALVAHAVGQG-ATLR
RARATGFKLEEG------------RLLAVQ---TD---QG------WVEA---DAAVIAAGAHAKPLAAM
L-GD-RVPLETERGYHAELA-D--P-------EVSPRHGLMPSDGKMSIMRTANG-LRCAGQVEIAGLDA
APN-WKRAEILRDHLISCFPGLPRDL-----PAS----RVKVWMGHRPSMPDGKPCLGLASATP-DVVHA
FGHGHTGLVAGARTGRIVAALLA-GRA----PG----I-S-ITPFDPRRFA-------------------
-------

>a-proteobacteria|431
-MSG--------------------------------LSKQHVAVIGCGIVGVSSAIALLK-AGHRVTLLE
PGN-PG-GE----QAASYGNGAWLSPAS-IVPMSMPGLWRKVPGYLLDPEGPLVIRLSHLPRLAPWLLRF
LMAGSTVQKVERTARALSGLLGDAPRRHLALAAEA--GKP-DL-IR-QDGLLYAYPDRAAFAAD---ALG
WRLRRDNGVAWRELEGE-ALHAFEPALS-GR--YQFGALVEA-GGHCLDPGCYVAALARHARALG-AVQM
PVRAMGFVVAGG------------RLTAVA---TD---EG------TLPC---DRAVIAAGIRSRALAAQ
A-GD-RIPLESERGYHVEIA-N--P-------AVAPRIPVMPSDGKMGNTATRNG-LRAAGQVEFSSADA
PPD-WSRAAILLRHLLATYPGLGEE-----PSRL----AVRRWQGNRPSTPDGLPVISPATGCR-DIIHA
FGHGHVGLAAGPMTGDLVASLIA-GHG----AP----I-D-TAPFAAARFH-------------------
-------

>a-proteobacteria|432
-M-----------------SE---------------QPRRHVAIIGAGAIGVISAIEALR-DGHRVTIIE
PAT-PG-DV----QAASYGNAGWLSSHS-VIPPAEPGVWKKVPKFLMDPLGPLAIRWGYLPWALPWLIQY
LRSGWTEAKVEATAIALRALLKDAPALHKKLADEA--GLG-DL-IE-RQGVMHVYPSRAPFEAD---KLA
WTIRKRVGIEWMELSAD-EMRQREPDLH-PR--YQFGVLVEE-AGRCRDPGAYVAGLAAHARTLG-AEFV
AAKAESLKLANG------------KLVAVV---TA---D------GEIAC---DAAVVAAGARSKPLAAS
I-GD-NLPLETERGYHVMIE-N--PEA-------GPRTSFMASDAKMVVNWTNKG-LRAAGQVEIAGLDA
APN-WRRAEILRDHLISMFPKLPK---E--LATSVAGARVHAWLGHRPSMPDGRPCIGFSRASR-DVVYA
FGHGHVGLVGSARTGRVVAQLIG-GRE----PE----I-P-VGPFDPARYL-------------------
-------

>b-proteobacteria|433
-MQT-----------------------------------RNITVIGAGIVGIATASYLRR-DGHQVTVVD
QRP-PG-E------YCSFGNAGILSPGS-CVPIAMPGVLAQVPGYLLDPLGPLSLRWSYFPRALPWLLRF
VAAA-DAQRVERIADGLRALLAQTFDAYAPLVKNA--GVE-DL-IH-KSGYVVVYSSRRAYQAD---APG
WKLRRDRGVVIDELDAA-EVRKRLPGLH-GD--YEVGLFLHD-HGWCANPERLTKALAAQFERDG-GRIL
QRKVLGIDIGPD------GP------RALH---TD---AG---ELPV------EHLVVCAGAHSNEFSAQ
L-GD-AVPLEAERGYHITYA-D--LSVQ-------LPMPVMVPEYKCFVTPMEMG-LRIAGQSEFAGIDA
APN-YARADVLGKLMQRMFPGISNV--------D-----ATQWMGRRPSMPDSTPVIGRATRYS-TVHYA
FGHGHIGLVGGAPTGRLIADMIA-GR----PPR----I-D-LHPYRPGRFSR------------------
-------

>g-proteobacteria|434
-MVDIAAQS------------------------KESRQAKSVTVIGAGIIGVLIALQLQR-EGHRVTLID
KDQ-PG-SG------CSFGNAGILARSS-FAPLSSPSSIKQVPSWLLNPNGPLSICWGYLYKILPWLTRY
LMAGFR-SDYQQRGEALQQLTDNSVQLYESLCTFA--DCR-EL-IE-KIDYLQVYRSEKGLLKC---EAD
MQWRRALGYSVDRLDAQ-ALQRLEPALA-ES--FKYAHLIRD-HGFVKDPKALLSAFYDKFCALG-GEFV
QAKVKTIEYHQQ--------Q--C---LVF---ND---KE------TLYS---DKLVVAAGAFSARVISS
T-GI-HIPLETERGYHVNCA-QIDAELQ-------VSRPIMDGDLKYFVTPMNHG-LRFAGLVEFGGLDA
PLN-MDRAKTLEKNAQQMLPGLNTQ-------------DASYWMGFRPTLADSMPVISHAPDNP-NVLYA
FGHQHLGLTCAPMTANIVSDLIS-GR----TPA----I-D-ISRFDVQRLL-------------------
-------

>a-proteobacteria|435
-MSL------------------------------------HIVVIGAGIVGASTALELQR-DGHRVTLVE
PGQ-PG-GP----QAASFGNGAWLSPAS-VVPMSMPGLWKKVPGYLMDPLGPLTIRWTALPALAPWLLRF
IAAGATVPKVEATARALKALLSDAPERHTALAAEA--GLA-DL-VE-RKGLLYAYPDRAAFEAE---ALA
WRLRRDNGIVWRELDGP-ALKAFEPTLH-PR--YGFGALVEA-GAHCVDPGAYVAGLVAFAESRG-LTRI
EAAATGFDIVGG------------RLQAVR---TA---KG------SVPC---DRAVIAAGIHSRALAAE
A-GD-KVSLASERGYHVVVA-T--P-------ESGPHLPVMPSDGKMANTPTRAG-LRASGQVELAAVAA
APN-WKRADVLLDHLLNTYPGLPRQ-----VPEA----RLSRWLGHRPSTPDGVPVIGQASACT-DIVHA
FGHGHVGLASGPITGRLVADIIA-GRP----PE----R-D-IRPYAAARFRR------------------
-------

>a-proteobacteria|436
-M--------------------------------SDEKAKSVLVVGAGIVGCCTAYALQR-EGFKVTLVD
RKG-PA-AG------TSYGNAGAIVSKS-CVPLSQPGLWKSVPKMLLDPTGPLTLRWSYLHKITPWLIRF
MMEG-REERVQHNAAAFRILSDRTNEDWEELAEQA--SLG-HL-IR-HVGWLKVYESDAGFAA--TQR-A
RDLMDRHDSVYEILDKD-ELRDLEPNLS-HI--FKHGLFQRR-ARFLLNPEKVVIGIADAFKKEG-GSIV
ISEIDKIEE-SNGKIKA-----------RG---NG---E-------SLEA---ERLVLTTGAWSRNLAGE
F-GA-DIPLDTERGYHMMFD-L---PK-----EKSLNRPVVYGEKSFVLSPMEHG-IRMTSQVEFAGLEK
GPD-YRRIRKLVPHARKMLPSL---------DPE----EKDVWLGYRPSLPDSLPVIGPSPNNP-NVFFA
FGHQHEGMSMGPSTARYICDMLA-GRP----DS----I-P-MWPYRASRF--------------------
------F

>a-proteobacteria|437
-MDRSDGGRVP-----------------------------RSVVIGAGIVGACAALELQR-AGHRVTILE
PGP-PG-GE----QAASYGNGCWLSPMS-VIPPAVPGLWKRVPGYVADPLGPLAIRWSYLPRVLPWLARY
LASGWTEARVQRTAHALRAMLRDSPALHAALAAEA--GVP-EL-IR-RQGLMYVYPSRAAFEAE---AMA
WRVRANTGIRWIELSAD-EMRQREPALD-RR--YGFGVLVEE-GGHCLDPGTYVAALVGLAQAQG-AALL
TCRATGFRIEGG------------RLRAVL---TD---VG------EVAA---DHAVISAGAHSRALAAA
A-GS-RVPLETERGYHAMLE-G--V-------ETGPRTPLMPSDGKMSITMTRRG-LRCAGQVEIAGLEA
APN-WKRAEILRDHLLRSFPELPRDL-----PAE----RVKLWMGHRPSMPDGLPCIGAAGATA-DVVLA
FGHGHVGLVAGPRTGRVVAQLLS-GRA----PE----I-D-LAPYDPRRFG-------------------
-------

>a-proteobacteria|438
-M------------------------------------SRHVVVIGAGIVGACTAVEALR-RGFRVTILD
PAD-PG-GE----QAASYGNGCWLSPMS-VIPPAVPGLWKKLPKFLSDPLGPLAIRWSYFPRVAPWLLRY
LAAGWTWEKVEEAARALRPLVVDAPALHKALAEEA--GVG-HL-IE-RRGLIYIYPTRADFEAE---AKA
WEIRHKVGVRWLELDAD-ELRQREPELD-RR--YTFGVMVEE-GGHCTDPGAYTAALVAHAVGQG-ATHR
RARATGFAIEGG------------RLRAVR---TD---QG------DVAA---DAAVIAAGAFARPLAAA
A-GD-AVPLETERGYHAELS-A--P-------EVSPRHGLMPSDGKMSIMRTENG-LRCAGQVEIAGLDA
APN-WQRSAILRDHLLRCFPGLPRDL-----PAD----RVKVWMGHRPSMPDGKPCLGPASATP-DVVHA
FGHGHTGLVAGARTGRVVASLLA-GEA----PE----I-P-VAPFDPRRFA-------------------
-------

>b-proteobacteria|439
-MPRN------------------------------------VTVLGAGIVGMCCAAYLQR-DGHAVTVVD
RGP-PG-E------GTSFGNAGILSPAS-CVPMAIPGMISKMPGWLMDPLGPVAVRWAHLPSMLPWFLHF
RKSA-RMQRVEANADALRRLLVQTFDAYAPLVKAA--GVA-EI-VQ-RPGYIVVYESDSAFESD---ALS
WRIRRERGVEFDVLDGP-GIRKLEPALS-PI--YQRGVYILD-QGYVTSPLRLVQSIAAQFERDG-GKIE
RRDVRDIELGAD------GP------IALA---TD---AG---PMSV------ECLVIAAGVHSGRFAAR
L-GE-RVLLEAERGYHVQFE-A--PGIA-------LSRPINSASGKFFVTPMETG-LRVAGTTEFAGLDR
PAN-PRRAQVLLEHAKRMFPDLSPD--------P-----RSEWMGQRPSTPDYLPVVGASSRYG-NVFYA
FGHGHLGVVAGAPSGRLISDLVA-GR----TPN----I-D-VRPYRVDRF--------------------
-------

>b-proteobacteria|440
-MQDSPGFSAVP---GPSVAPA---PAPGHPPAAAGIPRATCLVVGAGIVGTLSALRLLQ-QGHAVCLVD
SDF-EA-L------CCSTGNAGSVSAGS-VVPLGMPGLWKQVPRWLIDPDGPLSIRPEYAGRIAPWLLRF
LQAS-TPDRVARIAPALHALNAPSIALYRELADAL--GAS-TL-FQ-ATGQLQVYTSEQARQKD---AGG
WRLRQAHGVAMQPVERA-DIQALEPAVG-AQ--YTHGMFLPD-EGMVTDPRGLLQRLRQAVVQAG-GELL
QARVQGLQPQAD------QG----M--RVE---TT---HG------PRTV---QHVVVAAGAWSHRLAAQ
L-GD-RVPLQPQRGYHVVFE-D--SGVA-------LKRPVVAAEAKCFATPMDMG-LRVAGTVEFGRLDA
PPS-PRRTQALLKHSQALFPGLRVG------DAA----TRSTWMGCRPCLPDSLPVIGPSKAGA-RVIYA
FGHGHLGLTQAPMTARVVADLVA-GR----SPA----I-D-IQPYRAARFG-------------------
----AGA

>a-proteobacteria|441
-MAG----------------------------------NGTVTVIGAGIIGLCCASYIQR-HGRQVRVVD
SVP-PG-R------GTSFGNAGGLSSGA-CVPIAMPGIVKQIPKWLLDPEGPLVVRPGYLLKALPWLLQF
IGSA-KPERVERSADAILALTRPLFENLIPLARDA--GVE-GL-IK-RVGQLHLYSTDAAFAGD---ARG
REMRLRRGLKLDILGAE-EIRQMEPDLA-PI--FRHAVYFPD-HGHCADPLGLSEGLAAELARRG-GEIV
QARVNDLEVGPD------GV------RAIV---TE---AG---TLPV------DELVIAAGAWSHGLAAR
L-GH-KVPLESQRGYHAMLA-A--PNVG-------PRRNVQWTERKFIATPMEAG-VRFAGTVEIAGLDA
APD-YRRADVLLKQGMDMFPGLKGG--------E-----VSRWMGHRPCIPDSVPVIGRSPTVR-NVTFA
FGHGHIGLICASTTGRLVAEIVS-GA----KPS----I-D-PAPYRVDRF--------------------
-------

>a-proteobacteria|442
-MT---------------------------------QNKGHVTVIGAGIVGICSAAFLQQ-EGFSVTVID
RQE-PG-R------GTSFGNAGSVSPSA-ILPVAMPGMMSKVPSWLMDPLGPLTIRWSYLPIVTPWLLRF
LRHG-TRSEVERVAKAMRNLMVTVFDDYGAILDHG--EFN-NL-IR-RDGCLYVYESRQELDAA---GWS
LELRRKLGAEMAEISES-EIYQLEPALS-RH--FKLGIFAPE-NGRTIDPYQLVRTIANRVRENG-GQII
EAEVQDVEIGPD------GP---TALITS----------A---GRRT--V---DKLVLAAGAWSGKLAKK
L-GA-SAPLETQRGYHVTFA-D--PQID-------VRRTVMWNKRSVFVNPMQPG-LRIAGTVELAGLNA
APN-YARADRLMEIATQMFPDLNTA--------S-----PSKWMGHRPCLPDSLPVIDRSPRYK-NTFLA
FGHQHVGICSGAPTGRQIARLVA-GK----PAT----I-D-LSPFSIGRF--------------------
-------

>b-proteobacteria|443
-MPTQHSHC---------------------------------IVIGAGIIGSLCALQLRQ-QGLEVTLIE
RDP-DA-L------CCSTGNAGSISSAS-VAPLGMPGMWKKVPGMLLDRDGPLSIQPAYALRAAPWLLRF
LAAS-NVRQVEQASLALAAINQQATDLYRALAQQL--QAD-DL-LR-FTGQLQVYTSQAARDGD---AAG
WALRRARGIEIHELDGA-ALHDLEPAVG-AQ--FTRAVFVPG-EGMVVNPQRLLHTVRQRFVAAG-GTLL
QAAVTQLSEQPG------AG----L--LLE---TT---QG------PWSA---QQVVIAAGAWSHRLAQQ
M-GD-HIPLQTQRGYHVVFP-D--SGVT-------LQRPVVAAEAKCFAVPMEMG-LRVAGTVEFASLDA
PPT-QRRIDALVRHSQQIFPGLRAS------ALT----QHSDWMGNRPCLPDSLPVIGRSSRSP-RVLYA
FGHGHLGLTQAPMTAQIITSQVL-AR----QAP----I-D-LAPYRATRFH-------------------
-------

>a-proteobacteria|444
-MS------------------------------------RHVVVIGAGIVGAASALELLR-DGHRVTILE
PGD-PG-GP----QAASYGNGCWLSVQS-VIPPAGPGVWRKVPGYLRDPLGPLAIRWKYFPKVAPWLARY
LAAGWTEERVLRVARAMAPLLHDAPALHRRLAEES--GVG-GL-VQ-QRGDIYIYPSRAEFEAE---AMG
WRIRRQVGIRWVELSAE-ELHQREPELS-HR--YGFGVLVEE-GGHCTDPGGLVAALVAQAQAQG-AALL
RTCATGFRIDGE------------RLTAVG---TP---AG------EIAC---DAAVISAGARSRRLAAA
V-GD-YVPLETERGYHAVLR-D--P-------EVSPRHPLMPSDGKMAITLTRGG-LRCAGQVEIAGLDA
APD-WRRAEILRDHLLKSFPGLPRDL-----PAE----RVEVWMGHRPSTPDGMPCLGPSRRSP-DVIHA
FGHGHVGLVAGPRTGRLVAQMVA-GRA----PE----I-P-VAPFSPARF--------------------
------R

>a-proteobacteria|446
-MSE----------------------------------GRHVAIIGAGAVGVISAIEALR-EGHRVTLID
PGE-PG-GE----QAASYGNAGWLSSHS-VIPPAEPGVWKKVPGYLMDPLGPLAIRWSYLPKALPWLIKY
LLSGWTEARVEKTAFALRDLLKDAPLLHRALAEEA--GVP-EL-VE-RNGVMHVFPSRGNFDND----LG
WRLRKKVGVEWLELNAD-EMRQREPDLH-PR--YTFGVVVEE-AGRCRDPGAYVAALAQHALASG-AKLV
RARATGLKLNGN------------KLVAVL---TE---T------GEVAC---DAAVVAAGAHSKRLTAS
V-GD-PLPLETERGYHVMIE-H--PES-------GPRSSMMASDAKMVVNWIDKG-LRAAGTVEIAGLEA
APN-WKRAEILRNHLLSMFPKLPR---D--IPSS----RIKTWFGHRPSMPDGIPCIGYSRASR-DIVYA
FGHGHIGLVSSARTGRLVAQLLS-GKQ----PE----I-P-LAPFSPIRFL-------------------
-------

>a-proteobacteria|447
-MSPS---------------------------------SRHVVVIGAGIVGAASALELLR-DGHRVTILE
PGE-PG-GE----QSASYGNGCWLSPMS-VIPPAVPGLWRKVPGFVLDPLGPLAIRWTYLPRVLPWLARY
LLSGWTEARVERAARALRPLLLDAPALHKALAEEA--GVG-HL-IE-HSGLLYVFPSRAEFEAE---ALA
WRIRARVGVRWIELGED-ELRQREPALD-RR--YRFALLAEE-GGHCRDPGAYVAALVAHARERG-ADLR
RARASGFRIEGG------------RLRAVL---TE---DG-----GEIAC---DGAVIAAGAQAKRLAAA
A-GD-RVPLETERGYHAVIL-D--A-------EAGPRTPLMPSDGRMSVTWTDRG-LRAAGQVEIAGLAA
APN-WRRAEILRDHLLRLFPALPRDL-----PAE----RVRFWMGHRPSLPDGLPCLGPASATP-DIIHA
FGHGHVGLAAGARTGRIVAQLLG-EKP----PE----V-P-LAPFDPRRFR-------------------
-------

>a-proteobacteria|449
-M--------------------------------------HICVIGTGVLGTCTAAYLQR-DGHRITFVD
PRD-AG-D------ACSFGNAGSLSPSA-CLPVGMPGIWRKVPRWLLDPMGPLTVRWSYLPCVAPWLVRF
LRHS-TRAEVERIATALRALLTPIFDAYDPLLDHA--NAR-DL-VR-HDGCLYVYSSRETASQW---QWG
MDLRRKLGVEMRDVGRE-ELEALEPDLK-GR--FRFGILAPQ-NGATTDPSRLVKAIHAQCLRDG-AVHL
HRQVTGFETSGR------------RVRGVR---LD---DG---ELLE--V---DGVVVAAGAWSARLARA
L-GT-RIPLETQRGYHVTVN-S--SNLA-------LRHTVMAVEHNLMVNPMSMG-LRLAGSVELAGLKA
APN-YTRAQALLTRGLDMFPHLDTS--------R-----TTEWMGHRPCLPDSLPVIGRAPGQD-NAWLA
FGHGHVGMCGGAPTGREIANLIA-GR----APT----I-D-LAPFSPARW-----------------HI-
MKRGGQP

>Proteobacteriota|450
-MR--------------------------------------CVVVGGGIVGICSALTLQR-DGHEVIVVD
HSG-PG-EG------ASKGNAGIFATSH-VVPIGTPGILRRVPKMLLDPASPLSIRWSYLPRITPWLVRL
IAAS-TPTRVEAISRALAQLLQRAIAAYAPLLRMA--GAE-AQ-VQ-HRGWLMLFQSHASF-A--AAEAD
MELRRRRGVRLEVLDDG-MVRQLVPGLR-PG--ELKGVMLPD-CRHTVDPYQLTRSLAESFIRQG-GQVA
RTRVEGV-EIGPDRR-F-----------LA---TE---QG------KL---GFEALVVAAGAWSRSLVRN
L-GD-DAPLDTERGYHVMLE-N--T--------VDLRQPLVSADNKFSITPMTDG-IRLGGTIEFGGLDA
PPN-PRRWELMVERARELLPGLK---------PE----KLATWMGFRPSLPDSLPVIGPSPRQP-QVFYA
FGHGHLGLTLGAVTGQAIADLVN-GRE----PA----F-D-LAPYSISRF--------------------
-------

>a-proteobacteria|451
-M--------------------------------T-AAPERILVIGAGVIGLNCAIALRK-TGAAVTVID
ERG-PG-EG------TSFGNAGCIAIAE-ILPISTPGLIWDVPRMLLDPLGPLSIRWSYLPRLAPWLWRF
WLAG-GRERVARLTGVLASLTGRSWEDWRLVADEA--GIS-HL-IQ-QRGSLVVYDTDKGFAG---AAGE
WAARADYGIRFEKLGGN-ELRELEPALS-PH--YRHGYLIND-WGHVADPYRIVTGLADHFLAQG-GIIL
HGRVADFRR--QDEK--PVAA-------LV---AG---AP------EIAF---DRVVIAAGAWSKPLCAR
L-GL-DVPLDTERGYNTTLA-E--P-------GIVVSRPITSAEGSFVATPMAMG-LRIGGAVELAGLEA
PAN-FQRSRALLELGRRMLPGLNT---------A----SGKEWMGFRPSMPDSLPVIGVSPRDR-NVLLA
FGHGHLGLTEGATTGRLIAALAT-GMP----TV----I-D-IKPFRVNRRFTGAD---------------
-------

>a-proteobacteria|452
-M------------------------------------------VGAGIVGVCCGLWLQR-DGHQVTLLD
RQG-PG-EG------ASFGNASIFATES-VLPVAMPGIVGRVPRMLADPLGPLAIRWGYLPRLAPWLLRF
LAAS-RTSRVEAISEALAALLDGCLDDYEPLLAEA--GLA-DT-VV-RRGWIGAHLDPAKLAG--ARP-S
VALQRAHGVEVEELGAA-ALRQLEPALS-RA--LAGGFYYPE-VAHSLDPYAMVVGLARRFVEDG-GEIA
RVEARGL-AVEE--GRV---------VAVR---TA---AG------DRRC---DALVVAAGAWSRGLAAQ
A-GA-PVPLDTERGYHLTIP-E--P-------GVTLNRPIYSTEFGMACTPLATG-LRLGGTVELGGLEA
PPD-WRRAEVLAARGRKLFPGL---------SVE----GASRWMGFRPSMPDSLPVIGASPKLP-NAFLA
FGHGHLGLTLGARTGRLVADLVA-GRR----PV----V-D-LTPYRPGRF--------------------
-------

>a-proteobacteria|453
---------------------------------------MKVIVIGAGIVGACTALELLR-DGHEVTIIE
AGE-PG-GR----QAASYGHGCWISPAS-VVPMSTPGLWKQVPGYLLNPDGPLVIRWQHIFKLLPWLTRF
LMAGSTLAKVERTAKALSTLLKDSPERHIALAQSI--EQP-EL-IR-REGLLYAYPDRSAFERE---KLA
WHLRQLTGLRWQELDEL-GIKNREPALS-SH--YRFGILAEA-GAHCIDPSHYVASLVAEAVARG-ARVI
KAKATGFSMQGG------------NLQAVK---TD---RG-----D-IAC---DRTVITAGVWSKALARM
V-GD-RIPLESERGYHGVIS-A--P-------VSGPAHPVMPSDGKMANTPTVQG-LRLSGQVELATVDT
PPN-WKRVDILLDHARKTYSGLPQA-----GE-I----AVDRWMGHRPSTPDGLPVIGKASRCE-QVIYA
FGHGHVGFASGPISGRLAADLVS-GKP----PE----R-D-LKPFSPQRF--------------------
-------

>Proteobacteriota|454
-MTS----------------------------------PAKVTVIGAGIVGIVSANFLQR-DGHAVTVVD
FRP-PG-E------GCSFGNAGNISPGS-CLPIALPGVLANVPAWLFDPLGPLRLRLGYLPRALPWFARF
ARAA-TRDRAQATACALRTLHVRTLDLYQSLIGEA--GAP-EL-IT-RPGQLHVYETDDAFAGA---LLG
REILHECGVEMEELDGP-AIRDLEPSLA-PI--FARAVFFPG-HGFCLSPLRLVQTLAEKFVRSG-GTIL
RRTVTGFEIGPE------GP------ERLH---TD---AG---DLDV------GNLVIAAGAWSARLTVQ
L-GD-KVPLEAERGYHLELP-D--PRTV-------PSRSISWGERKFTATPMEMG-LRFAGTAEFAGIDA
PPD-YRRARILLTHGKRMFPGLNGE--------G-----GRVWMGARPTFPDSRPVIGPSTRHG-NVFYA
FGHAHTGLTAAPMTGKLIASLVA-GR----APE----I-D-LAPFRVDRF--------------------
-------

>a-proteobacteria|455
-MTPDERS---------------------------------IAVVGGGIIGICAALYLQE-KGFRVTVLD
RAG-TD-DQ-----RASYGNAGNLSPWS-CVPESLPGLWKSVPGWLLDPLGPMAIRLRHLPAAAPWLARF
LQAGRP-GRIPAQADALRSLYAPTVDLYEHLLRGS--GHE-EL-VR-RCVYIQLYRDEAQADLN---AVG
LRLRRERGAHVELVGAG-ALRELEPDIS-PH--YRKAVVIHG-QGHSVNPQRLLRVLAERVVRQG-GQML
RCDVARLHPGPG------GV-------KIE---TP---QG------TLAF---AQVVVAAGAWSAKLLRP
L-GL-TIPLETERGYHLTVP-D--PGVR-------VNNTLMEAGRMVVANSMEGG-LRLAGTVELAGLSA
SPD-YRRARNLAILGQEIFPALNVE-------------NATEWMGHRPSLPDSLPVIGRMPGCP-DILLA
FGHSHLGLSGGAPTGRLIAQLAA-GE----IPS----V-D-LAPFRADRFRF-----L--G----S--Q-
EKS---A

>b-proteobacteria|456
-M-TTPTSSASP----T-EISA---TS----------TQRRVVVIGAGAVGLMSALHALD-QGLQVTIVD
PGQ-PG-GE----HASSYGNAGWLSSHS-VLPPSEPGVWKKVPGFLADPLGPLSVRWRYLPRTLPWLLRY
LVAGSTTARISSTAAALRPLLQGAAPLHKEIADRA--GVG-DL-ID-LGGLLHIYRSREHFETD---ARG
WGIRRKLGIGWQELSAQ-ELHAREPDLD-PA--YGFAVLIPE-AGHCRNPGAYIAALAAHACARG-ARLT
TATATGFRFEGK------------KLAAVQ---TD---A------DDIVC---DAAVIAAGAQSKALAAQ
A-GD-KVPLETERGYHAMV-----LAPEGR-----PRTPMMIMDRKVIATQTEEG-LRVAGQVEIASFDA
APD-WRRAEIMRDLALKLFPALPR---D--LPAN----RVRYWLGRRPSMPDGLPCIGPSSRSA-DIIHA
FGHGHIGLGSSARTGRLVGQLLA-GQL----PE----I-D-LAPFSAQRF--------------------
-------

>b-proteobacteria|457
-MIADK------------------------------NTPEHVVVIGAGIVGAASAFNLVQ-AGHRVTIIE
PGD-PG-DT----HATSYGNAGWLSSHS-VLPPASPGVWKQVPKWLADPLGPLAIRWKYLPKATPWLIRY
LAAAWTYPQIERTARSLRSLLKDAAQLHQQMAHTA--GLD-DL-IV-RRGLLHAYLSRQSFEQD---ARA
WQIRRKEGVQWQELNES-ELRNLEPDLD-PR--YTFGVLVPE-TGNCTNPGAYTAGLVRYAQQQG-ATLI
KGQATGFRIEHG------------RLKAIL---TD---Q------GEISC---TKSVISVGSRAKRLAEM
A-GD-RISLETERGYHAVLR-Q--PEA-------GPRIPTMFADCKVITSPMQQG-LRIAGQVEIAENDD
TPN-WRRAEILRDLLLTLYPGLAR---D--LSAD----RIDLWMGRRPSTPDGLPCIGLASGSN-DIIHA
YGHGHVGLVGSARTGRLVAQLAS-GQP----TD----I-P-LGPFSPQRFR-------------------
-------

>a-proteobacteria|458
-MNLPAHSTSRP---SPSRSGY-----------------SKIVVVGGGITGVTCALALQR-RGLAVTIVD
EGL-AE-R------RCSFGNAGSLSPGS-VAPLAMPGVLSQVPGMLIDPYAPLHIRARYILQVAPWLWQF
IRSA-SPKRVEEISHGLSALLSSSIELYTKLLTEI--RAN-DL-IR-RRGQLQLYTSKKGFQKD---AAV
WALRRARGVTVEDVSLD-DIRQLEPAIS-PR--YNCGVYLPN-EGMITDPARLVERLAEAFVRNG-GQIV
NAKVAAFDIDET------SP----R--AVS---TN---HA------PVAG---DAFVIAAGAWSNQLSSS
I-GD-KVPLQTQRGYHVTLN-N--PGIE-------LNRPVVAADRKYFVTPMDMG-IRVAGTVEFDRLDS
PPN-YDRARALVDCIPELLPSITID-------------KKSLWMGNRPCMPDSLPVIDRSTSFP-NVYYA
FGNGHLGLTGAPMTAEIIAALVM-GE----TPA----I-D-VSPFHVSRF--------------------
-------

>b-proteobacteria|459
-MPRK------------------------------------ITVLGAGIVGICCASYLQR-DGHQVTLID
RGE-PG-R------GTSYGNAGILSPAS-CVPMALPGVLSKLPGWLMDPMGPVAVRMAHLPAMLPWFLHF
RKAT-RAANVEANADALRRLLAQTFDAYAPLVKAA--GVE-DI-VQ-RPGYLVVYESDAAFDSD---ALS
WKIRRDRGVEFDILDGP-GLRKLEPALA-PI--YTRGVYVLD-QGYVTSPLRLSQSLAAQFEREG-GRIE
QREIKDIEIGSD------GP------TALL---TD---SG---TMPV------ETLVIAAGVHSGRMAKK
L-GE-RVLLEAERGYHVEFE-A--PGIS-------ISRPINSAAGKFFATPMEMG-LRVAGTTEFAGLDR
PAN-PGRSRVLREHARRMFPGLQSE--------A-----VSEWMGQRPSTPDYLPIISTSSRYR-NVYYA
FGHGHLGVVSGAPTGRLIADLVS-GR----TAN----V-D-VRPYRVDRF--------------------
-------

>a-proteobacteria|460
-MSE----------------------------------TRHVVVIGAGIVGAASTLELLR-DGHRVTILE
PGE-PG-GE----QSASYGNGCWLSPMS-VIPPAVPGLWKKVPGFVADPLGPLAIRWTYLPRVLPWLARY
LLSGWTEARVERTARALRPLIVDAPALHKALAEEA--GVG-HL-IE-QRGLMYVFPSRAAFEAE---AMA
WRIRAKTGVRWLELDED-ELRQREPALD-RR--YRFALLAEE-GGHCRDPGAYVAALVSHARERG-ADLR
RARATGFRIEAG------------RLRAVT---TD---NG-----DEIAC---DGAVIAAGAHSRALAAA
A-GD-RVPLETERGYHAEIA-D--A-------ETGPRTPLMPSDGKMSITWTDRG-LRAAGQVEIAGLAA
APN-WRRAEILRDHLLRLFPDLPRDL-----PAE----RVRFWMGHRPSMPDGLPCLGPASATP-DIVHA
FGHGHVGLVAGARTGRIVAQLIG-SKS----PE----I-P-IAPYDPRRFR-------------------
-------

>a-proteobacteria|461
-MTDQ-----------------------------ADKTQRDVTVIGAGIVGLCCARTLQR-RGCTVTVID
RVD-PG-MG------TSYGNAGIFSTSA-VMPEGKPGVWKKVPGWLLDPLGPLTIRPSYLPQLAPWLLRF
IANS-RPRRVEEISRALSSITLPGLEHYSALLDDV--PGD-QLPIR-RQGCLYLYPNPADVAA--AA-AD
NEIRRRRGVALEMLGPD-EIRQLLPAIG-PD--MAGGALATE-SGHAASPLALSQLLAARIEADG-GRFI
RAKVSGF-AIGADGPTY-----------VH---TD---HG------NVEI---EDLVIAAGAFSKPLAKA
L-GN-NLPLDTERGYHMMLP-Q--P-------NVEVRVPMLISSLGFGITPMNDG-LRLAGTVEFGGVEA
LPN-YARAEALLTHAKRLFPELG---------DS----GAEPWMGHRPSMPDSLPVISRSSRFD-RVFYA
FGHGHLGLSLGAVTGRIIADLLQ-DRP----AD----I-D-PTPFRADRF--------------------
-------

>a-proteobacteria|462
-MSNGVI--------------------------------EGPAVVGAGIVGVCTALYLQR-RGQSVTLYD
PGG-PA-A------GASYGNAGLISPES-CVPIAMPGILRKLPGWLLDPEGPLAIDRRYLPRAAPWLLRL
MRAG-RRSQVLRIAKALRALHAPAFEAYRDLLGDR--TFE-EL-IR-VSGHVQIWNGDAGSELA---PLV
REIFEANDVRAEPLGAD-DLRQLVPDLA-KN--VAGGLLLPN-NGMTLNPRRLVETLCDIFVAAG-GTLR
REKVMKLVPEDT------RR------IRVL---AN---Q------GDRRH---EAVVVAAGAWSRGLLRS
L-GL-VPPLDTERGYHAMIE-D--PGLD-------LRIPVLHKGLGFGATPMEHG-LRLAGTVEFAGLSA
PPN-EKRARKLLEHGCRLFPKLQTS-------------KISMWMGFRPSMPDSLPVIDTAPSHP-GIFMG
FGHGHFGMTGGPTTARALARLMT-GE----RPG----L-D-LAPYALSRF--------------------
-------

>b-proteobacteria|463
-M--------------------------------------HIAVIGTGIVGTCTAAWLQR-DGHQITFID
PRE-PG-E------ACSFGNAGSLSPSA-CLPVGMPGMWKRVPDWLLDPLGPLTVRWRYAPAVVPWLLAM
LRHS-SREEVTRIATALRRLLEPIFDCYTPLLQAA--QAQ-HL-VR-RTGCLYVYSSREKASQW---AWG
MNLRRSLGVQMVDVGQE-ELESLEPDLK-GR--FRFGILAPE-NGSTLDPSALVKTLHAHCMAQG-ARFV
RESATGFERQGR------------QVTAVR---TG---DG---ACTP--V---DGVVVAAGAWSARLAAQ
L-GS-RVPLETQRGYHVTVH-S--SNLK-------LRHTVMAVENNLMVNPMAMG-LRLAGTVEFAGLKA
PPR-FERAQALLRLGQQLFPHLDTR--------E-----TTQWMGHRPCMPDSLPVIGRARNTE-NAWLA
FGHGHMGMCMGASTGREVAHLVA-GR----PTQ----V-D-LAPFSPDRF--------------------
-------

>a-proteobacteria|464
-MNP---SNR------------------------------KVTVIGAGVIGMATAVHLQR-DGHDVTVID
RDA-PG-QG------CSFGNAGILAPSY-CVPMSSPGTAWHVPGWLLDPLGPLSIRWRDFPSLIPWFLRF
LRAGTA-SRAEASSKILRDLHINCLTDFQDLFASI--GAA-DL-IK-PSGCLYAYESQKSLAAH---AAD
WDLSKRRGVRLEMLDGN-ALHEMEPGLA-PS--YVAGVFLPD-DGQVTSPLAIVEALADHFCNNG-GTIL
RANIQDMDVGTD-------GP--R---CLN---TD---TG------SHDL---DIVVIAAGAFSGSFAKR
L-GS-PVPLVGERGYHITLP-E--PGVT-------VRTPVMHGEGKYVLTPMEMG-LRIAGTAEFAALDA
PTK-YDRARVLLKHVRRMLPGVNTD-------------GYSEWMGHRPTLPDGLPVIAQSPNFP-TTFFA
FGHSHAGLMGSVITGRTIADLVA-MR----TPA----L-D-VAPFRVNRF--------------------
-------

>g-proteobacteria|465
-MS--------------------------------KPIQRHIAVIGAGIVGACSALALLE-DGHRVTLIE
PGE-PG-GE----QAASYGNGAFLSPGS-IIPMSMPGLWKKVPGYLLDPKGPFTIRWRHLLRLAPWLIRF
VRAGATPAKATRTARILSSLLSDSPTRHLALAAAN--RVP-AL-IR-QDGLLYVYPNREAFAQE---RFA
WQLRRDNGVQWRELDAT-ALHAFEPALN-AR--YGFGVLVEA-GGHCVDPGSYVRALVTSAVTQG-AVLL
KARAKGFELDGK------------QVRAVL---TD---QG------PLPC---DGVVIAAGVHSKALAAL
A-GD-NVSMESERGYHVQIA-L--P-------ATGPCIPVMPGDGKMANTMTAAG-LRASGQVELASVEA
PPD-WARADILLHHLLDTYPGLGDQ-----TPKP----TVSRWLGHRPSTPDGLPVIGTSSASP-SIVYA
FGHGHVGLSAGPMTADIVASLFG-RRA----AP----I-D-IRPFAAARLR-------------------
-------

>b-proteobacteria|466
-M--------------------------------------HLVVLGTGIVGTCTGAWLQR-DGHQVTFVS
PVP-PG-E------ACSFGNAGSLSPSA-CLPVGMPGMWKQVPGWLRDPDGPLAIRPSYLPTVLPWLLRF
LRHS-SRAEVVRIAGALRGLLAPIFDSYAPLLERA--GAT-AL-VR-RSGCLYVYGSSASARRW---QWG
MDLRRRLGVDLRDVGEQ-ELAQLEPDLR-GR--FRFGILAPD-NGSTLDPEALVKALHRQCIADG-ARLV
QEAAAGFEQHGD------------RVRGVR---LA---SG---QRIE--C---DGVVVAAGAWSRPLAQA
L-GL-RIPLETQRGYHVTVQ-S--SNLG-------LRHTVMAPEYNLMVNPMAMG-LRLAGSVEFAGLRP
PPN-ERRADVLLAKGREMFPHLDSS--------R-----YTRWMGHRPCLPDSLPVIGRAPRLA-NAWLA
FGHGHVGMCAGASTGREVAHLVA-GR----TPQ----V-D-LRPFAPDRF--------------------
-------

>b-proteobacteria|467
-M--------------------------------------HIAVIGTGIVGTCTAAWLQR-DGHQVTFFD
PQE-PG-E------ACSFGNAGSLSPSA-CLPVGMPGMWKRVPNWLLDPLGPLTVRWRYAPVVLPWLLRM
LRHS-SREEVTRIATALRSLLAPIFECYDPLLQDA--QAT-QL-VR-RSGCLYVYSSRERADQW---RWG
MQLRRSLGVEMIDVQQD-ELESLEPDLK-GR--FRFGILAPQ-NGSTLDPCALVKALHAHCMARG-AAFV
RQRVTGFERQGR------------SVQAVR---LA---DG---QAVP--V---DGVVVAAGAWSGRLAAQ
L-GS-RVPLETQRGYHVTVR-S--SNLQ-------LRHTVMAVENNLMVNPMSMG-LRLAGTVEFAGLQA
PPR-YERAQALLRLGQQLFPHLDTS--------E-----TTEWMGHRPCMPDSLPVIGPTRDAH-NAWLA
FGHGHMGMCMGASTGREVAHLVA-GR----SPQ----V-D-LRPFRPNRF--------------------
-------

>b-proteobacteria|468
-MTVARSFSSPG----G-V--------------------RHVVVIGAGAVGSATAIEALR-AGLRVTVLE
PGE-PG-GQ----HATSYGNAGWLSSHS-VVPPALPGAWRKVPGWLADPLGPLALRWRYLPRALPWLLRY
LASGWTEARVQRTADALRTLLADAPALHARLAAEA--GVP-QL-IE-QRGLLHAYRSRAEFDGD---ALG
WRVRRRTGVQWEEWPQD-ELRRREPDLD-AR--YTLGIFVPE-AGHCRDPGRYVAALARHALDTG-AERI
AAHATGFRIEGG------------RLRAVL---TD---T------GEIAC---DAAAICAGARSGPLAAA
A-GS-AVPLESERGYHVVVE-D--AKA-------GPRTPTMVADGKLIAHWMDGG-LRAAGQVEIAGLEA
APD-WRRAEILHAHLQSMFPSLAR-PAS--GA-V----TVKHWLGHRPSLPDGLPCIGPAAATP-DIVLA
FGHGHVGLCGSARTGRLAAQLLA-GTD----PE----I-P-LAPFDPARFRTLVPNSAC-----------
FN-AKAV

>a-proteobacteria|469
-MDQATNTGAAA--------------------------RGHVVVIGAGIIGATSALEALR-EGFRVTILD
PGE-PG-GE----QAASYGNGAWLSPQS-VLPTAGPGTWRKVPGFLRDPLGPLAVRWGYLPRVAPWLLRF
LWSSWTEEKVLRIARGLRPLLRDAPLLHQELAEQA--GVP-EL-IA-RTGLMYIYPDRAAYEAE---ALG
YRVRKAVGLSWREIAAE-ELRQREPELD-RR--YTFGALFEE-AGHVRDPGAYVSALVALAEREG-AQRL
RAGATGFRIEGG------------RLRAVT---TS---QG------EVAA---DRAVIAAGAHSKLLAAM
V-GH-KVPLQTERGYHAVIA-S--P-------EAGPRIPLMPSDGKMAVTMTNTG-LRVAGQVEIAALGA
APN-WRRAEILRDYLLRTFPGLPRDL-----PAE----RVKLWMGNRPSLPDALPCIGPARGCS-DVVLA
FGHAHTGMVAAPRTARLVGAILA-GRR----PE----I-P-IEPYDPCRFG-------------------
-------

>a-proteobacteria|470
-MTVAAAQA-------------------------PSGAAQRIVVIGAGVVGVCVALYLQR-DGHAVTLVD
RQG-PG-EG------ASFGNGAVIGEES-VVPVAMPGILGKVPGMLLDPLGPLAIRWSYLPRLAPWLLRF
VAAS-RPAEVERISIALKALMDGAFDAFKPLLELA--GAE-AM-LK-RGGWVGVYETEDHFAA--AQP-Y
LEVQRRRGVALDVLPPE-ELRQLEPALA-PG--FHRGVYYPK-VGHTVNNFRLVQELAAAFTREG-GTLC
RQEVRGFDFAGGDGAAP---------SAVV---TE---AG------PLPC---DAVVLAAGAWSRGLARQ
L-GE-NPPLDTERGYHMHLP-N--P-------GVAPRIPVYSTTYGFVSTPLEHG-LRLAGTVELGGLEA
APN-WKRAEVLLTHARRFFPGL---------DTR----ETEPWMGHRPSMPDSLPVISRGRRHR-KAFFA
FGHGHCGLMLSARSGKLIADLVA-GRD----PG----M-D-LAPYRVDRF--------------------
-------

>a-proteobacteria|471
-M--------------------------------------RIAVIGNGIVGSCCAAWLQR-DGHEVTFID
PLG-PA-E------ATSFGNAGSLSPSA-CLPVGMPGMWRKVPRWLLDPLGPLSVRWRYAPMVAPWLARF
LRAS-EPREVVRIATALRNLLAPIFECYEPILQRA--DAI-GL-VN-RGGCLYVYSGPEAARQW---QWG
MNLRRSLGVELRDVGEE-ELAALEPDLR-GR--FRFGILAPE-NGSTTDPAALTRAIFARCVADG-ATTV
RRRAKGFRMNGH------------HVAAVR---TE---GG---PEVE--C---DGVVLAGGAWSAKLARQ
L-GP-AIPLETQRGYHVTVA-S--NNLA-------LRHTVMAVEHNMMVNPMGMG-LRLAGSVEFAGLEA
PPD-YARADVLLTRAKDMFPHLDTA--------R-----TSQWMGHRPCLPDSLPVIGAAPRAE-NAWFA
FGHGHVGMCGAASTGREVANLVA-GR----APG----L-D-LSPFSPTRFRR------------------
-----AA

>a-proteobacteria|472
-MTQV-------------------------------------AILGGGIQGACCALAAQA-EGFSVTLVE
PGE-PG-GE----QAASYGNGCWLSPQS-VVPPSLPGLWRKVPRFLSDPLGPLAIRWSYLPRVAPWLIRY
LWAGWTEAKVRRTAHALRPLLLDAPALHAELAAQA--GVA-RL-IE-RKGLLYIYPSRKDFEAE---ALA
WRLRAETGVRWLELGED-ELRQREPELD-RR--YRFGVLVEE-GGHCRDPGAYVAALVALAERQG-MRRV
RARATGLRIAGG------------RLRAVL---TE---QG------EVAA---DRAVIAAGARSAPLARA
A-GD-AVPLESERGYHAVIE-G--A-------AVGPRTPMMPSDGKMAVTMTESG-LRCAGQVEIAGLEA
APN-WQRAHILRDHLLRSFPGLPRDL-----DPA----RVKVWMGHRPSTPDGLPVIGPASGCA-DVIHC
FGHGHVGLVAAPRSAAIVAALLA-GRA----PV----P-D-PAPYSASRF--------------------
------R

>a-proteobacteria|473
-MSSA--------------------------------GRKHTVVIGAGIVGACTALELVR-AGEQVTIVD
LGE-PG-GR----QAASYGHGCWISPGS-VVPMSMPGLWKQVPGYLMNSEGPLVIRWRHFATLAPWLLRF
LWAGSTVRRVEATAHALARLLRNSPGMHRGLSEEL--GVS-HL-IR-QEGLLYTYPTRQAFEQE---TLA
WHLRRITGLRWQELDKA-DLALREPGLD-KH--YSFAILAED-GAHCIDPGAYVATIVEAACVGG-ARLV
RAKAQTFAFEGE------------RLVGVQ---TD---QG-----L-IAC---DTAVVAAGIWSKALARR
A-GD-RIPLESERGYHGVIS-L--A-------SGGPRHPVMPSDGKMANTPTTQG-LRLSGQVELASVDT
PPN-WRRVDILLEHARKTYPALAGM-----TN-I----NVDKWMGHRPSTPDGLPVIGRSSVSA-DIFYA
FGHGHVGFASGPITGKIIAQQIM-RTP----QA----F-D-ISAYSPRRFRLGRRA--------------
------P

>a-proteobacteria|474
-MTDRQQA--------------------------ESPDRRNVTVIGAGIVGLCCARALQR-RGCSVTVID
RDE-PG-RG------TSFGNAGIFATGS-VLPEGKPGLWKRVPGMLLDPMGPLTIRYSYLPRLTPWMLRF
IANT-TPRRVEEISQALSTIVQPGLRHYTELLDDV--PAD-QVPIR-RQGCLYLYPNAADAAA--AK-AD
NATRQRRGVALEMLGPD-EVRQLVPAIG-PD--MAGGALATA-SGHTTSPLALSQLLAARIAADG-GTFI
RAKVTGF-AIGESGPTH-----------VH---TD---QG------DFLV---EDLVIAAGAFSKPLAKA
L-GN-TVPLDTERGYHVMLP-A--P-------EVDVRVPMLVSSLGFGITPMSDG-LRLAGTVEFGGLTA
PPN-YARADALLTKAKRLFPDLK---------DS----GAERWMGHRPSMPDSLPVISRSSRFP-RVFFA
FGHGHLGLSLGAVTGRLIADLVQ-DRG----AE----I-D-TTPFRADRF--------------------
-------

>b-proteobacteria|475
-M------------------------------------IRQVAVVGAGIVGACCAAWLQR-KGLCVTLIE
RAG-AG-E------ATSFGNAGSLSPTA-VMPVAMPGMLRQVPGWIGDPLGPLTVRWSYLPRALPWLIRF
LRCA-NVEQMWRSARALRTLLAPVFECYEPLVSKA--GAQ-NL-IR-REGIVYVYDSEAEFLAS---KPG
ENMRRKLGAVLEDLTAA-DIRRMAPGIA-DG--FRWGTYAPE-NGVTINPHRLTRAIAGQVLADG-GRMI
AGAAKSIEALGE------GR---VLVRLAR---DG---AA---DELA--F---DALVVAAGAWSRRLAAC
A-GD-RIPLQTQRGYHVTVD-N--HGLG-------INRMLNWVRRRVFATPMDVG-MRFAGTVEIAGLDA
APD-WRRAHALLELGKRLYPDMNTG--------S-----VSRWMGHRPCLPDSLPVIGPSPRAK-NVYYA
FGHGHIGMCSASGTGRTIAELIA-GE----TPQ----V-D-LAPFRVDRF--------------------
------N

>g-proteobacteria|476
-M--------------------------------------RVVVVGAGIVGTCSASYLLR-DGHDVVLVD
AEG-PG-E------GCSKGNAGALSPGS-CIPMSGPGMLSKIPGWLTDPLGPLRIRPSYLARALPWLIRF
VLAG-RAQTIPSIADALRALHAGTYEHYRPLIDNA--GCR-DL-IR-QTGTLTVYKSHKSLTDG---QPE
WDLREQRQVRQRVLGAA-ELRELVPELS-HE--YNHGVLLLD-HGFVSNPYRLVRCLAEQFARDG-GTLE
RGRVTEI-IVRE------GE------VSGV---RT---GD---GEIL--A---DRIVVAAGAWSAKLTAA
L-GI-HVPLESQRGYHATIE-G--PGIA-------PCLPVVSAETKVYATPMEHG-LRLAGTVEFAGLEA
APD-FRRADALVARATAMFPALEAS--------R-----VSRWMGHRPCLPDSLPVIGTARGYP-RLLLA
FGHGHHGMTGASTTGRIIASLVS-GQ----PPP----I-D-PAPFRAERF--------------------
-------

>a-proteobacteria|477
-MSE---------------------------------VRLGYTVVGAGIVGICTALSLQE-RGQKVTLID
PNP-PA-EQ------ASYGNAGVISTWS-CVPQSMPGLWKNVPKWLLDPEGPISLRWSYLPKFLPWMLKF
FAAGRA-DRIPAIADALLQLHRPTVDIFRQHLAGT--GHE-DL-VR-DSMYVFVYRDPAKLNLD---NLE
WRLRLERGVPLEQIDGK-TLADVEPDIS-HD--YKAAVLIKD-QGRAYDPGAIGKVLVEKFQNQG-GTLL
QSRAHALKPVDG------G-------VEIV---TD---DG------TKIA---DKVVLAAGPWSATLLKS
H-GL-KVPLEAERGYHIVFT-D--PGVT-------LNNSIMVTDAKFVVSSMAQG-VRCAGTAEFAGLDH
PPD-YRRAHVLAGPAKRLLPNLNTE-------------AREVWMGQRPSFPDTLPAIGEVPGMP-GVIAA
FGHGHTGLTAAPMTGRLAAMLAV-GD----TPN----I-D-VTPYSLSRFGN------------------
------N

>b-proteobacteria|478
-M--------------------------------------HIAVIGTGIVGACSAAWLQR-DGHQITFVD
PLE-PG-E------ACSFGNAGSLSPSA-CLPVGMPGMWRKVPKWLLDPLGPLTVRTGYLPRVMPWLVRM
LRHS-TPQEVTRIAGALQTLLQPIFDCYGPLLDHA--KAN-EL-VR-RTGCLYVYSSREAAAQW---KWG
MNLRRSLGVNLVDVERE-ELEALEPDLK-GQ--FRFGILAPD-NGSTLDPSQLVKALCRQALRDG-ARHD
HRSVTGFEREGR------------RVTGLR---MD---SG---EPLA--V---DGVVIAAGAWSGALAAQ
L-GD-RVPLETQRGYHVTVR-S--SNLT-------LRHTVMASEANLMINPMAMG-LRLAGTVEFAGLKR
APN-YERAQALLRQGLRLFPHLDTS--------N-----VTQWMGHRPCMPDSLPVIDRSRDTD-NAWMA
FGHGHMGMCMGATTGREVAHLVA-GR----PTQ----V-D-LAPFSASRF--------------------
------R

>a-proteobacteria|479
-MPEGGTP--------------------------------HSVVIGAGIVGACTALALLR-EGHRVTILE
PGP-PG-GE----QAASYGNGCWLSPMS-VIPPAVPGLWRKVPGFLADPLGPLAIRWSYLPRVLPWLARY
LLSGWTEARVARTAVALRALLRDAPALHADLAEAA--GVG-GL-IE-RRGLMYVYPDRAAFEAE---AMS
WRIRRQVGIDWIELSAE-ELHQREPALD-RR--YGFAALVEE-GGHCRDPGAYVAALVALAEAEG-ARRV
AAPATGFRIEGG------------RLRAVR---TD---AG------EIAA---DRAVISAGARSKALAAA
A-GD-RLPLETERGYHAMIA-D--P-------GTGPRTPLMPSDGKMSITWTDRG-LRCAGQVEIAGLDA
APN-WQRADILRDHLMRSFPALPRDL-----PAE----RVRVWMGHRPSTPDGLPCIGPARATP-DIVHA
FGHGHVGLVAGPRTGRLVAQLLA-GRP----PE----L-D-PRPYDPRRFG-------------------
-------

>a-proteobacteria|480
-MPSGV------------------------------AK--HVVVIGAGIVGACCALELVR-DGHRVTIVD
AGE-PG-GR----QAASYGHGCWISPGS-VVPMSMPGLWRKVPGYLLNPCGPLVIRWRYILKLLPWLARF
LLAGATVTRVERTARALATLLKDSPSRHGALAGEI--GRP-DL-VL-QEGLLYAYPDRAAFEAE---ALA
WRLRRMTGLTWRELDRS-ALEAREPGLS-PH--YQFGVLAED-GAHCIDPGAYVAAIVALTVSRG-ASLV
RAKATGFDVEGG------------RLAAVR---TE---AG-----A-IAC---ERAVIACGAWSKTLARM
V-GD-RVPLETERGYHGIVA-S--D-------QAGPRHPIMPSDGKMANTPTLAG-LRLSGQVELAALDT
PPN-WSRVDILVAHARHTYPSLKGR-----ED-V----VLDRWMGHRPSTPDGLPVIGPSTRSP-DVLHA
FGHGHVGFASGPVTGRMIADQIG-GRP----CC----R-D-LAPFSPRRFGRA-----------------
-------

>a-proteobacteria|481
-MANA--------------------------------ARTHTLVIGSGIVGACSALELVR-AGHTVTLID
IGE-PA-GR----QSASYGHGCWISPAS-VVPMSMPGLWKKIPGYLLNPDSPLVIRWRHVPRLLPWLLRF
LWAGSSVPRVEATARALSQLLHDSPQHHQALSDEL--GTP-EL-IR-CEGLLYAYPDRRAFEAE---ALS
WHLRRMTGLRWRELDAT-ALAEREPDLD-RH--YGFGILAED-GAHCVDPGRYVSKIVEMAAARG-AKVI
RAKAGGFVFAGE------------RLVGVR---TD---IG-----L-IAC---DQAVVAAGAWSKRLASG
A-GD-EIPLESERGYHGVIP-L--N-------AGGPRHPVMPSDGKMANTPTLAG-LRLSGQVELASVDT
PPN-WSRVDILIGHARRTYPALARM-----QE-L----SVDKWMGHRPSTPDGLPVIGRSTRSP-NVFYA
FGHGHVGFASGPVTGRIVAEHLA-GLP----GA----F-D-IGPYSPRRFKFGRIE--------------
------P

>g-proteobacteria|482
-MNKSVSG----------------------------CSRVGTLVVGAGIVGTAIAEQLQS-RGHSVLLVD
REA-PG-RG------CSFGNAGHFATDV-VLPLANMQTILSLPKILRDPLGPLSIRWSYLPKILPWLMRF
ALAA-LPHNARASCNSLRALNGRSIESYDRLLTRT--GLS-EL-MT-KNGALTIYESESSIAA---NANT
VELLRSFGVEIELMSGD-QLREMEPDLG-QQ--VAGGLFFPK-TAHSINPYRLVAELAGAFQSQG-GAFL
QGEVCQLVAVE-------GGG----GKVIL---QD---GR------QIEA---DRVIVATGAWSKSLAAQ
L-GY-KVPLDTERGYHLMLP-Q--SNC-------AISRPMVSFERSFVMTPMEEG-LRLAGTVELAGLDA
PPN-YQRADVLYQHAAALLPNVSREG-------------ATRWMGFRPSLPDSLPVIGPAPNHK-EIYFA
FGHQHLGLTQAAITAELLADLVE-GKT----PE----L-D-VNPYAISRFGW------------------
------L

>b-proteobacteria|483
-MTVARSFSAGG-------------------------VARHVVVIGAGAVGSATAIEALR-AGLRVTVVE
PGE-PG-GP----QATSYGNAGWLSSHS-VVPPALPGAWRKVPGWLADPLGPLALRWRHLPRALPWLLRY
LASGWTEARVQRTADALRTLLADAPALHARLAAEA--GVP-QL-IE-RRGLLHAYRSREEFDGD---ALG
WRVRQRTGVQWEEWPAA-ELRRREPDLD-AR--YTLGIFVPE-AGHCRNPGAYVAALARHAQEAG-AQRV
AARATGFRIEGG------------RLRAVH---TE---A------GEISC---DAAAICAGARSGPLAAA
A-GS-PVPLESERGYHVVVE-G--ASV-------GPRTPTMVADGKLIAHWMDGG-LRAAGQVEIGGLDA
APD-WRRAEILHRHLLSMFPALAA--QA--PEAV----AVKHWLGHRPSLPDGLPCIGASAASA-DIVLA
FGHGHVGLCGSARTGKLAAQLLA-GTT----PE----T-A-LAPFDPRRFS-------------------
-------

>a-proteobacteria|484
-MNQ------------------------------------HVAIVGAGIVGAATALETLS-AGFRVTLIE
PGD-PG-GE----QAASYGNGCWLSPMS-VIPPSTPGLWKKVPKFLMDPLGPLAIRWSYFPKVAPWLARY
LLAGWTEDKVLAAARALRPLLQGAPALHAELAARA--GVE-RL-IE-RRGLMYTYENRAQFESE---ALA
WRVRRKVGIEWLELDDD-ELRQREPELD-RR--YRFAALVEE-GGHCRDPGAYVAALVAQARAEG-AELR
RDTATGFRIEDG------------RLRAVL---TE---RG------EVPA---DKAVIAAGAYSRRLAAA
A-GS-KVPLETERGYHAMVL-D--S-------PTGPRTPMMPYDGKMSITWTDRG-LRCAGQVEIAGLEA
APN-WKRAEILRDHLLRSFPNLPRDL-----PAE----RVKFWMGHRPSMPDGLPCLGPAAASP-DVLLA
FGHGHVGLVAGPRTARVVTAMLG-GRQ----PE----I-P-TEPFRPSRFG-------------------
-------

>a-proteobacteria|485
-MQTN--------------------------------ASPHVAILGGGIIGACSALALLK-EGYRVTIVE
PGK-PG-GG----QAASYGNGAFISPAS-IIPMSMPGLWKKVPEYLLSPSSPLTIRWRFLPRLLPWLTRF
ILAGWSVGKVERTAGILNTLINDAPARHAALAAEC--GHG-EF-IR-RDGLLYAYPTRADFEAD---ALA
WRLRRENGLVWRELENE-ELRAFEPALS-PR--YRFAALVEA-GGHCTDPGGYVAMLLREAVERG-ASYV
ETKATGFRLDNN------------RVTAVK---TE---AG------EIVC---DRAVIAAGIHSKALAAL
A-GD-IIPLESERGYHVEIA-N--P-------AAAPHIPVMPCDGKMANTLIAGR-LRASGQVELANVNT
EPN-WARADILLKQLIATYPGLDNG-----GQPL----VTTRWQGNRPSTPDGLPVVGAASASP-DIVHA
FGHGHIGLASGPRTATLVAALIS-GQT----PP----I-D-VTPFRATRFR-------------------
-------

>a-proteobacteria|486
-M------------------------------------TLRVAVIGAGIVGAISALEAVR-DGHHVIIID
PDS-PG-GE----QAASYGNAAWISEGT-VLPVSTPGLWRKIPGYLLDPEGPFSIRWSYLPKVLPWLIRF
VRAGSTVSKVQATARARRTLVATAISRYRALADEA--GLS-HL-LH-HRGLLYVYPSRTDFEAE---ALE
WRLRRELGLTWDELDGP-ALRRFEPGLG-PA--YGFGALLKD-GANLSDPGAFVAGIVKHAVSLG-ATLL
RARATDFRVEGE------------RLVAVT---TD---DG------EVSC---NRALICAGIHSKELAHK
A-GD-AVPIESERGYHVVVA-D--P-------EYVPQHPVMPSDGKMGLTMTDSG-LRVAGQVELGGIKA
APD-WRRAEILLDHLARVFPSIERDP-------A----RIKRWMGHRPSTPDGLPCIGPSTACA-DILHG
FGHGHSGICMAPVSARLLVDLAG-GKS----PA----I-D-PKPFSVRRFR-------------------
-------

>a-proteobacteria|487
-M--------------------------------------RIAVIGNGIVGSCCAAWLQR-DGHQVTFID
PLG-PA-E------ATSFGNAGSLSPSA-CLPVGMPGMWKKVPGWLLDPLGPLSVRWSYAPVAAPWLLRF
LRAS-EPAQVVRIAAALRGLLAPIFECYEPLLQRA--GAT-SL-VN-RSGCLYVYSGPEAARQW---KWG
MDLRRSLGVEMRDVDED-ELIALEPDLK-GR--FRFGILAPE-NGSTTDPAALTRAIFNRCTQDG-AAVV
RARATGFRKAGT------------EVAAVR---LE---GG---REVE--C---DGVVLAGGAWSARLARQ
L-GP-AIPLETQRGYHVTVG-S--NNLA-------LRHTVMAVEHNMMVNPMGMG-LRLAGSVEFAGLSA
PPN-YERADVLLARGKEMFPHLDTS--------Q-----TTQWMGHRPCLPDSLPVIGAAPRAG-NAWFA
FGHGHVGMCGAASTGREVANLVA-GR----ATA----I-D-LAPFAPTRFRR------------------
-----AA

>a-proteobacteria|488
-M------------------------------------SLHVVVVGAGIVGAATALELLK-DGHRVTILD
PGP-PG-GS----QAASFGNAAWLSPAS-IIPMSMPGLWKKVPGYLLDPGSPLTIHWRMLPRLAPWLIRF
LLAGATVAKVERTARILSSLLHDAPARHVALAAEI--GQP-DL-IR-REGLLYAYPDRSDFEAE---ALS
WRLRRDNGVRWLELDAA-ELARREPSLA-PR--YAFGVLVQE-GGHCVDPGGYVAALVDHAVSRG-AVLT
QASATGFAVSQG------------RLSGVL---TD---AG------RIDC---DRAVVAAGIRSKALAKL
A-GD-AVPLESERGYHVVIA-D--P-------AAAPTTPIMPSDGKMGNTLTRHG-LRAAGQVELASMDA
PPD-WRRADILLRQALSTYPGSGPV-----SDET----KISRWMGHRPSTPDGLPVIAPSSASP-DIVYA
FGHGHVGLATGPCSGRLAADLVG-GLK----SA----I-D-LTPFAAKRF--------------------
-------

>b-proteobacteria|489
-MTVARSFSSAG----T-A--------------------RHVVVIGAGAVGSATAIEALR-AGLRVTVVE
PGE-PG-GQ----HATSYGNAGWLSSHS-VVPPALPGAWRKVPGWLADPLGPLALRWRYLPRALPWLLRY
LASGWTEARVQRTADALRTLLADAPTLHAQLATEA--GVP-QL-IE-QRGLLHAYRSRAEFEGD---ALG
WRVRRRTGVQWEEWPEE-ELRRREPDLD-AR--YTLGVFVPE-AGHCRNPGAYVAALARHALDAG-AERI
ATRATGFRIEGG------------RLRAVL---TE---S------GEIVC---DGAAVCAGARSGPLAAA
A-GS-AVPLESERGYHVVVE-D--AKV-------GPRTPTMVADGKLIAHWMDGG-LRAAGQVEIAGLEA
APD-WRRAEILHAHLRSMFPSLAR-AEP--GA-T----SVRHWLGHRPSLPDGLPCIGPAAATS-DVVLA
FGHGHVGLCGSARTGRLAAQLLA-GAA----PE----I-P-LAPFDPARF--------------------
-------

>b-proteobacteria|490
-M--------------------------------------HIAVVGTGIVGACTAAWLQR-DGHQITFVD
PLE-PG-E------ACSFGNAGSLSPSA-CLPVGMPNMWKKVPSWLLDPLGPLTIRTSYLPRVLPWLVRM
LQHS-TPTEVTRIATALQTLLRPIFECYDPLLQHA--DAT-SL-VR-RSGCLYVYSSREAANQW---KWG
MALRQSLGVNLINVERD-ELEELEPDLK-GR--FRFGILAPD-NGSTLDPSQLVKALVAQSVRDG-ARHD
HRSVTGFEREGK------------RITGLR---MD---SG---EPLA--V---DGVVVAAGAWSGQLAKQ
L-GD-RVPLETQRGYHVTVR-S--SNLK-------LRHTVMASENNIMVNPMAMG-LRLAGTVEFAGLER
PPN-YERANALLRQGQMLFPHLDTS--------E-----VTQWMGHRPCMPDSLPVIDRSSKAE-NAWLA
FGHGHMGMCMGATTGREVAHLVA-GR----TTQ----V-D-LSPFSARRF--------------------
------R

>a-proteobacteria|491
-MPEPML--------------------------------RHVAVIGAGIEGAASAVELLR-AGHRVTVLE
PGE-PG-GP----QAASFGNAGWLSSHS-VLPPSAPGLWRQVPGFLRDPLGPLALRWRYLPKAAPWLLRY
IAAGSSEERLRRIAHSLRPLLKDSPVLHASLAREA--GVP-EL-IE-HKGLMNAWHSRAGFEAE---GMG
WRLRREVGISWTEIEER-ALRAAEPDLD-PA--YRFAVLTEE-AGRCLSPGRYIAALAAHAVREG-AALR
KVAATGFRLEGR------------SLTGVA---LS---DG-----TVLDC---DAAVICCGARSAPLAAG
L-GD-RVPLETERGYHVMLR-G--AER-------GPRHSISLGAAKMIVNPMADG-LRAAGQVEIAGLEG
APN-WRRAEVLRDHLLRAFPGLPN---P--FPED----RITTWLGHRPSTPDGMPCLGPSSRCP-EVIHA
FGHGHVGLVAGPRTGRVVAQLLS-GRA----PE----I-D-IAPFSPTRFRKPL----------------
------L

>a-proteobacteria|492
-MDDLANDQRK-----------------------------RVTVIGAGIIGVCVARYLQM-DGFSVDIVD
PEP-PG-S------MCSYGNAGGICPGS-CVPIAGPGMLRKVPGWLLDEDGPLHIRIAFLPHMIPWLVSF
LRAG-REDAVRRISRQMSALHAQTYRFYEPLLRDA--SCP-DL-LE-RNGQLFVYDEENGPAAD---AFG
LGLRRDAGVRIELLDQH-ALRDLEPALS-SR--FKSAVYLPE-QGQCRNPGRLVTSIAESVVRAG-GTIM
RRRVNAIEMDNG------RA------RALL---TD---AG----RLA--V---DQVVIAAGAWSRALVRN
L-GL-DVPLETERGYHAMLL-G--TQTP-------LRTQTIWSKRKFVASQMEQG-LRFAGTVEFAGLEA
PPD-MRRADTLLRLGRRMFARAPEG--------E-----VSRWMGFRPSLPDSLPVIGRAPGCA-NAFLA
FGHGHMGLIGGSTTGRLVADLIG-GR----TPV----I-D-PAPYRLERFRSYR----------------
---RKAA

>a-proteobacteria|493
-MADK-------------------------------EEDIGYAVIGAGIVGICTALSLQE-RGKKVTLLD
ALQ-PS-EA------TSFGNAGVISSWA-CIPQSMPGIWKNVPKWLMDPEGPVALRWGYLPKFLPWMVKF
LAAGKA-DRIPAIADAMLQLHRPTVDLYRRHLEGT--GHE-AL-VK-DSYYVFAYRNAADANLD---NFE
WRLRTERGVPAERIDRG-ALSDIEPEIS-DA--YQAAILVKD-QGRALDPGGIGKALAEKFQRAG-GTFK
QCRVESLHPRED------KR------VSIK---TD---AG------TFDA---EKVVLAAGAWSANLLKP
L-GI-NLPLESERGYHIVFT-D--PGVT-------VNNSVMMTDAKCVISSMNMG-VRCAGTAEFAGLDH
PPN-YKRAHVLAGPAKRLLPNLNTE-------------AREVWMGHRPSFPDSLPAIGNIPGIP-GIVTA
FGHGHLGLTAAPMTGQLASQIAI-GE----TPN----I-D-VSPYSVDRF--------------------
-------

>a-proteobacteria|494
-MAN-------------------------------------IAIIGAGVIGVSCAAFLQR-DGHNVTIYD
PLP-PG-E------GCSFGNAGSIGPGS-VVPLSTPGIVRQAASWITDPDSPLWIDWRYLPRAVPWLARF
ITAG-ASPRINGIAKALRLLHADSFENYRTLLGVD--AKS-LL-HI--SGQLYLYESDAAFTKD---ALG
RELREALGIRSEILSAD-EVRQLEPSLG-PR--FAKAMYLPD-SGHCSNPHRLVTTIAEDITRNG-GRFV
RASVKDFELEAG------QV------RAVV---TD---AG---SMPC------DTVVIAAGAWSHRLAGR
L-GL-KIPLESLRGYHVMLP-M--PEKA-------PKRPLYPLAAKIMMTPMEHG-LRIAGTAEIAGLDA
PMN-ERRAAALGKIAKRYFPGMTGE--------P-----ISVWMGHRPATPDSLPVIGASPRHK-NVMLA
FGHGQTGLIGGSTTGLLVSDLVA-GR----KPT----I-D-PHPYRANRF--------------------
-------

>g-proteobacteria|495
-MQDVNKKVE-----------------------IGQDVDNKIVVIGAGIIGVTAALNLIR-EGYHVTLLD
RDK-PG-ES------CSFGNAGLLAMSS-FEPNVGISTLMSSPKWLLDPKGPLSIRWRYFHKLLPWLFSY
VRACFS-KKIASNAQALHGLTRSSLELYQQLVKTA--GCE-SL-VK-KSDYLQVYRSKAEFDKA---EAG
MQSRRNEGYKVDVLEAN-TIKKLEPALS-EQ--FSYGHQIHD-HGYITDPGELLTCLHKQFLSEG-GQFE
QANVTDIKASHL--------H--C---QII---CD---GK------SYHC---SQMVLATGAFSKLLAKK
I-GE-KVPLETERGYHETCH-A--PGVS-------ISRPIMDGDRKFMATPMSMG-LRFAGTVELAGVDA
PKN-PRRFKVLNRNAKEMISGLNTT-------------DSSTWMGFRSTLPDSLPVICRSSAFP-NIIYA
FGHQHLGLTCAPKTAQLVTDLIC-GR----IPS----I-D-IAAFDIKRFK-------------------
-------

>a-proteobacteria|496
-M-------------------------------------TRVVVIGGGVIGLASAIALLR-DGHAVTIIE
PGV-PG-GE----QSASYGNGTLLNPSS-VVPMSAPGLWKKVPGYLADPLGPLTIRWSYLPWLLPWLRRF
AAAGSTAAKVEATGRALRPLVADCPALHRKLAEDA--GVG-DL-IV-RQGVLFAFPNRAAFEAE---ALS
WRVRRENGTRWLELDAD-ELRQREPALD-RR--YTFGILIEE-NGQCRDPGAYTAALARYASDLG-AAIE
QTGATGFRIEAG------------RLRAVK---TR---G------GEIAC---DTAVIAAGAWSKALARE
A-GD-RVPLESERGYHVVIE-N--P-------GIAPRYPVMPSDGKMACTMTPAG-LRLAGQVELAGLEA
APN-WRRAEALLQFARKVFPGLPPDT-----PPE----TVKLWMGHRPSTPDGLPCLGLASGCS-DVVHA
FGHGHVGLAAAVTSGAVVADLVA-GRA----PA----F-D-LAPYSAARF--------------------
------R

>a-proteobacteria|497
-MDEATKTGTAA--------------------------RGHVVVIGAGIIGATSALAALR-EGFGVTLLD
PGE-PG-GE----QAASYGNGAWLSPQS-VLPTAGPGTWRKVPGFLRDPLGPLAVRWGYLPRVAPWLLRF
LWSSWTEEKVLRIARALRPLLLDAPLLHQDLAEQA--GVP-DL-IA-RTGLMYIYPDRADYEAE---ALG
YRVRKAVGLHWREVEAE-ELRQREPELD-RR--YTFGALFEE-AGHIRDPGAYVAALVALAEREG-ARRV
RAGATGFRTEGG------------RLRAVV---TT---QG------EIAA---DRAVIAAGAYSRRLAGM
V-GH-KVPLQTERGYHAVIA-N--P-------EAGPRIPLMPSDGKMAVTMTSTG-LRVAGQVEIAALGA
APN-WRRAEILRDYLLRAFPGLPRDL-----PAE----RVKFWMGNRPSLPDALPCIGPARECT-DVVLA
FGHAHVGMVAAPRTARLVGAILA-GRT----PE----I-P-IEPYNPCRFG-------------------
-------

>a-proteobacteria|498
-MQAEAASPEGR--------------------------GAHLVVIGAGIVGACTALAAID-RGMRVTILD
PGP-PG-GE----QAASYGNGCWLSFMS-VLPPAMPGLWKQVPGFLRDPLGPLAIRWSYFPRVVPWLWAY
LRSGWTEAQVLKTARALKSLLSDGPALHKDLAERA--GVP-EL-IR-RDGLMYVYPSREEYEKE---AMG
WRIRKAVGLSWKEIGPE-EMRQLQPDLD-RR--YGFGALFEE-AGHCTDPGAYVAALVEQAVTEG-AELR
RVAATGFRIEGG------------RLKGVL---TG---EG------EVPA---DRAVIAAGARSKALAAA
A-GT-RVPLETERGYHAVVL-G--A-------ETGPRIPIMPSDGKMAITPTRAG-LRVSGQVEIAGIEA
APN-WKRSEILRDHLLRSFPGLPRDL-----PAE----RVKFWMGHRPSMPDGLPCIGLSAATP-DVVLA
FGHGHVGLVSGPRSGQAAAALAA-GTS----PG----I-D-LESYEPRRFT-------------------
-------

>b-proteobacteria|499
-MTVEANGVAQR----G-DA------------------RRHVVVIGAGAVGSATAIEALR-AGLRVTVVE
PEV-PG-SP----HGASYGNAGWLSSHS-VVPPALPGAWRKVPGWLADPLGPLALRWRYLPRALPWLLRY
LASGWTEARVQRTAEALRSLLADAPALHAQLAAEA--GVP-QL-IA-QRGLLHAYRSRDEFEGD---ALG
WRVRARVGVRWEEWSAE-ELHRREPDLD-AR--YTLGVFVPE-AGHCRNPGAYVAALAQHAAAQG-ARWV
ASRATGFRIEAG------------RLRAVH---TE---G------GDIAC---DAAVICAGAYSRPLAAA
A-GS-PVPLDTERGYHVVVE-G--ARV-------GPRTPVMVADGKLIAHWMDGG-LRAAGQVEIGGLDA
APD-WRRADILLRHLRSMFPALAE------DDAA----TVRHWLGRRPSMPDGLPCIGPSAASK-DVVLA
FGHGHVGLGGSARTGRWVAQLLT-GVA----PE----N-S-LAPFDPKRFG-------------------
-------

>a-proteobacteria|500
-MITRAKPAK------------------------SEKGSHNVTVVGAGIIGVCTALYLLR-DGHRVTLID
RQA-PG-EG------ASFGNGSVIPTES-VIPVQTPGILRRVPAMLLDPQGPLSLRWSYLPRLAPWLLRF
VAAS-TTQRVEEISRSLAALLDGVVEAYEPLLEMA--DAQ-DM-LR-RTGWVCVYESEKGFQA--QAA-M
LELQRRRGVRFQVLTPA-ELRQLEPALA-PI--FPRAVFYPD-VAYTVNNFRLVQLLAETFQRHG-GRLL
RAEARGFEIGD---AGP---------RAVL---SD---LG------RHET---DAVVVAAGAWSKPLSAQ
L-GS-RPPLDTERGYHQHLP-E--P-------GVMPRLPVYSTERGIVCAPLEHG-LRIAGTVELGGLKA
PPN-WKRAEVLLTHARRWLPGI---------AEQ----GASRWMGFRPSMPDSVPVISASPHYP-NAYFA
FGHGHCGHGLGAKTGRLIADMVA-GRD----PG----L-D-MTPYRVDRF--------------------
-------

>a-proteobacteria|501
-MTMQQSGQAK------------------------GSSKPKVTVIGSGIIGVCSANYLLK-AGFAVDVVD
PAV-PG-SP----DQCSYGNAGGICPGS-CIPNSMPGVLKNVPKWLMDPEGPLYVRLAYLPHALPWLLRF
LAAS-RKPRVEEISAAMRSLHRFTFDCYEPLIKEA--GCE-EL-LQ-KRGQLFVYENDDAGSSS---AYS
IGLRRHHGVRVEVLNAD-EIRQLEPALA-PI--FKSAVYLPE-QGQCPNPGRLVASLAELAARNG-ARFI
RGRVTRFEQGPS------GP------TALM---ME---DG---SRLP--V---ETVVLAAGAWSARLATD
L-GD-RIPFETERGYHVMVK-G--ADTG-------LRIQTISNDRKFVASPMEEG-LRIAGNVEFSGLEA
PPN-MHRADALLKQARPMFRNQPEG--------E-----VSRWMGHRPGTPDSIPVIDRARKAR-NVIYA
FGHGHQGLIAGAVTGKLVSEMAR-GE----TPS----V-D-LTPFRVNRF--------------------
-------

>a-proteobacteria|502
-MTHV-------------------------------------AILGGGILGACCALEAQR-EGFDVTLIE
PEA-PG-GE----QAASYGNGCWLSPQS-VVPPAVPGLWKKLPKFLMDPLGPLAIRWPYLPRVAPWLIRY
LAAGWTEAKVLRTGHALRALLEGAPQRHAALAAEA--GVP-EL-IE-RKGLLYIYPSRAAFEAE---ALA
WRVRAATGVRWLELDAD-ELRQREPELD-RR--YGFGVLVEE-GGNCRDPGAYVAALVALAERQG-MRRV
RARATGFRLAAG------------RLAAIE---TE---QG------EVPA---ARAVISAGVRSGPLAAS
L-GD-HVPLESERGYHAVIA-D--P-------EVGPRTPMMPSDGKMSVTMTAAG-LRCAGQVEIAGLEA
EPN-WKRAEILRDHLLRSFPGLPRDL-----DPA----RVKVWMGHRPSTPDGLPVIGLARATP-DVVHC
FGHGHVGLVAAPRSAEVVGALLA-GRR----PE----P-D-AAPYSPSRF--------------------
------R

>a-proteobacteria|503
-MS-T--------------------------------RAKHIVVIGAGIVGACCALELVR-SGHEVTIIE
AGT-PG-ER----HATSYGQGCWISPAS-VVPLSTPGLWKQVPGYLLNPNGPIVIRWRHIGTLLPWLVRF
VLAGASVSRVEGTAMALSRLLHDSPDRHLALAAEL--AVP-EL-IR-QEGLLYAYPDRKAFEVE---ALS
WRLREMVGLRWRELDRE-ALGQREPNLA-EK--YTFGILVED-GAHCVDPGAYVAKIVSLATFRG-ARIS
CVKATGFAFEGT------------RLLGVD---TN---NG-----L-IKC---DQAVVAAGAWSKALAKA
A-GD-KIPLESERGYHGVIS-T--A-------EGRPNHPVMPSDGKMANTPTRFG-LRLSGQVELASIEA
PPN-WDRVDVLLNHAFRTYPTLAAL-----QT-V----AVDKWMGHRPSTPDGLPVIGRSWRSP-DVFYA
FGHGHIGFASGPITGCIAAAQLS-ESQ----QC----V-D-IRAFAPTRFKLTGHK--------------
------S

>a-proteobacteria|505
-MTAD----------------------------------RHIAVIGSGIVGACVAAALSA-ETYRVTIIE
PGP-VG-GE----QAASFGNGAWISPAS-VVPMSVPGLWKKVPGYLLDPTGPLTIRWPYLPAMLPWLVRF
LLSGFTEARVERTAKALASLLSDAPARHRALAARI--GQP-EL-IA-SRGLLYVYPDRSAFASD---GLS
WRLRRQNGVRWTEYEGA-ALRAVEPALG-PG--YDFGALVAE-GAHCVDPGAYVASIKDHVLAGG-GQLV
TAAATGFSVAKG------------RLRGVE---TS---KG------MVDC---DAAVICAGIGSRRLARL
C-GD-NVPLCSERGYHAVIG-G--L-------HSGPSIPVMTSDSKSANTPTRAG-LRIAGQVEIAPVRA
SPD-WRRADLLLKHAAATYPSMRDA-----LQAC----GITRWMGHRPSTPDGLPVMDRSSLSP-DILHA
FGHGHVGLAAAPMTAHIVTSLIG-KRE----PA----S-D-IRPFSLRRFS-------------------
------G

>b-proteobacteria|506
-MSLIPSSSPPH----N-PSSR---SS----------ASRHVVIIGAGAIGAMSALHALD-QGLQVTIVD
PGT-PG-GE----HASSYGNAGWLSSHS-ILPPSEPGVWKKVPGFLADPLGPLSIRWRYLPRTLPWLLRY
LIAGSTEARITETAKALRTLLAGAAPLHQQIAGKA--GVG-QL-IE-LGGLLHVYRSRQHFEND---ARG
WRIRRAFGISWEELEVE-ELRRREPDLD-PG--YGFGVYIGE-AGHCRNPGAYIAALIRHACDRG-ARLQ
AVTATGFRFTGD------------RLSAVC---TE---E------GDIVC---DAAVIAAGAQSKMLAAQ
A-GD-KVPLETERGYHAMV-----ENPEGH-----PRTPMMIMDRKVIATQTELG-LRVAGQVEIASFEA
EPD-WRRAEIMRDLALQLFPALPR---D--LPAS----RVRYWLGRRPSMPDGLPCIGPSTRST-DVIHA
FGHGHIGLGTSARTGRLVAQLLT-GQT----AE----I-D-LAPFSAQRF--------------------
-------

>a-proteobacteria|507
-M--------------------------------------HIVVIGTGIVGACSAAWLQR-DGHDVTFVD
PLD-AG-E------ACSFGNAGSLSPSA-CLPVGMPGMWKKVPRWLLDPLGPLTVRWTYAPRVMPWLLRM
LGHS-SREEVTRIATALRSLLSPIFDCYDPLVAHA--DAR-DL-VR-RSGCLYVFSSRETAAQW---AWG
MNLRRSLGVRMQDVEQD-ELEALEPDLK-GR--FRFGILAPE-NGSTSDPSALVKAIYNRCIADG-ARHI
RDRVRGFERQGR------------RVTGVT---LE---RG---EPLA--A---DGVVVAAGAWSGPLAAL
L-GS-PVMLETQRGYHVTVQ-S--SNLA-------LRHTVMAVEHNLMVNPMTMG-LRLAGTVEFAGLKA
PPN-MARADALLRQGRQLFPHLDTS--------S-----VTRWMGHRPCLPDSLPVVGPVHAAD-NAWLA
FGHGHMGMCMGAATGREIAHLVA-GR----PTQ----V-D-LAPFSPERF--------------------
------R

>Proteobacteriota|508
-M--------------------------------------HIAVVGTGIVGVCTAAWLQR-DGHRVSFVD
PRD-AG-E------ACSFGNAGSLSPSA-CLPVGMPGMWKQVPKWLADPLGPLTVRWAYLPRALPWLLRF
LRHS-SRDEVVRIATAMRQLLVPIFDSYGPLVEHA--GAA-HL-VR-RSGCLYVYSSQQAAARW---AWG
MKLRRSLGVELREVGQD-ELEAMEPDLR-GA--FRFGLLAPE-NGSTPDPSALVKALHAQCLRDG-AEHV
RATVQGFDRQGR------------RVRALR---LA---GG---EPLA--V---DGVVVAAGAWSGPLARQ
L-GA-RVPLETQRGYHVTVG-S--SNLG-------LRHTVMALEHNLMVNPMAMG-LRLAGSVEFAGLRA
PPQ-YARADVLLHKGRQLFPHLDTS--------R-----TTQWMGHRPCLPDSLPVIGAAPAVD-NAWLG
FGHGHVGMCGGASTGRELAALVA-GR----APQ----V-D-LQPFRPQRFS-------------------
----GLF

>a-proteobacteria|509
-M-------------------------------------SRVVVIGGGVVGIASAIELLR-DGHTVTILE
PGT-PG-GE----QAASYGNGTLLNPSS-VIPMSSPGLWKKVPGYLRDPLGPLTIRWSYLPRLLPWLIRF
VKAGSSAAKVGGIGRALAPLLANAPGLHRTLAEEA--GVA-EL-IT-QQGVLFAFPDRAAFEAE---GLS
WSVRRDNGTKWLELDED-ELRQREPTLD-RH--YKFAVLVEE-NGQCRDPGAYVAALARHAASLG-ATVV
RTGGTGFRTEGG------------RLRAVT---TR---E------GEIAC---DKAVIAAGAWSKVLAKA
A-GD-RVFLETERGYHAVIA-D--P-------GVEPRYPMMPSDGKMACVMTPDG-LRLAGQVELAGLEA
APN-WQRAEVLLKFARKVYPGLRADL-----SVD----QVKVWMGHRPSTPDGLPVLGLASGCA-DVVHA
FGHGHVGLTAAAMTGKIVADLLA-GRA----AA----F-D-LAPYSAARF--------------------
------R

>b-proteobacteria|510
-MQT-----------------------------------RNITVIGAGIVGIATASYLRR-DGHAVTVVD
QRP-PG-E------YCSFGNAGILSPGS-CVPIAMPGILSQVPGYLLDPLGPLALRWSYLPRALPWLLRF
VANA-DVNRVERIADGLRALLRETFEAYAPLVQNA--GVG-DL-IH-KSGYAVVYSTRRAYESD---ALG
WKLRRDRGVIIDELDAA-GIRQRLPGLR-GD--HQYGLFLHD-HGWCANPERLTKSLAAQFERDG-GKIL
QRRVLGIDVGPD------GP------RALR---TD---AG---DLPV------EHLVICAGAHSNEFSAQ
L-GD-PVPLEAERGYHITYS-D--PRYQ-------LPMPVMVPEHKCFVTPMEMG-LRIAGQSEFAGIDA
APD-YKRADVLGKLMQKMFPGISAV--------D-----STQWMGRRPSMPDSTPVIGPAARFS-NTWYA
FGHGHIGLVGGAPTGRLIADLVA-GR----PPR----I-D-LKPYRPDRFSR------------------
-------

>a-proteobacteria|511
-MPQS----S----------------TASK---KPNAAGQKALVIGAGIVGVNVALALQD-KGYDVTIVD
RGE-PG-MG------ASFGNAGGIAVTE-CAPIAMPGILSNVPGWLMDPLGPLSVRWRYLPKMLPWLARF
LAAS-SKTRVEQIATELAALLHRAWDDYDPMIAKA--GLA-DA-VFKKEGALAVYRTDASRRK---DDYG
IDLRRRNGINIRDVSRS-EIRDLEPDLA-PI--FACGVMEED-WGRVLDPYKIVMGLFKLFTDRG-GKFE
TGEVTDFVY--RDGK--PRAA-------IT---TS---GD------NITF---DTVVVACGAWSKTLSKR
L-GS-PVPLDTERGYNTTVP-Y--H-------GASLSRMVICADDSFVMTPMEMG-IRVGGAVELGGLVA
SPN-YDRAKALFAKGQQVLPKLNP---------E----GGTEWMGFRPSMPDSKPVISKSPNHQ-NVFFA
FGHGHLGLTLAATTGRLISDLMS-GAE----TP----V-N-MTPYRINRF--------------------
-------

>a-proteobacteria|512
-M--------------------------------------KIAVIGNGIVGTCCGAWLQR-DGHKVTFID
PLG-PA-E------ATSFGNAGSLSPSA-CLPVGMPGMWKKVPRWLLDPLGPLSVRWAYAPIAAPWLARF
LRFS-NPAEVTRIAGALRNLLAPIFECYEPLLQRA--GGM-SH-MR-RSGCLYVYSGREAASQW---AWG
MNLRRKLGVLLRDVEQE-ELEALEPDLK-GR--FRFGLLAPE-NGSTPDPAALTRALFVQCERDG-AEVV
RQRVAALDAQGG------------MLRAVR---LE---TG---ERLE--F---DAVVLAGGAWSAKLAAQ
L-GA-RIPLESQRGYHVTVE-S--SNLQ-------LRHTVMAVEHNLMVNPMAMG-LRLAGTVEFAGLKA
APD-WRRAEALLTRGREMFPHLDAS--------R-----TTRWMGHRPCLPDSLPVIGRAPGVE-NAFLA
FGHGHVGMCGAPATGREVANLVA-GR----APL----L-D-LAPFAPDRFRR------------------
-----AA

>b-proteobacteria|513
-MP------------------------------------KNITIIGAGIVGIATASYLRR-DGHEVTVVD
MRP-PG-E------YTSFGNAGILSPGS-CVPQALPGVLSKVPGYLSDPLGPLAIRPAHFIKALPWFLRL
VLAS-RRSRVEQIADALRPLLQQTFEAYAPLVEHA--KVS-DL-IR-QTGYTVAYSSRAAFERD---ALP
WQLRRERGVLIEELDRD-GIAEKVPQLG-NG--YEVGLFLPE-QGFVRNPERLTKALATRLQQDG-GRIL
QRKVLDIEIGPD------GP------RALV---TD---AG---NLAV------ETLIICAGSHSNEFTAK
F-GD-KVPLEAERGYHVTYS-D--PSVT-------LPMPVFLPQYKVFVTPMEMG-LRIAGQSEFAGNGA
EPN-YGRADVLEKQMQQIFPGISGV--------D-----ATKWMGRRPSMPDSLPVIGPASRLP-NVYYA
FGHGHIGLCGGAPSGRALADLIA-GR----TPT----V-D-LQPFRVTRF--------------------
-------

>a-proteobacteria|514
-MTV-------------------------------TPSDQSISIIGAGVVGLSTALYLQR-AGRSVTVID
SAQ-PA-S------GASFGNAGLISADT-SVPIALPGMLRKVPSWLMDRLGPLSVDPRYFPTALPWLLRW
IEAG-RMPRILQISDAMRSLHSQTFECWKELLGQS--RYH-DL-VR-PLGQVHVWETEQEMPGA---ALE
RSLRERQGIRSERLTAD-DLRQIFPGLS-RA--VTRGLLLPG-NGYTVNPQRLVQTLAALLTEAG-GTIV
SERVMKIIPRER------------GGYTLM---TN---T------GWHLS---KELVVAAGAWSSQLLDP
L-GT-HLPLETERGYHAMLT-S--PGIT-------LKMPISNKTRAFGVTPMEHG-LRVAGTVEIAGLNA
PPN-EERAKILLEHIKGMFPDVDTR-------------EHRMWMGFRPSTPDSLPILGEMPGRP-GLYLA
LGHGHFGMTGGPPSGRIVSQLIT-GT----PLA----I-D-ISPYAPTRFQRAS-------------AG-
VDRR-MS

>a-proteobacteria|515
-M-TG-----------------------------PASNAKHTLIIGAGIVGVACALALQE-RGRKVTLID
RQD-AG-TA------TSFGNAGCFATAE-ITPISMPGLPLKVPGMLLDPLGPLAIRWRHLPHLAPWLLRF
ILAG-RRARVDEITASLSTLMKRVWSDYDPLLRGA--ALD-HL-VR-RNGALFVYSSEKALAA---SAYE
WRLRAENGVRMEQVDRE-QIADLEPALS-SR--FASGYFVTD-WAHTVDPFEIVTGLFSHFTARG-GAFL
RDEVTGFDF--AGER--PSSA-------RL---SR---GE------PVAF---DEVVICGGAWSRKLAAA
L-GS-RVPLETERGYNTTLP-E--P-------GVLLSRPVCVAEQSYVMTPMSMG-LRVGGTVELAGLEA
LPD-FTRARKLVTLCKDALPGVDD---------A----GGKEWMGFRPSMPDSMPVIGRSPSHA-NAYFA
FGHGHLGLTLAATTGRLVADLAT-DTA----PP----V-D-ARPFRPDRFI-------------------
-------

>g-proteobacteria|516
-MQENTHSIT---------------------------------VLGAGVIGIACAIHLLR-DGHRVTIVD
RLP-PG-EA------CSFGNAGVLASYA-CLPMSLPGLVWSVPGMLLDPAGALTIRLSYWLTLFPWLVKF
LRAGRM-DRMQSSARALSFLVHDSLEQHRDLARGA--GLD-DL-LR-AAPLVYAYTDEASLSRG---MKN
WDWRRPYGVNPRIVRGG-ELRELEPALS-AD--LPCAMVIDD-CGYTTDPSRLVKGLADHAQRQG-ATLL
RREVIDIRPRDQ-------SG--V---RLA---TD---DG------DMVT---EKVVIAAGAWSGKLAAR
C-GE-AVPLEAERGYHVTLH-D--PGVK-------PRAMVGSAKGKFLATPMDEG-LRIAGTSEFAGLDA
PPD-YRRAQVLRRRARELFPHVNVD-------------DYSEWMGQRPSLPDSLPIIGPSQRHA-GVYYA
FGHQHVGLTCAPKTGRLIADLVA-GR----RPN----I-D-LDPYRVDRF--------------------
-------

>a-proteobacteria|517
-M------------------------------------TRHVAVIGAGIVGACSAVEALR-RGFRVTIVD
PAE-PG-GE----QAASYGNGCWLSPMS-VIPPAVPGLWKKVPKFLADPLGPLAIRWSYFPRVAPWLIRY
LRAGWTWDRVEAAARALRPLVVDAPALHKALAEEA--GVG-HL-IE-RRGLIYVYPSRADFEAE---AMA
WEIRHRVGVRWIELDAN-DLRQREPELD-RR--YTFGVLVEE-GGHCTDPGAYTAALVAHAVRQG-ADLR
RAAATGFAIEGG------------RLTAVR---TT---QG------DILA---DAAIIAAGAHAKPLAAA
A-GD-NVPLETERGYHAEVA-D--P-------EVAPRHGLMPSDGKMSVMRTRNG-LRCAGQVEIAGLEA
EPN-WKRAEILRDHLLRCFPGLPRDL-----PTS----RVKVWMGHRPSMPDGMPCLGPSSATP-DVIHA
FGHGHTGLVAGARTGRVVADLLS-GRP----PE----I-P-IASFDPRRFA-------------------
-------

>b-proteobacteria|518
-MG------------------------------------QRVAIVGAGVVGLACAAELQL-RGHAVALID
PRP-PG-------EYCSLGNAGCLSRAS-CVPLGLPGSWRKVPGWLLDPSGPLSIPPRYALRIAPWLWRL
HRST-SLAAVRRIADALHPLLTTTIDAWRPLAQRA--GVP-EL-IR-QDGYAFAYESATAFAGD---ALG
RALREERGVRIDVLQGP-AIREFDPALA-PS--LTHLVLLPE-QGHCPNPLRLSRALASMLVAGG-ASLV
ARPATGFDVRGG------------RVARVL---TD---GD------PIEA---DAVVVAAGAHSAPLAAA
L-GD-RVPLETERGYHVMLA-A--PSVV-------PRIPVMSGEGKYFATPMEEG-LRVAGTVELAGLHA
PPD-PSRTDVLLAGAKRLLPGLVHGT-------------VERWMGHRPSLPDSKPVIGHARAAV-NAIHA
FGHGHVGLTAAAPTARIVANLVE-GRA----PP----I-D-IAPFAAARF--------------------
-------

>a-proteobacteria|519
-MSNS----------------------------------ERVIVIGAGIIGSCTANYLLK-QGYAVDVID
PAL-PG-SE----DQCSYGNAGGICPGS-CIPNSMPGLLKSVPKWLLDPEGPLFVRLAYLPHALPWLLRF
VAAS-RKWRVEEISQAMRDLHRYTFECYEPLVREA--GCE-EL-LQ-KRGQLFVYETENGARNS---TYS
TDLRRRHGVQVDLLNAG-EIRELEPALS-SV--FKSALYLPE-QGQCPNPGRLVAKLAENAARKG-ARFI
RAKAQGFIIGPE------GP------RAIQ---TD---QG----IYE--A---DKFVLAAGAWSGKLAAK
I-GD-RVPFESERGYHVMLP-E--ADTG-------LRIQTISADRKFVASPMEEG-LRLAGTVEFAGLDA
PAN-MKRADILMKLAENMFPKLETR--------N-----VKRWMGHRPGTPDSIPVIDRSPRHR-NVIYA
FGHGHQGLIAGAVTGKIVAEMAS-EQ----APS----I-N-LEPFRVNRF--------------------
-------

>a-proteobacteria|520
-MIS---------------------------------STKRITVIGAGIIGVCTANYLLR-EGFDVEVID
PVL-PG-SE----GQCSYGNAGGICPGS-CIPNAMPGLMKNIPKWLLDPEGPLFVRLSYLPQALPWLLRY
LVSA-RKERVAEIADAMRSLHRLTFECYEPLVKAA--GCE-DL-LA-KRGQLFVYEDPQGPEKS---AFS
LGLRRERGVNFQVLNQD-ELRQLEPALA-PI--YQRAVFLPD-QGQTKNPGRLVASLAEYAARQG-VRFI
RARVTGFEMGTD------GP------TTIV---TD---AG----KRP--V---ERVVLAAGAWSGELAKK
L-GT-RVPLDSERGYHVMVT-G--ADVG-------LRIQTLSAERKFVASPMEEG-LRLAGTVEIAGLEA
PPN-FARADILLHQGRQMFPQLQVG--------E-----VKRWMGHRPGTPDSIPVIDVSRRYR-NVFFA
FGHGHQGLIAGSVTGRLISELAA-DK----PPS----I-D-LTPFRADRF--------------------
-------

>a-proteobacteria|521
-MSAS------------------------------PASTPHVAVIGCGIAGVCSAIALLK-AGHPVTLIE
PGA-PG-GE----QAASYGNGAWLSPAS-IVPMSMPGLWRKVPGYLRDPEGPLTISPRHLPRLAPWLVRF
LAAGWSVEKVTRTAGLLAGLLRDAPARHAALAVDA--GQG-DL-IR-RDGLLYAYPDRAAFAAD---ALG
WRLRRENGVAWQELEGA-ALASFEPALS-LR--YGFGALVEA-GGHCLDPGAHVAGLARHAVALG-ARRV
SARATGFSFAGD------------RLAAVE---TD---QG------AVPC---DRAVIAAGARSGPLAAL
A-GD-RVPLESERGYHVEVE-D--P-------AAAPRIPVMPSDGKMGNTVTRGG-LRASGQVELSTLDA
PPD-WRRADILLRHLVATYPGLGPA------SAL----KVRRWQGNRPSTPDGLPVIGRASRCP-DIFHA
FGHGHVGLASGPVTGEMVAALVS-GAP----SP----L-P-LTPFSCIRFH-------------------
-------

>a-proteobacteria|522
-M--------------------------------------HVVVIGAGIVGAATALELLR-DGHQVTIVE
PEQ-PG-GR----HAASYGNSGWLSPAS-IIPMSMPGLWRKVPGYLADPSGPLTIRWRHLARLAPWLLRF
VLAGSTEAKVERTAQILASLLHDAPSRHAALAEEI--GRP-DL-IR-RRGLLYVYQDRAAFEAE---TFA
WRLRRDNGVSYRELSSA-ELHELEPNLS-SR--YSFAAFVED-GGHCVDPGGYVAAMVDHAVDLG-AHHI
NARATGFDLSGN------------RLSGIR---TE---AG------TVTC---DKAVIAAGIHSKKLAAL
A-GD-TIPMQSERGYHVVIP-Y--H-------LAKGEMPIMPSDGKMGNNPTLAG-LRIAGQVELASVEE
RPD-WTRAEILLKHARGTYPALSDL-----SEGK----TIDRWMGHRPSTADGLPVIGFSKSSE-DIVHA
FGHGHVGLAAGPVSGALVAGLIA-GRQ----CA----I-D-LSALSAARFR-------------------
-------

>a-proteobacteria|523
-M--------------------------------------HIAIIGTGIVGTCTAAWLQR-DGHSVTFVD
PLD-AG-E------ACSFGNAGSLSPSA-CLPVGMPGMWKRVPRWLLDPLGPLTVRWAYAPQVVPWLLRM
LRHS-SREEVTRIATALRSLLAPIFDCYGPLLAHA--DAE-PL-VR-RSGCLYVFSTRETAAQW---AWG
MNLRRSLGVRMQDVEQD-ELESLEPDLK-GR--FRFGILAPE-NGSTSDPSTLVKTLYNRCIADG-ARHV
RDRVRGFERRGR------------RVTALQ---LE---HG---EPLP--V---DGVVVAAGAWSGPLAAS
L-DS-PVMLETQRGYHITVQ-S--SNLT-------LRHTVMAVEHNLMVNPMAMG-LRLAGTVEFAGLHA
APN-MARADALLRQGQQLFPHLDTS--------S-----FTRWMGHRPCLPDSLPVVGPARAAD-NAWLA
FGHGHMGMCMGAATGREIAHLVA-GR----QTQ----V-D-LAPFSPERF--------------------
------H

>g-proteobacteria|524
-MSTDSAQ----------------------------ERAHEVVVIGAGIVGVAVAEQLQH-RGRRVTLID
RES-PG-QG------CSFGNAGHFATDV-VLPLANMKTILSVPRVLMDPLGPLSLRWGYLLKILPWLMRF
GVAA-LPRNVEKSCQHLRALNSRSIESYQRLLGRT--GLG-DL-MT-NRGALTIYERLDSVRK---NQST
VDLLKGYGIEIETLSGD-ELRALEPALG-PN--VAGGLFFPR-TAHTANPYRLVTALAERFVQSG-GGML
RGEVVGLQPA--------GSK----INVRF---SS---GR------VLSA---EQLVIAAGAWSKTLAGQ
L-GY-RVPLDTERGYHLMLP-E--AGC-------DLTRPMVSFERSFVMTPMEEG-LRLAGTVELGGLEA
KPN-YARADVLFDHAKSLLPGISQQG-------------ATRWMGFRPSLPDSLPVIGVAADNP-SVAFA
FGHQHLGLTQAAITAELLADQLQ-GKA----PE----V-D-LSPYAITRF--------------------
------Q

>g-proteobacteria|525
-MAPETQQR--------------------------------VAVIGAGIVGVCSALELQK-RGYRVTLVE
ARD-PA-AG------ASAGNCGLMAVGA-VVPFAKPGTFKKVPGWLLDAKGPLSIRPSYLPTLLPWMTRF
LMAA-RPSRVRASSLGLAALTERALGAYEPWLEAA--GIR-DI-LK-PRETLVVYETAAEFHR---DRAD
LEMRRERGFGHDFVPHD-ELRALEPDLA-DD--FACAVRLKG-WVYFADPARLVRSLHGLFLEQG-GRFV
AGRVTGIDH----DNGVATSL-------RV---EG---QE------DMAA---DHVVIAAGAWSRTLAAG
L-GD-AVPLEALAGYSTTVG-D--A-------GVRLRHPITYSAGGFVVTPMEGG-LRIGGTIEMGGLDH
APD-FRRARTIAQQARRLFPGIAS---------V----EGKEWMGYRPFMPDTLPVIDRASRCR-NVVYA
FGHGQVGITTGAITGQLVAQLVA-GEP----TS----I-D-LQPYSAQRFA-------------------
-------

>a-proteobacteria|526
-M------------------------------------RGHAVVIGAGIVGATTALALRR-EGWGVTILD
PGE-PG-GE----QAASYGNGAWLSPQS-VIPPAMPGTWRKVPGFLRDPLGPLAIRWGYLPRVAPWLLRY
LWAGWTEAKVLRTAQALKPLLEDAPVLHQALAVEA--GVP-EL-IH-RTGLMYIYPDRAAFEAE---AMA
WRIRQQVGIAWREVGEE-ELRQREPALD-RR--YTFGILAEQ-GGHCSDPGAYVAALVALAAREG-ARHL
REGATGFRIEGG------------RLRAVL---TR---NG------EIAA---DRAVIAAGAHSKALAAA
A-GS-PVPLQTERGYHAVIA-S--P-------EAGPRIPLMPSDGKMAITMTRGG-LRVAGQVEIAALDA
APN-WKRSEILRDHLLRSFPGLPRDM-----PAE----RVKVWMGNRPSMPDGLPCIGPARNSP-DVVLA
FGHGHVGLVAGPRTAGLVADILA-ARE----PD----I-P-PEPYDPRRFD-------------------
-------

>a-proteobacteria|527
-MTK------------------------------------HVVVIGAGIVGAASAIELLR-DGHRVTIVE
PGP-PG-GR----QAASYGNSGWLSPAS-IVPMSMPGLWKKVPGMVTDPSGPLAIRWRHILRLAPWLLRF
VKAGATVAKVERTAGILSGLLHDAPERHEKLAAEI--GRS-DF-IV-RKGLIYAYPDRAAFELE---ALA
WSLRRQNGVAFRELSAA-ELHQLEPDLD-AR--YSFGVIVEK-GGHCVDPGGYVAAIVEHAIRLG-ADMV
TAKATGFEMSGG------------KLTAVR---TE---TG------AIAC---DRAVIAAGIHSKILATV
A-GD-KVPLESERGYHVVIP-N--D-------IAKGAMPVMPGDGKMGNNPTHAG-LRIAGQVELANTTV
DPD-WTRADILLRHAKRTYTTLSSP-----FDES----RVDRWMGHRPSTPDGLPVIGHSNLTT-DIIYA
FGHGHVGLATGPVTGCLVADLVA-DRP----SL----V-D-LGPFSAARF--------------------
-------

>b-proteobacteria|528
-MTVARSFSLEG----R-S--------------------RHVVVIGAGAVGSAAAIEALR-AGLRVTVVE
PGE-PG-GP----QATSYGNAGWLSSHS-VVPPALPGAWRKVPGWLADPLGPLALRWCYLPRALPWLLRY
LASGWTEARVQRTADALRTLLADAPALHAQLAAEA--GVP-QL-IE-QRGLLHAYRSRAEFDSD---ALG
WRVRRRVGVHWEEWPAD-ELRRREPDLA-AR--YTLGIFVPE-AGHCRNPGAYVAALARHARDAG-AEHV
AARATGFRIEDG------------RLRAVL---TE---A------GEIAC---DGAAICAGARSGPLAAA
A-GS-AVPLESERGYHVVVE-D--ATA-------GPRTPTMVSDGKLIAHWMDGG-LRAAGQVEIAGLEA
APD-WRRAEILHAHLHSMFPSLAR-SAP--GV-P----SVKHWLGHRPSLPDGLPCIGPAAASA-DIVLA
FGHGHVGLCGSARTGRLAAQLLA-GVA----AE----I-P-LAPFDPGRFSS------------------
-------

>a-proteobacteria|529
-MT-------------------------------------RSIVIGAGILGACTALELLR-AGHQVTIVE
PGL-PG-GE----QAASYGNGCWLSPMS-VIPPAMPGLWRKVPGFLADPLGPLAIRWRYFPKVLPWLTRY
LASGWTEARVLRTARALRTLLQDSPALHAALAEAA--GVG-HL-IE-RRGLMYIYPSRTEFEAE---AMA
WRIRRQVGIDWIELSAD-ELRQREPELD-RR--YGFAVLVEE-GGHCRDPGAYVAALVALAEAEG-ARRV
MARATGFRIEGG------------RLRAVR---TD---AG------ELAA---DQAVIAAGAYSRALAAA
A-GD-AVPLETERGYHAMIE-G--V-------EVGPRTPLMPSDGKMSVTMTARG-LRCAGQVEIAGLEA
APN-WKRAEILRDHLIGAFPALPRAL-----PAE----RVKFWMGHRPSMPDGLPCIGPARASA-DIVYA
FGHGHVGLVSAPRSARLVVQMLT-GQP----TE----I-D-VRPFDPRRFE-------------------
-------

>a-proteobacteria|530
-MPPDTDRS--------------------------------VTVVGAGIVGMATACYLLR-DGHKVTVID
RGA-PG-E------GCSFGNAGGVSAGS-CVPLALPGILKKVPGWLRDPEGPLHIRLAYLPKALPWLWRL
LRAS-RPAEVERIADGLRALHKDTFDAYDPLLRWA--GCT-GL-IQ-RRGQLLLYETEAELKAD---AFG
LKIRRDRGVQVEILNQD-ELKQLEPALA-PI--FQHAAFLPE-QGQCANPFGLVQRLAAQFAADG-GEIE
RAEVKSIEFGGD------RP------ARLR---TD---QG----VKP--F---NRLVIAAGAWSGALAYQ
L-RN-PVPLESERGYHVTVA-D--PGVA-------TRIQAMWMRRAFVATPMDTG-MRFAGTVELAGLDA
PPN-PARAKVLLDHGKRMVPGIDAT--------K-----TTTWMGHRPGLPDTLPVIDRSPHFE-NVYLA
FGHGHTGLIAGAVTGRIISDLIG-GR----TPS----I-D-MTPYRIDRFRR------------------
------S

>a-proteobacteria|531
-M--------------------------------------KIAVIGNGIMGACAAAWLQR-EGHHVTFID
PLG-PA-E------ATSFGNAGSLSPSA-CLPVGMPGMWKKVPSWLLDPLGPLAVRWWYAPVVAPWLVRF
LRAS-DREEVVRIATAMRGLLEPIFECYEPLLQRA--GAM-GL-MR-RSGCLYVYSGQEAARQW---AWG
MKLRRDLGVVMRDVDEE-ELVSLEPDLK-GR--FRFGILAPE-NGSTLDPAAFTKAIFAQCVKDG-AAVV
RRRVTGFDMASG------------TVRAVQ---LD---DG---TRHE--T---DGVVLAGGAWSAKLANQ
L-GP-SIPLETQRGYHVTVQ-S--NNLA-------LTHTVMAVEHNMMVNPMQMG-LRLAGTVEFAGLKA
APD-WRRSASLLAKGQEMFPHLDTS--------R-----TTQWMGHRPCLPDSLPVIGRAPRAE-NVWFA
FGHGHVGMCGAASTGREVANLVA-GR----APQ----V-D-ITPFSPTRFRR------------------
-----AA

>a-proteobacteria|532
-M------------------------------------TLHVAVIGSGIVGAATALTLVR-DGCRVTLIE
PGE-PG-GP----QAASYGNGGWISPAS-IVPMSMPGLWRKVPGYLLDPGGPLTIRWSHLPRLAPWLLRF
LRAGSSVAKVERTARALRSLLVDAPARHAALAAEI--GRP-EL-IR-RQGLLYPYADRAAFAAD---ALA
WRLRWDNGVRWLELGPD-ELAQLEPALA-RH--YTFGALVQE-GAHCVDPGGYVAAIAATALAQG-AERL
HAAATGFAIEGG------------RLRAVQ---TN---EG------PVAC---DRAVVAAGIRAKDLARQ
A-GD-RIPLESERGYHVMLS-P--P-------DPAPRTPIMPGDTKMANTVMAQG-LRAAGQVELASLDA
PPN-WRRAEILLGHIVSAYPGLAAQG----RPPE----EPQRWMGNRPSTPDGLPVIGTASGCA-DIVYA
FGHGHVGLACGPVTARAASDLVQ-GLA----PP----V-P-LSPFSPKRFRR------------------
---GRAA

>actinobacteria|533
-MSGINN-----------------------P-----GGERHAVVIGAGAVGCATAIEAIR-VGMRVTVIE
PGV-PG-SP----HATSYGNSGWLSTHS-VIPPALPGAWRKVPGWLADPLGPLAVRWRYLPKALPWLLSY
LASGWTEARVQRTADALRGLLSDAPALHQRLAAEA--GVS-HL-IE-HRGILHVYRSRQEFEGE---ALA
WRVRARTGVQWDEWDEA-TLRSREPDLD-AR--YTFAILVGE-AGHCRDPGAYVAALARHAQSLG-ARFV
QSRATGFRIENG------------RLRAVL---SE---D------GEIAC---DSAAICSGARSAELAAA
V-GS-PVPLDSERGYHVQVK-S--PTC-------GPRTPMMVADGKLIAHWMDGG-LRAGGQVEFAGLAA
PAN-WKRADILYRHLQTMFEGLPL---T--PEEP----LVHRWLGHRPSTPDGLPCIGPSAATP-DVVLA
FGHGHIGLGGSARTGQWAAQLLA-GNS----LS----A-F-ALAFSPARFQIGRQLKGS--Q-KR-----
MEETRKW

>a-proteobacteria|534
-MAL------------------------------------HVAVIGAGIAGVATALELLR-DGHHVALVD
PGP-PG-GE----QAASYGNGAWFSPAS-VVPMSMPGLWRKVPGFLVDPLGPLTIRWQHLPRLAPWLVRF
VLAGATVPRVERTARALRALLADAPARHAALAAEA--GVP-EL-VE-RRGLLYAFPDRAAFAAE---ALA
WRLRRDNGVVWRELDGE-ALHRLEPSLA-AH--YRFGVLVAD-GGHCRDPGGYVAALAGWAERQG-AGVR
RARAVGFDIRSG------------RLAGVL---TT---EG------TIAC---ERAVIAAGVHSKALAAL
A-GD-RVPLESERGYHVEIR-D--P-------ETAPVIPVMPSDGRMANTLTRGG-LRVSGQVELASVAA
APN-WQRAEVLLRHAQAAYPGLPAE-----IPAG----RQRRWLGHRPSTADGLPVIGPASACP-DIIHA
FGHGHVGLAAGPVTGRLVADLLE-GRK----PV----V-D-PRPYAVTRFS-------------------
-------

>a-proteobacteria|535
-MDGG-------------------------------DPVRDVTVIGAGTVGVCTALWLQR-DGHRVTLVD
RCG-PG-EA------TSFGNAGLIQTGA-VVPIATPGVLRQVPRMLTDPKGPLVIRWQYLPRLAPWLLRF
IAAA-RPDRVEEISIALAALLGEAKDGYRPLIEAA--AAE-DL-VR-PLGELYVYRRESSYLA--HAP-Y
HALRRRRGINVVDLGPD-ELRQVEPALG-PG--FHRGVLLPD-SLGTANPYRLTSQLARHFVANG-GAIR
RETVTDIEVGPDG-PRA-----------LV---TE---SG------RSPV---DHLVVAAGAWSKPLARR
L-GH-PVPLETERGYHMMLP-D--P-------GVSLRVALLSGDHRFAITPMVDG-VRLAGTAELASLDA
APN-YARAEMLVPMAQAIVPALN---------TA----GGVRWMGHRPSVPDSLPVIGRSSLHA-RVFFA
FGHGHLGLTLAGITGRLVADALA-GRT----PR----V-D-LAPFRIERFA-------------------
-----GR

>a-proteobacteria|536
-MKQA--------------------------------SVHTVAVIGGGIIGACCAIELLR-DGHRVVLVE
PDA-PG-GR----HQASFGNGAWFSPSS-VVPVSVPGMWKKVPGYLADPLGPLAIRWRYLPKLLPWLVRF
LRAGSTVARVEATARALRPLVTDSPDRHRRLAEEA--GIS-HL-VA-RQGLLYVFPSLADFEAE---ALA
WRLRRENGVEWIELDAD-ELRQQEPSLD-RR--YTFGVLVEA-GAHCLDPGGYVAGLVAYAETLG-LRRV
TANATGFRVQHG------------RLQAVE---T----DG-----SEIAA---DRAVIAAGAHSAKLAAA
V-GD-TIPLETERGYHVAIS-A--P-------EVTPRRPIMPSDGKMANTVTGGA-LRVAGQIELAGLDA
EPN-WRRADILRDYALRTYPGLPRDL-----PPD----RVTSWMGHRPSIADGLPVIGLASGCT-DVVHA
FGHGHIGLASGPVTGRLAADLVS-GTA----PC----V-D-PAPYRPGRFQ-------------------
-------

>b-proteobacteria|537
-M--------------------------------------HVLVLGTGIVGTCAGAWLQR-DGHQVTFVS
PVP-PG-E------ACSFGNAGSLSPSA-CLPVGMPGMWKQVPGWLRDPDGPLRIRPGYLAQVTPWLLRF
VRAS-RKPEVERISAALRGLLAPIFESYEPLLQHA--GAQ-AL-VR-RTGCLYVYSSDAAAARW---RWG
MELRRNLGVDLRDVGAE-QLAQLEPDLR-GR--FRFGILAPE-NGSTVDPEALVKALHRQCMADG-AAMV
SGAAESFEAAGG------------KVRAVR---LA---DG---QVLP--C---DGVVVATGAWSRPLAAA
L-DL-KVPLETQRGYHVTVH-S--NNLG-------LRHTVMAPEYNLMVNPMAMG-LRLAGSVEFAGLQP
PPD-WRRADVLLAKGREMFPQLDAS--------R-----TSRWMGHRPCLPDSLPVIGRAPRME-NAWLA
FGHGHVGMCGGATTGREIAHLVA-GR----PPQ----V-D-LAPFRPDRF--------------------
-------

>b-proteobacteria|538
-MST---------------SSA---IV---F-------PRHAVIIGTGAVGLMTAIHALD-QGLQVTLLD
FNP-AG-SE----EASSYGNAGWLSSHS-VIPPVEPGMWKKVPGYLMDPLGPLSIRWRYLPRLTPWLLRN
L-ASARRDRIRTTARALRTLVADARRLHLEVAQRA--GVA-HL-ID-TSGVLHVYRSRRHFDND---AFG
WGVRRELGIQWQEVEGA-ALREREPDLD-PA--FGFAVQVDE-AGHCRNPAAYLQALQAHALARG-ASRV
EGRATGFRVEQG------------RLKAVL---TE---Q------GEIAC---DAAVICAGARSKALAAA
A-GD-QVQLESERGYHAVIG-G--HDQEAR-----ARTPMMVSEFKVIATQMETG-LRIAGQVEFASFEA
APD-WRRGEIMRDIALKLFPGLPR---T--LPAE----DVKYWLGRRPSTPDGMPCIGPASASA-DIIHA
YGHGHIGLGCSARTGRIAAQLLA-GEV----PE----I-D-LSPFSPQRF--------------------
-------

>a-proteobacteria|539
-M--------------------------------------HVAVIGAGIVGVCSAAWLQR-DGHEVTIID
PLE-AG-E------ACSFGNAGSLSPSA-CLPVGMPGMWKKVPGWLLDPAGPLTIRPSYLPSVAPWLIRF
LRAS-RRGEVERIATAMRGLLGPVFEAYTPLLQRA--GAM-GL-MR-RTGCLYVYSSRETAQQW---RWG
MDLRRALGVELRDVDRE-ELEALEPDLK-GR--FRFGILAPE-NGSAADPSALVKAIHARCIADG-ASHL
KQRVTGFAMRDG------------AVAQVR---LA---GD---APLD--V---DAVVIAAGAWSALLTRA
V-GL-SVPLESQRGYHVTVQ-S--TNLA-------LRHTVMASEHNLMVNPMDVG-LRLAGTVELAGLNA
PPD-YARADMLLARGRELFPHLDTS--------R-----VTRWMGHRPCLPDSMPVIGRAPRAE-NVFLG
FGHGHVGMCGGATTGREIAALVS-GR----SPE----V-D-LAPFSPERFRPGRR----------GATA-
PRSGAAA

>a-proteobacteria|540
-MAQSQ-------------------------------KPLRIAVIGAGIVGAATAWELIK-DGHAVTLIE
PDE-PG-GP----QAASYGNGAWISPAS-IIPMSMPGLWRKVPGYLLDPSGPLVLRWMALPSLAPWLWRF
LAAGWTVQKVEHTARVLASILRDAPQRHADLAEEI--GRL-DL-IH-RTGLLYAYRDRRAFAEE---GLA
WRLRKDNGLRWRELEAE-ALRRREPDLS-PD--YRFGILVED-GAHCADPGAYVAAIVQAVCARG-GVLV
RARANGFVLMNS------------RLEAVA---TD---RG------QIAC---DRAVICSGIRSRALARA
A-SD-RVMLASERGYHGVIA-S--P-------QAGPRCPVMPSDGRMANTPTAAG-LRLAGQVELTHVDA
EPD-WRRVEILVQHALKTYPGLGPR------ERL----KIERWMGHRPSTPDGRPVIGASSASP-DIFHA
FGHGHVGLASGPITGRIIADLVS-GKD----AP----I-D-IRPFAISRFGALGCFWWT-SLPSD-----
GRRVPPE

>a-proteobacteria|541
-MTDQ-----------------------------ADKSLHDVTVIGAGIVGLCCARTLQR-RGCTVTVID
RVD-PG-MG------TSYGNAGVFSTSA-VMPEGKPGVWKKVPGWLLDPLGPLTIRPRYLPRLTPWLLRF
IANS-TPRRVEEISRALSSITFPGLEHYRALLDDV--PDD-QSPIR-RQGCLYLYPNPADVAA--AK-AD
NETRRRRGVALEMLGPD-EIRQLLPAIG-PE--MAGGALATE-SGHAVSPLALSQLLAAWIEADG-GRFI
RANVTGF-AIGADGPTH-----------VH---TD---HG------NAEI---EDLVIAAGAFSKPLAKS
L-GN-NLPLDTERGYHMMLP-Q--P-------NVEVRVPMLISSLGFGVTPMSDG-LRLAGTVEFGGVEA
LPN-YARAEALLTHAKRLFPDLN---------DS----GKEPWMGHRPSFPDSLPVISRSSRFN-RVFYA
FGHGHLGLSLGAVTGRIMADLLQ-DRP----AE----I-D-PTPFRADRF--------------------
-------

>Proteobacteriota|542
-MTDQQLA--------------------------QERDRRNVTVIGAGIVGLCCARTLQR-RGCSVSVID
PDE-AG-RG------TSYGNAGIFATGS-VLPEGKPGLWKRVPGMLLDPLGPLTIRLSYLPQLTPWMLRF
MANT-TPRRVEEISQALATIVLPGLRHYNELLDDV--PRD-QVPIR-QQGCLYIYPNAADAAA--AK-SD
NATRTRRGVALEILGPD-EIRQLVPAIG-PD--MAGGALATQ-SGHATSPLALSQLLAARIVADG-GTFV
RAKATGF-AVGESGPTH-----------VH---TD---QG------DFPV---EDLVIAAGAFSKPLAKA
L-GN-AVPLDTERGYHVMLP-T--P-------EIEVRVPMLISSLGFGITPMNEG-LRLAGTVEFGGLTA
PPN-YARADALLINAKRLFPGLK---------DA----GAERWMGHRPSMPDSLPVIGRSSRFP-HVFFA
FGHGHLGLSLGAVTGRLIADLVQ-DRP----TA----I-D-PTPFRADRF--------------------
-------

>a-proteobacteria|543
-M--------------------------------------HVVVIGAGIVGASTALELLK-DGHEVTIVE
PEQ-PG-GR----HAASYGNSGWLSPAS-IIPMSMPGLWRKVPGYLADPSGPLTIRWRHLVRLAPWLLRF
MLAGSTASKVERTARILASLLHDAPARHAALAEKI--GRP-DL-IR-RKGLLYVYQDRAAFGAE---GFA
WRLRRDNGVSYRELSSA-ELHELEPNLS-SR--YSFAAFVED-GGHCVDPGGYVAAMVDHAVDLG-ARRI
TARATGFSLAGN------------RLSGVR---TE---AG------IVAC---DRAVIAAGIHSKKLAAL
V-GD-TIPMQSERGYHVVIP-H--H-------LAKGEMPIMPSDGRMGNNPTLAG-LRIAGQVELASVEE
RPN-WTRADILLKHAKGTYPALSYI-----SEDK----SIDRWMGHRPSTADGLPVIGFSRSSE-DIVHA
FGHGHVGLASGPVSGALVAGLIA-GRE----CA----I-D-LSALSAARFR-------------------
-------

>a-proteobacteria|544
-MSE--------------------------------DERLGHAVVGAGIVGICTALSLQE-RGKQVTLID
PSP-PA-EQ------ASYGNAGVISTWS-CVPQSMPGLWKNVPKWLLDPEGPVSLRWSYLPTFLPWMLKF
FAAGRE-DRIPAISDALLQLHRPTVDIYRQHLAGT--GHE-DL-VR-DSMYVFVYRDPAKLNLE---NLE
WRLRRERGVPLEQIDAK-SLADVEPDIS-TD--YKAAVLIKG-QGRAYDPGAIGKALAEKFEKQG-GKLL
QARVMALKPVEG------G-------VELQ---TD---QG------TKIA---DKAVLAAGPWSAKLLKS
H-GL-KVPLEAERGYHIVFT-D--PGVT-------LNNSIMVTDSKFVASSMASG-IRCAGTAEFAGLDH
PPD-YRRAHVLAGPAKRLLPNLNTE-------------AREVWMGQRPSFPDTLPAIGEVPGLP-GIIAA
FGHGHTGLTGAPMTGRIAAMLAV-GE----TPN----I-D-VSAYSLKRFGN------------------
------T

>a-proteobacteria|545
-M----------------------------------MAARHVVVIGAGAVGAASALAALK-EGYRVTIMD
PSD-PG-GE----QAASYGNGCWLSPMS-VIPPAVPGIWKKLPKFLSDPLGPLAIRWSYLPKVAPWLIRY
LASGWRWGDVAQTAQALRPLVQDAPRLHKALAEQA--GVG-HL-IE-RRGLMYIYPSRADFEAE---RKA
WEIRHQVGVRWIELDAD-ELRQREPDLD-RR--YGFGVFVDE-GGHCTDPGAYVAALIALAKAEG-AKLI
RDRATGFRIEAG------------RLRAVT---TG---QG------EVPC---DAAVIAAGVHSKPLARA
A-GD-DVPLESERGYHAEIS-I--P-------EVSPRHGLMPSDGKMSIMRTARG-LRCAGQVEIAGIDA
APN-WQRAEILKNHLLGCFPGLPRDL-----SAD----RVKFWLGHRPSMPDGMPCLGTSRASP-DVIHA
FGHGHTGLVAAARTGEVVAALLT-GRA----PS----I-P-IDAFDSRRFRA------------------
-----FF

>b-proteobacteria|546
-M--------------------------------------HIAVIGTGIVGVCSAAWLQR-DGHRITFID
PLD-AG-E------ACSFGNAGSLSPSA-CLPVGMPGMWRRAPRWLLDPLGPLTVRWPYAPVVLPWLVRM
LRHS-TREEVTRIATALRSLLAPIFDCYEPLLAHA--GAQ-AL-VR-RSGCLYVYSSREVAAQW---QWG
MNLRRSLGVNMVDVERD-QLEQLEPDLK-GR--FRFGILAPE-NGSTADPSALVKALHARCIADG-ARSD
RRRATGFERQGR------------RVTGVR---LD---RG---EPLA--V---DGVVVAAGAWSAPLAAR
L-GE-RVPLETQRGYHVTVR-S--SNLG-------LRHTVMAVEHNLMVNPMAMG-LRLAGTVEFAGLKA
PPN-YARADALLRQGRSLFPQLDTS--------E-----VTQWMGHRPCLPDSLPVIGRTRAVE-NAWLA
FGHGHMGMCMGAATGREVAHLVA-GR----PTQ----I-D-LAPFRPDRF--------------------
-------

>a-proteobacteria|547
-MSL------------------------------------HVVVIGAGIVGAATAIELLR-DGHRVTILE
PDA-PG-GP----QAASFGNGAWLSPAS-VVPMSMPGLWKKVPGYLFDPLGPLTIRWSALPRLAPWLLRF
IAAGATVPKVEATARALAALLGDAPARHQALAAEA--GLS-DL-IE-QRGLLYAYPDRAAFEAE---ALA
WRLRRDNGIGWRELDGP-ALRDFEPTLD-PR--YGFGVLVEA-GAHCVDPGAYVAGLVRHAERLG-AVRV
VALATGFDMSHG------------RLKAVR---SG---QG------DIAC---DRAVIAAGIHSKPLAAL
A-GD-RVSLASERGYHVVVS-D--P-------EVSPRTPVMPSDGKMANTPTIGG-LRASGQVELAGIHA
APN-WKRADVLLKHLLTTYPALPRV-----VPEA----RLSRWMGHRPSTPDGLPVIGPASGCT-DVLHA
FGHGHVGLASGPITGRLVADLIG-GAA----PS----R-P-LIPYRPDRFR-------------------
-------

>b-proteobacteria|548
-M-----------------------------------SDPSVTVVGAGIVGVASSLWLQR-AGFKVTLID
AGA-VG-E------GASFGNAGNISPGA-VVPYLIPGIWRESPGWLLDPEGPLAVRPGYFLKVLPWLTTA
VKSA-KEEAALATSRAMHALHGGTLQAYETLTRGT--EAE-DL-IE-LSGQLYVSEKPNTAQGS---ELA
QRMREMAGVKTTVLDWM-EIRELEPSLA-PV--FKSGLLLPN-NGRCKNPHQLVTTLARTAERGG-ATIL
RGKVDGFQTYGE------QV------RAIV---VD---G------KPQAV---ERVVIAAGADSAGLAAQ
L-GT-RVPLEAERGYHITIA-D--PGVA-------PRMPVTHTDAKFACSPMNVG-LRLAGTVEYAGIDS
EPN-WRRAELLKAQARRMFPGVRLD-------------KVTRWAGNRPSLPDGLPVLGTAPKFA-NAYFA
FGNSHFGMSAGPVMGKVIAEIVA-GG----KPS----I-D-VAPFDPARFGKGR----------------
-----AA

>a-proteobacteria|549
-MTPDERS---------------------------------IAVVGGGIIGICAALFLQE-KGFRVTILD
RAG-TD-DQ-----RASYGNAGNLSPWS-CVPESLPGLWKSVPGWLLDPLGPMAIRLRHLPAAAPWLARF
LHAGRP-GRIATQADALRSLYAPTVDLYEDLLRGS--GHE-DL-VR-RCVYIQLYRDEAQADLN---ALG
LRLRRERGANIELVGAG-ALRELEPDVS-PR--YRKAVVIHG-QGHSVNPQRLLRVLAERVVRQG-GQVL
RRDVAGLRPGPG------GI-------QIE---TP---QG------GFAF---AKVVVAAGAWSARLLRP
L-GL-SIPLETERGYHLTVP-D--SGVR-------VNNTLMEAGRMVVANSMEGG-LRLAGTVELAGLRA
APD-HRRARNLAVLGQEIFPALNVE-------------NATEWMGHRPSLPDSLPVIGRMPGCP-DILLA
FGHSHLGLSGGAPTGRLIAQLAA-GE----MPS----V-D-LAPFRADRFRL-----L--G----P--Q-
EKS---A

>a-proteobacteria|550
-MPNT--------------------------------APKHIAVIGCGIVGACSAFALLK-DGHRVTIIE
PGE-PG-DK----QAASYGNGAFLSPAS-IIPMSVPGLWKKVPTYLLDPQGPLTIRWGHLLPLAPWLLRF
LSAGSSLAKVQRTAKILSSLLSDAPSRHRAIAADC--GQA-DM-IR-QDGLLYVYPDRASFEAD---GFA
WRLRRDNGVAWRELSSE-ELRAFEPSLN-RR--YMFAALVEA-GGHCVDPGAYVSLLVQHVLRGD-AQLV
KARATGFRIKDG------------RLTAVD---TD---TG------PIEC---DGAVIAAGIRSKALARM
V-GD-RIPLESERGYHVEVV-D--P-------KTGPRIPIMPSDGKMANTMMPGR-LRASGQVELASVDA
APD-WRRADILLRQLLSTYPDLGES-----SEEL----TVLRWQGNRPSTPDGLPVISRSSATA-DVMHA
FGHGHIGLAAGPKTGELVAVEFS-KRP----PP----I-D-IRPFAASRFR-------------------
-------

>b-proteobacteria|551
-M--------------------------------------HIAVIGTGIVGSCTAAWLQR-DGHRITFVD
PQE-AG-E------ACSFGNAGSLSPSA-CLPVGMPGMWKKVPRWLLDPLGPLTVRWAYAPVVLPWLLRM
LRHS-SREEVTRIATALRTLLAPIFDSYEPLLAHA--QAQ-HL-VR-RSGCLYVFSSRETAAQW---AWG
MELRRSLGVQMRDVEQD-ELEALEPDLK-GR--FRFGILAPE-NGSTTDPSALVKALHAQCLADG-ATHL
RQRVTGFERQGS------------RVTAVK---LD---AG---APLA--V---DGVVVAAGAWSGRLAAA
L-GS-PVMLETQRGYHVTVQ-S--SNLQ-------LRHTVMAVEHNLMVNPMAMG-LRLAGTVEFAGLAA
EPN-LARADALLAQGRQLFPHLDTS--------A-----FTRWMGHRPCLPDSLPVVGTARSAD-NAWLA
FGHGHMGMCMGATTGREIAHLVA-GR----PTQ----V-D-LMPFSPERF--------------------
------R

>a-proteobacteria|552
-MNRPRQL--------------------------------HAVVIGAGIVGACTALALQR-EGHRVTLIE
PGP-PG-GE----QAASYGNGCWLSPMS-VIPPSVPGLWRKVPGFIADPLGPLAIRWRYLPRVLPWLARY
LAAGWTEARVARTAVALRAMLRDAPALHAALADEA--GVP-GL-IE-RRGLMYVYPSRAEFEAE---AMA
WRIRRQVGIAWLELPAE-ELRQREPALD-RR--YGFAALVEE-GGHCRDPGAYVAALVALAEAAG-ATRL
AQRATGFRIEGG------------RLRAVR---TE---AG------EVAA---DRAVIAAGAHSRALAAA
A-GD-RLPLESERGYHAMIE-G--A-------EVGPRTPLMPSDGKMSITMTDRG-LRCAGQVEIAGLEA
APD-WRRAEILRDHLLRSFPGLPRDL-----PAE----RVRVWMGHRPSLPDGLPCIGPARGCP-DILHA
FGHGHVGLVAAPRTARLVAAMLA-GRA----PE----I-D-PRPYDPARFR-------------------
-------

>b-proteobacteria|553
-M--------------------------------------HIAVVGTGIVGACTAAWLQR-DGHQITFVD
PLE-PG-E------ACSFGNAGSLSPSA-CLPVGMPNMWKKVPNWLLDPLGPLTIRASYLPRVLPWLVRM
LHHS-TPQEVTRIATALQTLLRPIFDCYDPLLQHA--DAT-TL-VR-RSGCLYVYSSREAADQW---KWG
MALRKSLGVNLVDVERD-ELEELEPDLK-GR--FRFGILAPD-NGSTLDPSQLVKALVAQSVRDG-ARQD
HRTVTGFEREGR------------RVTGLR---MD---RG---APMA--V---DGVVIAAGAWSGELAKQ
L-GD-RVPLETQRGYHVTVR-S--SNLQ-------LRHTVMASENNIMVNPMAMG-LRLAGTVEFAGLKR
AAN-YERAQALLRQGQLLFPHLDTS--------E-----VTQWMGHRPCMPDSLPVIDRSSHAE-NAWLA
FGHGHMGMCMAATTGREVAHLVA-GR----SSQ----V-D-LSPFSARRF--------------------
------R

>b-proteobacteria|554
-MNSPGSPKGEY----R-RAGR---EG---T---PASAPRHVVVIGAGVVGAATAVQALN-AGWRVTLVD
PGE-PG-GQ----QAASYGNAGWLSSHS-ILPPAAPGVWKQVPRWLKDPLGPLAIRWGYLPRALPWLARY
LASAWTWPRVQRTAQALRTLLADAPALHQALASQA--GVP-HL-IG-QRGLLHAYVSEQQFRAD---SRA
WDIRRQEGIEWQELDAR-ALRALEPDLH-PR--YTFGVLVPE-TGHCRNPGAYVAALVRLAQSLG-AELR
RTHATGFDIQGG------------RLRAVH---TG---D------GDIAC---DKAVIATGIRSRELARQ
A-GD-SVPLAAERGYHAVIK-Q--PEA-------SARTTTMFADCKVVVNAMEDG-LRVAGQVEIAGIDA
APD-WRRAHILRDLLVSIYPALPA---Q--LPDE----RVDYWQGSRPSMPDGLPCIGPATASA-DIVHA
FGHGHVGLVGSARTGELVVQLIQ-DLP----PA----I-P-LAPFDPRRFR-------------------
-------

>b-proteobacteria|555
-M-------------------------------------------GAGIVGIATACYLRR-DGHEVTVVD
MRP-PG-E------YCSFGNAGILSPGS-CVPLATPGILWKVPGYLADPMGPLTVRWSYLPRAMPWLLRF
IAAS-SMERVERIADALRPLLRQTFDAYEPLVNHA--GVT-DL-IR-RTGYVVVYQKRESYVGD---ALA
WKLRRDRGVAIEELDSA-EIKRRVPQLA-GS--YEVGLYLPE-QGYCANPERLTKSLATQFVRDG-GKLL
QRKVLDIEVGAD------GP------RALV---TD---AG---NVPV------ETLVICAGAHSNEFTAK
L-GD-PVPLEAERGYHVTFS-D--PRVD-------LPLPVFMPEHKFFVTPMEMG-LRIAGQTEFAGMNA
EPN-YARADILARHMQRILPGISAA--------D-----TTKWMGRRPSMPDSLPVIGRATKFA-NVYYA
FGHGHVGLVGGAPTGRIIADLIA-GR----EPG----L-D-IRPYSASRF--------------------
-------

>a-proteobacteria|556
-MPNT--------------------------------APKHIAVIGCGIVGACSALALLK-DGHRVTIIE
PGE-PG-DR----QAASYGNGAFLSPAS-IIPMSVPGLWKKVPGYLLDPQGPLTIRWKHLLPLAPWLLRF
LSAGSTLSKVQRTAKILSSLLSDAPMRHRAIAADC--GQP-DM-IR-QDGLLYVYPDRASFEAD---AFA
WGLRRDNGVMWRELPGE-ELHAFDPSLS-RR--YTFAALVEA-GGHCTDPGAYVALLVQRALGEG-ARMV
KASASGFRIKDG------------RLTAVD---TD---SG------AVEC---DGAVIAAGIQSKALAQM
V-GD-RIPLESERGYHVEVV-D--P-------KAGPRIPIMPSDGKMANTMMPGR-LRASGQVELASADA
APD-WKRADILLRQLLSTYPDLGSS-----PEDL----TILRWQGNRPSTPDGLPVISRSNATA-DVVHA
FGHGHIGLAAGPKTGELVAASFS-RRS----PP----I-D-IGPFAASRFR-------------------
-------

>b-proteobacteria|557
-M--------------------------------------NIAVIGSGIVGSCTAAWLMR-DGHRVTFFD
PLA-PG-E------ACSFGNAGSLSPSA-CLPVGMPGMWKKAPKWLLDPLGPLTVRWDYAPQVLPWLLRM
LRHS-SREEVTRIATALRGLLAPIFDCYDPLLQQA--GAG-HL-VR-KTGCLYVYSSRETAAQW---AWG
MQLRRSLGVALRDIEQD-ELEHLEPDLK-GR--FRFGVLAPE-NGSTLDPSKLVKAIHQSCIDGG-AASV
RARVVRLHRQGA------------AVNSIE---TD---DG---ARHA--V---EGVVVAGGAWSGELARQ
L-GL-SIPLETQRGYHVTVR-S--SNLR-------LRHTVMASEHNLMVNPMEMG-LRLAGTVEFAGLRP
PPN-YARADALLRQGRMLFPHLDTS--------E-----VTRWMGHRPCLPDSLPVVGRAPRHE-NVWLA
FGHGHMGMCMGAATGREIAHLVA-GR----QPE----V-D-LAPFSPLRFG-------------------
-----QP

>a-proteobacteria|558
-MGNKPET---------------------------------VGVIGAGIVGICTALSLRE-RGLDVTLID
PSP-PA-EA------ASFGNAGVISAWS-CIPQSMPGVWKNVPKWLLDPEGPVALRWPYLPRFFPWMTKF
FAAGQA-DRIPAIADAMLQLNRPTVEMYRRLLQGT--GGE-HL-VR-DSMYVFLYRDAAKADTD---SLE
WRIRRDRGVPFEKIDAA-TLRDVEPDVS-TA--YEAAILIHG-QARALDPGAIGKVLAEKFQRMG-GHIL
QAKVVAVSPRED------GG------VRIQ---SE---QG------LHDF---DRAILTAGPWSAKFLAS
F-GV-KVPLEAERGYHIVFD-D--PGVT-------INNSLMVTDAKFVASSMETG-VRCAGTAEFAGLDH
APD-YRRSEVLAGPAKRVLPKLNTE-------------SRQVWSGQRPSFPDSLPMIGPVPGAP-GLIAA
FGHGHLGLTAAPMTGQLATQLAI-GE----TPN----I-D-ITPYDVTRFSA------------------
------S

>g-proteobacteria|559
-MPVDSSQ----------------------------CEQRSIVVIGAGIVGAAVAEQLQH-RGHKVTLID
RDS-PG-RG------CSYGNAGHFATDV-VLPLANMKTLMSVPKLLMNPLGPLSIRWGYLPKILPWLMRF
GIAA-LPANVEKSCRHLRALNGRSIESYDRLLERT--GLS-EL-MT-KRGALTVYERPESAHK---NQST
VDLLRGFGVEIEALSAE-QLRALEPALG-DG--VAGGLYFPR-TAHTVNPYRLVAALTRKFKLAG-GEVL
CGEVVGLGRT--------DAS----VNIRL---AS---GQ------EIGS---QRVILATGAWSKTLAAQ
L-GY-RVPLDTERGYHLMLP-A--PGC-------ELNRPLVSFERSFVMTPMEEG-LRLAGTVELGGLQA
KPN-YERADILYDHARALLPGIRNDG-------------AERWMGFRPSLPDSLPVLGAAHDDP-RISFA
FGHQHLGLTQAAITAELLADQME-GKA----TE----V-D-LSPFSIKRF--------------------
------Q

>a-proteobacteria|560
-M-------------------------------------TRTVVIGGGVVGLACAIELLR-DGHAVTVVE
PGV-PG-GE----QAASYGNGTLLNPSS-VVPMSSPGLWKKVPGYLMDPLGPLTIRWSYLPRLLPWLRRF
VQAGSTPAKVAATGRALQPLLANAPALHRALAEEA--GVA-EL-IT-RQGVLFAFPDRSAFEAE---ALS
WKTRRDNGVKWLELDAD-ELRQREPTLD-RH--YTFAVLIEE-NGQCRDPGAYVAALAAHAVAQG-AQIV
RSGATGFRIEAG------------RLRAVT---TR---D------GEVAC---DKAVIAAGAWSKVLAAA
A-GD-KVVLETERGYHAVIS-D--P-------GIEPRYPMMPSDGKMACVMTPAG-LRLAGQVELAGLDA
APN-WKRAEVLLAFARKVYPGLPADL-----PPE----RVKLWMGHRPSTPDGLPCLGLASGCA-DVVHA
FGHGHVGLTAAATTGKVVAALVA-GRP----PP----F-D-LAPYAATRF--------------------
------R

>a-proteobacteria|561
-MTDRPAGSR----------------------------AHNVTVVGAGIVGVSCALNLIR-QGHAVTVVD
RLP-PG-EG------CSKGNAGMFSSDS-FVPLSLPGGIWRVPGWILDPLGPLAIRWRHLPRLLPFLIRF
AAAGRP-RRVAAIADALAPLLAASPEQHLKLARGT--AAE-RL-IR-RRGALYVYESEKSMAVD---EPA
WRIRRDRGTRPQPLTAA-EIREREPALA-PI--YPCGYFLSD-LGHAAEPMRLVKALADAFLAAG-GRVL
QREVRDLEVGTD-------AV--S---RLI---TD---AG------SLDV---DVLVIAAGAWSGKLAAR
L-GH-RVPIEGERGYHVTIA-N--PGIS-------LSVPVFTSDYMVIATPMDVG-IRVAGTAEYGGLAA
EPN-PGRWRVLVRHAKRMLPAIDTS-------------TVSEWSNLRPTLPDSLPVIGRAPNFS-NVIFA
FGHQHVGLTAGPKTGEIIADLVA-GR----TPN----I-D-LRPFRVDRF--------------------
-------

>a-proteobacteria|562
-MTRS-------------------------------------VVIGAGIVGACCALELLR-EGHEVVLLD
PGP-PG-GP----QAASYGNGCWLSPMS-VIPPAVPGLWRKVPGFLADPLGPLAIRWSYLPRVAPWLLRY
LLSGWTEARVARTAVALRALLRDAPAWHARLAEEA--GVG-GL-IH-RRGLIYVYPDRAAFEAE---AMA
WRIRHQVGIRWIELSAE-KLYQREPALH-RR--YGFGILVEE-GGHCVDPGGYVAALVALARAQG-ARLL
ARRGTGFRIEGG------------RLRAVL---TD---GE------EIAA---DKAVIAAGAHSRPLALA
A-GD-RVPLETERGYHAVIE-G--V-------EVGPRTPLMPSDGKMSITMTAHG-LRCSGQVEIAGLRA
PPN-WRRAEILRDHLLRSFPDLPRDL-----PAE----RVRFWMGHRPSMPDGLPCLGLSRASA-DIALA
FGHGHVGLVAAPRSARLVAQMLC-GRA----PE----L-D-MAPYDPRRFRR-----------W--RG--
GASP---

>Proteobacteriota|563
-MGN-----------------------------------RHFIVIGAGIVGVSAALYLQK-DGNQVTVID
GRD-PG-EG------TSKGNAAVIATES-CIPVATPGILWDVPKMLMDPLSPLAIRWSYLPQITPWLLRF
VAAS-GEKRVEQISIALRSVLVHALAAHKELAALA--NQS-LM-IK-DTGWLGVFETDKKFEG--YQW-D
LALQKRRGVEFKILQQE-EIRQFEPSLN-PI--YRHAVYYPE-NSFVTDNFALVQRLANQFVANG-GKIV
KADVTGFEIGAE---GP---------KAVK---AG---GQ------SYPC---DAVVVAAGAWSKKLTAM
L-GH-KVPLDTERGYHVTLP-N--A-------QKRPRMPIYSGDHSFAITPLDVG-LRFAGTVELGGLEA
APN-YERAQKLMNHGRRMFGEL---------DET----GRSDWMGFRPSMPDSVPVIARGKRFK-NTFFG
FGHGHVGLTLGPVTGRIIADLAA-GRD----PG----V-D-LAPFRVDR---------------------
------F

>a-proteobacteria|564
-MAGQP-------------------------------APLHVVVIGAGIIGAATAVELLA-DGYRVSVVE
PAE-PG-GE----QAASYGNGCWLSPAS-IVPMSVPGLWRKVPGFLADPLGPLAIRVTYLPRLLPWLIRY
VRAGASLAKVQAIARALRPLLADAPLRHRRLAAAT--GVG-EL-IE-QKGLLYVFPSRADFEAE---ALA
WRLRRENGIRWIEIGED-ELRQREPDLD-RR--YTFGVLVEE-GGHCTDPGGYVAALVRHAEALG-ARVH
RTHALGFAIEGR------------RLAAVR---T----GS-----RDIVC---DRAVIAAGAFSKPLALA
A-GD-RVSLETERGYHAMIL-G--A-------ETGPRTPLMPSDRRTSNTLARGG-LRIAGQVELAGLAA
QPN-WKRAEILRDFALRTYPKLPRPL-----PPE----RVRFWMGHRPATPDSLPCIGPASGSP-DIVHA
FGHGHVGLAAGATTARLVADIIG-GKP----PA----F-D-LAPYAPRRFG-------------------
-------

>a-proteobacteria|565
-M-------------------------------------THVVVIGAGIIGAATAIEALR-AGFDVTILD
PSQ-PG-GE----QSASYGNGCWLSPMS-VIPPAVPGTWKKVPKFLADPLGPLAIRWGYLPKVAPWLAKY
LAAGRTWGRVEKTARALRPLLDGAPALHRALAEEA--GVG-DL-IG-QTGLIYVYPSRADFEAE---REA
WRIRGAVGVRWLELDGE-ELFQREPTLD-RR--YTFGVMVEE-GGDCRDPGGYVAALVALAEARG-ARRL
PVGATGFRVAGK------------KLHAVL---HT---EG------EVLA---DRAVICAGARSKTLATA
V-GD-NVPLETERGYHALIA-N--P-------EVVPRHGLMPSDGKMSIMATRHG-LRVAGQVEIAGLEA
APN-WRRAEILRDHLLGTFPGLPRDL-----PAA----RVKFWMGHRPSMPDGMPVLGPATGCP-DVIHA
FGHGHTGLVAGARTGRVVAQLLA-GSP----PE----I-P-LEPFAARRFA-------------------
-------

>b-proteobacteria|566
-MRAHRGEG----------LPV---PSSW-Q---PQDASLGVTVIGAGIVGASAALHLQR-AGFDVRLID
ACG-PG-E------GCSYGNAGGISPGS-IVPAATPGLLAKVPKWLMDPDGPLSVQWSYFPHAVPWLVRW
IREGRM-DRLKRNSAALVALNGQPFEGYRELLTAS--QFD-DL-MR-VSGHLFAWRSPKPMDG-----IA
RELRERAGIAMQFLNEA-ELREMEPAVS-PL--YRSGLLLPG-NGFTVNPERLVKTIAQNLVAAG-GTVL
RRRVLGFDCG---------P---DGPRMLY---TD---C----GTLPV-----ERVVIAAGAWSTKLAAE
L-GV-KVPLAPERGYHVMAD-A--PGVR-------LRMPVLDAERRFMVTPMERG-LCVAGTVEIADVDA
PAN-YARSARLWEQAKRLLPGLPEM-------------GSTQWMGMRPSMPDSLPIIDQHRTFR-NVFFA
FGHGHLGMTGAPRSGRLVAELVA-GR----TPS----I-D-MQPFKVDRF--------------------
-------

>a-proteobacteria|567
-M--------------------------------------HIAVIGNGIVGTCAAAWLQR-EGHKVTFVD
PLG-PA-E------ATSFGNAGSLSPSA-CLPVGMPGMWKKVPQWLLDPLGPLTVRWWYAPVAAPWLVRF
LRHS-SVDEVVRIATALRGLLAPIFECYEPLLQRA--GAT-GL-MT-RSGCLYVYSGEEAARQW---AWG
MGLRRQLGVVMRDVGEE-ELVELEPDLK-GR--FRFGILAPE-NGSTVDPAAFTRALFAQCERDG-ADIV
RKRVTGFRQAGG------------SVTGVT---TE---DG---ETLD--C---EGVVLAGGAWSARLTSQ
L-GT-SIPLETQRGYHVTVE-S--TNLA-------LRHTVMAVEHNIMVNPMRMG-LRIAGSVEFAGLKA
APD-YRRADVLLTRAKDMFPHLDTS--------R-----TTQWMGHRPCLPDSLPVIGRAPKVD-NAWFA
FGHGHIGMCGAASTGREIAALVA-GR----TPQ----I-D-LSPFSPTRF--------------------
-----AA

>b-proteobacteria|568
-M--------------------------------------HIAVVGTGIVGACTAAWLQR-DGHQITFVD
PLE-PG-E------ACSFGNAGSLSPSA-CLPVGMPNMWKKVPSWLLDPLGPLTIRTSYLPRVAPWLIRM
LQHS-TPQEVTRIATALQTLLRPIFDCYGPLLDHA--DAN-AL-VR-RTGCLYVYSSREAADQW---KWG
MALRKSLGVNLVNVERD-ELEELEPDLK-GR--FRFGILAPD-NGSTLDPSQLVKALVAQSVRDG-ARHD
HRSVTGFERQGR------------RVTGLR---MD---SG---EALA--V---DGVVVAAGAWSGTLAKQ
L-GN-RVPLETQRGYHVTVR-S--SNLK-------LRHTVMASENNIMVNPMAMG-LRLAGTVEFAGLKP
APN-YERAQALLRQGQLLFPHLDTS--------E-----VTQWMGHRPCMPDSLPVIDRSRDAE-NAWLA
FGHGHMGMCMGAATGREVAHLVA-GR----ATQ----V-D-LSPFSAQRF--------------------
------R

>a-proteobacteria|569
-MGP----------------------------------PRHVVVIGAGIVGAASAIELLR-DGHRVTILE
PGE-PG-GE----QSASYGNGCWLSPMS-VIPPAVPGLWRKVPGFVADPLGPLAIRWTYLPRALPWLARY
LLSGWTEARVERAAHALRPLLVDAPALHKALAEEA--GVG-HL-IE-RRGLLYVFPSRAEFEAD---AMA
WRIRARTGVRWIELDED-ELRQREPALD-RR--YRFALLAEE-GGHCRDPGAYVAALVSHARERG-ADLR
RARARGFRIEAG------------RLRAVT---TE---GG-----EEIAC---DGAVIAAGARSKALAAA
A-GD-RVPLETERGYHAVIA-D--A-------EAGPRTPLMPSDGRMSVAWTDRG-LRVAGQVEIAGLDA
APN-WKRAEILRDHLLRLFPALPRDL-----PPE----RVRFWMGHRPSMPDGLPCLGPASATT-DVVHA
FGHGHVGLVAGARTGRIVAQLLG-ARP----PE----I-P-VAPYDPRRFRRAF--FP-P-R-F--PQ--
AGVPCLG

>b-proteobacteria|570
-M--------------------------------------HIAVIGAGIVGTCTAAWLQR-DGHQVTFFD
PLE-PG-E------SCSFGNAGSLSPSA-CLPVGMPGMWKRVPQWLLDPLGPLNVRWRYAPVVLPWLMSM
LRHS-SREEVTRIARALRNLLEPIFDCYTPLLTHA--NAK-QL-LR-KTGCLYVYSSREAAEKW---AWG
MNLRRSLGVELVDVERE-ELEDLEPDLK-GR--FRFGILAPE-NGSTPDPSALVKAIHAQCIADG-ASQV
RLRVIGFDLQGS------------QVHALR---TE---DH---QNVP--I---DGVVLAAGAWSGQLAAQ
L-GS-RVPLETQRGYHVTVT-S--SNLV-------LKHTVMASENNLMVNPMAMG-LRLAGTVEFAGLKA
LPN-YARAESLLQQGRELFPHLNTS--------A-----FTQWMGHRPCLPDSLPVVGRVREAE-NAWLA
FGHGHMGMCMGASTGREVAHLVA-GR----TPQ----V-D-LSPFSPERF--------------------
-------

>a-proteobacteria|571
-ML----------------------------------EPKHIAVIGGGIVGASSALALAR-SGQRVTLIE
PDQ-PG-GT----QAASYGNGAFLSPAS-IIPMSMPGIWKKVPGYLLDPQGPLTIRWRYLARLAPWLVRF
LYAGYSLEKVQRTAAVLWSLVGDSPSRHAALAESC--GHP-EM-IH-RDGLIYAYTDRAAFEED---ALA
WRLRRENGLVWHELSAD-ELHELEPALG-AS--YSFAAFVEA-GGHCVDPGGFVAAIVAQAEREG-ITVR
KANAKDFAFANG------------RLKAVL---TD---AG------TIAC---DGAVIAAGVHSRSLAAR
A-GD-DIPLESERGYHVELA-N--P-------SVTLRRPVMPVDGRMANIMTAGG-LRASGQVELASIEA
APD-WKRADILRDHLLRTYPALAAS-----RADL----RISRWYGHRPSTPDGLPVISRASASE-DVIHA
FGHGHIGLSAGPMTGELVASLVT-RKT----PP----F-D-PAPFSAARFR-------------------
-------

>a-proteobacteria|572
-M------------------------------------RGHAAIIGAGIVGAATALALRR-EGWDVTLID
PGE-PG-GE----QAASYGNGAWLSPQS-VIPPAMPGTWKKVPGFLRDPLGPLAIRWGYLPRVAPWLLRY
LWAGWTEAKVLRTARALKPLLDGAPALHQALAEEA--GVP-EL-IH-RTGLMYIYPSRAAFEAE---AMA
WRIRAEVGLAWREVGEE-ELRQREPTLD-RR--YTFGILAEQ-GGHCADPGAYVAALVALAEREG-VRRA
RSAATGFRVEGG------------RLRAVT---TQ---GG------EIAA---DRAVIAAGAHSRVLAAA
A-GS-RVPLQTERGYHAVIA-N--P-------ETGPRIPLMPSDGKMAITMTRAG-LRVAGQVEIAALDA
APN-WKRAEILRDHLLRCFPGLPRDL-----PAE----RVKVWMGNRPSMPDGLPCIGPARNSG-DIVLA
FGHGHVGLVAGPRTAALVAALLA-GRR----PD----I-A-LEPYDPRRFD-------------------
-------

>b-proteobacteria|573
-MST---------------LPE---IS---F-------PRHAVVIGAGAVGLMSAIHALD-QGLEVSLLD
FNP-VG-SE----EAASYGNAGWLSSHS-VIPPVEPGMWKKVPGYLMDPIGPLSIRWRYLPRLTPWLLRN
L-ASARRERIRTTARALRTLVVDARTLHLDIARRA--GVA-HL-ID-TSGVLHVYRSRQQFEGD---AFG
WSVRRELGIQWSELEAE-ALRRREPDLD-PA--FGFAVQVDE-AGHCKNPGAYLQALQAYALARG-AHRI
DARATGFRIEEG------------RLKAVL---TE---T------GEVAC---DAAVICAGARSKALAAQ
A-GD-RVQLESERGYHALIR-G--HELAAR-----ARTPMMLSEFKVIATQMETG-LRIAGQVEFASFEA
APD-WRRAEIMRDIALKLFPGLPR---D--LPAE----DVRYWLGRRPSTPDGMPCIGYARASS-DIVHA
YGHGHIGLGCSARTGRIVAQLLA-GQT----PE----I-D-LAPFSPQRF--------------------
-------

>b-proteobacteria|574
-M--------------------------------------HVVVIGTGIVGVCTAAWLQR-GGHQVTFVD
RLP-PG-E------ACSFGNAGSLSPSA-CLPVGMPSMWKKVPGWLLDPLGPLTVRWPYLPQVLPWLMRF
LHHS-SPREVERIATAMRQLLAPIFESYEPLLARA--DAQ-HL-VR-RTGCLYVYSSREIARQW---QWG
MDLRRRLGVVMQDVEQD-ELEHLEPDLQ-GR--FRFGILAPE-NGSTLDPSELVKALHAQCERDG-ARTV
LATATGFVRQRD------------QVRAVR---LE---AG---EPIA--C---DGVVIAGGAWSAQLTRA
L-GL-RVPLETQRGYHVTVN-S--NNLA-------LRHTVMAVEHNMMVNPMAKG-LRLAGSVEFAGLTA
APN-YQRADVLLQRSRDMFPHLDVS--------R-----YTQWMGHRPCLPDSLPVLGQVPRVA-NAWCA
FGHGHVGMCGGASTGREIAALID-GR----PPA----V-D-LAPFSPGRF--------------------
------A

>b-proteobacteria|575
-MSS---------------TPE---IT---F-------PRHVVIIGAGAVGLMSAIHALD-QGLQVTLLD
FNE-PG-SE----EASSYGNAGWLSSHS-VIPPVEPGMWKKVPGYLMDPIGPLSIRWRYLPRLAPWLLRN
L-ASARRERIRSTARALRTLVVDARTLHHEIASRA--GVG-HL-ID-TSGVLHVYRSRQQFEGD---AFG
WGVRRELGIQWTELEGE-ALRQREPDLD-PA--FGFAVQVDE-AGHCKNPGAYMQALQVYALARG-AHCI
KGAATGFRVEQG------------RLKAVV---TA---Q------GEIAC---DAAVISAGARSKVLAAQ
A-GD-HVQLESERGYHAVIS-G--HAQEAR-----ARTPMMVSEFKVIATQMETG-LRIAGQVEFASFEA
APD-WRRGEIMRDIALKLFPGLPR---E--LPSS----DVRFWLGRRPSTPDGMPCIGAATASS-DIIHA
YGHGHIGLGCSARTGRIVGQLLA-GQA----PE----I-D-LAPFSPQRF--------------------
-------

>a-proteobacteria|577
-M---------S--------------------------GGHVVVIGAGIVGACTALALRR-EGWEVTLLD
PAE-PG-GE----QAASYGNGAWLSPHS-VIPPATPGTWRRVPQFLRDPLGPLSIRWSYLPRATPWLLRY
LWSGWTEAKVLRAARALRPLLEGAPALHAALAEAA--GVP-GL-IR-RDGLMYIYPDRAAFEAE---ALA
WRVRRQVGLTWREIGAE-ELRRREPELD-RR--YGFAILAEE-GGHCRDPGAYVAALVAQAVREG-ARLR
RAAATGFRIEDG------------RLRAVG---TK---AG------EVAA---DRAVIAAGIRSRPLAAL
A-GN-RLPLQTERGYHAVIA-A--P-------EAGPRVPLMPSDGKMGVTMTEAG-LRAAGQVEIAALED
APD-WRRAAILRDHLLRSFPGLPRDL-----PPE----RVRFWMGHRPSMPDGLPCIGPARRSP-DIVFA
FGHGHTGLVGAPRTAKLALDLVA-RRR----PD----L-D-PAPYNPLRFD-------------------
-------

>a-proteobacteria|578
-M-------------------------------------LSVAVIGAGAVGAATALMLAR-EGHRVTLIE
PGE-PG-GE----QAASYGNACWISPES-VVPMSLPGVWRKVPGWLADPLGPLTIRWRHLPALAPWLIRF
LRAGASPERVERTARALRALLHDAVERHEALAAAA--SVP-EL-VV-RRGHLYVWRDRDAFEAE---GFA
WALRRDAGVRWLELSAE-ELHQREPALS-RD--FGFAVLVED-GAHVTDPGAYVAALASAAIARG-AIHR
RTRATGFDIRGG------------RLQAVL---TA---EG------RIAA---DRAVIAAGAHARPLAAA
V-GD-RVPLESERGYHIVIE-A--P-------EASVRTPIMVGEAKAPLTPTAHG-LRVAGQVELASLEA
EPD-WRRAEVLLSLARRVLPDLPAEI-----DPG----RVRRWMGHRPSIADGLPVIGPASGCA-DVVHA
FGHGHVGLAASAKTAALVADLVL-GRP----PV----I-D-PAPYDAARFR-------------------
-------

>a-proteobacteria|579
-MA------------------------------------QHFIVIGAGIVGISAGLYLQR-DGHRVTVID
ERD-PG-DG------TSKGNASIIAIES-CIPMATPGVAWDVAGYLSDPMGPLAIRWSYLPKIAPWLIRF
IAAS-KPDRVEEISIALRSLMLQALGAHKTLLKET--GEP-EI-LR-ETGWLAIFETDKKFQS--YQW-D
LDIQRRRGVKFDIIPAE-EVRQIEPSLE-PI--IRHAVYYPE-NAYAANNYRLVKLLAADFARRG-GVIL
KEKVTGFDIGPN---GP---------THVN---TT---SG------KHAA---DSVVVAAGAWSKHLTRQ
L-GH-KVPLDTERGYHVTLP-N--A-------GRMPRMPLYSSDNSFVITPLDVG-LRFAGTVELGGLDA
APD-YRRAEILMKHGRRLFGNL---------DET----GRSDWMGFRPSMPDSLPVISRGRRWA-NTYFG
YGHGHIGLTLGPLTGRLIADLAA-GRD----PG----L-D-MRPFRIDR---------------------
------F

>a-proteobacteria|580
-MSN-----------------------------------RHFVVIGAGIVGVSTALYLQK-DGHQVTVVD
GRD-PG-EG------TSKGNAAVIATES-VVPVATPGILWDVPKMLMDPLGPLAIRWSYLPRLAPWLLRF
VAAS-GEKKVEQISIALRAVLLQAMPAHKELAALA--GQS-LM-IK-DTGWLGIFEKDEKFAS--YQW-D
LELQKRRGVQFQILKQE-EIRQFEPSLQ-PI--YRHAVYYPE-NSYVTDNFALVQRLAAHFVASG-GRIV
KSDVKGFELGPT---GP---------THVR---AG---GD------KIAC---DAVVVAAGAWSKKLARQ
L-GH-DVPLETERGYHVTLP-K--A-------GRMPRMPLYSGDHSFAITPLDVG-LRFAGTVELGGLDL
PPN-YARAEKLMIHGRRMFGEL---------NEE----GRSDWMGFRPSMPDSVPVISQGGRFR-NTYFG
FGHGHIGLTLGPATGRIIADLAA-GRD----PG----L-D-MRPFRIDR---------------------
------F

>a-proteobacteria|581
-MTPA----K----------------ATSS---SDTSASQKVVVIGAGIVGVNVGLALLD-KGYDVTILD
RGE-PG-MG------ASFGNAGGIAVSE-CAPVAMPGMLKSVPGWLMDPLGPLSVRWGYLPKMMPWLLRF
LAAS-RKTRVEQIAANMATLLNRAWDDYDPVIKGA--GLA-DA-VFKKHGAMAVYRSNSSRKA---AEYA
IDLRRRNGIKLRDLTRD-EVRDIEPDLA-PI--FACGVMEED-WGHVLDPFKITTGIFKHFLERG-GKFQ
TADVANFVF--RDGK--PRAA-------IT---DA---GD------MINF---DSVVVACGAWSKTLAKR
L-GS-PVPLDTERGYNTTVP-Y--H-------DAKLSRMVVCADDSFVLSPLEMG-IRVGGAVELGGLLA
APN-YDRAKALFAKGKEVLPKLSA---------E----GGTEWMGFRPSMPDSTPVICRSPRHA-NAFFA
FGHGHLGLTLGATTGRLVADLMA-SGE----AP----V-D-MTPYRINRF--------------------
-------

>a-proteobacteria|582
-MALHK------------------------------GPNMHVTVIGAGIVGACTALELLR-DGHEVTIIE
PGE-PG-GR----QAASYGHGCWISPAS-VVPMSMPGLWKQVPGYLLNPNGPLVIRWKHILKLLPWLTRF
LLAGSTLSRVEKTAKALATLLKDSPARHCALAEHM--GHP-EL-VR-HEGLLYAYPDRAAFEAE---KLS
WHLRRLTGLHWRELDEK-SLREREPALS-AH--YRFGILLEA-GAHCIDPGRYVSALVSEAIKQG-ARLT
NARATGFVLKDG------------RLQAIR---TD---RG-----D-TRC---DGAVIAAGIWSKALARM
A-GD-RIPLESERGYHGVVN-A--A-------VSGPAHPVMPSDGRMANTPTSQG-LRLSGQVELATVDT
PPN-WERVDILLDHARKTYSSLENL-----QN-L----TVDRWMGHRPSTPDGLPVIGKASGSK-DVIYA
FGHGHVGFATGPITGRLAADLVS-GKS----PE----R-D-LKPFSPQRF--------------------
-------

>a-proteobacteria|583
-MSK-----------------------------------RHVVVIGAGIVGISTALYLQK-DGNQVTVVD
RVD-PG-EG------TSKGNASVIAAES-CIPVATPGIVWDVPKMLMDPLGPLAIRWSYLPKLAPWLLRF
VASS-GAAKVEQTSIALRAALVQALPAHKELAALA--GQA-LM-IK-ETGWLGIFEKDEKFAS--YQS-D
LELQKRRGVDFKVLKQE-EIRQFEPSLQ-PI--YKHAVYYPE-NAYVTDNFALVQRLAAQFTANG-GRIV
KSEVQGFELGPD---GP---------THVR---AG---GD------KIAC---DAVVVAAGAWSKKLAKM
L-GH-NVPLETERGYHVTLP-N--P-------GKMPRMPLYSGDHSFAITPLEIG-LRFAGTVELGGLDL
PPN-YARAEKLMIHGRRMFGEL---------NED----GRSDWMGHRPSIPDSVPVISQGVRFR-NTYFA
FGHGHIGLTLGPVTGRIIADLAA-GRD----PG----L-D-LRPFRVDR---------------------
------F

>a-proteobacteria|584
-MSL------------------------------------HVVVIGAGIVGAATAVELLR-DGHRVTVIE
PGT-PG-GT----QAASFGNGAWLSPAS-VVPMSMPGLWKKVPGYLLDPLGPLTIRWTALPELAPWLLRF
ILAGATVPKVEATARALSALLSDSPLRHKALATEA--GLG-DL-IV-QGGLLYPFLSRREFEAE---ALA
WRLRRDNGVVWRELDGA-ALRDYEPLLA-PR--YGFGVLVEA-GGHCQDPGAYVAGLVAYAQLRG-AQVR
QTHATAFDLHGG------------RLHGVR---TP---EG------VIPC---DRAVIAAGVRSKALAAA
A-GD-RVSLASERGYHVVVA-D--P-------EVRPRTPIMPSDGKMADTLTRTG-LRASGQVELAGIDA
APN-WRRADVLLDRLIASYPGLPRT-----IPEA----RLSRWMGHRPSTPDGLPVIGPASHSA-DIIHA
FGHGHVGLASGPITARIAADLIS-GRA----PT----R-T-IAPYAAARFR-------------------
-------

>a-proteobacteria|585
-MMMT----------------------------------KHIAVIGSGIVGTCVAAALAA-EKHRVTLIE
PGP-VG-GE----QAASFGNGAWISPGS-VIPMSVPGTWKKVPGYLLDSNGPLTIRWRHFPAMLPWLLRF
IWAGFTEAKVERTARILASLLTDAPSRHSRLAEEI--GRP-EM-IV-SSGLLYAYPDRHAFGRD---ELS
WRLRKQNGVQWTELEGA-ALHELEPSLG-AQ--YGFGAFVSS-GAHCIDPGVYVEAIKDHMLAMG-GQLV
PAVATGFTVLGG------------RLKAIE---TD---AG------PIAC---DAAVVCAGIHSRMLARA
C-GD-NVPLRSERGYHVVAQ-S--L-------RAGPSIPVMTSDSKSANTPTRAG-LRIAGQVEIATVEA
SPN-WRRADVLLEQAAATYPSVRDN-----LKDR----TVSRWMGHRPSTPDGLPVIDLSSLSA-DIVYA
FGHGHIGLASAPMTACLVADLVA-GRS----PI----V-S-LAPFALGRFARW-----------------
------R

>g-proteobacteria|586
-M-------------------------------------KKVTVIGAGIVGIATACYLRR-DGHEVTVVT
ADP-VG-E------YCSFGNAGMLNNAG-CVPQAVPGILAKVPGYLTDPLGPLTVRWSYLPKAMPWLLRF
IASA-TRKRVARGADALSSLIKPTVECYEELARHA--GCT-DL-IR-RSGYLVAYESERSYQGD---ALA
WQLRRERGVETAVLDAT-GIRALVPQLA-PN--YVRGVHVLN-QGFVTNPERLTKSLAAQFERDG-GKIV
QRKVLGIEVGDG------GA------RALQ---TD---AG---GMPV------DNLVVCAGVHSGELTAL
L-GE-PVPIEAERGYHVTYT-D--PALQ-------LPMPVHVSDAKVFVTPMEMG-VRVAGQAEFAGIYA
PPD-YQRADVLETHMRRLFPQVHTA--------D-----KTQWMGRRPSMPDSMPVLGHSRKHW-NVYYA
FGHGHLGLCGGAPTGRVIADLVG-GR----RPA----I-D-LAPFRVDRF--------------------
-------

>a-proteobacteria|587
-MTT------------------------------------HSVVIGAGIVGACTALALLK-EGHRVTILE
PGP-PG-GE----QAASYGNGCWLSPMS-VIPPAVPGLWRKVPGFIADPLGPLAIRWTYLPRALPWLARY
LLSGWTEGRVARTAVALRAILRDAPALHAALAEEA--GVG-SL-IE-RTGLMYVYPSRAEFAQE---AMA
WRIRRQVGIEWLELSAE-ELRQREPALD-RR--YGFAALVEE-GGHCRDPGAYVAALVALAESQG-AQRV
AARATGFRLEGG------------RLRAVR---TA---EG------EIAA---DRAVISAGAHSKALAAA
A-GD-RVPLETERGYHAMIE-D--P-------GTGPRTPLMPSDGKMSITWTNRG-LRCAGQVEIAGLAA
APN-WKRAEILRDHLLRSFPGLPRDL-----PAE----RVKLWMGHRPSMPDGLPCIGPSRATS-DIVHA
FGHGHVGLVAGPRTARLVAQMLC-GRA----PE----V-D-PRPFDPRRFA-------------------
-------

>g-proteobacteria|588
-MAKSTD--------------------------------SSITVIGAGIVGICCACYLQR-SGFRVTLID
REE-PA-M------QTSFGNAGGISPGS-VAPIGMPGMWQQIPGWLIDDQSPLFIKARHFPKALPWLMRF
IHQS-RRSRVLEISKALTALNGPTFKAYQPLLEDA--GIT-NL-FH-QTGQLFVYHTRQSMEKD---TFT
RELRSAAGTRVEHLDSK-AIQDIEPALA-PV--FEAGYLMPD-NGHCKNPLGLAQALAQMFVNKG-GQLL
KTEVRDFEFEAG------GI----S--GLL---TT---SG------QLPA---RKVVISAGIWSRELCLK
L-GW-RVPLESHRGYHATLE-D--PGVS-------VEHMCFPVDYKFAVTPMSMG-LRVAGTVELAGLDE
PPN-YSRARKLVEVSQKLFPGLRSE-------------KYTQWMGHRPCLPDSLPIIGASPNQP-GVYFA
FGHGHQGLVGASQTAKAIDELIR-GA----EVS----M-A-LKPFSIDRF--------------------
-------

>a-proteobacteria|589
-M------------------------------------TRHVAIIGAGIVGACSAVEAIR-RGHRVTIID
PAD-PG-GE----QAASYGNGCWLSPMS-VIPPAFPGLWKKVPKFLMDPLGPLAIRWSYFPAVAPWLLRY
LRAGWTWDRVERAARALRPLVVDAPALHHRLAEEA--GVS-HL-IE-RRGLIYIYPDRTAFAAE---AMA
WEIRHRVGVRWIELDAD-MLRQREPDLD-RR--YTFGVLVEE-GGHCTDPGAYTAALVAHAVGQG-AELR
RAAATGFDIAGG------------RLRAVR---TD---QG------DIPA---DAAVIAAGAHAKPLAAA
A-GN-RVPLETERGYHAEIV-D--P-------EVSPRHGLMPSDGKMSVMRTANG-LRCAGQVEIAGLAA
APN-WKRAEILRNHLVSCFPGLPRDL-----PTE----RVKVWMGHRPSMPDGMPCLGLSSATP-DVIHA
FGHGHTGLVAGARTGRIVADLLA-GRP----AE----I-P-IEAFDPRRFA-------------------
-------

>Proteobacteriota|590
-MPPDPASRGA-------------------------PVGGPVTIVGAGIVGICAASWLIR-DGHDVTVID
ADE-PG-N------RCSFGNAGGICPGS-VVPMGMPGMWKKVPGWLSDPQGPLFIRLAHLPAALPWMLAF
LASG-RRERAEAISAAMAALHSQTIVRYRDLVAWA--GCQ-EL-LV-ERGQLFLYESRDELEGD---GFG
LELRRRAGVVMEVLEAD-ALRQLEPALD-HR--FSHAVFLPG-QAQCLNPHRLVQELAAQFVADG-GRIE
RALVQRLETRDG------QV------RRIV---TE---AG----ERR--I---GTLVMAAGAWSARLLKT
A-GI-AIPLEAERGYHVTVA-D--PDHA-------PRIQAMWARRKFVVTPQEGG-LRLAGTDEFAGLDA
APD-MRRAQKLLDQGRELIPGLDAT--------S-----HTMWMGHRPGTPDSLPVLGRDGRYV-NLLHA
FGHGHTGLMGASVSGHVIADLVA-GR----RPE----L-D-LAPYRPERF--------------------
-------

>b-proteobacteria|591
-M--------------------------------------HIAVIGTGIVGTCTAAWLQR-DGHRITFLD
PLD-AG-E------ACSFGNAGSLSPSA-CLPVGMPGVWKKAPAWLLDPLGPLTVRGSYLPAVLPWLLRF
VRHS-KPAEVVRIATALRGLLAPIFESYQPLLEHA--GAQ-AL-VR-RTGCLYVYSSREVAAQW---KWG
MDLRRSLGVALRDVDRD-ELESLEPDLK-GA--FRFGILAPE-NGSTVDPSALVKALHARCLADG-AGHL
KRRVTGFALRDG------------LVQALR---LD---GA---EPLA--V---DGVVVAAGAWSARLAAQ
L-GA-RVPLETQRGYHVTVK-S--SNLA-------LRHTVMAVEHNLMVNPMAMG-LRLAGSVELAGLRA
PPN-YARADVLLRKGRELFPHLDAS--------E-----TTQWMGHRPCLPDSLPVIGRAPRAE-NAWLG
FGHGHVGMCGGATTGREIAHLVA-GR----TPQ----V-D-LAPFSPLRFH-------------------
-------

>d-proteobacteria|592
-M--NP----------------------------QDKTQRHATVIGAGIVGVCCALYLQR-DGHEVTLMD
YQG-PG-EA------CSMGNAGQISPGT-CTPHAMPGIVFQVPGMLLDPLGPLAIRWRYLPRLAPWLLRL
AFAT-TKRRVEAISIALRELHRSVCSDYEELTEGT--GAE-KI-FR-RAGRMELYESERSFAA--AG-PS
RELMQRRGVEVEILAAE-RIRELQPGLG-FP--YRYGTLRHD-SMHVTDPRRLVQALAADFERRG-GTLL
TERVVDF-EMNASGPAR-----------IT---TE---AG------SHPV---DVVVVAAGAYSRKLVRA
L-GT-RVPLDTERGYHIALP-N--P-------GVEVRLPIMSADHHFALTPMENE-LRLAGTDEFAGIEA
PPN-YARADRLLQAARRMFPDLN---------AE----GASRWMGCRPSMPDSLPVICRSPRYP-SVFFA
FGHGHFGLSGAPMTGRLIADMLA-GRS----TP----I-D-AGPYRVDRFW-------------------
------P

>a-proteobacteria|593
-MSKGMD-MKA------------------------GQVPRKAIVIGAGIIGVCSANALLD-KGFEVDVFD
PAL-PG-SP----DQCSYGNAGGICPGS-CLPNAMPGMLRNVPQWLLDPEGPLFIRLAHLPHALPWLIRF
VLAG-RKSRVEEISAAMHALHQFSYEAYEPLMTEA--GCS-DL-LQ-KRGQLFVFEHENGPEGS---AYG
LGLRRDHGVKVEILNAN-EIQDLEPALS-DR--FKSAIYLAD-QGQCQNPGRLVEKLAELAVRKG-ARFH
REPVRGFLFEGG------KV------SGVA---VP---SG----EYH--A---ERIVLAAGAWSAELARQ
L-GD-RLPFETERGYHVMLP-E--ADTG-------LRIQTISADRKFVASPMEAG-LRLAGTVEFAGLKA
PPN-LKRADILVRQAQGMFKRFEQS--------T-----VTRWMGHRPGTPDSIPVIDTARRHP-GVIYA
FGHGHQGLIGGAVTGQLVADIAT-GA----APR----I-D-LKPFRLGRFGL------------------
----LGL

>a-proteobacteria|594
-M--------------------------------------RIAVIGNGIVGTCCAAWLQR-DGHQVTFID
PLG-PA-E------ATSFGNAGSLSPSA-CLPVGMPGMWKKVPRWLLDPLGPLAVRWSYAPIAAPWLARF
LRVS-NPAEVTRIAAALRGLLAPIFECYEPLLQRA--GGM-SH-MR-RSGCLYVYSGREAAAAW---AWG
MNLRRRLGVELRDVEQE-ELEALEPDLK-GR--FRFGLLAPE-NGSTPDPAALTRALFAQCERDG-AVVV
RRRVTALEARGG------------ALRALR---LE---GG---ERLE--V---EGVVLAGGAWSGRLAAQ
L-GA-RIPLETQRGYHVTVE-S--SNLR-------LRHTVMAVEHNLMVNPMAMG-LRLAGTVEFAGLKA
APD-WRRAEALLARGREMFPHLDAS--------R-----TTRWMGHRPCLPDSLPVIGRAPAVE-NAWLA
FGHGHVGMCGAPSTGREIANLVA-GR----PPQ----L-D-IAPFAPDRFRR------------------
-----AA

>a-proteobacteria|595
-M--------------------------------------HIVVIGTGIVGACTAAWLQR-DGHAVTFVD
PLD-AG-E------ACSFGNAGSLSPSA-CLPVGMPGMWKKVPRWLLDPLGPLTVRWAYAPQVVPWLLRM
LRHS-TREEVTRIATALRSLLSPIFDCYGPLLAHA--DAQ-EL-VR-RSGCLYVFSSRETAAQW---AWG
MNLRRSLGVRMQDVEQD-ELESLEPDLK-GR--FRFGILAPE-NGSTADPSALVKALYNRCIDDG-ARHV
RDRVRGFERQGR------------RVTTVL---LE---HG---EPLA--V---DGVVVAAGAWSGKLAGM
L-DS-PVMLETQRGYHVTVQ-S--SNLK-------LRHTVMAVEHNLMVNPMAMG-LRLAGTVEFAGLKA
APN-MARADSLLRQGQQLFPHLDTS--------S-----FTRWMGHRPCLPDSLPVVGPVRAAD-NAWLA
FGHGHMGMCMGAATGREIAHLVA-GR----PTQ----V-D-LTPFSPERF--------------------
------H

>a-proteobacteria|596
-M--------------------------------------RVVVIGAGIVGASTAVELLR-DGHDVTIVE
PET-PG-GR----QAASYGNSGWLSPAS-VVPMSMPGLWKKVPGYIADPTGPLAIRWRYLLGLAPWLLRF
VTAGSTVAKVERTAAILSSLLHDCPQRHAALAEEI--GRP-DL-IL-REGLVYVYTDRAAFQQE---ALA
WRLRADNGVAFRELSRQ-EVAALEPDLS-AR--YTFAILVEK-GGHCVDPGGYVGAIAAHAIAKG-AKRV
TGRVTGFDLTGG------------QLRAVR---TE---KA------SLAC---DKAVIAAGIRAKSLATA
V-GD-TVPLQSERGYHVVIP-P--D-------IARGAMPIMPGDGKMGNNPTRAG-LRIAGQVELADVDA
VPD-WKRADILLGHAKRAYGKLSRS-----FDES----RIDRWMGHRPSMADGLPVIGPASGCA-DVIHA
FGHGHVGLATGPATARIVADLIG-GKT----PH----V-D-IAPLSAARFKGS-----------------
-------

>b-proteobacteria|597
-MPASSASSASS----S-ETPA---AP----------STRHVVVIGAGAVGLMSALHALD-QGLQVTIAD
PGR-PG-GE----HASSYGNAGWLSSHS-VLPPSEPGVWKKLPGFLADPLGPLSVRWRYLPRTLPWLLRY
LVAGSTTARISATAAALRPLLQGAASLHKAIADQA--GVG-DM-ID-LGGLLHIYRSREHFEAD---ARG
WGIRRKLGIGWQELSAQ-ELHAREPDLD-PA--YGFGVLIPE-AGHCRNPGAYIAALAAHACARG-ARLT
AATATGFRFEGE------------KLAAVL---TD---A------GEIAC---DAAVIAAGAQSKALAAK
A-GD-KIPLETERGYHAMV-----LAPEGR-----PRTPMMIMDRKVIATQTAEG-LRVAGQVEIASFDA
APD-WRRAEIMRDLALKLFPALPR---D--LPAN----RVRYWLGRRPSMPDGLPCIGPSSRSI-DIIHA
FGHGHIGLGSSARTGRLVGQLLA-GQA----PE----I-D-LAPFSARRF--------------------
-------

>a-proteobacteria|598
-MLYAGV----------------------------MGETGHIVVIGAGIVGTATACYLRR-DGHEVTLID
PEP----PG----TMTSFGNAGAISSHA-CLPQTGPGPLLNAPHWLLDPLGPLFIRWRHLPEFLPWLIRF
IQAG-RPEPMRRQMDAMAALHRLALEAHLDLAAEA--GIT-GL-IR-QNGTLTVYESTDSFRTA---AAG
RDSQRQRGFEVEELSGD-ELRQLEPGLA-PI--FPHAAFFPG-GAHSIDPGALAAGLATAFIRGS-GRVL
AARVAGFDFDDN------------RPVAAR---TE---AG-----AVA-A---DGFVIAAGAWSAGLAEM
L-GE-KVVLESERGYHLTLA-D--PGIE-------IRRPISFHDRKFMATPMEMG-LRLAGTAEFAGLEA
PPN-WKRIEPLRAHARKAFRGIHAEEG-------------SCWMGNRPATPDSLPVLGASQLHR-NVWYG
FGHGHLGLTAGPISGRHIADLAA-GRP----PA----I-D-LAPYRIDRF--------------------
-------

>a-proteobacteria|599
-MGN-----------------------------------RHFIVIGAGIVGISTALYLQK-DGHRVTVID
KVG-PG-EG------TSKGNAAVIATES-CVPVATPGVLWDVPKMLMDPLGPLAIRWSYLPKIAPWLLRF
VAAS-SEKRVEQISITLRSALVQALAAHKELAALA--GQS-LM-IK-DTGWLGVFEGDEKFKS--YQW-D
LDLQTRRGVKFQVLKQE-EIRQFEPSLQ-PI--YRHAVYYPE-NSYVTDNFALVQRLANQFVAQG-GTLV
QAPVEGFEIGAD---GP---------TAVR---AG---GK------AYAC---DAVVVAAGAWSKKLSQM
L-GH-NVPLDTERGYHVTLP-R--A-------EKRPRMPLYSGDHSFAITPLDVG-LRFAGTVELGGLEA
APN-YARAEKLMKHGRRMFGEM---------DET----GRTDWMGFRPSMPDSVPVISQGGRFK-NTYFG
FGHGHIGLTLGPVTGRIISDLVA-NRD----PG----L-D-MQPFRIDR---------------------
------F

>a-proteobacteria|600
-MPNT--------------------------------APKHIAVIGCGIVGACSALALLK-DGHRVTIIE
PGE-PG-DR----QAASYGNGAFLSPAS-IIPMSVPGLWKKVPAYLLDPEGPLTIRWRHLLPLAPWLLRF
LSAGSTLAKVQRTAKILSSLLSDAPMRHRAIAADC--GQA-DM-IR-QDGLLYVYPDRASFEAD---GFA
WQLRRDNGVAWRELSGE-ELHAFEPSLN-RR--YTFAALVEA-GGHCVDPGAYVSLLVQRALGEG-ARLV
KAGATGFRIKDG------------RLTAVD---TD---AG------PVEC---NGAVIAAGIQSKALARM
V-GD-RISLESERGYHVELV-D--P-------KTGPRIPIMPSDGKMANTMMPGR-LRASGQVELASVDA
APD-WKRADILLRQLLSTYPDLGKN-----SEDL----TVLRWQGNRPSTPDGLPVISRSSATP-DVVHA
FGHGHVGLAAAPKTGELVAASFS-RLP----PP----I-D-IGPFAASRFR-------------------
-------

>b-proteobacteria|601
-MTVARSSFGTD----G-DA------------------RRHVVVIGAGAVGCATAIEALR-AGLRVTLLE
PED-PG-GP----QATSYGNAGWLSSHS-VVPPALPGAWRKVPGWLADPLGPLAVRWHYLPRALPWLLRY
LASGWTEARVQRTADALRTLLADAPALHAQLAAEA--GVP-QL-IE-RRGLLHAYRSRAEFEDD---ALG
WRVRGRVGVHWEEWPTD-ELRRREPDLD-AR--YTLGIFVPE-AGHCRNPGIYVAALAQHAVAMG-AERI
FGRATGFRIEGG------------RLRAVR---TN---D------GDIAC---DAAAICAGAYSRPLAAA
A-DS-PVPLDTERGYHVVIE-G--ATV-------GPRTPVMVADGKLIAHWMDGG-LRAAGQVEIGGLDA
EPD-WRRAEILHRHLQSMFPALA---ER--GGAR----TFKHWLGRRPSMPDGLPCIGPSAASA-DVVLA
FGHGHVGLCGSARTGRLAAQLLA-GVE----PE----T-P-LAPFDPGRFR-------------------
-------

>b-proteobacteria|602
-M--------------------------------------HLAVLGTGIVGACTAAWLQR-DGHRITFVS
PTP-PG-E------ACSFGNAGSLSPSA-CLPVGMPGMWKQVPAWLRDPDGPLRIEPSYLPTVLPWLLRF
VRAS-SRAEVVRIATALRCLLAPIFESYAPLLAHA--QAE-HL-VR-RSGCLYVYSSGHAAAKW---QWG
MNLRRQLGVDLRDVDEA-ALAQLEPDLR-GR--FRFGILAPD-NGSTVDPSALVKALHAQCVADG-AQSL
NDAAIGFDSSSD------------RVTAVR---LL---SG---GRLE--C---EGVVVATGAWSRALAQS
L-GL-SVPLETQRGYHVTVQ-S--SNLA-------LRHTVMAPEYNLMVNPMAMG-LRLAGSVEFAGLKR
QPD-YRRADVLLAKGREMFPHLDVS--------R-----TSRWMGHRPCLPDSLPVIGRAPRLQ-NAWLA
FGHGHVGMCGGATTGREVAHLVA-GR----APQ----V-D-LAPFRPDRF--------------------
-------

>a-proteobacteria|603
-MRAE-----------------------------PTPGGAHLVVIGAGIIGAATALAALD-RGLRVTILD
PGP-PG-GE----QAASYGNGCWLSVMS-VIPPAVPGLWKQVPAFLRDPLGPLAIRWSYLPRALPWLWAY
LRSGWTEARVLATARALHNLLADAPALHRALAERA--GVG-EL-IR-RDGLMYVYPSRAEFERE---AMG
FRIRRAVGLRWKEIGPE-EMRQLQPELD-PR--YGFGALFEE-AGHCTDPGAYVAALVDRAVAEG-ATLR
RAKATGFRLEGG------------RLKAVR---TG---EG------EILA---DRAVIAAGAHSKPLSAA
A-GS-RVPLETERGYHAVIL-G--A-------QTGPRIPIMPSDGKMGITATRAG-LRASGQVEIAGLAA
APN-WKRAEILRDHLLRAFPKLPRDL-----PPE----KLAFWMGHRPSMPDGLPCLGHAAATP-DIVLA
FGHGHVGLVAGPRSGEAAAALAA-GGE----PG----I-D-LRPYDPRRFG-------------------
-------

>a-proteobacteria|604
-M--------------------------------------HIVVIGTGIVGACTAAWLQR-DGHAVTFVD
PLE-AG-E------ACSFGNAGSLSPSA-CLPVGMPGMWKKVPRWLLDPLGPLTVRWAYAPRVAPWLLRL
LHHS-SREEVTRIATALRTLLEPIFDCYDPLLTHA--DAQ-EL-VR-RSGCLYVFSSRETATQW---SWG
MNLRRSLGVKMQDVDQD-ELETLEPDLK-GR--FRFGILAPE-NGSTSDPSALVKVLYNRCITDG-ARHV
RDRVRGFEREGK------------RVTAVR---LE---RG---EPLA--A---DGVVVAAGAWSGALAAS
L-DS-PVMLETQRGYHVTVQ-S--SNLT-------LRHTVMAVEHNLMVNPMAMG-LRLAGTVEFAGLKA
APN-MARADALLRQGQQLFPHLDTS--------S-----YTRWMGHRPCHPDSLPVIGPVRAVD-NAWLA
FGHGHMGMCMGAATGREIAHLVA-GR----PTQ----V-D-LTPFSPERF--------------------
------R

>a-proteobacteria|605
-M--------------------------------------HVVVIGAGIVGAATALELLK-HGYEVTIVE
PEQ-PG-GR----HAASYGNSGWLSPAS-IIPMSMPGLWRKVPGYLADPSGPLTIRWRHLARLAPWLLRF
MLAGSTAAKVERTARILASLLHDAPARHEALAEKI--GRP-DL-IR-RKGLLYVYPDRAAFGAE---AFA
WRLRHENGISYRELSSA-ELHALEPNLA-LR--YSFAAFVED-GGHCADPGGYVAAIVDHAVDLG-AQRI
NAKATGFNLAGN------------RLSGVR---TE---AG------IVAC---DKAVIAAGIHSKKLAAL
A-GD-TIPIQSERGYHVVIP-H--D-------LVRGEMPIMPSDGRMGNNPTLAG-LRIAGQVELASVEA
RPN-WSRADILLKHARGTYPALSGI-----SEDR----TIDRWMGHRPSTPDGLPVIGFSKSSE-DIVHA
FGHGHVGLAAGPVSGALVAGLIA-GRQ----CA----I-D-LSALSAARFR-------------------
-------

>a-proteobacteria|606
-M----------------------------------ATPLHVVVIGAGIVGACTALELLR-DGHRVTILE
PGP-PG-GE----QAASYGNGCWLSPMS-VIPPAGPGLWKKVPGFLTDPLGPLAIRWRYLPKVAPWLLRY
LRSGWTEARVARTARALRAMLQGAPALHAALAEAA--GVG-HL-IE-RRGLMYVYPSRAEFEAE---AMA
WRIRRQVGIDWIELSAD-ELRQREPALD-RR--YGFGVLVEE-GGHCRDPGAYVAALVALAEAEG-AVLA
RQHATGFRIEGG------------RLRAVR---TE---AG------EIAA---DRAVIAAGAHSRALAAA
A-GD-RLPLETERGYHAVIE-R--P-------EAGPRTPLMPSDGKMSITMTDRG-LRVSGQVEIAGLAA
APN-WRRAEILRDHLLRSFPDLPRNL-----PAG----RVRFWMGHRPSMPDGLPCLGPASATA-DILHA
FGHGHVGLVAAPRSARIVAQMLA-GRA----PE----L-D-PAPYDPRRFR-------------------
-------

>g-proteobacteria|607
-MN---------------------------------SVEVDTLVVGAGVIGTAIAEQLQS-RGDRVLLVD
RAE-PG-SG------CSSGNAGHFATDA-VLPLANPQTILSIPKMLMDPLGPLVIRWSYLPSMLPWLLRF
ARAA-LPANARASARTLRELNRRSIASFDRLLART--GLQ-DL-MV-KRGALTLYQTEKGRRT---HRAT
VAVLRDYGIEIEELDTG-ALRELEPALS-ES--LVGGLYFPN-TAHTVNPLRLVRELARVFRAGG-GTFE
RAEVQRLTPQA-------DGE----VAVQL---DN---G-------ALNA---RRVIVAAGAWSKSLAAQ
L-GC-RVPLDTERGYHLMLP-Q--PSV-------ELERPVVSFERSFVITPMEDG-LRLAGTVELAGLKA
PPN-YRRADILYRHAEAILPGLRRDD-------------AQRWMGFRPSLPDSLPVIGRAPNRK-NIYFA
FGHQHLGLTQAAITAEIIADLVE-GRP----PE----V-D-IRPLAVDRF--------------------
-------

>a-proteobacteria|608
-MSEP----------------------------------QHVLVIGAGIIGVNVGLSLQK-QGFVVTLAD
RDA-PG-RG------TSFGNAGGIAATE-CAPISMPGTLRHVPGWLMDPTGPLSLRLSYLPQMLPWLLRF
LVAG-RRSNVEKIATELAALLHCAWDDYAPLIRDA--KLQ-DA-VF-KDGALAVYRTQQGRRA---ADYS
IDLRRRNGVVLTDISCD-QIYEMEPDLA-PI--FTCGVIEEN-WGRVLDPFKIVTGLYQLFLDRG-GKFE
TAEIVDFVY--RDGR--PHAA-------IN---QI---GD------NITF---DKVVVCCGAWSKQLASR
L-GN-KVPLDTERGYNTTVP-Y--H-------GVTLNHMVISADDSIVLTPMEMG-IRVGGAVELAGLKA
APN-YDRAKALFAKGQQVLPGLRD---------E----GGTQWMGFRPSMPDSKPVISSSSRHD-NTFFA
FGHGHLGLTMAATTGRLLADLVA-GNP----AT----L-D-MTPYRINRF--------------------
-------

>b-proteobacteria|609
-M--------------------------------------HLVVLGTGIVGTCAAAWLQR-DGHRITFVS
PVP-PG-E------ACSFGNAGSLSPSA-CLPVGMPGMWKQVPGWLRDPEGPLAIRPAYLPTVLPWLMRF
LRHS-TREEVVRIATAMRGLLAPIFDSYGPLLERA--GAT-QL-VR-RTGCLYVYGSSQSAARW---RWG
MDLRRSLDVELRDVGEE-ELAQLEPDLR-GR--FRFGILAPD-NGSTLDPEALVKALHRQCLADG-AQMV
PGEATGFERRGD------------TVTAVR---LA---SG---QTLP--C---DGVVIAAGAWSRQLTAQ
L-GT-RVPLETQRGYHVTVQ-S--NNLQ-------LRHTVFASEYNLMVNPMAMG-LRLAGSVEFAGLKP
PPN-YGRADVLLAKGREMFPHLDSS--------R-----IKRWMGHRPCLPDSLPVIGRAPRIA-NAWLA
FGHGHVGMCAGASTGRELAHLVA-GR----PTQ----V-D-LRPFAPDRF--------------------
-------

>a-proteobacteria|610
-MKSD--------------------------------LGQHVIVIGCGIIGACTAHALLE-DGWRVTLVE
PGV-PG-GV----QAASFGNGAFISPAS-IVPMSTPGLWKRVPAYLLSSESPFTIRWSYLPRLFPWLFRF
ILTGSTVRKVEQTARSLNLLLKDCVLHHQALAKRC--GCE-HF-IR-KDGLLYAYPSRHAFESD---TLA
WRLRRENGVKWRELEGE-DLRSLEPALD-SR--YLFAALVED-GGNCTDPGGYVSSLAASAVAFG-ANLV
KARAIGFNFSES------------ALKSVR---TD---KG------DLLC---DKAVVAAGVYSPPLAST
A-GD-TVPLESERGYHVEIE-V--P-------GSTPKIPIMPSDGRMANCVVSGN-LRAAGQVELASLEA
GPN-WRRADLLLRQLIETYPTVGLA-----RKDL----KIKRWMGHRPSTPDGLPVIGFSSTSR-DIVYA
FGHGHIGLAAGPRTAKAVSDLLV-GRR----SD----L-D-VVSFSAARFKRERFYCLRRWRKAN-----
-------

>a-proteobacteria|611
-MIDDN-------------------------------QTKKILVLGAGIVGICNALALRE-KGFEVTLID
KNE-PS-DA------TSYGNAGVISQWA-CIPQSMPGLWKKVPKWLFDPNGPLSIRWSYLPRMTPWLIKF
LKAGRP-ERIPAISDAMFNLNRPNLDLYKQLLRGT--GEE-NL-IT-DCSYLYVSRKLNGLNLN---TFE
WRLREERGVPFEQISGD-QARDIEPDLS-LD--IKSAALIKD-QGRTINPGRLGKVLALKAAKLG-VSFL
KAEIAKIKPSSH------GG------YDVF---TD---RG------TQTA---ASVVLTAGVWSAQLLEQ
L-GV-RVALEAERGYHLVFK-D--PCVN-------LTHSVLDSDNKFVSSSMEMG-MRSAGTAEFAGIDA
PPD-YRRARVFEKHAKSLFPTLNTE-------------SIEEWMGRRPSTPDSVPYIGEVPGFP-RLFYG
FGHGHLGLTGAPMTARMVSALVS-NE----PLN----I-D-MKPYRLDRFDR------------------
------S

>b-proteobacteria|612
-MSLTSSPSSGH----S-SSPS---S-----------VPRRVVIIGAGAIGAMSALHALD-QGLQVTIVD
PGK-PG-GE----HASSYGNAGWLSSHS-ILPPSEPGVWKKVPGFLLDPLGPLSIRWRYLPRTLPWLLRY
LIAGSTEARITGTAKALRTLLAGAAPLHRQIADKA--GVG-EL-IE-LTGLLHVYRSRQHFESD---ARG
WRIRRELGIGWEELEAN-ELRRREPDLD-PG--YGFGVFIHE-AGHCRNPGAYIAALVQHACDRG-ARLR
AVKATGFRFAGD------------RLAAVQ---TE---E------GEIVC---DAAVIAAGAQAKMLAAQ
A-GD-KVPLETERGYHAMV-----EDPEGR-----PRTPMMIMDRKVIATQTELG-LRVAGQVEIASFEA
EPD-WRRAEIMRDLALQLFPALPR---D--LPAS----RVRYWLGRRPSMPDGLPCIGPSTRST-DVIHA
FGHGHIGLGTSARTGRLVAQLLT-GQA----AE----I-D-LAPFSAQRFQ-------------------
----MKK

>b-proteobacteria|613
-MTVARSSFSSG----G-DE------------------RRHVVVIGAGAVGCATAIEALR-AGLRVTLLE
PEA-PG-GL----HATSYGNAGWLSSHS-VVPPALPGAWRKVPGWLADPLGPLAVRWRYLPRALPWLLRY
LASGWTEARVQRTADALRTLLADAPVLHAQLAAEA--GVP-EL-IE-RRGLLHAYRSRAEFEDD---ALG
WRVRGRVGVQWDEWSAD-ELRRREPDLD-AR--YTLGIFVPE-AGHCRNPGAYVAALARHAVDAG-AERV
FGRATGFRIEGG------------RLRAVR---TN---Y------GEIAC---DAAAICAGAYSGPLAAA
A-GS-SVPLDTERGYHVVIE-G--ATV-------GPRTPVMVADGKLIAHWMDGG-LRAAGQVEIGGLDA
EPD-WRRAEILHRHLQSMFPAL---VET--GGAK----AVKHWLGRRPSMPDGLPCIGSSAASA-DIVLA
FGHGHVGLCGSARTGRLAAQLLA-GVE----PE----T-P-LAPFDPQRFS-------------------
-------

>a-proteobacteria|615
-MDGNE--------------------------ADS---EQTVCVIGGGLLGLFSALTLQE-QGKQVRLIE
REE-VG-GR----QGASFGNGCWINSGA-IMPISVPGLWREVPGYLIDPDGPFTVRWKYLPSLVGWLLRF
IWAGRNWKNIEEQIKQRLPLLDNAVAEYKLRANQA--GVE-HL-IR-SNGTMYIYRDRNELEAD---NRA
WELRRRHNIRVRLIKTD-ELRQLEPALS-SD--YRYGMMIED-AAILVDPSAYCRALGKLFTARG-GRIV
QAEVKGFDLDGN------------RLTGLK---TD---KG------RLAC---MQAVIAAGAWSGILAAK
L-GD-RIPLISERGYHMTIS-D--P-------GFSVNRGIMHANGKMAIVPSSTG-LRLAGQVELASLAA
PPR-WKRAHILLGYAKRAFPLLDH-----RIEQS----EHDMWLGHRPSTPDSLPVIDRSSACP-DIAYA
FGHGHTGVSMAPATARMIGRLLS-ARQ----LN----D-PVVQPFSAKRF--------------------
-------

>b-proteobacteria|616
-M--------------------------------------HLVVLGTGIVGTCAGAWLQR-DGHRITFVS
PVP-PG-E------ACSFGNAGSLSPSA-CLPVGMPGMWKQVPGWLRDPEGPLAIRPAYLPALLPWLLRF
LRHS-SREEVVRIATAMRGLLAPIFESYAPLLERA--GAT-HL-VR-RTGCLYVYGSGPSAARW---RWG
MDLRRGLGVELRDIGED-ELAQMAPDLR-GR--FRFGILAPE-NGSTLDPEALVKALHAQCIADG-AVTV
QDTATGFEKRSD------------TVTAVR---LA---SG---QMLP--C---DGVVVASGAWSRPLAAQ
L-GS-EVPLETQRGYHVTVQ-S--NNLQ-------LRHTVMAPEYNLMVNPMAMG-LRLAGSVEFAGLAP
PPN-YHRADVLLAKGREMFPHLDSS--------R-----TTRWMGHRPCLPDSLPVIGRAPRTA-NAWLA
FGHGHVGMCAGASTGRELAHLVA-GR----PTQ----V-D-LRPFAPDRFRT------------------
----FHS

>a-proteobacteria|617
-M----------------------------------SMARHVVVIGAGAVGAASALVALK-EGYRVTILD
PGE-PG-GE----QAASYGNGCWLSPMS-VIPPAVPGIWKKLPKFLSDPLGPLAIRWSYLPKVAPWLIRY
LASGWRWEDVARTAHALRPLVQDAPRLHKALADQA--GVG-HL-IE-RRGLMYIYPSRADFEAE---RKA
WEIRHQVGVRWIELDAD-ELRQREPELD-RR--YGFGIFVDE-GGHCTDPGAYVAALIALAQAEG-AKLH
RDRATGFRIEAG------------RLRAVT---TG---QG------EVAC---DAAVIAAGVHSKPLARA
A-GD-DVPLESERGYHAEIS-A--P-------EVAPRHGLMPSDGKMSIMRTARG-LRCAGQVEIAGIDA
APN-WQRAEILKNHLLGCFPGLPRDL-----PTE----RVKFWLGHRPSMPDGMPCLGPSRASP-DVIHA
FGHGHTGLVAAARTGEVVAALLA-RRA----PP----I-P-IAAFDSRRFKA------------------
-----FF

>g-proteobacteria|618
-MN-------------------------------ALQTAPQVTVIGAGIVGICCALALQK-KGFQVRVVD
KFA-PG-EA------TSFGNAGVLAECG-CVPVNLPGFVSKVPQLMLDPQGPLSISAGYMHRIAPWGISF
MLNSRR-SKFEQVADAMSSLLSGATARHVALAAEH--GAS-DW-VC-ASPYYYLYRDETDFMAD---RTA
WQAREQRGITYDILQGD-GLAQAEPAIA-EE--YRYAVSLHG-HGFSRNPEKLVKALAASFVEKG-GELV
QAEIRDVIVEDN-------QP--V---GLL---TH---KG------VLPV---SKLVVAAGVWSRQLAAR
F-DR-DIPLQSERGYHVEVH-N--PGIS-------LQQPIMYAAGKLVATPVENG-IRFAGLVEFAELDS
LPD-RNFCHRLLYHARRLFPTICLD-------------DFTEWMGNRPSMPDSLPVISRSENFS-DVFYA
FGHQHMGLTLGPHTGELIADLVS-G----ARPG----V-D-LQPFSISRF--------------------
-------

>a-proteobacteria|619
-M------------------------------------TRHVVVIGAGIVGACSAVEALR-EGFRVTILD
PAD-PG-GE----QAASYGNGCWLSPMS-VIPPAVPGLWRKVPKFLMDPLGPLAIRWSYLPRVAPWLMRY
LRSGWTWERVAETARALRPLVVDAPALHKALAEEA--GVG-HL-IE-RRGLIYIYPSRADFEAE---AKA
WEIRHAVGVRWLELGAE-ELRQREPDLD-RR--YGFGVMVEE-GGHCTDPGAYTAALVAHAVAQG-ARLV
RARATGFAIEGG------------RLAAVR---TD---AG------EVAA---DAAVIAAGAFAKPLAAA
A-GD-RVPLETERGYHAEVA-A--P-------EVAPRHGLMPSDGKMSIMRTARG-LRCAGQVEIAGLDA
APN-WKRAEILRDHLLRCFPGLPRDL-----PAE----RVKVWLGHRPSMPDGKPCLGRSRASA-DILHA
FGHGHTGLVAGARTGRVVAALLA-GRE----PE----I-P-IAPFDPARFA-------------------
-------

>b-proteobacteria|620
-MPAQ------------------------------ADQRRHVAVIGAGIVGTACAIEILR-TGRSVTLLD
PHA-PG-GP----EATSYGNAGWLSSHS-ILPPSGPGMWKQLPGYLLDPQGPLTVRWGYLPRALPWLWRF
LRSGRTPARVARTAHALRQLLRDAPALHARLADEA--GVP-HL-VA-QRGLLHVYRSRADFATD---ALG
WRLRGEEGIAFRTLEAG-ELRSQEPELM-PG--YGFGVRVDE-AGHCANPGAYLGALAAHAQSLG-ARRV
AARAIGLRIASG------------RLAAVR---TD---A------GDIPC---DAAVIAAGAYSRPLARD
A-GD-RVWLDTERGYHAMLD-L--RARPGEAPPPGPRTSTMVMDRKLIVHQMEHG-LRVAGQVEIAGLQA
APD-WRRARILLEHLFALYPALPR---P--ALES----SARFWLGRRPSTSDGLPCIGPATGCA-DVVHA
YGHGHVGLGSSARTGRVVAQLLD-GCP----PE----I-D-IAPFSPGRWRR------------------
-------

>b-proteobacteria|621
-MSPISSSSSAH----S-VTPA---SS---S-S-SPSVSRQVVIIGAGAIGAMSALHALD-QGMQVTIVD
PGT-PG-GE----HASSYGNAGWLSSHS-ILPPSEPGVWKKVPGFLLDPLGPLSIRWRYLPRTLPWLLRY
LIAGSTEARITETAKALRTLLAGAAPLHQQIAEKA--GVG-QL-IE-LSGLLHVYRSRQHFEGD---ARG
WRIRRELGIGWEEIEAE-ELHQREPDLD-PG--YGFGVFIHE-AGHCRNPGAYIAGLIQHACDRG-ARLR
AVKATGLRFAGD------------RLAAVQ---TE---E------GEIVC---DAAVIAAGAQAKMLAAQ
A-GD-NVPLETERGYHAMV-----EHPEGR-----PRTPMMMMDRKVIATQTELG-LRVAGQVEIASFEA
EPD-WRRAEIMRDLALQLFPALPR---D--LPAS----RVRYWLGRRPSMPDGLPCIGPSTRSA-DVIHA
FGHGHIGLGTSARTGRLVAQLLS-GQK----PE----I-D-LAPFSAQRF--------------------
-------

>d-proteobacteria|622
-MSETGGGGSAS--NTAG-NP-------------ASDASRDMIVIGAGIVGICCALYLQR-DGHRVTVLD
PQE-PG-GG------ASFGNSGIFATDH-CAPNAKPGLLWELPRMLLDPLGPLTLRWRYLPRALPWLWRF
LAAG-RPQAVEAASLALHALNLQAMEAYRPLLDDA--QAH-GL-IR-KNGWLLVYESTAAFER--ARPLK
IDLRHKRGVPLEVLDAK-GVRELEPALT-PA--VRHGVYFPE-VSQTTDPFALVQALAADFRRRG-GVIQ
TGRVTGF-GFGPGGVEK-----------VH---TD---GG------PFPA---DGVVLAAGAHSKTLARR
L-GA-KVPLDTERGYHAMLP-D--P-------GISLKVPVISGDFHCAMTPMDGG-LRVGGSVELAGVDA
PPN-YARADKLVSVAKRVLPGLN---------DA----GVTRWMGRRPSMPDSLPVIGPSPRVP-NAFFA
FGHGMLGLTHGALTGRIVADLVA-GRA----PP----L-D-LTPYRPERF--------------------
-------

>Proteobacteriota|623
-M--------------------------------------HITVLGTGIVGTCTAAWLQR-DGHRITFVS
PLP-AG-E------ACSFGNAGSLSPSA-CLPVGLPGMWKQVPGWLRDPDGPLTIRAAYLPVVLPWLVRF
LRHS-RRDEVVRIATALRGLLAPIFESYAPLLAHA--NAQ-HL-VR-HGGCLYVYSSQQAAARW---QWG
MNLRRSLGVDLQDVDRD-TLEQLEPDLK-GR--FRFGILAPD-NGSTLDPSQLVKALHAQCLADG-AQML
QGEAAGFEQQGG------------RVRAVR---LA---DG---RRIE--C---DGVVVAAGAWCAPLARA
L-GL-RVPLESQRGYHVTVQ-S--SNLA-------LHHTVMAPEYNLMVNPMAMG-LRLAGSVEFAGLAP
PPN-YRRADVLLAKGQEMFPHLDTS--------R-----TTRWMGHRPCLPDSLPVIGRAPALD-NAWLA
FGHGHVGMCGGATTGREVAHLVA-GR----TPQ----V-D-LAPFRPDRF--------------------
-------

>a-proteobacteria|624
-MPGV--------------------------------APTHCVIIGSGIVGACCALELAR-AGHAVTLMD
SGE-PA-GR----QSASYGHGCWISPAS-VVPMSMPGLWKKVPGYLLNPHGPLVIRWRHFPRLVPWLLRF
LRAGSSVPRVEATARALSRLLHDSPERHQALSREI--GTP-DL-IR-REGLLYAYPDRRAFEAE---GLS
WHLRRMTGLRWRELDAG-ALAAREPDLD-KR--YTFGVLAED-GAHCIDPAAYIAAIVAAARAHG-AEVV
RATAREILRDGT------------RVRGVR---TD---SG-----V-IAC---DRVVIAAGAWSKRLAHS
G-GD-RIPLESERGYHGVIA-L--G-------TGGPRHPVMPSDGKMANTPTAAG-LRLSGQVELASLDA
PPN-WSRVDILMAHARGTYPALAGT-----QE-K----SVDRWMGHRPSTPDGLPVIGRSSCSP-DIFYA
FGHGHVGFAAGPATGRIVAQHVA-GLP----DA----P-D-IAVFSPRRF---RLQ--------------
------A

>a-proteobacteria|625
-M--------T-------------------------DTKGHVTIIGAGIVGVSCAAFLQR-EGFDVTVID
RLE-PG-Q------GTSFGNAGSVSPSA-ILPVAMPGMVKKLPRWLLDPLGPLTVRWSYLPWIAPWLLRF
IRHA-SRDEALRVATAMRDLMGTVFDDYRALLSPE--DFA-EL-FR-RNGCLYVYGSGEELAAA---KWS
LDLRRNLGAEMVEIGGD-DIRQLEPALN-RR--FEHGIFAPE-NGSTIDPYRLVNSLADEVKRRG-GKFV
SAEVKDVVIGAE------GP---TALETT----------A---GRLP--V---DRLVLAAGAWSSPLAKK
L-GA-KVPLETQRGYHVTFA-N--PQIK-------VNRTVMWNTRSVFINPMECG-LRIAGTVELAGLKA
APN-YARADKLTEIAREMFPGLDTA--------E-----QSKWMGHRPCLPDSLPVIDRSPKFA-NTIFA
FGHQHVGICSGGPTGRHVAALMA-GK----TPA----I-D-LTPFSVNRF--------------------
-------

>a-proteobacteria|626
-MTKS----R----------------AETQ---SQKKNGQKAVVIGAGIVGVNIALALQD-KGYDVTILD
RGE-PG-MG------ASFGNAGGIAVSK-CAPIAMPGTLMNVPGWLMDPLGPLSVRWSYLPKMLPWLLRF
VAAS-SKSRVEQIATEIAVLLNRAWEDYDPVIARA--GLS-DA-VFKKEGAIAVYRSEASRRD---AEYE
IDLNRRNGIKIRDLTKD-EVLDLEPGIA-PI--FSCGVLDED-WGRVLDPYKIVKGIYQHFLDRG-GEFK
TADVTDFVY--RDGK--PRAA-------MT---ST---GD------QITF---DVVVVACGAWSKSLAKR
L-GS-PVPLDTERGYNTTVP-Y--H-------DAKLSRMLICADDGFVLTPLEHG-IRVGGAVELGGLVA
APN-YERAKALFAKGKEILPKLNA---------E----GGTEWMGFRPSMPDSKPVISKSPRHS-NTFFA
FGHGHLGLTMAATTGRLISDLVA-GNQ----PP----V-D-MTPYRINRFSDFTGF--------------
-------

>a-proteobacteria|627
-MTK----SK----------------SNAK---TQNETGKKAVVIGAGIVGVNVGLALLK-KGYDVTILD
RGE-PG-RG------TSFGNAGGIAVSE-CAPIAMPGTLLNVPGWLMDPYGPLSIRWSYLPKMMPWLLRF
IAAS-RKSRVEQIASELATILNRVWEDYEPVIAEA--GLG-DA-VFKKEGALGVYRSEKTRRE---AEYQ
IDVRRRQGIKIRDVTKD-EIRELEPDLA-PI--FACGVMEED-WGRVLDPFKIVTGLFKHFLDLG-GKFQ
TAEVTDFVY--RDGQ--PRSA-------MT---TS---GD------QITF---DTLVVACGAWSKTLAKR
L-GS-PVPLDTERGYNTTVP-Y--H-------DVNLSRTVISADDSIILTPMEMG-IRVGGAVELGGLIA
PPN-YDRAKALFAKGKEVLPKLNA---------E----GGTEWMGFRPSMPDSKPVISKSPKHQ-NVFFS
FGHGHLGLTMGATTARLISDLVT-GSE----TP----I-N-MTPYRINRF--------------------
-------

>a-proteobacteria|628
-MTHP----E----------------TSVS---PNNSSAQKALVIGAGIVGVNVGLALIN-KGFDVTLVD
RDQ-PG-MG------ASFGNAGGIAVSE-CAPIAMPGTLMNVPGWLMDPLGPLSVRWGYLPKMMPWLLRF
LANS-SKSRVEKIASELAVILNRAWDDYDPVIRDA--GLV-DA-VHKKAGAMAVYRSEAGRRS---VDYA
IDLRRRNGIKLRDLTRD-EVRDIEPDLA-PI--FACGVMEED-WGHVIDPHKIVTGIFKHFMDRG-GKFE
TAEITNFVF--HDGK--PGAA-------VS---QV---GD------LYAF---DKVVVASGAWSKNLAKQ
L-GS-TVPLDTERGYNTTVP-Y--H-------DAKLSRMVVCAEDSFVLSPLEMG-IRVGGAVELGGLVA
APN-YARAKALFAKGKEVLPKLNG---------E----GGTEWMGFRPSVPDSKPIISKSPRHA-NVLFA
FGHGHLGLTLGATTGRLIADLAS-DGQ----TP----V-D-MTPYRINRF--------------------
-------

>a-proteobacteria|629
---MT----------------------------------KHIAVVGSGIVGACVAAALVA-EKHRVTLIE
PGP-VG-GE----QAASFGNGAWISPAS-VVPMSMPGTWKKVPGYLLDPTGPLTIRWRDVPAMLPWLLRF
LWAGCTEAKVERTAMALASLLSDAPARHRFLAAEI--GRP-EM-VV-SNGLLYVYPDRRAFMLD---GLA
WRLRKQNGVEWTELEGA-ALHEREPSLG-TH--YGFGVFVAG-GAHCVDPGAYVAAIKDHVIAMN-GHLL
PAVATGFSITGG------------RLKAVE---TD---AG------PLAC---DAAVICAGIRSRALVRM
C-GD-DVPLHSERGYHVVAQ-S--L-------HEGPSIPVMTSDSKSANTPTRAG-LRIAGQVEIATVDA
PPN-WRRSDLLLGQAAATYPSVRED-----LKSR----RVSRWMGHRPSTPDGLPVIDASTRSP-DIIYA
FGHGHVGLAAAPMTAHLVAGLVA-GRE----PA----V-S-LSPFSLDRFSLW-----------------
------R

>b-proteobacteria|630
-MTVARSFSADG-------------------------AVRHAVVIGAGAVGSATAIEALR-AGLRVTVVE
PGE-PG-GP----HATSYGNAGWLSSHS-VVPPALPGAWRKVPGWLADPLGPLALRWRYLPRALPWLLRY
LASGWTKARVQRTADALRTLLADAPALHARLAAEA--GVP-QL-IE-QRGLLHAYRSREEFEGD---ALG
WRVRGRTGVQWEEWLEP-TLREREPDLD-AR--YTLGIFVPE-AGHCRNPGAYVAAVAQHALKAG-AQRM
ATRATGFRIEGG------------RLRAVL---TE---A------GEITC---DAAAICAGARSGPLAAA
A-GS-PVPLESERGYHVVIE-G--AAV-------GPRTPTMVADGKLIAHWMDGG-LRAAGQVEIGGLEA
SPD-WRRAEILHRHLQSMFPALGD--RA--AESV----SVKHWLGHRPSLPDGLPCIGASKASA-DVVLA
FGHGHVGLCGSARTGKLAAQLLA-GTA----PE----T-P-LAPFDPGRFS-------------------
-------

>a-proteobacteria|631
-MAREY------------------------------GTARRVVVIGAGIVGTACACWLAR-DGHAVTLVD
RQA----PG----TATSFGNAGAISPGS-IEPLGTPGMLWQVPGWLLDPLGPLTVRWRHALRLAPFLTGL
VRAS-SPARVARIAAELATYLPDALKAYEPLLAES--RLG-HL-VR-RDGMLWVFDSDAAFAKG---QAS
IALRRRYGVPVENVTGD-AMRQMEPALA-PD--LRHAVFLPD-VGRVVDPAGLVTGLAQHLQRRG-GQVM
RAAVHEVTFGSD------------GPDAIV---TD---RG-----TLP-A---DAIIVAAGAWSSTLARR
L-GS-VVPLETERGYHVTIP-D--PKVA-------PRRMIQPHGQGFLATPMTMG-LRVAGTVELASLEA
APD-WRRAEVLLAKARRLFPGIDTANA-------------TRWMGHRPSLPDSKPVIGRSPMHK-NVFYA
FGHGHLGLTGAAATGRHIGDLVA-GRP----TA----I-D-LKPFAIDRF--------------------
-------

>a-proteobacteria|632
-M--------------------------------------RIAVIGNGIVGTATAAWLQR-DGHQVTFVD
PLG-PA-E------ATSFGNAGSLSPSA-CLPVGMPGMWKKVPGWLLDPLGPLAVRWWYAPVAAPWLMRF
LKHS-SRDEVVRIATALRGLLAPIFECYEPLLQRA--NAS-GL-MR-RSGCLYVYSGAEAARQW---AWG
MNLRRSLGVEMRDVAED-ELVALEPDLK-GR--FRFGILAPE-NGSTLDPAAMTRALFEQCERDG-AAVH
RARVTGFRVKGG------------SVHALE---LE---GG---ETME--V---EGVVLAGGAWSAKLANQ
L-GP-RIPLETQRGYHVTVA-S--NNLA-------LRHTVMAVEHNLMVNPMQMG-LRLAGSVEFAGLNA
APD-FRRAAMLLARGKEMFPHLDTS--------S-----TSEWMGHRPCLPDSLPVIGRAPRVD-NAWFA
FGHGHIGMCGAASTGREIAHLVA-GR----DPE----I-D-LSAFAPTRW--------------------
-----AA

>Proteobacteriota|633
-MNKNPGDRR------------------------------HVTVIGAGIVGMSCALHLLR-DGHRVRVID
RLA-PG-EG------CSYGNAGLFADYS-FVPLSLPGVLASAPKWLLDPLGPLAIRWRHAPKMLSWLLRF
VRAGRP-QRVAEICDALSPLLSSALEEHLTLARGT--DAE-GL-IR-TQGYMYVYEDAVSAAKE---ALA
WRLRIERGADVREIGGG-EIREREPALA-PI--YEKGYFLPN-LGFTVDPHGLVKGLGKHFAKSG-GVMV
LRDVLDVDIGPD-------GP--R---SLV---TG---EG------PVEV---DQIVIAAGAWSGRLAAR
L-GS-PVPLQGERGYHVIVP-D--PGIE-------LNSAVFAGGRKFVATPVEPG-IKFAGTSEFGGLEA
PPN-MARARVLLRHAKTMFPGINIE-------------NAREWSGFRPTLPDSLPVIGRSPVFE-NVFFA
FGHQHVGLTGGPRTGRIIADLVA-GR----TPN----I-D-IRPFRADRF--------------------
-------

>a-proteobacteria|634
-MTQSQG--------------------------------KHIAVIGAGIVGVSTAAALLQ-EGHRVTVID
PAS-PG-GP----HAASYGNGAFISPAS-ILPMSQPGLWRKVPRMLADPRGALTIRWRDLPALMPWLVRF
LWAGATQDKVSRTARALSDLLADAPQRHVDLAARA--GLS-CM-IV-RNGLLYAFRERAEYEAD---AFG
WRLRRDNGVAMAEIAGE-ALRRAAPALD-PA--YRFGILIKD-GAHCTDPGGYVDGLATWQIAQG-VVLR
RDRVIGFDLSEG------------RLRGLR---CA---DG------DVAC---EMAVIAAGMASAPLAAS
L-GD-PVPLAAERGYHVELS-N--A-------PITLDIPIMPQDGKMANVSTRGG-LRAAGQVEIAAPDA
PPN-WTRVEILFEHLKQSYPALAGAT-----F-S----QAARWQGNRPSTPDGKPVIGRSTRSG-DVVYA
FGHGHIGLASAPMTAALVADLVA-GRQ----PV----R-D-LTSFAPTRFSLRQ----------------
---RETR

>b-proteobacteria|635
-MTVARSSFAPE----G-DA------------------RRHVVVIGAGAVGCATAIEALR-AGLRVTLLE
PEA-PG-GP----QATSYGNAGWLSSHS-VVPPALPGAWRKVPGWLADPLGPLAVRWRYLPHALPWLLRY
LASGWTEARVQRTADALRTLLADAPALHAQLAAES--GVP-QL-IE-QRGLLHAYRSRAEFEDD---ALA
WRVRERAGVRWQEWPAD-ELRSREPDLD-AR--YTLGIFVPE-AGHCRDPGAYVAALAQHAVDAG-AERR
VARGTGFRIEAG------------RLRAVR---TN---Y------GDIAC---DAAAICAGAYSGPLAAA
A-GS-PVPLDTERGYHVVIE-G--AVV-------GPRTPVMVADGKLIAHWMDGG-LRAAGQVEIGGLDA
EPD-WRRAEILHRHLQSMFPALA---EM--GGGK----AFKHWLGRRPSMPDGLPCIGPSAASA-DVVLA
FGHGHVGLCGSARTGRLAAQLLA-GIA----PE----T-P-LAPFDPGRFS-------------------
-------

>b-proteobacteria|636
-M--------------------------------------HVVVIGTGIVGVCTAAWLQR-DGHQVTFLD
PRD-AG-E------ACSFGNAGSLSPSA-CLPVGMPGMWKKVPGWLLDPLGPLTVRGTYLPAAMPWLLRF
LRHS-RPAEVVRIATAMRNLLAPIFDNYGPLLAHA--NAQ-AL-VR-RTGCLYVYSGREIARQW---QWG
MDLRRRLGVEMRDVAQD-ELETLEPDLR-GK--FRFGILAPE-NGSTLDPSELVKALYAQCMRDG-ASKV
TDQATGFVRRGD------------TVTGVR---LA---QG---EVLA--C---DGVVVAAGAWSGSLTRA
L-GT-RIPLETQRGYHVTVN-S--SNLQ-------LKHTVMAVEHNMMVNPMAKG-LRLAGSVEFAGLKA
PPD-YRRSAVLLSRGKDMFPHLDAS--------R-----STEWMGHRPCLPDSMPVIDRAPGVA-NVWLG
FGHGHVGMCGGATTGREIANLVA-GR----PTG----V-D-LAPFSAERF--------------------
-------

>a-proteobacteria|637
-MKMT----------------------------------KHIAVIGSGIVGACVAAALVT-DNHRVTLIE
PGP-VG-GE----QAASYGNGAWVSPAS-IIPMSVPGTWKKVPRYLLDPNGPLTIRWRHFPSMLPWLLRF
LNAGFTKAKVERTARILTSLLNDAPSRHQKLAEEI--SRP-EL-IQ-AKGLLYVYPDRDAFEKD---VLP
WNLRKQNGVKWQELERA-NLHALEPTLS-EQ--YNFGALVEQ-GVHCIDPGAYVAAIKDYVVACG-GSFM
PAAVTGFSVHSG------------KLNAVQ---TN---AG------VVQC---DAAVICAGIHSRKLIQI
C-GD-YVPLCSERGYHVVLE-G--M-------HEGPSIPIMTSDSKSANTSTRSG-LRIAGQVEMAPIEA
TPN-WRRADILLAQAATTYSVVRNS-----LKGT----NVSRWMGHRPSTPDGLPVIDHSSLSD-DIIYA
FGHGHIGLATAPATAQLVADLIA-KRD----SF----I-N-LEPFMIRRFKL------------------
-------

>a-proteobacteria|638
-MPNT--------------------------------APKHIAVIGCGIVGACSALALLK-DGHRVTIIE
PGE-PG-DS----QAASYGNGAFLSPAS-IIPMSVPGLWKKVPAYLLDPQGPLTIRWGHLLPLTPWLLRF
LNAGSTLAKVQRTAKILSSLLSDAPMRHRAIAADC--GQP-DM-IR-QDGLLYVYPDRASFEAD---AFA
WRLRRDNGVGWRELSGE-ELHAFEPSLN-RR--YTFAALVGA-GGHCTDPGAYVALLVQRALGDG-ARLV
KASAIGFRIKDD------------RLTAVD---TD---AG------PIEC---DGAVIAAGIRSKALARM
V-GD-RIPLESERGYHVEVV-D--P-------RTGPRIPIMPSDGKMANTMMPGR-LRASGQVELASVDA
APD-WRRADILLRQLLSTYPALGNS-----PEDL----TILRWQGNRPSTPDGLPVISRSSATA-DVVHA
FGHGHIGLAAGPKTGELVAASFS-RRP----PP----I-D-IGPFAASRFR-------------------
-------

>a-proteobacteria|639
-MTS------------------------------------HVVVIGAGIVGAATAIELLR-DGHSVSIIE
PEQ-PG-GR----QASSYGNSGWLSPAS-IIPMSMPGLWKKVPGLIADPNGPLIIRWRNILRLAPWLLRF
VSAGATVAKVERTARILSSLLHDAPARHEALAKEA--GRS-DL-IV-RKGLIYTYPDRAMFESE---ALA
WRLRRDNGVVYRELSSD-ELHRLEPALS-KA--YSFGVLVEQ-GGHCIDPGGYVGSLVDHAVALG-AKRV
RGKAIGFDISAG------------RLKGVK---TD---AG------SIAC---DRAVIAAGIHSKTLAAE
A-GD-KVPLESERGYHVVIP-H--D-------VVTGAMPIMPGDGKMGNNPTLAG-LRIAGQVELASTAT
SPD-KSRADILLGHAKRAYPALTKA-----FDEK----RIDWWMGHRPSTPDGLPVIGPSSATS-DIIYA
FGHGHVGLATGPASGRIVADLIS-GRP----TS----Q-H-IAAFAASRFKRI-----------------
-----FA

>a-proteobacteria|640
-MTD---------------------------------QDTDVLVLGAGIVGICNAIALNE-KGFNVTLVD
RDE-PS-EA------TSFGNAGVISQWA-CIPQSMPGLWKKVPKWLLDPSGPLSIRWSYFPRMLPWLVEF
LKSGSV-EKLPAIADAMLNLNRPNLDLYKQLLKGT--GHE-NL-IE-DCSYVFVTRSKTKMNLE---TLE
WKLRRERGVPIQAITGD-EARELEPDLS-PS--IQNGVLING-QGRTTNPGRLGKVIAEKAIAQG-VKYF
KAEVKRIVPLTN------GG------YEIV---TD---NG------NKQA---SKLVLTAGVWSAKLLKD
F-GV-NVLLEAERGYHLIFK-E--PDVT-------LKNSILDADNKFVSSSMEMG-MRSAGTAEFAGVDA
PPN-YKRAFIFKDHAKSLFPKLNTS-------------SVQEWMGRRPSPPDSVPYIGEVPGYP-GLFYG
FGHAHLGLTGAPMTGRMIAALAS-NQ----PLN----I-D-MTPYRLDRF--------------------
-------

>a-proteobacteria|641
--------------------------------------------VDAGIVGISTALQLQR-DGHRVAIYD
PDP-PG-QG------CSFGDCGAICVGN-VTPAATPGILKSVPRMLLAQDSPLTIDWRYLPRLAPWLWRF
LMAS-RPDRVDAIATALAGLLANSYEAYQPLLRAA--GAA-DL-FR-RVGLLHVYRSDTAF-R--RALWM
HQTRERLGVRTQWLDGH-EVAQMEPALA-PI--FTRGVLLPD-YGHVTNPDRLSGVLAESFVRGG-GALR
RARVTGFDGFTATGPRI-----------LR---SE---IG------DH---AISKVVIAAGAYSKPLARA
L-GC-KVPLDTERGYHAMLT-A--P-------GIDLRMPLMSGDGRFGITPMEHG-LRLAGTVEFAGLDA
PPQ-WRRAEILIEQARPMFRALA---------AD----KPKFWMGRRPSLPDSLPVIGRSPQHR-NAFFA
FGRGHLGLTLGAVTGGLIADLVA-GRP----PA----I-D-LAAYRPDRFN-------------------
-------

>a-proteobacteria|642
-MVERG----------------------------------HVKVIGAGVVGIATALTLQR-DGHRVTVVD
RLG-PG-EA------TSFGNAGGMAVTE-MQPVSQPNTIWKVPGWLLDPEGPLAIRPAHLPRLAPWLWRF
WRAG-NIKRVVEIADAQAALNDRARADWAPLLAAS--NLE-NQ-VK-TNGALTLYRTEKGYRA---DALS
WKLRRERGVEAHELGPE-EIRQLEPDIG-PG--FTRGVLMPG-WGHVLDPKRIVTGMAERFVADG-GEII
RAEVNGVRIEAA-----RVSA-------LE---TS---AG------GHAV---DQLVVCAGAWSKRVAGW
L-GD-RVSLESERGYHVTLP-A--A-------EVRLRRMLIMAEDQFVMTPMSVG-LRLAGTVEMGGLEA
EPN-MVRAKVLLKKARRVLPSLADAA-----RVE----GKTEWAGHRPATPDTIPVISASPRVG-NVFYG
FGHGHLGLTQAAVTGRLLADLVD-GKS----EK----A-M-IQPFRVNRF--------------------
-------

>a-proteobacteria|643
-M--------------------------------------HTAVIGAGIVGACTALALLR-EGHRVTLIE
PGP-PG-GE----QAASYGNGCWLSPMS-VIPPATPGLWRKVPGFVADPLGPLAIRWTYLPRVLPWLARY
LAAGWTEARVARTAVALRAMLRDAPALHAALAAEA--GVP-GL-IE-RRGLMYVYPSRAEFEAE---AMA
WRIRRQVGIEWLELPAE-EMRQREPALD-RR--YGFGVLVEE-GGHCRDPGAYVAALVAQAEAEG-AARL
ARRATGFRIEGG------------RLRAVL---TE---AG------EVAA---DRAVIAAGAQSRALAAA
A-GD-RLPLETERGYHAMIE-G--A-------ETGPRTPLMPSDGKMSITMTDRG-LRCAGQVEIAGLAA
APN-WRRAEILRDHLLRSFPGLPRDL-----PAE----RVRVWMGHRPSMPDGLPCIGPARGSA-DILHA
FGHGHVGLVAGPRTARLVAALLA-GRA----PE----I-D-PRPYDPGRFR-------------------
-------

>a-proteobacteria|644
-MRDTLV-------------------------------------LGAGVVGLSAALYLRR-SGIAVTVLD
PLG-PA-G------GASFGNAGMLSPET-AVPIALPGMLREVPRWLTDPLGPLAVRLARLPRAAPWLARW
LLAS-RLSRVLEISDAMRALHRRSLECWQELLGPE--SFR-EL-VR-PSGHLQIWEGEAKGATA---ALE
QRLRERHGIRAEPLGAD-ELRQLVPGIA-RS--VRHGLLVPA-NGFTANPQRIVAALAERFLHEG-GEIV
RERAMKLLPRAS------P-----GGFTVM---TN---L------ANREA---ARLVVAAGAWSRELLDP
L-GV-KTALETERGYHAMLP-A--PSIT-------PRLPISNKSRGFALTPMEHG-LRVAGTVEIAGLAA
PPD-ERRAAVLVQHAKRLFPDLVHG-------------EPSFWMSFRPSTPDSLPVLGAVANRP-GLFLD
FGHGHFGMTGGPPSGRLLAALVS-GR----TPE----I-D-PAPYAPTRFGR------------------
-------

>a-proteobacteria|645
-MA----------------------------------PHKNIAVIGAGVVGTCIAAKLVE-DGHGVTLID
PLE-PG-RA------TSYGNAGGIAATS-LAPLSMPGTIQKVPGWLMDPLGPLTIRWSYLPTLAPWLWRF
WRAG-TPEKVEKQADALSALLKRTYDDWEPLWKAA--GLD-RL-VK-RDGCLRLYESKADYEA---DAAD
WKIKRDRGVRSEMIDRH-EIRQLEPDLA-PI--YEMAVLMPE-WNFVTDPHRIVTGVADYATGRG-LKHH
RGKAVGVRTGASG-----IEA-------VI---TD---TG------VVAC---DAAVVAAGAWSHEISGW
L-GS-KVPLETERGYHMTLP-K--P-------NVEVRHTLHLG--GWVMTPMEMG-LRLAGTVELAGRTA
PPN-WKRAEILVERAKRILPKLDA---------T----DGSPWMGHRPSLPDSLPVIGGSPHHR-NVFYA
FGASHLGLTEGATTGALIADLVA-GRT----PS----I-D-MTPYRIDRF--------------------
-------

>b-proteobacteria|646
-MIKANNNAS-----------------------------RRVVVIGGGIVGMLTAWNLIR-TGFEVTLLE
REV-FG-L------GCSTGNAGSVSAGS-VAPLGMPGMWKQVPGWMLDPDGPLHIRGDHAIQVLPWLVRF
LAAS-KPDSVERISHALKALTAPSIQIYQDVVDQI--GAR-SL-LQ-VTGQLQVYSSEEARQKD---AAG
WSLRRARGVTVQEVSRG-EIRDLEPAIA-PA--FTHGIYLPN-EGMIINPSRLIRELGASIQKNG-GVIK
EVAVRGFEIDAS------KN----V--RIL---AG---NE------TIDA---DHIVVAAGAWSLPFASQ
L-GD-IVPLESQRGYHVMFS-D--SGVE-------IKRPVVASETKCFATPMEQG-LRVAGTVEFGSLTA
PTN-SRRVEALLRHSKALFPSLRA---------A----KYSEWMGNRPCLPDSLPVIGRSSNYP-SVYFA
FGHGHLGMTCAPMTSKVITDLIA-GK----TPA----I-D-IQAYRADRF--------------------
-------

>a-proteobacteria|647
-MSAT--------------------------------GAKHTVVIGAGIVGACCALELVR-SGHEVTIVE
VGT-PG-ER----HAASYGHGCWISPAS-VVPLSTPGLWKQIPGYLLDPNGPIVIRWRHFGTLLPWLVRF
VWAGASVSRVERTAIALSRLLHDSPARHLALAAEL--AVP-DL-IR-QEGLLYAYPDREAFEVE---ALS
WRLREMIGLRLRELDRE-ALAQREPSLA-EK--YTFGILVED-GAHCVDPGAYVAKIVSTAVGRG-ARIF
CAKATGFTFEGT------------RLLGVG---TN---NG-----L-VKC---DRAVVAAGAWSKALAKA
A-GD-KIPLESERGYHGVVS-T--T-------GGGPNHPVMPSDGKMANTPTRFG-LRLSGQVELSSINA
PPK-WDRVDILLNHASRTYPALAAL-----QT-V----AVDKWMGHRPSTPDGLPVIGSSSRSP-DVFYA
FGHGHIGFASSPVTGCIAAAQLS---G----QC----V-D-IRAFAPTRFKLTGHK--------------
------S

>a-proteobacteria|648
-MPGV--------------------------------APTHCLIIGSGIVGACSALELAR-AGHAVTLID
SGE-PA-GR----QSASYGHGCWISPAS-VVPMSIPGLWKKVPGYLLNPHGPLVIRWRHFPRLVPWLLRF
FRAGSSVPRVEATARALDRLLHDSPERHEALSREV--GAP-EL-IR-REGLLYAYPDRRAFEAE---SLS
WHLRRMTGLRWRELDAA-ALAAREPDLD-KR--YAFGVLAED-GAHCTDPAAYIAAIVAAACAHG-AKVR
RATAREILSDGA------------RVRGVR---TD---TG-----V-IAC---DRVVIAAGAWSKRLARS
G-GD-RIPLESERGYHGVIA-L--D-------TGGPRHPVMPSDGKMANTPTAAG-LRLSGQVELASLDA
PPN-WSRVDILVAHARGTYPALAGT-----QE-R----PVDRWMGHRPSTPDSLPVIGRSSRSP-DIFYA
FGHGHVGFAAAPATGRIVAQHVA-GLP----DA----P-D-IAVFSPRRF---RLL--------------
------A

>chloroflexota|649
-MPSSSD--------------------------------KKITVIGAGIVGICCACYLQR-SGFEVTLVD
REE-PA-L------QTSFGNAGGISPGS-VTPLGMPGIWKQIPRWLLDDNAPLVIKGHYLPKALPWLTRF
ALQS-RTSRVRQISKALVAVNGPTFDAYQPLLEEA--TLT-QL-FH-RSGQLFLYRNRQDMEKD---TLT
HELRSESGASIEFLNSD-EIREIEPAIT-PI--FEAGYLMPD-NGHCKDPFGLASGLVKMFVNKG-GRLV
KVDVLDFSFDAD------GV----S--GLL---TS---GA------VINT---RKVVIAAGIWSKTLCER
L-GI-AIPLVSHRGYHATIQ-N--SNIS-------LRHMCFPVDYKFAITPMTMG-LRIAGTVEFAGLGD
PPN-YERVNKMVASCHAILEGLNSE-------------HYTQWMGHRPCLPDSLPIIGESQKHP-NIFFA
FGHGHQGLVGASQTGKVISEIAR-RA----APS----M-L-LAPYSIDRF--------------------
-------

>g-proteobacteria|650
-MSESTD--------------------------------TSVTVIGAGIVGICCACYLQR-SGYQVTLID
REE-PG-M------QTSFGNAGGISPGS-VAPIGMPGMWQQIPGWLVDDNGPLFIKARHFPKALPWLMRF
ISQS-RRSRVLEISRALTALNGPTFAAYQPLLEEA--DIT-GL-FH-KTGQLFVYHTRQNMEKD---TFT
RELRSASGASVEYLDSK-SIQEIEPALA-PI--FEAGYLMPD-NGHCKDPLGLAQALAQMFVDKG-GRLL
KTEVQDFVFQTE------GI----T--GLL---TA---SG------QLPA---TKVVVAAGIWSRELCLK
L-GL-RVPLESHRGYHATLE-E--PGVS-------VQRMCFPVDYKFAVTPMAMG-LRIAGTVELAGLEE
PPN-YNRARKLVDVSRKLFPGLCTE-------------KYTQWMGHRPCLPDSLPVIGASPRHP-GVYFA
FGHGHQGLVGASQTGKVIDELIR-GS----ELS----M-A-LQPFRIDRF--------------------
-------

>Proteobacteriota|651
-MTL------------------------------------HVTVLGAGVVGVCTALALRH-TGFEVSLID
PGE-PG-GE----QAASFGNAGWLSPAS-VVPISMPGLWRKVPRILLDPHGPLTIRWTSLPRLLPWLLRF
LYAGATVRRVEATARALRPLLEPAAGLHAELAAAA--DVP-NM-IR-RWGLLYIYPTRRDYEND---ALA
WRLRRQNGLTWTELDKA-ALHQKLPSLV-DR--YGFGAFVQA-GAHCTDPGGYVAALARHAVALG-VRRI
RARATGFQIEAT------------RLRAVA---TE---DA------PIVC---DRAVVSAGIWSQTLARA
A-GD-SIPLVSERGYHVVIS-D--P-------EAIPDIPVQPSDTKMGNTAMVHG-LRAAGQVEFSSPDA
LPN-WHRARVLLDHVLTTYKGLPSVV-----PEA----RISRWMGHRPSTPDGLPVIGEASKSS-DIVHA
FGHGHVGLASAPVTASLVAAMIR-GAT----PE----T-K-LTPYSAQRFRGWWPRPAA-----------
--SLRTY

>a-proteobacteria|652
-MPGN--------------------------------AGKHTVVIGGGIVGACSALELLR-AGHDVTVID
PIE-PG-GR----EGASYGHGCWISPAS-VVPMSMPGLWKQVPRYLTDPKGPLVIRWRHLPQLAPWLIRF
LLAGSSVPRVEATALALKNLLQDSPDRHIALSNEV--GAS-DL-IR-REGLLYAYPDRKAFEAE---ALS
WHLRKITGLRWRELDRA-ALMEREPNLA-PH--YTFGVVADE-GAHCTDPGDYVAKIASAAFTRG-ARHV
RAAARGFAFAGN------------RLSGVE---TD---TG-----F-IEC---DQAVVASGAWSKTLARL
A-GD-KIPLESERGYHAVVS-L--D-------VGGPRSPVMPSDGRMANTPTKSG-LRLSGQVELASIDT
PPN-WHRADILVDHARRTYPELAKK-----EA-P----VIDRWMGHRPSTPDGLPVIGPSSRSP-DVFYA
FGHGHVGFASGPITGQIAAAHLS-GPS----PN----F-D-IIPYSPRRFRL-RAA--------------
-------

>a-proteobacteria|653
-MATPSGSNR------------------------------KVTIVGAGVVGMSCAVHLLR-DGHNVTVID
KDE-PG-LG------CSFGNAGILAPTY-CVPLSMPGTVWNVPEWLFDPLGPLSVRWRDMPGLTPWFLRF
ILAGTA-PRWPVSSNGLRSLHESCVRDFEALFQSM--DAG-HL-IK-KTGMIYAYESEKNFHKS---SGN
WEIIRQHGAQVEVLDGK-KIQEMVPGIS-PA--CANGVFMPE-DAQVISPLRVVETLVEEFKRNG-GVIV
RSEVRDIEIGSD-------GP--T---RLV---TD---GG------AVDL---DALVIAAGALSARFCRR
L-GS-PVPLVGERGYHVTLP-D--PGIS-------TDMPVMSGDCQFAMTTMEMG-MRAAGTAEFANLEA
PPN-YQRARVLLKHVKRIFPTINTE-------------GYSEWMGMRPSLPDSLPVIGTSPNFS-STFFA
FGHSHAGLMGSVITGRTISDLVS-LR----TPG----L-D-PTPFRINRF--------------------
-------

>a-proteobacteria|654
-MRIDAEEGVLHGARAYLSHGLALNRRAIL---RTMSPHKNVAVVGAGIIGTCIAAKLVE-DGHGVTLID
PLE-PG-RA------TSYGNAGGIAATA-MAPLSMPGTIRKVPGWLMDPLGPLTIRWSYLPRLAPWLWRF
WRAG-TPEKVEKQADALAALLKRTYADWDPLWKAA--GLD-TL-IK-RDGCLRLYESRAAYEA---DEPE
WKLKRDRGVRMEIIDRH-EIRQLEPQVA-PI--YELGVLTPE-WNWVLDPHRIVTGVADYATGRG-LRSW
RGKAVAARIGANG-----VEA-------IV---TD---TG------VVPC---DAAVVAAGAWSHVAARW
F-GS-EVPLETERGYHMTLP-K--P-------GVEIRHTINLG--GWVMTPMRMG-LRLGGTVELAGLDA
PPN-WKRAEVLVERAKRALPGLDA---------T----DASPWMGHRPSLPDSLPVISASPHHR-NVYFA
FGAAHLGLTEGATTGALIADLVA-GRT----PS----I-D-MTPYRVDRF--------------------
-------

>b-proteobacteria|655
-M---------------------------------SDSRP-VVVIGGGLVGVCTAAYLQR-AGHRVTIVD
RQS-A---R----QAASLGNAGCINGSS-VVPIAMPGVLWQVPGWLMQPDGPLVLRWRYLPRMVPWLTRF
VVAS-QPAQVAAQARALRALLGPALDAYQPLLDDA--DAN-DL-VT-RRGYLIAYSSERGMTGD---EGG
MALRRDNGVQIETLDAG-ALREFEPTLS-ND--FIGARYISE-TGHTSDPGALLARLTAQVVTRG-GRIV
DAAATAIETNGA------------RAVAVH---TD---KG------REPA---SAVVVAAGAWSAPFVRQ
L-GD-SIVFDTERGYHVEIP-T--PQE-------MPSRPVMWAEGKLFATPMAGR-LRGAGTVELAGLKA
PPN-WRRADLLLSQLHKMFPGAVQGV-K-STQSV----DGARWQGFRPSTPDSLPVLGAASKVP-NAFYA
FGHGHVGLTAAASTGRAIATLVN-GER----PA----I-D-LSPFSIGRF--------------------
------R

>a-proteobacteria|656
-MG------------------------------------RNVLVIGAGIVGCSAALWLQR-DGHQVTIVD
RSG-PG-EG------ASKGNASVIATES-CIPVATPGILWDVPKYLADPLGPLAIRWSYLPKLAPWLWRF
VRSS-GEAKVEEISIALRALLVEALAAHKELAKAA--GCG-DL-IQ-DTGWLGIFESDAKFQS--YQW-D
LELQKRRGVRFEILKAE-EIRQFEPSLQ-PI--YKHAVYYPE-NSYVLDNYRLVRTLAEDVTRNG-GRVL
QDEIQDFEIGAV---GP---------KAAI---GK---NG------RYDF---DAVVIAAGAWSRLLSAK
L-GE-TVPLETERGYHVTLP-H--A-------EKRPRMPLYSGDHSFAVTPLDIG-LRFAGTVELGGLEL
PPN-PGRNEVLLKHGRRMFGAL---------DET----GRSDWMGFRPSMPDSKPVIDRGRRFK-NAFFA
FGHGHVGLTLGPITGKLIADLVS-DRK----PA----I-D-LKPFAMDR---------------------
------F

>g-proteobacteria|657
-MQENAQSIT---------------------------------VLGAGVVGIACAVHLLR-DGHRVTIID
RLP-PG-EA------CSSGNAGVFASYA-CLPVSLPGLFWSVPGMLLDPAGALTIRMSYWLTLFPWLVKF
LRAGRM-EPMQSSARALSFLVNNSLEQHRDLARGA--GVD-HL-LR-PAPLVYAYADEASLSKG---LHT
WDWRRPYGVEPRVVRGA-ELRELEPALS-EE--LPCAVVIDD-CGHTTNPSLLVKGLADYAQRQG-ATLL
QRDVIDIHPRDG-------GG--V---RLS---TD---DG------DIMA---EKIVIAAGAWSGKLAEQ
C-GE-AVPLEAERGYHLMLH-D--PGVE-------LRSIVGSAKGKFLATPMDEG-LRLAGTTEFAGLDA
PPD-YRRAEVLRSQVRDLFPDANID-------------DYSQWMGQRPSLPDSVPVIGPSQRHA-GIYYA
FGHQHIGLTSAPKTGRLIADMVA-GR----TPN----I-D-LGPYRVDRFQR------------------
-------

>a-proteobacteria|658
---------------------------------------MHVTVIGAGIVGACTALELLR-DGHEVTIIE
AGE-PG-GR----QAASYGHGCWISPAS-VVPMSMPGLWKQVPGYLLNPHGPLVIRWQHSVRLLPWLVRF
LLAGSSLPRVERTAKALSSLLKDSPERHMALAESI--GQP-EL-IK-REGLLYAYPERADFERE---KLA
WHLRRLTGLVWRELDEK-SLRAREPALS-DH--YRFGVLAEA-GAHCIDPGRYVSALVQEAVTRG-ARLI
KARALGFAMSGD------------RLIAVR---TD---QG-----E-IAC---DRAVITAGVWSKVLARM
A-GD-RIPLESERGYHGVIG-A--E-------VSGPAHPVMPSDGKMANTPTAQG-LRLSGQVELASVET
PPN-WKRVDILLDHAAKTYSGLANR-----QD-M----PVDRWMGHRPSTPDGKPVIGTASSLR-DVIHA
FGHGHVGFASGPITGRLAADLVS-GKP----PE----R-D-LSPFSPQRFR-------------------
-------

>a-proteobacteria|659
-MTD----------------------------------SFSVHIIGAGIIGLATAATLLA-RGHAVTLID
RND-PG-SG------ASRGNASGIAWTD-VAPLASPGVWRKAPGWLLDPLGPLSVRPSYAPAILPWMLRF
LSAS-RPAAFKRSVSAIAALNAEALPAWERLWAET--GTG-GR-LR-AEGCLDVFDKPGEVAR---ARAG
WQLQREHGIEVRELSAD-EIRDMEPDLG-PT--VAGGAFLPG-WSHLDDPHAMCLDLERVVIERG-GTFL
RGNVVSVID----TERGARLR-------MR---D----GP------VLHA---DKVVIACGAWSKRLAES
L-GE-DVPLDTERGYNITVP-E--P-------GVSFRRFIMLAGYGFVMSPIAQG-LRIGGMVEFAGLTS
PPN-WARVDALVSRAKRMVPALSV---------E----GGERWMGFRPSLPDSLPVISQSRRAA-HVCYA
FGHAHHGLTQAATTGELVADMIA-GRT----PA----I-N-LAPYAIDRF--------------------
-------

>a-proteobacteria|662
-MSAS------------------------------DAPGLHTVVIGAGVVGACTALELLK-AGHRVTILE
PGP-PG-GE----QAASYGNGCWLSPMS-VIPPAVPGLWKKVPGFIADPLGPLAIRWSYLPRVLPWLARY
LASGWTEARVLRTARALRALLEDAPALHASLAGEA--GVG-AL-IE-RRGLMYIYPSRAEFETE---AMA
WRIRRQVGIDWIELSAD-ELRQREPALD-RR--YGFAALVEE-GGHCRDPGAYVAALVALAEMQG-ARRV
TARASGFRIEAG------------RLRAVR---TE---TG------EIAA---DRAVIAAGAHSRVLAAA
A-GD-RVPLETERGYHAMIE-G--A-------EIGPRTPMMPSDGKMSITWTNRG-LRCAGQVEIAGLEA
MPN-WRRAEILRDHLLRSFPGLPRDL-----PAE----RVRFWMGHRPSMPDGLPCLGPASATA-DIVHA
FGHGHVGLVAAPRSARVVAQFLA-EVA----PE----I-D-TKPYDARRFH-------------------
-------

>b-proteobacteria|663
-MTVARSFSAGD-------------------------TRRHVVVIGAGAVGSATAVEALR-AGLRVTVVE
PGE-PG-GP----QATSYGNAGWLSSHS-VVPPALPGAWRKVPGWLADPLGPLALRWRYLPRATPWLLRY
LASGWTEARVQRT--------ADAPALHAQLAAEA--GVP-QL-IE-QRGLLHAYRSREEFEGD---ALG
WRVRGRVGIRWEEWNDD-ELRRREPDLH-AR--YTLGIFVPE-AGHCRNPGAYVAALARHARDAG-AERI
AARATGFRIEGG------------RLRAVR---TE---A------GEIAC---DAAAVCAGARSGPLAAA
A-GS-PVPLESERGYHVVVE-D--ATA-------GPRTPTMVADGKLIAHWMDGG-LRAAGQVEIGGLEA
APD-WRRAEILHRHLQSMFPGLATVAPS--VPSP----SVKHWLGHRPSMPDGLPCIGPAAASA-DIVLA
FGHGHVGLCGSARTGRVAAQLLA-GAT----PE----I-A-TTPFDPRRFS-------------------
-------

>a-proteobacteria|664
-M--------------------------------------HIAVIGNGIVGTATAAWLQR-DGHRVSFVD
PLG-PA-E------ATSFGNAGSLSPSA-CLPVGMPGMWKKVPQWLLDPLGPLAVRWWYAPVAAPWLLRF
LKHS-SRDEVVRIATALRGLLTPIFECYEPLLQRA--GAT-AL-MT-RSGCLYVYSGQEAARQW---AWG
MGLRRSLGVTMRDVAEE-ELVALEPDLK-GQ--FRFGILAPE-NGSTLDPAALTRAIFAQCERDG-ATVV
RRRVTGFRQAGG------------SVTGLV---LD---GG---ETMA--C---DGVVLAGGAWSARIADR
L-GP-SIPLETQRGYHVTVQ-S--NNLA-------LRHTVMAVEHNLMVNPMSMG-LRLAGSVEFAGLRA
APD-FRRAQVLLQHGKAMFPHLDVS--------R-----TSEWMGHRPCLPDSLPVIGRAPRVD-NAWFA
FGHGHIGMCGAASTGREIANLVA-GR----APQ----I-D-LAPFAPTRF--------------------
-----AA

>a-proteobacteria|665
-M--------------------------------------NLAVIGNGIVGTCCGAWLQR-DGHTVTFID
PLG-PA-E------ATSFGNAGSLSPSA-CLPVGMPGMWKRVPRWLLDPLGPLSVRWAYAPVAAPWLARF
LRFS-NPAEVTRIATALRGLLAPIFECYEPLLQRA--GGM-SH-MR-RSGCLYVYSGREAAAQW---QWG
MTLRRRLGVELRDVEQD-ELEALEPDLK-GR--FRFGLLAPE-NGSTPDPAALTRALFAQCERDG-AQVV
RRRVAALEARGG------------QVRAVR---LE---DG---ERLE--F---DGVVLAGGAWSAKLAAQ
L-GA-RIPLETQRGYHVTVE-S--NNLG-------LRHTVMAVEHNLMVNPMAMG-LRLAGTVEFAGLRA
APD-WRRADALLARGREMFPHLDAS--------R-----TSRWMGHRPCLPDSLPVIGRAPAAE-NAWLA
FGHGHVGMCGAPATGREVANLVA-GR----APE----L-D-IAPFDPQRFRR------------------
-----AA

>b-proteobacteria|666
-M-----------------------------------SARAIVVIGAGIVGVSCASYLRR-EGHEVLLLE
RDG-PG-E------GTSMGNAGALSPGS-CIPIAMPGVFGKIPGWLSDPEGPLTIRPAYFLKVFPWLVRF
TLSA-RAARVGKIADGLRALHRHVYDCYEPLVANA--RCG-DL-IH-RSGTLNVYRSEKAFEAS---RSD
WTIRTDRGGECRPVHGA-ELREIEPALA-PQ--FTHAMLIPD-HGYVANPHRLVQVLAAQFVADG-GRIE
KQAVRTQARGPS------GG------LRVM---LE---GG---RAID--A---DRVVVAAGAWSTPLVAP
L-GV-RIPLETQRGYHVTIQ-D--AGVT-------PRVPVAVSEGKYYATPMEGG-LRVAGTVEFAGLEA
PPN-FRRARRLLEQVREVYPAVRTE--------K-----FTEWMGHRPCLPDSLPAIGSPRGLP-GLFVA
YGHGHNGMTSGPVTGRLIADFMA-GR----TPF----I-D-PSPYSPDRF--------------------
-------

>a-proteobacteria|667
-M------------------------------------TRHVAIIGAGIVGACSAIEALR-LGFRVTIID
PAE-PG-GE----QSASYGNGCWLSPMS-VIPPAFPGLWKKVPKFLMDPLGPLAIRWSYFPRVFPWLLRY
LRAGWTWDSVEETARALRPLVVDAPALHLRIAEEA--GVG-HL-IE-RRGLIYVYPTRAAFEAE---AMA
WEIRHRVGVRWIELDSN-DLHQREPDLD-RR--YTFGVMVEE-GGHCTDPGAYTAALVAHAVGQG-AELR
RAAATGFRIEAG------------RLKAVL---TD---AG------EVAA---DAAVIAAGAHSKPLAAA
A-GD-QVPLETERGYHAEVS-D--P-------EVSPRHGLMPSDGKMSVMRTRNG-LRCAGQVEIAGLDA
APN-WQRAEILRDHLLRCFPGLPRTL-----PTE----RVKVWMGHRPSMPDGKPCLGPSRASA-DILHA
FGHGHTGLVAAARTGRVVADLLT-GQT----PE----I-P-IGAFNPRRFA-------------------
-------

>b-proteobacteria|668
-M---------------------------------TDTRP-VAVIGGGLVGICTAAYLQR-AGLPVLVIG
RQT-A---R----DAASLGNAGCINGSS-VVPVAMPGVLWQVPGWLMQPDGPLVLRWRYLPRMAPWLARF
VASS-RPERVAAQARALRSLLGPALDAYRPLLDDA--HAN-DL-LT-QRGYLIAYSSREGMDGD---AGG
VALREQNGVAIDTLDAN-ALREFEPTLS-PR--FIGARYIAE-TGHTT-PHALLARLTAHAVERG-ARIV
DDEAVSIETNGA------------QAVAVH---TR---ST------RHDV---RAVVVAAGAWSARFVSQ
L-GD-RVLLDTERGYHVEMP-A--LPA-------MPSRPVMWAEGKLFATPMQGR-LRAAGTVELAGLHA
PPD-WRRADLLLRQVREMFPQA--GA-A-SADSA----SVTRWQGFRPSTPDSLPVLGPASRVP-NAFYA
FGHGHVGLTAAASTGRAIAALVA-GER----AP----L-D-LSPFSVARF--------------------
------R

>b-proteobacteria|669
-M---------------------------------SDSRP-VVVIGGGLVGVCTAAYLQR-AGRAVTLVD
RQS-A---R----QAASLGNAGCINGSS-VVPIAMPGVLWQVPGWLMQPDGPLVLRWGYLPRMVPWLMRF
IAAS-QPARVAAQARALRALLGPALDAYQPLLDDA--GAN-DL-VT-RRGYLIAYSSERGMAGD---EGG
MALRRENGVHIETLDAG-ALREFEPTLS-RD--FIGARYISE-TGHTSDPGALLARLTAQVVARG-GRVV
DAAATAIETNGA------------QAVAVH---TD---KG------REAA---SAVVVAAGAWSAPFVRQ
L-GD-NLVFDTERGYHVEIA-A--PDE-------MPSRPVMWAEGKLFATPMDGR-LRGAGTVELAGLQA
PPN-WRRADLLIRQLHKMFPGAVQGA-K-ATQSV----DGARWQGFRPSTPDSLPVLGAASKVP-NAFYA
FGHGHVGLTAAASTGRIIAGLVS-GDR----PA----I-D-LSPFSIGRY--------------------
------R

>a-proteobacteria|670
-M-------------------------------------SRVVVIGAGIVGLAAAIALLR-DGHAVTLLD
PGE-PG-GE----QAASYGNGTLLNPSS-VVPMAAPGLWKKVPGYLADPLGPLTIRWSYLPWLVPWLRRF
VQAGATPEKVAAIGRALQPLLADAPARHRALAEAA--GVG-DL-IT-RQGVLFAFPDRAAFEAE---ALS
WRVRRDNGTRWLELDAD-ELRQREPALD-RH--YRFGILVEE-NGQCRDPGAYAAALVRLAAGQG-ATIL
RRAATGFRIEVG------------RLLAVR---TA---D------GDIAC---DKAVIAAGAWSKPLARA
A-GD-RVTLETERGYHVVIA-D--P-------GIAPRYPVMPSDGKMACVMTPAG-LRVAGQVELAGLDA
APD-WRRAETLLRFARTVFPGLPADL-----TLE----SVKTWMGHRPSTPDGLPCLGFASGCR-DIVHA
FGHGHIGLAAAATTGAVVADLLA-GRP----PA----F-D-LAPYAASRF--------------------
------R

>b-proteobacteria|671
-MTVARSGFSFG----G-DE------------------RRHVVVIGAGAVGCATAIEALR-AGLRVTLLE
PET-PG-GP----HATSYGNAGWLSSHS-VVPPALPGAWRKVPGWLADPLGPLAVRWRYLPRALPWLLRY
LASGWTEARVQRTADALRTLLADAPALHAQLAAEA--GVP-QL-IE-RRGLLHAYRSRAEFEDD---ALG
WRVRGRVGVQWDEWSAD-ELRRREPDLD-AR--YTLGIFVPE-AGHCRDPGAYVAALARHVVDAG-AERV
FGRATGFRTEGS------------RLRAVL---TN---D------GEIAC---DAAAICAGAYSGPLAAA
A-GS-PVPLDTERGYHVVID-D--ATV-------GPRTPVMVADGKLIAHWMDGG-LRAAGQVEIGGLDA
EPD-WRRAEILHRHLLSMFPAFAT-TER--GGAK----TFNHWLGRRPSMPDGLPCIGPSAASA-DIVLA
FGHGHVGLCGSARTGRLAAQLLA-GSE----PE----T-P-LAPFDPGRFK-------------------
-------

>a-proteobacteria|672
-M--------------------------------------RVVVIGAGIVGASTAVELLR-DGHDVTIVE
PDT-PG-GR----QAASYGNSGWLSPAS-VVPMSMPGLWKKVPGFIADPTGPLAIRWRYLLGLAPWLARF
VAAGSSVSKVERTAAILSSLLYDCPERHTTLAEEI--GRP-EL-IV-RKGLIYAYADRAAFLQE---ALA
WRLRAQNDVAFRELSAQ-ELAALEPDLS-PR--YTFAVLVEK-GGHCLDPGGYVGAIAAHAVAKG-AERV
TSRATGFDVVNG------------RLRAVL---TE---DG------PLPC---DRAVIATGIRSKSLAAA
V-GD-DVPLQSERGYHVVIP-P--D-------IARGAMPVMPADGKMGNNPMLAG-LRIAGQVELASPDA
APD-WSRADILLGHAKRAYGALSKP-----FDES----RIDRWMGHRPSMADGLPVIGKARSCA-DIIHA
FGHGHIGLASGPATARIVADLIG-DKA----LH----I-D-VAPLSATRF--------------------
-------

>a-proteobacteria|673
-M--------------------------------------HVVVSGAGIVGASCALELVR-DGHRVTILE
PAT-PG-GR----QSASYGHGCWISPAS-VVPMSMPGLWRQVPGYLFDPQGPLVIRWGHLPRLAPWLFRF
MMAGATVGRVERTAAALASILADSPGRHQALSSEV--GCG-EL-IR-QDGLLYAYPDRPAFEAE---ALA
WRLRRMTGLTWRELDRA-GLEAREPGLS-DV--YRFGVLVEE-GAHCRDPGRYVSAIVAHAVALG-ARLV
PARATGFAFDGS------------RLAAVE---TD---GG-----P-IPC---DRAVIASGIRSKALAFA
A-GD-PVPLEAERGYHAVVE-D--G-------SAGPLHPVMPSDGRMANTPTADG-LRLSGQVELASIDA
PPN-WKRADILIDHARKTYPGLPGG-----SE-A----VRDRWMGHRPSTPDGLPVIGPASRSS-DIIHA
FGHGHVGFASGPITGRIVADLVA-GAS----PL----R-D-VAPFAASRFVFGRA---------------
-------

>b-proteobacteria|674
-MG------------------------------------RKITLIGAGIVGVATASYLRR-DGHDVTVLT
AHP-PG-E------YCSFGNAGMLNSSG-CVPQSLPGVLAKVPGYLTDPLGPLMVRPGYALKVLPWLARF
VLSA-KNRRVEHAADALRALIKPTLECHEELARHA--GCG-DL-IR-RSPYLVVYESERSWRGD---ARA
WNLRRERGVVTEDLDAA-ALRRLVPQLA-PI--YARGMLVPD-QGYVANPERLTKALAAQFQKDG-GQIL
ARKVLDIAVGEG------GV------HELV---TD---AG---RIAV------ETLVVCAGAHSGELTAM
L-GE-KVPLEAERGYHVTYS-D--PRLD-------IPMPVHVSDAKLFVTPMEMG-VRIAGQAEFAGIHA
EPD-YRRAEVLERHMQRMFPGVHGA--------D-----RTQWMGRRPSMPDSLPVLGASARHG-NVYYA
FGHGHLGLCGGAPSGRLVADLIA-GR----KPA----V-D-LAPYRVNRFQP------------------
----R-G

>a-proteobacteria|675
-MPAETGPPAAF---------------------GSAPPGAHLVVIGAGILGATTALAALD-RGFRVTILD
PGP-PG-GE----QAASYGNGCWLSVMS-VIPPAVPGLWKQVPAFLRDPLGPLAIRWSYLPRVLPWLWAY
LRSGWTEARVLETARALRTLLADAPALHKALAERA--GVG-DL-IR-RDGLVYVYPSRAEFERE---AMG
FRIRRQVGLNWTEIGPE-EMRQIQPELD-PR--YGFGALFEE-AGHCTDPGAYVAALVEQAVSEG-AILR
RTAATGFRIEAG------------RLKSVR---TG---EG------EIAA---DRAVIAAGARSKHLAAA
A-GS-RVPLETERGYHAVVL-D--A-------EVGPRIPIMPSDGKMGITPTRAG-LRASGQVEIAGLEA
APN-WRRAEILLDHLLRAFPKLPRDL-----PPE----RIAVWMGHRPSMPDGLPCLGVSAATP-DVVLA
FGHGHVGLVAAPRSALAAAALAA-GVK----PE----I-D-LGPYDPRRFG-------------------
-------

>b-proteobacteria|676
-MSTDAAA--------------------------------PVAVVGAGVIGACTALRLAR-EGRRVVLVD
RLD-PG-E------GCSFGNAGAISPAA-VVPMALPGMLRKVPGWLRDPDGPLVVRPGYALRAAPWLARW
VLASRR-SAVQRSSDALAALNRDTLDGYRDLLDAD--QFA-DL-IR-VAGHLYAFRSRPAAAGG---RLA
QALRERHGVRTRWLDAG-ELRALEPALA-PA--YACGLLLPD-NGQTVNPQRLVLTLAGNLAACG-GRVL
RDEVRHVEVR-------------GGRLELV---AA---G----GRVPA-----SAVVLATGAWSRALLRA
L-GT-DVPLETERGYHLMLE-D--ASVT-------PGRPTMLADRKFFATPMEHG-LRLAGTVEFAGLDA
PAD-WRRAQALLRHAQAAFPALRAS-------------RWTQWLGHRPSLPDSVPVIDRLPQ-A-GVFVA
AGHGHLGMSGGPGTARLVADLVA-GR----RPF----V-D-PAPYRHDRFGLRGAPRV--PAT--PAHE-
ARPL-GR

>a-proteobacteria|677
-MTATSSLPVR------------------------PGNAGHVTIIGAGIIGVCSANYLLR-AGFSVEVLD
PVL-PG-SP----DQCSYGNAGGICPGS-CIPNAMPGMAKNIPGWLADPEGPISLRLLHLPHALPWLIRF
LAAG-RRGRVPAIADAMRALHRYTFEAYEPLLKDA--GCE-DL-LQ-KRGQLFAYEDPAGPAKS---GYS
LGLRRERGVAVEILNAD-ELHQLEPALG-PQ--FKAGVYLPE-QGQTPNPGRLVERLAALAASQG-AQFI
RTKVQALEMGAQ------GP------VAVQ---TD---KG----RRP--V---QQLVVCAGAFSGPFART
L-GL-RIPLESERGYHVTVS-S--ARTA-------LRIQTVSAEHKFVAAPHEGG-LRLSGTVEFAGLTA
KPD-PKRASILLAQGQRMFPGLDIS--------S-----YTSWMGNRPGTPDSIPVIERLARYP-NVVLA
FGHGHQGMIGGAVTGRLVAQLAA-GQ----APG----I-D-LSPFRSDRF--------------------
-------

>a-proteobacteria|678
-M------------------------------------SQHVVVIGAGLMGATTALACLE-RGHRVTILD
PGE-PG-GA----QAASYGNGCWINNGA-LMPVSVPGLWRQVPGYLMDPLGPFAIRWRYLPRLLPWLARF
VRAGATLAKVEATVRARRPLLDGTVASHTALAEAA--GVS-DL-IV-KRGLLYLYPDRAHFLSE---ALD
WRMRRENGIVCRELDEQ-ALRALEPGIG-PA--YRFGVHVPEAGCNLTDPGAYVAALVAHARSLG-ARVE
RSRATGFALSGT------------RLAAVI---TE---TG------EIAC---DKAVIAAGAWSGALARQ
A-GD-AVSLETERGYHVVVR-D--P-------EYVPRHPIMTSDGKMAVTMTRAG-LRAAGQVELGGLAA
PPD-WRRADIQLAYLNRVFPALSARP-----DEA----RLSRWMGHRPSTPDGLPSLGRASASP-DIVHN
FGHGHTGVSMAPASARLVADLVA-GRP----PA----I-D-PTPYAPQRFSRRRGA--------------
-------

>b-proteobacteria|679
-MSS---------------SPE---II---F-------PRHAVIIGSGAVGLMSAIHALD-QGLQVTLLD
FNA-AG-SE----EASSYGNAGWLSSHS-VIPPVEPGMWKKVPAYLMDPLGPLSIRWRYLPRLTPWLVRN
L-ASARRDRIRSTARALRTLVADARSLHLEVAQRA--GVA-HL-ID-TSGVLHVYRSRQHFDND---AFG
WGVRRELGIQWQEVEGA-ALRAREPDLD-PA--FGFAVQVDE-AGHCRHPAAYLQALQAYALARG-AHRV
DGRATGFRVEQG------------RLKAVL---TE---Q------GELAC---DAAVICAGARSKALAAA
A-GD-QVQLESERGYHVVIS-G--QDHQAR-----ARTPMMVSEFKVIATQMETG-LRIAGQVEFASFEA
APD-WRRGEIMRDIALKLFPGLPR---T--LPVE----DVKYWLGRRPSTPDGMPCIGPASASA-DIIHA
YGHGHIGLGCSARTGRIAAQLLA-GQA----PE----I-D-LTPFSPQRF--------------------
-------

>g-proteobacteria|680
-MSK---------------------------------PIADIAVIGAGIIGTCVAERLQH-EGKQVILID
RLG-PG-ES------CSKGNAGHFATDI-ILPLANFNTLLSVPKLLLDPMGPLTLRWSYLPQLLPWLMRF
TWAA-MPHKTKTTIEALKVLNRPSITRFEALLERT--SLT-EL-MT-QRGALTIYQDPASANK---NQQH
LELVQQHGVKVEHLTGN-QVRELEPSLN-QD--VKGGLFYPD-TAHTVNPYRLVTDLCDCFVQRG-GQFK
MQNVVDFDFGDP--------N----KVVIK---TE---EE------PILA---KEIVIACGAFSKQLVKL
I-GH-SVPLETERGYHLMLP-N--SGV-------EVTRPVTSFERSFVMTPMEEG-LRLAGTVELAGLEA
EEN-WQRAISLFEHASRILPGLKKDN-------------FETWMGHRPSLPDSLPVVGRSPKEK-RAIFA
FGHQHLGLTQAAVTADLINEIVF-EQP----HS----V-N-MEAFAISRF--------------------
-------

>b-proteobacteria|681
-MNAAAPLST----------PT---GA---TPAASPGAPRHVVVAGAGFIGLASAIELRG-AGWDVTLVD
PGP-SG-GE----QAASYGNAGWLSSHS-ILPPASPGVWRQVPGWLMDPLGPLALRWSYLPRALPWLWRY
LESASTQAKVRRTAHALRSLLQGAALLHQDLAQRA--GAS-HL-LA-HQGVLHVYRSRADFVAD---AFA
WDVRRQEGITWTEWDAD-TLRTREPDLA-PD--YGFAVHVAE-AGHCRNPGAYAAALAAHAQAIG-VRRI
TARATGLRASGG------------RLQAVQ---TD---Q------GDIAA---DALVIAAGAYSLPLAQA
A-GD-RVSLDAERGYHVTLA-P--VDDAA--AQPAPRTPMMVMDRKLIVHRMDCG-LRVAGQVEIAGNDA
PPD-WRRAEVLRQHLGALFPAISD---E--QL-N----GGRVWMGRRPSTPDGLPCIGLASGCQ-GVVHA
YGHGHVGLGSSARTGRLVAQLLQ-GAT----PD----I-D-LAPFSPQRFAAR-----------------
-----AA

>g-proteobacteria|682
-MSKSSD--------------------------------QEITVIGAGIVGICCACYLQK-SGFQVTLVD
REE-PA-M------QTSFGNAGGISPGS-VTPLGMPGIWKQIPRWLLDDNAPLVIKGRYLPKALPWLARF
ALQS-RTSRVRQISKALDALNSPTFDAYQPLLEDA--ALT-QL-FH-QSGQLFLYRNRQDMDKD---TLT
HELRSESGASIEFLNCD-EIREIEPAIT-PI--FEAGYLMPD-NGHCTDPFGLASGLVKMFVNKG-GVLV
KADVLDFMFDAD------GV----S--GLS---TS---TG------TLNT---RRVVIAAGIWSKTLCER
L-GL-PVPLESHRGYHATIE-N--SNIS-------LKHMCFPVDYKFAITPMSMG-LRIAGTVEFAGLGD
PPN-YERVNKMVESCHTILEGLNSE-------------HYTQWMGHRPCLPDSLPIIGESQKHP-NIFFA
FGHGHQGLVGASQTGKVISEIAR-RA----APS----M-L-LAPYSIDRF--------------------
-------

>a-proteobacteria|683
-MAN-------------------------------------IAIVGAGIIGVSCAAFLQR-DGHKVTIYD
PLP-PG-E------ACSFGNAGSIGPGS-VMPISTPGIVRQAASWITDPDSPLWIDWRYLPRALPWLARF
IAAG-SRPRISGISKALRFLHADSFEHYRTLLGVD--AKS-LL-HV--SGQLYLYESDAAFAKD---ALG
REIRAALGVRSEILNSD-EIRQLEPSLG-PR--FARAVYLPD-SGHCSNPHRLVTTIAESIVRNG-GRFV
RASVKDFEQDAG------QV------RAVI---TD---VG---RMPC------DRVVIAAGAWSQRLAGR
L-GL-KIPLESLRGYHVMLP-M--PETA-------PKRPLYPLATKIMMTPMENG-LRVAGTAEIAGLDA
PMN-ERRAAALGRIAKRYFPGATGE--------P-----VSIWMGHRPATPDSLPVIGPSPRHE-NVMLA
FGHGQTGLIGGSTTGLLVSDLIA-GR----KPI----I-D-PYPYRTSRF--------------------
-------

>g-proteobacteria|684
-MV-------------------------------ENNSSHKITVVGAGIVGLCCAWYLQR-AGYLVTLID
RKE-PG-LE------ASFGNAGGLGIAE-IVPLSSPGLIWKVPGGLMDPMGPLAVRWSYLPKITPWLMRF
IRAG-KRESMHNISNAMSALCQRTYDDFAPLLEIE--SLT-RL-MNYRVGALYLYDNESEYSE---EQWK
WRLRQELGVECERIDGG-EISDLEPDIA-KD--FTYAMFVKH-WSHLSDPYRFATVIADEITRHG-GHII
KENVAALDLDADN----RGRI-------IL---EQ---RG------DYGS---DSIVIAAGAWSHLLTKQ
I-NE-DIPLETERGYHSTIA-Q--P-------NVTLNRELIYAAQGFVITPMDMG-MRISGTVELAGLTT
APD-YRRARVLLPKAKRVLPTLNAND-----S--------SEWMGHRPALPDTLPVISRSTRAN-NVYYA
FGHGHLGLTMAPTTGRLITDLIN-GNK----PP----I-D-LTPYRADRF--------------------
-------

>a-proteobacteria|685
-MSEQ----------------------------------RTVTIIGAGIIGLCCARALQR-RGRTVTVID
PNE-PG-RG------TSYGNAGILAAGS-VLPEGHPGLWKRLPGLLLDRTGPLTIRPGYLPQMLPWLLRF
MAST-TPGRVEEISKALAAIVMPGVQHYLDLLDDV--AAD-QVPIR-RQGCLYLYPKREDVKA--AQ-PA
NDARRRRGVEIETLGPD-EVRQLIPAIG-PD--MAGGALATQ-SGHATSPLALSQLLAAQIEAAG-GSFI
RAKAMGF-TIGAEGPSH-----------VR---TD---QG------EIEV---EDVVIAAGAFSKPLAAA
L-GN-KVPLDTERGYHMMLP-Q--P-------EIEIRVPMLISSLGFGVTPMNDG-LRLAGTVEFGGLKA
PPD-YNRAQILLDHAKRLFPGLG---------DE----GAVPWMGHRPSMPDSLPVISRSSRFS-RVFYA
FGHGHLGLSLGAVTGRMIADLVQ-DRV----SD----I-D-PTPYRADRF--------------------
-------

>a-proteobacteria|686
-M--------------------------------------QIAVIGAGIVGASTALDLLK-DGHQVTIIE
PEC-PG-GR----QAASYGNSGWLSPAS-IIPMSMPGLWKKVPGYLADPSGPLAIRWRYLAHLAPWLVHF
MRAGSTAAKVERTASILSTLLRDAPSRHAAVAEKI--GRP-DL-IC-RKGLIYAYPDRAAFEAE---AFA
WRLRRENGVVYRELSAT-ELHAREPHLS-SR--YSFAALVED-GGHCVDPGGYVMAMIEYAIRQG-ATRV
HARAIGFDLAGE------------RLLGVL---TD---AG------TVAC---DKAVIAAGIHSKSLAAK
A-GD-RIPLQSERGYHVVIP-T--D-------QFQADMPLMPSDGKMGNNPTLAG-LRIAGQVELASVSA
APN-WARADILLKHARTTYPAVTDS-----AVDS----GIDRWMGHRPSTADGLPVIGFASASR-DILHA
FGHGHVGLATGPVSGQLVADLIA-GRD----CA----F-D-ISVLSAGRFR-------------------
------A

>b-proteobacteria|687
-MTVARSSFSGA----G-DT------------------RRHVVVIGAGAVGSATAIEALR-AGLRVTVVE
PGE-PG-GP----HATSYGNAGWLSSHS-VVPPALPGAWRKVPGWLADPLGPLALRWRYLPRATPWLLRY
LASGWTEARVQRTADALRTLLADAPALHTRLAAEA--GVP-QL-IE-QRGLLHAYRSRAEFEGD---ALA
WRVRQRTGVRWEEWSAD-ELHRREPDLD-AR--YTLGIFVPE-AGHCRDPGTYVAALARHAQAGG-AERR
ATRATGFRIEGG------------RLRAVL---TE---A------GEIVC---DSAAICAGARSGALAAA
A-GS-AVPLESERGYHVVVE-G--APV-------GPRTPVMVADGKLIAHWMDGG-LRAAGQVEIGGLDA
APD-WRRAEILHRHLQSMFPALAE---T--AGAT----AVKHWLGHRPSMPDGLPCIGPSAASA-DIVLA
FGHGHVGLCGSARTGRLAAQLLA-GIA----PE----I-S-LVPFAPKRFG-------------------
-------

>b-proteobacteria|688
-MS------------------------------------KKITIVGAGIVGVATACFLRR-DGHDVTVVT
ADP-PG-E------YCSFGNAGMLNSAG-CVPQSLPGVLAKVPGYLADPLGPLVVRWSYMPRAAPWMLRF
LACA-TEKQAERASLALYSLIRSTLDDYDLLARHA--GCS-DL-IR-KSGYLVVYERERGYRDD---ALA
WKLRRDRGVAMEELDTA-GIRRLMPQLA-PH--YERGVYLPE-QGYVANPERLTKTLAAQFQKDG-GAIL
QRKVLDIEVNEN------GV------QALA---TD---AG---RLPV------ETLVVCAGVHSGELTAK
L-GE-PVPIEAERGYHVTYS-D--PALK-------LPMPVHVSDAKVFVTPMEMG-PRIAGQAEFAGIYA
QPN-YQRAEVLETHMRRMFPQVRTA--------D-----GTRWMGKRPSMPDSLPVVGPSAKHR-NVYYA
FGHGHLGLCGGAPTGRLIADLVA-GR----SPA----T-D-LAPFRVSRF--------------------
-------

>a-proteobacteria|689
-M-----------------------------RDASDPHPRRVTVIGAGVVGLSAALYLQR-DGHRVTLVD
PRP-PG-TG------ASFGNAGGLVVTS-CAQLAMPGLLGKVPKMLRDPLGPLTLRWRYLPRIAPWLLEL
VRAS-RPERAEAISQALTELNGRAIEPWRDLARQT--GAE-PL-LR-DVGWLKVYETDRAF-A--ATAFE
RELMTRRGHRFEVLNAD-ELRQLEPALA-PV--FRHGFLQPE-AAFLADPGAALARFAADFLARG-GTLV
QDEVTGF-E-LGGSPRR-----------VV---TL---GG------GHEA---EAIVLAAGAWSRGLARR
L-GA-KVRLDTERGYHLMLP-Q---AD-----PG-LRRPVVNGEEHFVLCPMEAG-TRLTSQVEFAGLDA
PPD-YRRIRALLPRARRMLPGL---------VPD----EKSAWLGFRPSLPDSLPVIGPARRHP-DVFLA
FGHGHLGLTQGPVTGRIVADLLA-GRD----PG----L-D-LAPYRA---G-------------------
------R

>a-proteobacteria|690
-M----------------------------QATSSPGPRRNVTVIGAGIVGMASAIHLQR-DGHDVTVVD
RLP-PG-EG------TSFGNAGIMTPSA-FVPVTTPGFLRKVPKMLFDPMGPLSLRWSYLPRALPWLLSY
VGNATP-EKVETTATALSGLTSGSVQEHQALARGT--GAE-PF-LH-PATYAYVYKDEAQFERE---SYT
WGLRRRHGAKMTLLRGP-EVREMEPAVA-PD--YTFAVALHD-HGYVSDPSRLVKALAEQLERAG-GRVL
RREVRDIEIGPA-------GP--T---RLL---TD---AD------PLDL---DLLIVAAGAWSGALTKR
L-GN-PVPLESERGYHVVLT-D--PGIA-------PRVAIMSSTGKFVATPMDMG-LRVAGLVEFGGLEG
APN-FKRARTLLKHVKLLYPDANTE-------------SFTEWMGHRPALPDSLPVIGRSPHFE-NVYFA
FGHQHIGLATGPKTGRLIADLVA-GR----RPN----I-D-ISAFGIERFSA------------------
-------

>b-proteobacteria|691
-MAHPAP-----------------------P-----SSPRHVVVIGAGAVGCATAIEALR-LGLRVTVLE
AAS-PG-GE----QATSYGNAGWLSSHS-VVPPALPGAWRQVPSWLLDPLGPLALRWRHLPAALPWLLRY
LAAGRTEPRVQRTAHALRRLLVDAPVLHRRLADEA--GVP-QL-IE-HRGLLHIYRTRQDFEAD---ALA
WRVRARTGVRWDEWDEA-TLRAREPDLD-RR--YRFGIFVAE-AGHCRNPGAYVAALATHAQAAG-AHLV
RTRATGLRIEQG------------RLRAVL---TE---A------GEIAC---DAAALCAGVHSSALARA
A-GS-RVPLESERGYHVQVS-A--PGH-------GPRTPMMVADAKLIAHWMEGG-LRAAGQVEIGGLRA
GPD-WRRAGILWRHLQTLFPGLPE---R--LDDP----QVRCWLGHRPSTPDGLPCIGPSAASD-DVVLA
FGHGHVGLGGSARTGLWVARLLA-GQS----PG----E-D-LTAFSPSRFQRPRPA--------R-----
PTQAEPA

>a-proteobacteria|692
-MSGA------------------------------PAKPPHVAVIGAGIVGVCSAIALLK-GGHSVTLIE
PGA-PG-GE----QAASYGNGAWLSPAS-IVPMSMPGLWRKVPGYLRDPEGPLTISPRHLPRLAPWLVRF
LAAGWSVEKVTRTAGLLAGLLRDAPARHAQLAANA--GQG-DL-IR-RDGLLYAYPDRAAFAAD---ALG
WRLRRENGVAWQELEGA-ALAAFEPALS-PR--YGFAALVEA-GGHCLDPGAHVTGLARHAQALG-ARRV
SARATGFTFANG------------RLAAVA---TD---QG------PVPC---DRAVIAAGARSGALAAL
A-GD-RVPLESERGYHVEVE-D--P-------AAAPRIPVMPSDGKMGNTVTRGG-LRASGQVELSSLDA
PPD-WRRADILLRHLVATYPGLGPA------SAL----KVRRWQGNRPSTPDGLPVIGRASGCP-DIFHA
FGHGHVGLASGPVTGEMVAALVT-GAP----SP----L-P-LEPFSCVRFH-------------------
-------

>a-proteobacteria|693
-MSDP----------------------------------QHVLVIGAGIVGVNVGLALQK-RGFTVTLAD
KGE-PG-RA------TSFGNAGGLAVSE-CAPISMPGTLKNVPGWLMDPTGPLTLRLSYLPKMLPWLLRF
MAAG-RRSRVEQIATELAAILHSAWDDYDPLFRDA--KLQ-DA-VF-RDGAMAVYRSEQGRRG---DDYY
TDLRRRNGVRLTDLSRD-EVYDREPDLA-PG--FVCGVLEED-WGRVLDPYKIVTGLYQLFLDRG-GKFN
TAEITDFVY--QDGR--PHAA-------IN---QA---GD------NITF---DSVVICCGAWSRHLAAR
L-GS-KVPLDTERGYNTTVP-Y--N-------GVTLNHMVISPDDSIVLTPMEMG-IRVGGAVELAGLHA
APD-YSRASALFKKGQQVFPGLRE---------E----GGTQWMGFRPSMPDSKPVISASPRHD-NAYFA
FGHGHLGLTMGATTGRLLADLVA-GQP----AS----I-D-LTPYRINRF--------------------
-------

>b-proteobacteria|694
-M----------------------------------NRKDHVVIIGAGIIGAASAYQCLN-AGLRVTLIE
PER-PG-DQ----QAASFGNAGWLSSHS-VLPPATPGAWKSVPKWLADPLGPLAIRWKYFPRALPWLTRY
LSAASNYTKIERTAVALRSLLAGAPGLHQEMANQA--GLG-HL-IV-RTGLLHAYLSKDHFKQD---EKA
WKIRKKEGIEWQELDAS-ALAALEPDLD-RR--YTFGVLVPE-TGSCRNPGAYTAGLIEHALSRG-AQFI
RARATGFRIERG------------QLKSVL---TD---V------GEVTC---DKSVIAGGIRSKELARL
A-GD-RVPLESERGYHAVIQ-S--PEA-------GPRTPTMFADRKVIVTSMEQG-LRVAGQVEIAETDD
VPD-WRRAEILRKHLAALYPKLPT---N--LDDA----RVTIWMGRRPSTPDGLPCIGLASGCA-DIIHA
YGHGHIGLVSSARTGRLVAQLAT-HAT----PE----I-S-LAPFSAQRF--------------------
-------

>d-proteobacteria|695
-MAEAEGNGG----------------------------PRQVAVIGAGIIGICCALYLQR-DGHQVTVLD
PQP-PG-EG------CSRGNSGIFALVH-CVPDSTPGLVWQVPGMMLDPLGPLIVRPSYLLKALPWLLRF
LAAS-RRGPFEAGFAALYAMTQHALVAYQPLVESA--GAQ-DM-VR-KQGWLLVFESDESFAK--EKPYK
VDMSSRAGIRLEVLDGK-GARELEPALS-PS--IRHGVFYPE-VAHSTDPFRFVQVLAEDFRRKG-GTIL
AERVTGF-EMGPRGPTV-----------VH---TE---AG------RHTP---DSVVLAAGAYSKPLARM
L-GS-RIPLDTERGYHAMLP-D--P-------RVSLKVPVMSGDFHCALTPMAEG-LRVGGSVEFAGVHA
APN-YARVDKLVSVGHRVLPGLN---------DA----GHTRWMGCRPSLPDSLPVVSRSPRYP-TVYFA
FGHGQVGLTNAGITGKLIAELMA-GRP----TT----I-D-TTPYRADRF--------------------
-------

>a-proteobacteria|696
-MSAG-----------------------------------HAVVIGAGIVGAASALALID-DGWRVTMVD
PGP-PG-GP----QAASHGNGAWINPAS-IIPMSMPGLWRKVPGFLLDPAGPLTIRAASLPALLPWLMRF
IRAGSSVERVSRTAAVLARLLADAPARHRALAGAA--GVG-NL-LA-QRGLLYVYPDRAAFEAE---ALA
WQLRRENGIAWTELDEA-ALHQQEPTLG-RQ--YAFGILVEA-GAHCLDPGAYVAALVAHAVSLG-AEMR
RAAAQGFMIEAG------------RLRAVN---TS---D------GPISC---GRVVIAAGIASRRLAEL
A-GD-RVSLASERGYHVVVE-A--P-------EAQPRLSSMPSDGKMANTLTTAG-LRAAGQVELAAVDA
PPD-WRRADILLEHLKRAFPALPRD-----IPEV----RLTRWMGHRPSTPDGLPVIGRAAASE-DIIHA
FGHGHVGLAAGPMTGRLVADIAA-GRT----PS----I-A-IEAFSPRRF--------------------
-------

>a-proteobacteria|697
-MTH---------------------------------QDTEVLVLGAGIVGICNAIALNE-KGFNVTLVD
RDE-PS-DA------TSFGNAGVISQWA-CVPQSMPGLWKNVPKWLLDPTGPLSIRWSYFPRMVPWLIEF
LKSGRA-ERLPAIADAMLNLNRPNLDLYKQLLKGT--GHE-NL-IE-DCSYVFVTRNKTAMNLE---SVD
WKLRRERGVPIQVITGD-EARELEPDLS-PS--VQNGVLING-QGRTTNPGRLGKVIAEKAIAQG-VKYF
KAEVNRIVPLAN------GG------YEIV---TD---SG------NRQA---PKLVLTAGVWSAKLLKD
L-GV-NVLLEAERGYHLIFK-D--PNVT-------LKNSIMDADNKFVSSSMEMG-MRSAGTAEFAGIDA
PPD-YKRALIFKNHSKALFPNLNTS-------------SVQEWMGRRPSPPDSVPYIGEVPGYP-GLFYG
FGHAHLGLTGAPMTGRMIAALAS-NQ----PLN----I-D-MAPYRLDRF--------------------
-------

>a-proteobacteria|699
-MPSA--------------------------------APTHSLIIGSGIVGACCALELAR-AGHAVTLVD
SGE-PA-GR----QSASYGHGCWISPAS-VVPMSMPGLWKQIPGYLLNPHGPLVIRWRHFPRLLPWLLRF
LRAGSSVARVEATARALDRLLHDSPERHAVLSREI--GVP-DL-IR-REGLLYAYPDRRAFEAE---SLS
WHLRRMAGLRWCELDAG-ALAAREPDLD-RR--YTFGILAED-GAHCIDPAAYIAAIVAAARTHG-AKIA
RATVREILRDGP------------RVRGVR---TD---TD-----V-IAC---DRVVIAAGAWSKRLARS
V-GD-RIPLESERGYHGVVA-G--D-------AGGPRHPVMPSDGKMANTPTAAG-LRLSGQVELASLDA
APN-WSRVDILLAHARGTYPALADA-----QQ-R----PIDRWMGHRPSTPDGLPVIGRSSSSP-DIFYA
FGHGHVGFAAGPATGRMVAQHVA-GLS----EA----P-D-IAVFSPRRF---RLL--------------
------A

>g-proteobacteria|700
-MPLDSNS----------------------------TDPRELVIIGAGIIGVALAEQLQH-RGHQVTLVD
RDS-PG-RG------CSYGNAGHFATDV-VLPLANMKTILSVPKLLLDPLGPLSIRWGYFPKVLPWLLRF
AVAA-APANVEKSCQHLRALNGRSIESYDRLLGRT--GLT-DL-MT-KRGALTVYERPDSVGR---NRAT
VDLLREYGVEIESLSGD-EVRALEPALG-KG--VVGGLFFPR-TAHTANPYRLVTALADRFQNSG-GEIL
QEEVVGLQQT--------ADA----MDVRL---SS---GR------SIRS---RRLVIATGAWSKVFAEQ
L-GY-KVPLDTERGYYLMLP-Q--PGT-------NISRPLVSFERSFVMTPMEEG-LRLAGTVELGGLDA
EPN-FARADILFDHAQSLLPDISNTG-------------AHRWMGFRPSLPDSLPVLGIAPHHP-RVAFA
[truncated: 930,915 more chars]
