# Supplementary material for: An Evolutionary Study in Glyphosate Oxidoreductase Gox Highlights Distinct Orthologous Groups and Novel Conserved Motifs That Can Classify Gox and Elucidate Its Biological Role
Source: J Xenobiot. 2025 Aug 29;15(5):138. doi: 10.3390/jox15050138 (PMC12452685; doi:10.3390/jox15050138)
Supplement: Supplementary file 1 [file jox-15-00138-s001.zip › S_Data_D_RV.xlsx]

## Sheet: GOX_SIMILARITY
Header	Similarity with Reference (%)
ACZ58378_1 Gox|Ochrobactrum sp. G-1||a-proteobacteria|1	100
WP_278557329_1 MULTISPECIES_ FAD-binding oxidoreductase|Hyphomicrobiales||a-proteobacteria|2	84.2227
WP_082549902_1 FAD-binding oxidoreductase|Mesorhizobium sp_ Root157||a-proteobacteria|3	81.9026
ADD71136_1 FAD-dependent glyphosate oxidase|uncultured bacterium||bacteria|4	79.5824
WP_081508733_1 MULTISPECIES_ FAD-binding oxidoreductase|Rhodobacterales||a-proteobacteria|5	73.7819
PZQ36828_1 MAG_ FAD-dependent oxidoreductase|Pseudomonas putida||g-proteobacteria|6	69.3735
WP_104882138_1 MULTISPECIES_ FAD-binding oxidoreductase|Pseudomonas||g-proteobacteria|7	69.1415
MBV9016634_1 FAD-binding oxidoreductase|Alphaproteobacteria bacterium||a-proteobacteria|8	56.2353
MDF3061712_1 D-amino-acid dehydrogenase|Microvirga sp_||a-proteobacteria|9	56.691
OLE19034_1 MAG_ FAD-dependent oxidoreductase|Betaproteobacteria bacterium 13_1_20CM_3_63_8||b-proteobacteria|10	55.5819
TMJ57770_1 MAG_ FAD-dependent oxidoreductase|Alphaproteobacteria bacterium||a-proteobacteria|11	57.0071
MBV8131476_1 FAD-binding oxidoreductase|Alphaproteobacteria bacterium||a-proteobacteria|12	56.6351
TMJ63182_1 MAG_ FAD-binding oxidoreductase|Alphaproteobacteria bacterium||a-proteobacteria|13	57.381
MBV9824389_1 FAD-binding oxidoreductase|Alphaproteobacteria bacterium||a-proteobacteria|14	56.2945
WP_067968657_1 FAD-binding oxidoreductase|Aminobacter aminovorans||a-proteobacteria|15	56.5947
WP_245450261_1 FAD-binding oxidoreductase|Chelatococcus asaccharovorans||a-proteobacteria|16	57.385
MBE0599860_1 FAD-binding oxidoreductase|Burkholderiaceae bacterium||b-proteobacteria|17	55.8753
MBO0735173_1 FAD-dependent oxidoreductase|Alphaproteobacteria bacterium||a-proteobacteria|19	54.6318
MBV8739787_1 FAD-binding oxidoreductase|Alphaproteobacteria bacterium||a-proteobacteria|20	55.8195
MBV9785091_1 FAD-dependent oxidoreductase|Acidisphaera sp_||a-proteobacteria|22	53.5377
WP_224663565_1 FAD-dependent oxidoreductase|Mesorhizobium sp_ ES1-1||a-proteobacteria|23	53.2864
MBV9378304_1 FAD-binding oxidoreductase|Alphaproteobacteria bacterium||a-proteobacteria|24	54.1568
WP_057144792_1 FAD-dependent oxidoreductase|Mesorhizobium sp_ Root695||a-proteobacteria|27	51.4085
WP_307421377_1 FAD-dependent oxidoreductase|Labrys monachus||a-proteobacteria|29	53.6131
WP_131003648_1 FAD-dependent oxidoreductase|Hansschlegelia quercus||a-proteobacteria|30	55.314
WGF88077_1 FAD-dependent oxidoreductase|Geminicoccaceae bacterium SCSIO 64248||a-proteobacteria|31	53.63
MAY60586_1 FAD-dependent oxidoreductase|Hyphomicrobiales bacterium||a-proteobacteria|32	51.6279
MBM3629304_1 FAD-dependent oxidoreductase|Alphaproteobacteria bacterium||a-proteobacteria|33	55.0239
WP_006337183_1 FAD-dependent oxidoreductase|Mesorhizobium sp_ STM 4661||a-proteobacteria|34	52.5943
UJL81025_1 FAD-dependent oxidoreductase|Agrobacterium vitis||a-proteobacteria|35	53.7915
WP_258739255_1 FAD-dependent oxidoreductase|Ancylobacter mangrovi||a-proteobacteria|36	54.0094
MBL8700065_1 FAD-dependent oxidoreductase|Alphaproteobacteria bacterium||a-proteobacteria|37	52.3923
WP_020186953_1 FAD-dependent oxidoreductase|Methylopila sp_ 73B||a-proteobacteria|38	53.1401
WP_284946651_1 FAD-dependent oxidoreductase|Acidisoma sp_ PAMC 29798||a-proteobacteria|39	52.9833
MBM3525829_1 FAD-dependent oxidoreductase|Alphaproteobacteria bacterium||a-proteobacteria|40	52.3923
WP_131836553_1 FAD-dependent oxidoreductase|Ancylobacter aquaticus||a-proteobacteria|41	52.5943
MDF2621465_1 D-amino-acid dehydrogenase|Xanthobacteraceae bacterium||a-proteobacteria|42	53.3019
WP_011581178_1 MULTISPECIES_ FAD-dependent oxidoreductase|Chelativorans||a-proteobacteria|43	53.0952
WP_061937620_1 MULTISPECIES_ FAD-dependent oxidoreductase|unclassified Sphingobium||a-proteobacteria|44	51.6746
WP_102959431_1 FAD-dependent oxidoreductase|Mangrovicella endophytica||a-proteobacteria|45	54.1371
WP_247198348_1 FAD-dependent oxidoreductase|Starkeya koreensis||a-proteobacteria|46	53.1915
WP_159600679_1 FAD-dependent oxidoreductase|Starkeya nomas||a-proteobacteria|47	53.3019
WP_158802484_1 MULTISPECIES_ FAD-dependent oxidoreductase|unclassified Acidisoma||a-proteobacteria|48	54.0476
WP_091443273_1 FAD-dependent oxidoreductase|Ancylobacter rudongensis||a-proteobacteria|49	52.1226
WP_244451251_1 FAD-dependent oxidoreductase|Ancylobacter polymorphus||a-proteobacteria|50	51.8868
WP_029352352_1 FAD-dependent oxidoreductase|Bosea sp_ 117||a-proteobacteria|51	54.5024
WP_170016145_1 FAD-dependent oxidoreductase|Starkeya sp_ ORNL1||a-proteobacteria|52	52.3697
WP_152303632_1 FAD-dependent oxidoreductase|Ancylobacter sp_ TS-1||a-proteobacteria|53	53.6643
MDQ7246193_1 FAD-dependent oxidoreductase|Rhodospirillaceae bacterium R-7||a-proteobacteria|54	51.8868
WP_103119652_1 FAD-dependent oxidoreductase|Methylopila sp_ Yamaguchi||a-proteobacteria|55	52.8986
WP_271169865_1 FAD-dependent oxidoreductase|Hansschlegelia plantiphila||a-proteobacteria|56	54.9398
WP_214008895_1 FAD-binding oxidoreductase|Ancylobacter sonchi||a-proteobacteria|57	53.066
MDF2997788_1 D-amino-acid dehydrogenase|Xanthobacteraceae bacterium||a-proteobacteria|58	51.6588
MBV9429469_1 FAD-dependent oxidoreductase|Bradyrhizobiaceae bacterium||a-proteobacteria|60	51.3064
WP_291306814_1 MULTISPECIES_ FAD-dependent oxidoreductase|unclassified Devosia||a-proteobacteria|61	51.074
TAK82345_1 MAG_ FAD-dependent oxidoreductase|Betaproteobacteria bacterium||b-proteobacteria|62	48.0952
MDB5362004_1 dadA1|Rhodospirillales bacterium||a-proteobacteria|63	48.6747
MBK6394011_1 FAD-dependent oxidoreductase|Betaproteobacteria bacterium||b-proteobacteria|64	50.1188
WP_102132643_1 FAD-dependent oxidoreductase|Burkholderia sp_ WAC0059||b-proteobacteria|65	47.1831
WP_260531677_1 FAD-dependent oxidoreductase|Burkholderia gladioli||b-proteobacteria|66	48.4634
MCC6211818_1 FAD-binding oxidoreductase|Burkholderiales bacterium||b-proteobacteria|67	48.21
MSP89065_1 FAD-dependent oxidoreductase|Alphaproteobacteria bacterium||a-proteobacteria|68	47.2289
PZN17099_1 MAG_ FAD-dependent oxidoreductase|Pseudomonadota bacterium||Proteobacteriota|69	46.472
MBI3711243_1 FAD-binding oxidoreductase|Pseudomonadota bacterium||Proteobacteriota|70	47.7218
WP_213611547_1 FAD-dependent oxidoreductase|Roseococcus sp_ SDR||a-proteobacteria|71	47.5638
CAG0984316_1 D-amino-acid dehydrogenase|Burkholderiales bacterium||b-proteobacteria|72	46.6667
MCC7486995_1 FAD-dependent oxidoreductase|Burkholderiales bacterium||b-proteobacteria|73	45.6311
MBM3571777_1 FAD-dependent oxidoreductase|Alphaproteobacteria bacterium||a-proteobacteria|74	45.5422
MCZ6523593_1 FAD-dependent oxidoreductase|Alphaproteobacteria bacterium||a-proteobacteria|75	46.3007
PZN87705_1 MAG_ FAD-dependent oxidoreductase|Pseudomonadota bacterium||Proteobacteriota|76	46.2287
MCI3952955_1 dependent oxidoreductase family protein|Burkholderiales bacterium||b-proteobacteria|77	44.2584
WP_316855127_1 FAD-dependent oxidoreductase|Ralstonia mannitolilytica||b-proteobacteria|79	47.5728
MBL8380411_1 FAD-dependent oxidoreductase|Burkholderiales bacterium||b-proteobacteria|80	45.5847
WP_296735119_1 FAD-binding oxidoreductase|Roseococcus sp_||a-proteobacteria|81	47.7958
MBN8871198_1 FAD-binding oxidoreductase|Rhodospirillales bacterium||a-proteobacteria|82	47.5059
MBT3789017_1 FAD-binding oxidoreductase|Alphaproteobacteria bacterium||a-proteobacteria|84	43.2624
MBM3596585_1 FAD-dependent oxidoreductase|Alphaproteobacteria bacterium||a-proteobacteria|85	45.122
MBV9756015_1 FAD-binding oxidoreductase|Alphaproteobacteria bacterium||a-proteobacteria|86	46.9048
WP_048934024_1 FAD-dependent oxidoreductase|Ralstonia insidiosa||b-proteobacteria|87	46.3183
MCZ6557970_1 FAD-dependent oxidoreductase|SAR324 cluster bacterium||d-proteobacteria|88	46.4286
MBV9783660_1 FAD-dependent oxidoreductase|Acidisphaera sp_||a-proteobacteria|89	47.1292
WP_262047002_1 FAD-dependent oxidoreductase|Bradyrhizobium sp_ Bra78||a-proteobacteria|90	46.5558
MCC7048536_1 FAD-dependent oxidoreductase|Alphaproteobacteria bacterium||a-proteobacteria|91	46.0048
MDB5415582_1 amino acid dehydrogenase|Rubritepida sp_||a-proteobacteria|92	48.21
MBM3950048_1 FAD-dependent oxidoreductase|Rhodospirillales bacterium||a-proteobacteria|93	45.6265
WP_144764295_1 FAD-dependent oxidoreductase|Methylobacterium dankookense||a-proteobacteria|94	46.2264
WP_212026744_1 FAD-binding oxidoreductase|Bradyrhizobium sp_ KB893862 SZCCT0404||a-proteobacteria|95	46.3183
WP_039599136_1 FAD-dependent oxidoreductase|Ralstonia sp_ A12||b-proteobacteria|96	47.0874
WP_087748619_1 MULTISPECIES_ FAD-binding oxidoreductase|unclassified Acidovorax||b-proteobacteria|97	44.9519
MBS0559076_1 FAD-binding oxidoreductase|Pseudomonadota bacterium||Proteobacteriota|98	46.7933
WP_128964506_1 FAD-binding oxidoreductase|Bradyrhizobium guangdongense||a-proteobacteria|99	46.0808
WP_191084442_1 FAD-binding oxidoreductase|Roseococcus microcysteis||a-proteobacteria|100	45.8432
RYJ01947_1 MAG_ FAD-binding oxidoreductase|Acetobacteraceae bacterium||a-proteobacteria|101	44.5476
WP_272485186_1 FAD-binding oxidoreductase|Zeimonas sediminis||b-proteobacteria|102	45.5847
WP_174977736_1 FAD-dependent oxidoreductase|Pandoraea bronchicola||b-proteobacteria|103	45.9716
WP_124982818_1 FAD-dependent oxidoreductase|Ralstonia solanacearum||b-proteobacteria|104	46.3357
MDB5377187_1 amino acid dehydrogenase|Rubritepida sp_||a-proteobacteria|105	46.1717
GJE16233_1 D-amino acid dehydrogenase|Methylobacterium marchantiae||a-proteobacteria|106	45.283
MCC7426480_1 FAD-binding oxidoreductase|Alphaproteobacteria bacterium||a-proteobacteria|107	45.1306
MCX7135994_1 FAD-dependent oxidoreductase|Pseudomonadota bacterium||Proteobacteriota|108	44.2822
WP_056161059_1 FAD-dependent oxidoreductase|Methylobacterium sp_ Leaf106||a-proteobacteria|109	45.283
WP_316868317_1 FAD-dependent oxidoreductase|Ralstonia wenshanensis||b-proteobacteria|110	46.1358
WP_247278310_1 MULTISPECIES_ FAD-dependent oxidoreductase|unclassified Bradyrhizobium||a-proteobacteria|111	45.3682
WP_316681223_1 FAD-dependent oxidoreductase|Ralstonia sp_ LMG 18101||b-proteobacteria|112	45.3682
WP_262073043_1 FAD-binding oxidoreductase|Variovorax sp_ N23||b-proteobacteria|113	44.0835
BBK37214_1 D-amino-acid dehydrogenase|Stella sp_ ATCC 35155||a-proteobacteria|114	45.5422
TMH03180_1 MAG_ FAD-dependent oxidoreductase|Betaproteobacteria bacterium||b-proteobacteria|115	45.8738
MBA3505061_1 FAD-dependent oxidoreductase|Betaproteobacteria bacterium||b-proteobacteria|116	46.3183
WP_007595800_1 FAD-binding oxidoreductase|Bradyrhizobium sp_ WSM1253||a-proteobacteria|117	45.1306
WP_094893698_1 FAD-dependent oxidoreductase|Bradyrhizobium amphicarpaeae||a-proteobacteria|118	45.6057
WP_166204222_1 FAD-dependent oxidoreductase|Bradyrhizobium septentrionale||a-proteobacteria|119	45.1537
WP_301236279_1 FAD-dependent oxidoreductase|Pandoraea cepalis||b-proteobacteria|120	45.2607
WP_151177056_1 FAD-dependent oxidoreductase|Hypericibacter terrae||a-proteobacteria|121	45.3237
WP_280966027_1 MULTISPECIES_ FAD-binding oxidoreductase|unclassified Bradyrhizobium||a-proteobacteria|122	45.3682
WP_027170875_1 FAD-dependent oxidoreductase|Methylobacterium sp_ 10||a-proteobacteria|123	45.5189
WP_238221968_1 FAD-dependent oxidoreductase|Methylobacterium adhaesivum||a-proteobacteria|124	47.8774
MCH8000854_1 FAD-dependent oxidoreductase|Pseudomonadota bacterium||Proteobacteriota|125	45.9716
OYV40837_1 MAG_ amino acid dehydrogenase|Rhodospirillales bacterium 20-64-7||a-proteobacteria|126	45.3461
MAD85228_1 FAD-dependent oxidoreductase|Deltaproteobacteria bacterium||d-proteobacteria|127	43.1981
MCW5729669_1 FAD-binding oxidoreductase|Alphaproteobacteria bacterium||a-proteobacteria|128	47.3684
WP_225149157_1 FAD-binding oxidoreductase|Bradyrhizobium sp_ BRP23||a-proteobacteria|129	46.0808
WP_015932760_1 FAD-dependent oxidoreductase|Methylobacterium nodulans||a-proteobacteria|130	44.8113
WP_063706379_1 FAD-binding oxidoreductase|Bradyrhizobium centrolobii||a-proteobacteria|131	45.8432
APF88163_1 FAD-dependent oxidoreductase|Ralstonia solanacearum FJAT-1458||b-proteobacteria|132	45.6265
MDP6216058_1 FAD-binding oxidoreductase|SAR324 cluster bacterium||d-proteobacteria|133	43.3735
CDX23854_1 FAD dependent oxidoreductase|Mesorhizobium plurifarium||a-proteobacteria|134	45.9716
TAK87412_1 MAG_ FAD-binding oxidoreductase|Betaproteobacteria bacterium||b-proteobacteria|135	46.3592
MDP2239485_1 FAD-dependent oxidoreductase|Burkholderiales bacterium||b-proteobacteria|136	43.0993
WP_114188741_1 FAD-binding oxidoreductase|Microvirga aerophila||a-proteobacteria|137	44.5476
WP_288853194_1 FAD-binding oxidoreductase|uncultured Acidovorax sp_||b-proteobacteria|138	46.1722
MSO76165_1 FAD-dependent oxidoreductase|Alphaproteobacteria bacterium||a-proteobacteria|139	47.2289
MCH9000562_1 FAD-dependent oxidoreductase|Pseudomonadota bacterium||Proteobacteriota|140	46.2651
WP_304807121_1 FAD-binding oxidoreductase|Falsiroseomonas sp_||a-proteobacteria|141	45.6471
WP_170017300_1 FAD-dependent oxidoreductase|Starkeya sp_ ORNL1||a-proteobacteria|142	45.6057
WP_224040050_1 FAD-dependent oxidoreductase|Cupriavidus respiraculi||b-proteobacteria|143	45.7077
MBI3376643_1 FAD-dependent oxidoreductase|Betaproteobacteria bacterium||b-proteobacteria|144	47.5728
WP_012761190_1 MULTISPECIES_ FAD-dependent oxidoreductase|Ralstonia||b-proteobacteria|145	46.1358
MDN3274497_1 FAD-dependent oxidoreductase|Frankia sp_ RB7||actinobacteria|146	45.3682
MDF2766796_1 D-amino-acid dehydrogenase|Rhodospirillales bacterium||a-proteobacteria|147	48.0861
MBC3948386_1 FAD-binding oxidoreductase|Pseudomonas folii||g-proteobacteria|148	44.8357
MCH6587714_1 FAD-dependent oxidoreductase|Pseudomonadota bacterium||Proteobacteriota|149	46.4455
WP_280704501_1 FAD-binding oxidoreductase|Bradyrhizobium sp_ BR13661||a-proteobacteria|150	45.1306
WP_091968269_1 FAD-dependent oxidoreductase|Methylobacterium gossipiicola||a-proteobacteria|151	45.9906
WP_142584054_1 FAD-dependent oxidoreductase|Methylobacterium symbioticum||a-proteobacteria|152	45.5189
MDQ6620362_1 FAD-dependent oxidoreductase|Pseudomonadota bacterium||Proteobacteriota|153	45.2381
WP_157327761_1 FAD-dependent oxidoreductase|Bradyrhizobium cajani||a-proteobacteria|154	44.8931
WP_057742957_1 FAD-binding oxidoreductase|Bradyrhizobium manausense||a-proteobacteria|155	45.3682
WP_298877030_1 FAD-binding oxidoreductase|uncultured Bradyrhizobium sp_||a-proteobacteria|156	45.1306
MSP01696_1 FAD-dependent oxidoreductase|Acetobacteraceae bacterium||a-proteobacteria|157	44.5476
WP_188104306_1 FAD-dependent oxidoreductase|Bradyrhizobium campsiandrae||a-proteobacteria|158	44.8931
MCX7356103_1 FAD-dependent oxidoreductase|Alphaproteobacteria bacterium||a-proteobacteria|159	43.5096
WP_290197479_1 FAD-binding oxidoreductase|Zwartia vadi||b-proteobacteria|160	44.2353
WP_045013693_1 FAD-dependent oxidoreductase|Bradyrhizobium sp_ LTSP849||a-proteobacteria|161	45.3682
WP_316663769_1 FAD-dependent oxidoreductase|Ralstonia sp_ LMG 19083||b-proteobacteria|162	46.1358
WP_128927495_1 FAD-binding oxidoreductase|Bradyrhizobium guangxiense||a-proteobacteria|163	45.6057
WP_216836418_1 FAD-binding oxidoreductase|Falsiroseomonas tokyonensis||a-proteobacteria|164	45.7746
WP_151118217_1 FAD-dependent oxidoreductase|Hypericibacter adhaerens||a-proteobacteria|165	43.8515
WP_315838536_1 FAD-binding oxidoreductase|Bradyrhizobium sp_ BL16A||a-proteobacteria|166	45.1537
HHZ77466_1 FAD-binding oxidoreductase|Candidatus Lambdaproteobacteria bacterium||a-proteobacteria|167	44.4976
WP_202973063_1 FAD-binding oxidoreductase|Pseudomonas caspiana||g-proteobacteria|168	44.7796
MBK8741256_1 FAD-dependent oxidoreductase|Betaproteobacteria bacterium||b-proteobacteria|169	45
MDB5372711_1 FAD-binding oxidoreductase|Belnapia sp_||a-proteobacteria|170	46.4286
WP_232743754_1 FAD-dependent oxidoreductase|Paralcaligenes sp_ KSB-10||b-proteobacteria|171	45.4545
WP_283062074_1 FAD-dependent oxidoreductase|Bradyrhizobium australafricanum||a-proteobacteria|172	44.4444
WP_212067276_1 MULTISPECIES_ FAD-binding oxidoreductase|Bradyrhizobium||a-proteobacteria|173	45.6057
WP_301269667_1 FAD-binding oxidoreductase|Bradyrhizobium sp_ WYCCWR 13022||a-proteobacteria|174	44.6556
MCH7930599_1 FAD-dependent oxidoreductase|Pseudomonadota bacterium||Proteobacteriota|175	45.6311
NUS20943_1 FAD-binding oxidoreductase|Mesorhizobium sp_||a-proteobacteria|176	45.1306
WP_165816173_1 FAD-dependent oxidoreductase|Mesorhizobium ephedrae||a-proteobacteria|177	46.3942
WP_131869563_1 MULTISPECIES_ FAD-binding oxidoreductase|unclassified Bradyrhizobium||a-proteobacteria|178	44.4181
MBY0438685_1 FAD-dependent oxidoreductase|Burkholderiales bacterium||b-proteobacteria|179	44.7942
WP_248711225_1 FAD-binding oxidoreductase|Sediminicoccus rosea||a-proteobacteria|180	46.6507
WP_247988818_1 FAD-binding oxidoreductase|Bradyrhizobium sp_ 186||a-proteobacteria|181	44.8931
WP_123695118_1 FAD-dependent oxidoreductase|Stella humosa||a-proteobacteria|182	44.3155
MBN9552299_1 FAD-dependent oxidoreductase|Alphaproteobacteria bacterium||a-proteobacteria|183	45.4976
WP_271627560_1 FAD-binding oxidoreductase|Bradyrhizobium sp_ CCBAU 11445||a-proteobacteria|184	45.6057
KAB2847891_1 MAG_ FAD-dependent oxidoreductase|Hyphomicrobiaceae bacterium||a-proteobacteria|185	45.7627
WP_160888255_1 FAD-dependent oxidoreductase|Microvirga makkahensis||a-proteobacteria|186	44.289
WP_290317083_1 FAD-binding oxidoreductase|Paeniroseomonas aquatica||a-proteobacteria|187	46.778
WP_247304446_1 MULTISPECIES_ FAD-binding oxidoreductase|unclassified Bradyrhizobium||a-proteobacteria|188	45.1306
WP_039414138_1 FAD-dependent oxidoreductase|Pandoraea pulmonicola||b-proteobacteria|189	45.7346
WP_284263935_1 FAD-binding oxidoreductase|Bradyrhizobium iriomotense||a-proteobacteria|190	45.3682
WP_212428253_1 FAD-binding oxidoreductase|Bradyrhizobium manausense||a-proteobacteria|191	46.0808
WP_246926299_1 MULTISPECIES_ FAD-binding oxidoreductase|unclassified Bradyrhizobium||a-proteobacteria|192	44.6556
WP_170845088_1 FAD-dependent oxidoreductase|Chitinasiproducens palmae||b-proteobacteria|193	45.3682
MDH3689858_1 FAD-binding oxidoreductase|Gammaproteobacteria bacterium||g-proteobacteria|194	42.7208
WP_097668427_1 FAD-binding oxidoreductase|Bradyrhizobium ottawaense||a-proteobacteria|195	44.8931
WP_158671162_1 FAD-binding oxidoreductase|Bradyrhizobium guangdongense||a-proteobacteria|196	46.0808
MBI3918464_1 FAD-dependent oxidoreductase|Betaproteobacteria bacterium||b-proteobacteria|197	42.9612
WP_200453082_1 FAD-binding oxidoreductase|Bradyrhizobium diazoefficiens||a-proteobacteria|198	45.6057
WP_245296863_1 MULTISPECIES_ FAD-dependent oxidoreductase|Rhodomicrobium||a-proteobacteria|199	43.5897
WP_150962296_1 FAD-dependent oxidoreductase|Methylobacterium sp_ YIM 132548||a-proteobacteria|200	45.5189
MSO92830_1 FAD-dependent oxidoreductase|Rhodospirillales bacterium||a-proteobacteria|201	44.1748
EHL99150_1 FAD dependent oxidoreductase|Acetobacteraceae bacterium AT-5844||a-proteobacteria|202	43.7055
WP_216878845_1 FAD-binding oxidoreductase|Roseomonas oleicola||a-proteobacteria|203	45.6938
WP_095734105_1 FAD-binding oxidoreductase|Bradyrhizobium sp_ UFLA03-84||a-proteobacteria|204	44.4444
MCC6867745_1 FAD-dependent oxidoreductase|Burkholderiales bacterium||b-proteobacteria|205	44.8687
WP_207403666_1 FAD-binding oxidoreductase|Bordetella petrii||b-proteobacteria|206	43.128
RLA39238_1 MAG_ FAD-dependent oxidoreductase|Gammaproteobacteria bacterium||g-proteobacteria|208	41.7633
MDB5865085_1 dependent oxidoreductase family protein|Betaproteobacteria bacterium||b-proteobacteria|210	44.1748
WP_296463424_1 FAD-dependent oxidoreductase|Pigmentiphaga sp_||b-proteobacteria|211	45.4988
WP_212234629_1 FAD-binding oxidoreductase|Bradyrhizobium manausense||a-proteobacteria|213	44.6556
WP_200512537_1 FAD-binding oxidoreductase|Bradyrhizobium diazoefficiens||a-proteobacteria|214	44.8931
WP_195789481_1 FAD-dependent oxidoreductase|Bradyrhizobium genosp_ L||a-proteobacteria|215	45.4976
WP_247350778_1 MULTISPECIES_ FAD-binding oxidoreductase|unclassified Bradyrhizobium||a-proteobacteria|216	44.8931
WP_044591894_1 FAD-binding oxidoreductase|Bradyrhizobium sp_ LTSPM299||a-proteobacteria|217	45.0237
WP_046290784_1 FAD-dependent oxidoreductase|Pandoraea oxalativorans||b-proteobacteria|218	47.1564
MBV9811489_1 FAD-binding oxidoreductase|Acetobacteraceae bacterium||a-proteobacteria|219	46.4037
WP_263271841_1 FAD-dependent oxidoreductase|Pseudomonas phytophila||g-proteobacteria|220	44.0835
WP_264260666_1 FAD-binding oxidoreductase|Pararhizobium sp_ BT-229||a-proteobacteria|221	44.0559
WP_150680083_1 FAD-dependent oxidoreductase|Pandoraea pneumonica||b-proteobacteria|222	46.2085
WP_148738789_1 FAD-binding oxidoreductase|Bradyrhizobium hipponense||a-proteobacteria|223	45.1306
WP_271627562_1 FAD-binding oxidoreductase|Bradyrhizobium sp_ CCBAU 11445||a-proteobacteria|224	44.1805
WP_278647662_1 FAD-dependent oxidoreductase|Pandoraea pnomenusa||b-proteobacteria|225	46.9194
MBI3043241_1 FAD-dependent oxidoreductase|Betaproteobacteria bacterium||b-proteobacteria|226	42.4757
WP_069341392_1 FAD-dependent oxidoreductase|Pandoraea sp_ ISTKB||b-proteobacteria|227	42.7896
WP_073103056_1 FAD-binding oxidoreductase|Pollutimonas bauzanensis||b-proteobacteria|228	46.4286
MBV8913326_1 FAD-binding oxidoreductase|Acetobacteraceae bacterium||a-proteobacteria|229	47.9714
MCX7378248_1 FAD-binding oxidoreductase|Alphaproteobacteria bacterium||a-proteobacteria|230	46.1722
WP_093177993_1 FAD-dependent oxidoreductase|Variovorax sp_ YR266||b-proteobacteria|231	42.2274
MCH7555079_1 FAD-dependent oxidoreductase|Pseudomonadota bacterium||Proteobacteriota|232	46.6346
WP_280979503_1 MULTISPECIES_ FAD-binding oxidoreductase|unclassified Bradyrhizobium||a-proteobacteria|233	43.9716
MCZ6839077_1 FAD-dependent oxidoreductase|Alphaproteobacteria bacterium||a-proteobacteria|234	45.933
WP_238234803_1 FAD-dependent oxidoreductase|Methylobacterium isbiliense||a-proteobacteria|235	44.1038
MDB5810826_1 FAD-dependent oxidoreductase|Betaproteobacteria bacterium||b-proteobacteria|236	42.8224
MCH7943209_1 FAD-dependent oxidoreductase|Pseudomonadota bacterium||Proteobacteriota|237	44.2857
WP_007829544_1 FAD-dependent oxidoreductase|Variovorax sp_ CF313||b-proteobacteria|238	42.5581
WP_264712394_1 FAD-binding oxidoreductase|Limobrevibacterium gyesilva||a-proteobacteria|239	44.9761
WP_203075025_1 FAD-binding oxidoreductase|Roseomonas ponticola||a-proteobacteria|240	44.6009
MBI2227183_1 FAD-dependent oxidoreductase|Betaproteobacteria bacterium||b-proteobacteria|241	44.7689
MCX7198491_1 FAD-dependent oxidoreductase|Pseudomonadota bacterium||Proteobacteriota|242	44.7942
WP_043340667_1 FAD-binding oxidoreductase|Belnapia moabensis||a-proteobacteria|243	45.8234
MCB1379329_1 FAD-dependent oxidoreductase|Alphaproteobacteria bacterium||a-proteobacteria|244	44.4712
MCL4746273_1 FAD-binding oxidoreductase|Burkholderiaceae bacterium||b-proteobacteria|245	43.9716
WP_213671353_1 FAD-binding oxidoreductase|Roseococcus pinisoli||a-proteobacteria|246	47.381
MCM0036229_1 FAD-binding oxidoreductase|Burkholderiaceae bacterium||b-proteobacteria|247	42.9577
MBT4018785_1 FAD-binding oxidoreductase|Alphaproteobacteria bacterium||a-proteobacteria|249	41.3876
WP_286663983_1 FAD-dependent oxidoreductase|Variovorax sp_ J2P1-59||b-proteobacteria|250	44.5476
WP_019906962_1 FAD-dependent oxidoreductase|Methylobacterium sp_ 77||a-proteobacteria|252	45.8824
WP_135418776_1 FAD-binding oxidoreductase|Methylobacterium nonmethylotrophicum||a-proteobacteria|253	44.9761
WP_247559329_1 FAD-binding oxidoreductase|Roseomonas gilardii||a-proteobacteria|254	45.2381
WP_200295540_1 FAD-binding oxidoreductase|Bradyrhizobium diazoefficiens||a-proteobacteria|255	44.4181
WP_193371193_1 FAD-dependent oxidoreductase|Pelagibius marinus||a-proteobacteria|256	44.2308
WP_077122091_1 FAD-binding oxidoreductase|Agrobacterium rosae||a-proteobacteria|257	43.6916
MBL4690588_1 FAD-binding oxidoreductase|Rhodospirillales bacterium||a-proteobacteria|258	42.5837
WP_109871567_1 FAD-binding oxidoreductase|Falsiroseomonas bella||a-proteobacteria|259	44.2857
MBV8651770_1 FAD-binding oxidoreductase|Alphaproteobacteria bacterium||a-proteobacteria|260	44.2029
WP_291622551_1 FAD-binding oxidoreductase|Bradyrhizobium sp_||a-proteobacteria|261	44.6556
WP_224510663_1 FAD-dependent oxidoreductase|Phyllobacterium sp_ KW56||a-proteobacteria|262	44.9173
WP_254097949_1 FAD-dependent oxidoreductase|Bradyrhizobium sp_ CCGUVB1N3||a-proteobacteria|263	44.6556
MBM3356520_1 FAD-dependent oxidoreductase|Betaproteobacteria bacterium||b-proteobacteria|264	42.7184
WP_211997666_1 FAD-dependent oxidoreductase|Bradyrhizobium sp_ JYMT SZCCT0180||a-proteobacteria|265	44.208
WP_271578725_1 FAD-binding oxidoreductase|Bradyrhizobium sp_ CCBAU 11361||a-proteobacteria|266	44.6556
MBY0270212_1 FAD-dependent oxidoreductase|Burkholderiales bacterium||b-proteobacteria|267	44.9275
MDP4969352_1 FAD-binding oxidoreductase|Burkholderiaceae bacterium||b-proteobacteria|268	43.0588
MBM3489965_1 FAD-binding oxidoreductase|Alphaproteobacteria bacterium||a-proteobacteria|269	44.1527
MCH7550904_1 FAD-binding oxidoreductase|Pseudomonadota bacterium||Proteobacteriota|270	44.0191
MYE58636_1 FAD-dependent oxidoreductase|Alphaproteobacteria bacterium||a-proteobacteria|271	45.6522
WP_024511045_1 FAD-binding oxidoreductase|Bradyrhizobium sp_ ARR65||a-proteobacteria|272	44.9173
MBN9266658_1 FAD-binding oxidoreductase|Hyphomicrobium sp_||a-proteobacteria|273	42.4883
WP_212075626_1 FAD-binding oxidoreductase|Bradyrhizobium diazoefficiens||a-proteobacteria|274	45.6057
WP_211989318_1 FAD-dependent oxidoreductase|Bradyrhizobium tropiciagri||a-proteobacteria|275	44.4444
WP_073137969_1 FAD-binding oxidoreductase|Roseomonas rosea||a-proteobacteria|276	43.2304
WP_058641941_1 FAD-dependent oxidoreductase|Pseudacidovorax intermedius||b-proteobacteria|277	42.4594
MCG8690380_1 FAD-binding oxidoreductase|Minwuiales bacterium||a-proteobacteria|278	44.6556
WP_091138030_1 FAD-binding oxidoreductase|Microvirga guangxiensis||a-proteobacteria|279	44.7796
MSP31165_1 FAD-dependent oxidoreductase|Acetobacteraceae bacterium||a-proteobacteria|280	45
WP_312851517_1 FAD-binding oxidoreductase|Zwartia sp_||b-proteobacteria|281	44.6009
WP_223973258_1 FAD-dependent oxidoreductase|Bradyrhizobium sp_ RD5-C2||a-proteobacteria|282	44.6809
WP_122724518_1 FAD-dependent oxidoreductase|Pseudomonas viridiflava||g-proteobacteria|283	44.1038
MBI0435289_1 FAD-binding oxidoreductase|Roseomonas sp_ KE0001||a-proteobacteria|284	43.4679
WP_229177300_1 FAD-dependent oxidoreductase|Bradyrhizobium ivorense||a-proteobacteria|285	44.4444
USU31860_1 FAD-dependent oxidoreductase|Methylobacterium sp_ OTU13CASTA1||a-proteobacteria|286	45.283
NKE47871_1 FAD-binding oxidoreductase|Falsiroseomonas frigidaquae||a-proteobacteria|287	44.5755
WP_317252549_1 FAD-binding oxidoreductase|Bradyrhizobium sp_ BWA-3-5||a-proteobacteria|288	42.5532
WP_237217121_1 FAD-binding oxidoreductase|Roseomonas sp_ NPKOSM-4||a-proteobacteria|289	43.5714
PPR76660_1 MAG_ D-amino acid dehydrogenase 1|Alphaproteobacteria bacterium MarineAlpha3_Bin4||a-proteobacteria|290	41.2993
WP_300263501_1 FAD-binding oxidoreductase|Bradyrhizobium sp_||a-proteobacteria|291	45.0116
WP_212461479_1 MULTISPECIES_ FAD-binding oxidoreductase|Bradyrhizobium||a-proteobacteria|292	43.6754
MCE2948519_1 FAD-dependent oxidoreductase|Betaproteobacteria bacterium||b-proteobacteria|293	43.0993
MCC6380804_1 FAD-dependent oxidoreductase|Burkholderiales bacterium||b-proteobacteria|294	48.1928
WP_286550326_1 MULTISPECIES_ FAD-dependent oxidoreductase|unclassified Variovorax||b-proteobacteria|295	42.4594
KFE51260_1 amino acid dehydrogenase|Pseudomonas syringae||g-proteobacteria|296	43.1325
MDQ7250756_1 FAD-dependent oxidoreductase|Rhodospirillaceae bacterium R-7||a-proteobacteria|297	42.8571
MBE7524241_1 FAD-dependent oxidoreductase|Burkholderiales bacterium||b-proteobacteria|298	49.1566
MBE9603327_1 FAD-binding oxidoreductase|Acetobacteraceae bacterium H6797||a-proteobacteria|299	44.4181
MSP03685_1 FAD-dependent oxidoreductase|Acetobacteraceae bacterium||a-proteobacteria|301	45.0472
WP_028138243_1 FAD-binding oxidoreductase|Bradyrhizobium japonicum||a-proteobacteria|303	45.3682
WP_024519434_1 FAD-dependent oxidoreductase|Bradyrhizobium sp_ Tv2a-2||a-proteobacteria|304	43.6019
WP_076956885_1 FAD-binding oxidoreductase|Pseudoroseomonas deserti||a-proteobacteria|305	43.5714
WP_170216315_1 FAD-dependent oxidoreductase|Stella humosa||a-proteobacteria|306	45.4118
MDB5398303_1 amino acid dehydrogenase|Rhodopila sp_||a-proteobacteria|307	46.1538
MCX7384146_1 FAD-binding oxidoreductase|Alphaproteobacteria bacterium||a-proteobacteria|308	43.0622
WP_212493964_1 FAD-dependent oxidoreductase|Bradyrhizobium jicamae||a-proteobacteria|309	44.5498
MCC6719238_1 FAD-binding oxidoreductase|Acetobacteraceae bacterium||a-proteobacteria|310	45.2153
MBN9046327_1 FAD-dependent oxidoreductase|Hyphomicrobiales bacterium||a-proteobacteria|311	44.1805
WP_147752643_1 FAD-dependent oxidoreductase|Methylobacterium sp_ WL120||a-proteobacteria|312	45.7547
MBW4090954_1 FAD-dependent oxidoreductase|Pseudomonadota bacterium||Proteobacteriota|313	45.7077
MDB5809555_1 dependent oxidoreductase family protein|Betaproteobacteria bacterium||b-proteobacteria|314	42.8224
WP_093199669_1 FAD-dependent oxidoreductase|Variovorax sp_ YR750||b-proteobacteria|315	43.1555
MDF2811663_1 FAD-binding oxidoreductase|Microvirga sp_||a-proteobacteria|316	45.2381
WP_194454954_1 FAD-binding oxidoreductase|Bradyrhizobium sp_ CCBAU 53421||a-proteobacteria|317	43.9716
WP_218511917_1 FAD-dependent oxidoreductase|Variovorax sp_ dw_308||b-proteobacteria|318	42.2434
WP_066511268_1 FAD-binding oxidoreductase|Bradyrhizobium macuxiense||a-proteobacteria|319	43.8389
MBY0338654_1 FAD-binding oxidoreductase|Acetobacteraceae bacterium||a-proteobacteria|320	45.5847
MCH8197179_1 FAD-dependent oxidoreductase|Pseudomonadota bacterium||Proteobacteriota|321	44.4444
BBK42239_1 D-amino-acid dehydrogenase|Stella vacuolata||a-proteobacteria|322	43.3875
WP_168034068_1 FAD-binding oxidoreductase|Falsiroseomonas selenitidurans||a-proteobacteria|323	44.3396
WP_294554501_1 FAD-binding oxidoreductase|uncultured Rhodopila sp_||a-proteobacteria|325	46.5394
WP_149538727_1 FAD-binding oxidoreductase|Siccirubricoccus phaeus||a-proteobacteria|326	45.3461
CAH1677370_1 D-amino-acid dehydrogenase|Hyphomicrobiales bacterium||a-proteobacteria|327	43.3875
MBC9205972_1 FAD-binding oxidoreductase|Pseudoroseomonas aerophila||a-proteobacteria|328	42.5178
MDE2200474_1 FAD-dependent oxidoreductase|Rhodospirillales bacterium||a-proteobacteria|329	44.9761
WP_252956382_1 FAD-binding oxidoreductase|Siccirubricoccus soli||a-proteobacteria|330	44.7059
MCZ6575559_1 FAD-binding oxidoreductase|Gammaproteobacteria bacterium||g-proteobacteria|331	45.1923
MSP87892_1 FAD-dependent oxidoreductase|Alphaproteobacteria bacterium||a-proteobacteria|332	45.8034
WP_286566854_1 FAD-dependent oxidoreductase|Variovorax sp_ J22R24||b-proteobacteria|333	44.3155
WP_283040680_1 FAD-binding oxidoreductase|Bradyrhizobium sp_ CB82||a-proteobacteria|334	44.4181
WP_202825653_1 FAD-binding oxidoreductase|Belnapia mucosa||a-proteobacteria|335	44.8687
WP_281039704_1 MULTISPECIES_ FAD-binding oxidoreductase|unclassified Rhizobium||a-proteobacteria|336	42.1911
MDP7554440_1 FAD-binding oxidoreductase|Candidatus Thioglobus sp_||a-proteobacteria|337	41.247
MDP6728654_1 FAD-dependent oxidoreductase|SAR324 cluster bacterium||d-proteobacteria|338	43.4053
WP_095746245_1 FAD-dependent oxidoreductase|Variovorax boronicumulans||b-proteobacteria|340	42.4594
MBC7779003_1 FAD-dependent oxidoreductase|Burkholderiales bacterium||b-proteobacteria|341	44.0678
GIK96707_1 MAG_ D-amino-acid dehydrogenase|Alphaproteobacteria bacterium||a-proteobacteria|342	43.2941
MCX7154327_1 FAD-dependent oxidoreductase|Pseudomonadota bacterium||Proteobacteriota|343	45
MCZ8146587_1 FAD-binding oxidoreductase|Roseomonas sp_||a-proteobacteria|344	45.9524
WP_244009907_1 FAD-dependent oxidoreductase|Methylobacterium sp_ J-068||a-proteobacteria|345	45.0472
MCP5151937_1 FAD-dependent oxidoreductase|Chromatiales bacterium||g-proteobacteria|346	43.4988
MCE2998682_1 FAD-dependent oxidoreductase|Betaproteobacteria bacterium||b-proteobacteria|347	42.8571
WP_291605387_1 FAD-binding oxidoreductase|Bradyrhizobium sp_||a-proteobacteria|348	44.9173
RPI42470_1 MAG_ FAD-dependent oxidoreductase|Betaproteobacteria bacterium||b-proteobacteria|349	41.7476
MBM3570394_1 FAD-binding oxidoreductase|Alphaproteobacteria bacterium||a-proteobacteria|350	46.3592
WP_270938838_1 FAD-binding oxidoreductase|Roseomonas sp_ MO-31||a-proteobacteria|351	45
WP_022732213_1 FAD-binding oxidoreductase|Thalassospira lucentensis||a-proteobacteria|352	40.9836
MBX9595180_1 FAD-dependent oxidoreductase|Roseomonas sp_||a-proteobacteria|353	43.6145
WP_246725045_1 FAD-binding oxidoreductase|Beijerinckia sp_ L45||a-proteobacteria|354	43.5597
WP_317250887_1 FAD-dependent oxidoreductase|Bradyrhizobium sp_ BEA-2-5||a-proteobacteria|355	44.208
WP_131550005_1 FAD-dependent oxidoreductase|Roseococcus sp_ SYP-B2431||a-proteobacteria|357	44.7796
WP_225714780_1 FAD-dependent oxidoreductase|Bradyrhizobium semiaridum||a-proteobacteria|358	43.7352
MDH4401004_1 FAD-binding oxidoreductase|Burkholderiaceae bacterium||b-proteobacteria|359	42.4594
WP_149132189_1 FAD-binding oxidoreductase|Bosea sp_ F3-2||a-proteobacteria|360	42.8904
WP_289658410_1 FAD-dependent oxidoreductase|Bradyrhizobium sp_ NP1||a-proteobacteria|361	41.4918
MBM3599929_1 FAD-dependent oxidoreductase|Alphaproteobacteria bacterium||a-proteobacteria|362	45.4118
MYD99810_1 FAD-dependent oxidoreductase|Alphaproteobacteria bacterium||a-proteobacteria|363	45.1691
MBM3522381_1 FAD-dependent oxidoreductase|Alphaproteobacteria bacterium||a-proteobacteria|364	43.4466
WP_299710419_1 FAD-dependent oxidoreductase|Tardiphaga sp_||a-proteobacteria|365	42.6887
WP_257717629_1 FAD-binding oxidoreductase|Roseomonas pecuniae||a-proteobacteria|366	42.2803
MBN8944914_1 FAD-dependent oxidoreductase|Hyphomicrobiales bacterium||a-proteobacteria|367	43.2243
MBX9812901_1 FAD-dependent oxidoreductase|Burkholderiales bacterium||b-proteobacteria|368	40
WP_212457957_1 FAD-binding oxidoreductase|Bradyrhizobium manausense||a-proteobacteria|369	44.3128
MBX3661949_1 FAD-dependent oxidoreductase|Burkholderiales bacterium||b-proteobacteria|370	43.3735
WP_273411183_1 FAD-binding oxidoreductase|Elstera cyanobacteriorum||a-proteobacteria|371	44.3914
MBM3372672_1 FAD-dependent oxidoreductase|Betaproteobacteria bacterium||b-proteobacteria|372	44.4444
WP_043361608_1 FAD-binding oxidoreductase|Belnapia sp_ F-4-1||a-proteobacteria|373	44.8687
WP_140775072_1 FAD-dependent oxidoreductase|Mesorhizobium sp_ B2-1-3A||a-proteobacteria|374	44.8931
PPR73362_1 MAG_ D-amino acid dehydrogenase 1|Alphaproteobacteria bacterium MarineAlpha3_Bin2||a-proteobacteria|375	44.2584
WP_212354174_1 FAD-binding oxidoreductase|Bradyrhizobium jicamae||a-proteobacteria|376	43.7352
MCC7271600_1 FAD-dependent oxidoreductase|Alphaproteobacteria bacterium||a-proteobacteria|377	46.988
WP_027283842_1 FAD-dependent oxidoreductase|Rubritepida flocculans||a-proteobacteria|378	45.3461
WP_298931042_1 FAD-dependent oxidoreductase|uncultured Ramlibacter sp_||b-proteobacteria|379	43.0657
MCE2947183_1 FAD-dependent oxidoreductase|Betaproteobacteria bacterium||b-proteobacteria|380	42.1687
MDO8693163_1 FAD-binding oxidoreductase|Sheuella sp_||b-proteobacteria|381	44.7867
WP_065700239_1 FAD-binding oxidoreductase|Agrobacterium rubi||a-proteobacteria|382	43.1555
WP_024582249_1 MULTISPECIES_ FAD-dependent oxidoreductase|Bradyrhizobium||a-proteobacteria|383	43.4988
MDE2007586_1 FAD-dependent oxidoreductase|Rhodospirillales bacterium||a-proteobacteria|384	48.301
MDJ0947094_1 FAD-dependent oxidoreductase|Kiloniellales bacterium||a-proteobacteria|386	45.933
WP_250958903_1 FAD-dependent oxidoreductase|Rhizobium sp_ CG5||a-proteobacteria|387	45.1537
WP_068954579_1 FAD-dependent oxidoreductase|Pararhizobium polonicum||a-proteobacteria|388	44.3128
WP_055730958_1 FAD-dependent oxidoreductase|Bosea thiooxidans||a-proteobacteria|389	44.5755
MBN9035034_1 FAD-binding oxidoreductase|Hyphomicrobiales bacterium||a-proteobacteria|390	45.2381
MCK9510878_1 FAD-dependent oxidoreductase|Pigmentiphaga sp_||b-proteobacteria|391	43.3414
WP_238384294_1 FAD-binding oxidoreductase|Pseudoroseomonas vastitatis||a-proteobacteria|392	43.7647
WP_184605350_1 FAD-dependent oxidoreductase|Variovorax sp_ BK613||b-proteobacteria|393	43.6195
MBY0267371_1 FAD-dependent oxidoreductase|Burkholderiales bacterium||b-proteobacteria|394	42.1308
WP_140979724_1 FAD-dependent oxidoreductase|Bradyrhizobium guangdongense||a-proteobacteria|395	43.9141
WP_307576763_1 FAD-dependent oxidoreductase|Variovorax paradoxus||b-proteobacteria|396	41.2993
WP_122664629_1 FAD-dependent oxidoreductase|Pseudomonas viridiflava||g-proteobacteria|397	44.3662
MBN8892010_1 FAD-binding oxidoreductase|Rhodospirillales bacterium||a-proteobacteria|398	44.7619
MBI1778824_1 FAD-binding oxidoreductase|Pseudomonadota bacterium||Proteobacteriota|399	44.6301
MBR0665189_1 FAD-binding oxidoreductase|Plastoroseomonas hellenica||a-proteobacteria|400	43.943
MDH3691000_1 FAD-binding oxidoreductase|Gammaproteobacteria bacterium||g-proteobacteria|401	41.3302
WP_286644387_1 MULTISPECIES_ FAD-dependent oxidoreductase|unclassified Variovorax||b-proteobacteria|402	44.7689
BBK43011_1 D-amino-acid dehydrogenase|Stella vacuolata||a-proteobacteria|403	45.0602
MDP6708925_1 FAD-dependent oxidoreductase|Alphaproteobacteria bacterium||a-proteobacteria|404	44.2584
ARC38565_1 FAD-binding oxidoreductase|Paracoccus yeei||a-proteobacteria|405	43.7647
WP_160121784_1 FAD-dependent oxidoreductase|Rhodovarius lipocyclicus||a-proteobacteria|406	43.3735
MBM3599583_1 FAD-dependent oxidoreductase|Alphaproteobacteria bacterium||a-proteobacteria|409	42.823
WP_167048584_1 FAD-dependent oxidoreductase|Burkholderia sp_ Ax-1724||b-proteobacteria|410	41.3551
MBS0319075_1 FAD-dependent oxidoreductase|Pseudomonadota bacterium||Proteobacteriota|411	45.1691
WP_265211795_1 FAD-dependent oxidoreductase|Herbaspirillum lusitanum||b-proteobacteria|412	44.0835
WP_212401940_1 FAD-binding oxidoreductase|Bradyrhizobium liaoningense||a-proteobacteria|413	44.0758
HIF88476_1 FAD-binding oxidoreductase|Candidatus Thioglobus sp_||a-proteobacteria|414	40.8115
MDE2332914_1 FAD-dependent oxidoreductase|Rhodospirillales bacterium||a-proteobacteria|415	44.7368
WP_047908744_1 FAD-dependent oxidoreductase|Pandoraea faecigallinarum||b-proteobacteria|417	45.7346
WP_119168320_1 FAD-dependent oxidoreductase|Algihabitans albus||a-proteobacteria|418	44.4444
MBR0653859_1 FAD-binding oxidoreductase|Plastoroseomonas arctica||a-proteobacteria|419	44.5783
MDN4587505_1 amino acid dehydrogenase|Xenophilus aerolatus||b-proteobacteria|420	44.4444
WP_145551809_1 FAD-dependent oxidoreductase|Variovorax boronicumulans||b-proteobacteria|421	44.0389
WP_312733099_1 FAD-binding oxidoreductase|Pseudomonas oryzihabitans||g-proteobacteria|422	41.9811
MCL7941511_1 FAD-dependent oxidoreductase|Halomonas gemina||g-proteobacteria|423	41.8824
MBS0559827_1 FAD-dependent oxidoreductase|Pseudomonadota bacterium||Proteobacteriota|424	43.9904
WP_094822610_1 FAD-dependent oxidoreductase|Bordetella genomosp_ 4||b-proteobacteria|425	42.654
MBV9786094_1 FAD-dependent oxidoreductase|Acidisphaera sp_||a-proteobacteria|427	44.9519
WP_034301553_1 FAD-dependent oxidoreductase|Herbaspirillum sp_ RV1423||b-proteobacteria|428	43.4579
WP_230168255_1 FAD-binding oxidoreductase|Roseomonas sp_ CECT 9278||a-proteobacteria|430	46.4286
OYW53600_1 MAG_ amino acid dehydrogenase|Rhizobiales bacterium 12-68-15||a-proteobacteria|431	45.7547
WP_136962194_1 FAD-dependent oxidoreductase|Phreatobacter stygius||a-proteobacteria|432	43.2243
MDP1537894_1 FAD-dependent oxidoreductase|Burkholderiales bacterium||b-proteobacteria|433	43.3735
NQZ32076_1 FAD-binding oxidoreductase|Oceanospirillaceae bacterium||g-proteobacteria|434	42.723
WP_012169351_1 FAD-binding oxidoreductase|Azorhizobium caulinodans||a-proteobacteria|435	42.7553
MCG8492861_1 FAD-binding oxidoreductase|Sneathiellales bacterium||a-proteobacteria|436	45.5635
MBY0334058_1 FAD-binding oxidoreductase|Acetobacteraceae bacterium||a-proteobacteria|437	43.3255
WP_198375524_1 FAD-binding oxidoreductase|Roseomonas rubea||a-proteobacteria|438	45.7143
MCC6534661_1 FAD-dependent oxidoreductase|Burkholderiales bacterium||b-proteobacteria|439	41.5049
WP_158615725_1 FAD-dependent oxidoreductase|Comamonas sp_ BIGb0124||b-proteobacteria|440	42.9234
MBL8699759_1 FAD-dependent oxidoreductase|Alphaproteobacteria bacterium||a-proteobacteria|441	42.9952
WP_188719817_1 FAD-dependent oxidoreductase|Nitratireductor aestuarii||a-proteobacteria|442	44.3373
WP_162846513_1 FAD-dependent oxidoreductase|Corticibacter populi||b-proteobacteria|443	43.9141
WP_026033122_1 MULTISPECIES_ FAD-binding oxidoreductase|Roseomonas||a-proteobacteria|444	43.5714
WP_148772901_1 FAD-binding oxidoreductase|Bradyrhizobium rifense||a-proteobacteria|446	45.1306
WP_220118481_1 FAD-binding oxidoreductase|Caldovatus aquaticus||a-proteobacteria|447	45.283
WP_182998612_1 FAD-dependent oxidoreductase|Gluconacetobacter sacchari||a-proteobacteria|449	42.381
MBI1777131_1 FAD-dependent oxidoreductase|Pseudomonadota bacterium||Proteobacteriota|450	45.5882
MBN9531565_1 FAD-dependent oxidoreductase|Alphaproteobacteria bacterium||a-proteobacteria|451	44.1805
SMF18170_1 D-amino-acid dehydrogenase|Tistlia consotensis USBA 355||a-proteobacteria|452	45.8128
WP_075638392_1 FAD-binding oxidoreductase|Rhizobium oryziradicis||a-proteobacteria|453	43.75
MCH9050216_1 FAD-dependent oxidoreductase|Pseudomonadota bacterium||Proteobacteriota|454	43.4783
WP_289896487_1 FAD-binding oxidoreductase|Paracoccus sp_ TOH||a-proteobacteria|455	42.8235
WP_255419421_1 MULTISPECIES_ FAD-dependent oxidoreductase|unclassified Herbaspirillum||b-proteobacteria|456	42.6914
WP_163651082_1 FAD-binding oxidoreductase|Sheuella amnicola||b-proteobacteria|457	41.5493
MBN9043400_1 FAD-binding oxidoreductase|Hyphomicrobiales bacterium||a-proteobacteria|458	41.3551
MPZ46673_1 FAD-dependent oxidoreductase|Betaproteobacteria bacterium||b-proteobacteria|459	41.7476
MBX6376296_1 FAD-dependent oxidoreductase|Acetobacteraceae bacterium||a-proteobacteria|460	44.6809
MBT3373751_1 FAD-binding oxidoreductase|Rhodospirillaceae bacterium||a-proteobacteria|461	44.0476
MCB2055400_1 FAD-binding oxidoreductase|Geminicoccaceae bacterium||a-proteobacteria|462	46.1538
WP_093168146_1 FAD-dependent oxidoreductase|Variovorax sp_ YR216||b-proteobacteria|463	43.309
NQV47375_1 FAD-dependent oxidoreductase|Rhodospirillaceae bacterium||a-proteobacteria|464	40.241
WP_296247339_1 FAD-binding oxidoreductase|Pseudomonas sp_ UBA4194||g-proteobacteria|465	42.217
WP_157398253_1 MULTISPECIES_ FAD-dependent oxidoreductase|Ramlibacter||b-proteobacteria|466	44.2822
WP_271429038_1 FAD-dependent oxidoreductase|Xenophilus arseniciresistens||b-proteobacteria|467	43.7956
WP_184636142_1 FAD-dependent oxidoreductase|Variovorax guangxiensis||b-proteobacteria|468	42.9234
WP_160935048_1 FAD-binding oxidoreductase|Pseudoroseomonas coralli||a-proteobacteria|469	43.0233
MCG8596149_1 FAD-dependent oxidoreductase|Kiloniellales bacterium||a-proteobacteria|470	44.3662
WP_209373456_1 FAD-dependent oxidoreductase|Pararoseomonas indoligenes||a-proteobacteria|471	43.8554
MCX8133255_1 FAD-binding oxidoreductase|Roseococcus sp_||a-proteobacteria|472	45.1074
WP_137005360_1 FAD-binding oxidoreductase|Agrobacterium tumefaciens||a-proteobacteria|473	43.3566
MBL6953852_1 FAD-binding oxidoreductase|Alphaproteobacteria bacterium||a-proteobacteria|474	44.208
MCC6472767_1 FAD-binding oxidoreductase|Burkholderiales bacterium||b-proteobacteria|475	43.6451
NIS05797_1 FAD-dependent oxidoreductase|Gammaproteobacteria bacterium||g-proteobacteria|476	46.8293
MBO6519811_1 FAD-binding oxidoreductase|Rhodospirillales bacterium||a-proteobacteria|477	43.4053
WP_288253574_1 FAD-dependent oxidoreductase|uncultured Hydrogenophaga sp_||b-proteobacteria|478	43.932
MBK1662068_1 amino acid dehydrogenase|Paracraurococcus ruber||a-proteobacteria|479	44.8113
WP_272807630_1 MULTISPECIES_ FAD-binding oxidoreductase|unclassified Shinella||a-proteobacteria|480	42.1176
WP_191125125_1 FAD-binding oxidoreductase|Bosea spartocytisi||a-proteobacteria|481	43.3566
WP_226661662_1 FAD-binding oxidoreductase|Microbulbifer aggregans||g-proteobacteria|482	42.4528
WP_021008337_1 FAD-dependent oxidoreductase|Variovorax paradoxus||b-proteobacteria|483	40.8353
WP_137180867_1 FAD-binding oxidoreductase|Roseomonas sp_ AR75||a-proteobacteria|484	44.5238
WP_309769526_1 FAD-binding oxidoreductase|Agrobacterium larrymoorei||a-proteobacteria|485	42.217
WP_150946274_1 FAD-binding oxidoreductase|Microvirga brassicacearum||a-proteobacteria|486	41.1483
WP_073138066_1 FAD-dependent oxidoreductase|Roseomonas rosea||a-proteobacteria|487	43.6145
WP_103874750_1 FAD-dependent oxidoreductase|Bosea lathyri||a-proteobacteria|488	44.6301
WP_237679548_1 MULTISPECIES_ FAD-dependent oxidoreductase|Variovorax||b-proteobacteria|489	41.9954
WP_137918664_1 FAD-dependent oxidoreductase|Hydrogenophaga sp_ 2FB||b-proteobacteria|490	43.6893
WP_184519783_1 FAD-binding oxidoreductase|Roseomonas pecuniae||a-proteobacteria|491	41.7249
MBB2206390_1 FAD-dependent oxidoreductase|Gluconacetobacter takamatsuzukensis||a-proteobacteria|492	43.0913
MDA8636998_1 FAD-binding oxidoreductase|Rhodospirillales bacterium||a-proteobacteria|493	42.446
WP_175493722_1 FAD-dependent oxidoreductase|Microvirga guangxiensis||a-proteobacteria|494	44.878
NQY86170_1 FAD-binding oxidoreductase|Colwellia sp_||g-proteobacteria|495	40.9412
WP_294510789_1 FAD-dependent oxidoreductase|uncultured Rhodopila sp_||a-proteobacteria|496	44.8687
WP_283523639_1 FAD-dependent oxidoreductase|Roseomonas sp_ E05||a-proteobacteria|497	43.9535
WP_263968136_1 FAD-binding oxidoreductase|Roseomonas sp_ SXEYE001||a-proteobacteria|498	42.093
WP_219211693_1 FAD-dependent oxidoreductase|Variovorax boronicumulans||b-proteobacteria|499	42.2274
MDH3474119_1 FAD-dependent oxidoreductase|Rhodospirillales bacterium||a-proteobacteria|500	44.1038
WP_250945867_1 FAD-dependent oxidoreductase|Ciceribacter sp_ S153||a-proteobacteria|501	42.1546
MCU0886427_1 FAD-binding oxidoreductase|Rubritepida sp_||a-proteobacteria|502	45.5847
WP_127295567_1 FAD-binding oxidoreductase|Mesorhizobium sp_ M6A_T_Ce_TU_016_01_1_1||a-proteobacteria|503	43.6916
WP_257313045_1 FAD-binding oxidoreductase|Shinella pollutisoli||a-proteobacteria|505	42.7896
WP_051994686_1 FAD-binding oxidoreductase|Herbaspirillum sp_ CF444||b-proteobacteria|506	42.4594
WP_124163360_1 FAD-dependent oxidoreductase|Bradyrhizobium sp_ RP6||a-proteobacteria|507	44.1748
MCA0244641_1 FAD-dependent oxidoreductase|Pseudomonadota bacterium||Proteobacteriota|508	43.1325
HBK06254_1 amino acid dehydrogenase|Acetobacteraceae bacterium||a-proteobacteria|509	45.1074
MDH4150913_1 FAD-dependent oxidoreductase|Betaproteobacteria bacterium||b-proteobacteria|510	42.1687
WP_167446005_1 FAD-binding oxidoreductase|Thalassospira lucentensis||a-proteobacteria|511	41.2178
WP_149538586_1 FAD-dependent oxidoreductase|Siccirubricoccus phaeus||a-proteobacteria|512	44.0964
MBM3341366_1 FAD-dependent oxidoreductase|Betaproteobacteria bacterium||b-proteobacteria|513	41.9903
WP_079573546_1 FAD-dependent oxidoreductase|Bradyrhizobium erythrophlei||a-proteobacteria|514	41.958
WP_252928406_1 FAD-dependent oxidoreductase|Aliihoeflea sp_ 40Bstr573||a-proteobacteria|515	43.5714
TDJ13897_1 MAG_ FAD-binding oxidoreductase|Gammaproteobacteria bacterium||g-proteobacteria|516	41.2048
WP_211844555_1 FAD-binding oxidoreductase|Neoroseomonas eburnea||a-proteobacteria|517	46.1905
GIK86702_1 MAG_ dehydrogenase|Betaproteobacteria bacterium||b-proteobacteria|518	47.5728
WP_167720438_1 FAD-dependent oxidoreductase|Thalassospira sp_ HF15||a-proteobacteria|519	43.5096
TMJ37773_1 MAG_ FAD-dependent oxidoreductase|Alphaproteobacteria bacterium||a-proteobacteria|520	43.6451
WP_274775960_1 FAD-binding oxidoreductase|Aquabacter sp_ P-9||a-proteobacteria|521	43.2941
WP_040125318_1 FAD-binding oxidoreductase|Neorhizobium galegae||a-proteobacteria|522	41.866
MBN8988446_1 FAD-dependent oxidoreductase|Hyphomicrobiales bacterium||a-proteobacteria|523	45.1456
WP_207002565_1 FAD-binding oxidoreductase|Microbulbifer salipaludis||g-proteobacteria|524	42.7553
WP_164508642_1 FAD-dependent oxidoreductase|Halomonas aestuarii||g-proteobacteria|525	41.3876
WP_099093807_1 FAD-binding oxidoreductase|Pseudoroseomonas rhizosphaerae||a-proteobacteria|526	43.8095
WP_233136858_1 FAD-binding oxidoreductase|Agrobacterium vaccinii||a-proteobacteria|527	41.7661
WP_153282825_1 FAD-dependent oxidoreductase|Variovorax paradoxus||b-proteobacteria|528	42.2274
WP_090662318_1 FAD-binding oxidoreductase|Belnapia rosea||a-proteobacteria|529	45.5847
MDH3659952_1 FAD-dependent oxidoreductase|Alphaproteobacteria bacterium||a-proteobacteria|530	42.9594
WP_127786111_1 FAD-dependent oxidoreductase|Rhodovarius crocodyli||a-proteobacteria|531	42.1687
WP_015930216_1 FAD-binding oxidoreductase|Methylobacterium nodulans||a-proteobacteria|532	44.6009
NMM92025_1 amino acid dehydrogenase|Rhodococcus sp_ SRB_17||actinobacteria|533	42.9234
MBN9528601_1 FAD-binding oxidoreductase|Alphaproteobacteria bacterium||a-proteobacteria|534	45.4762
MBM3485689_1 FAD-dependent oxidoreductase|Alphaproteobacteria bacterium||a-proteobacteria|535	44.2857
WP_158744576_1 FAD-binding oxidoreductase|Acidisphaera sp_ L21||a-proteobacteria|536	44.5755
WP_135286790_1 FAD-dependent oxidoreductase|Ramlibacter rhizophilus||b-proteobacteria|537	43.5523
WP_310836719_1 FAD-binding oxidoreductase|Herbaspirillum huttiense||b-proteobacteria|538	42.5234
WP_118137834_1 FAD-dependent oxidoreductase|Oceanicella sp_ SM1341||a-proteobacteria|539	42.8571
WP_008960977_1 FAD-binding oxidoreductase|Bradyrhizobium sp_ STM 3809||a-proteobacteria|540	40.8353
MDP6023305_1 FAD-binding oxidoreductase|Alphaproteobacteria bacterium||a-proteobacteria|541	43.8095
MDA1099289_1 FAD-binding oxidoreductase|Pseudomonadota bacterium||Proteobacteriota|542	43.2624
CDZ35000_1 D-amino-acid dehydrogenase|Neorhizobium galegae bv_ officinalis||a-proteobacteria|543	41.1483
MBO6946615_1 FAD-binding oxidoreductase|Rhodospirillales bacterium||a-proteobacteria|544	43.7799
MBM3592875_1 FAD-binding oxidoreductase|Alphaproteobacteria bacterium||a-proteobacteria|545	43.5294
MBT2325379_1 FAD-dependent oxidoreductase|Variovorax paradoxus||b-proteobacteria|546	44.5255
WP_188575201_1 FAD-binding oxidoreductase|Azorhizobium oxalatiphilum||a-proteobacteria|547	45
MPZ43553_1 FAD-dependent oxidoreductase|Betaproteobacteria bacterium||b-proteobacteria|548	41.0501
WP_062563345_1 FAD-dependent oxidoreductase|Paracoccus aminovorans||a-proteobacteria|549	43.0588
WP_271022756_1 FAD-binding oxidoreductase|Rhizobium sp_ RCAM05973||a-proteobacteria|550	41.2736
WP_294370606_1 FAD-dependent oxidoreductase|Pseudacidovorax sp_||b-proteobacteria|551	43.2039
WP_111470686_1 FAD-dependent oxidoreductase|Roseicella frigidaeris||a-proteobacteria|552	44.1038
WP_297651010_1 FAD-dependent oxidoreductase|Hydrogenophaga sp_||b-proteobacteria|553	42.9612
WP_218369751_1 FAD-dependent oxidoreductase|Bordetella sp_ BOR01||b-proteobacteria|554	41.9954
MBI4193481_1 FAD-dependent oxidoreductase|Betaproteobacteria bacterium||b-proteobacteria|555	43.7037
WP_047459851_1 FAD-dependent oxidoreductase|Rhizobium rhizogenes||a-proteobacteria|556	41.9811
WP_231041787_1 MULTISPECIES_ FAD-dependent oxidoreductase|unclassified Acidovorax||b-proteobacteria|557	44.2029
WP_289599090_1 FAD-dependent oxidoreductase|Oceanibaculum nanhaiense||a-proteobacteria|558	41.6268
WP_226704574_1 FAD-dependent oxidoreductase|Microbulbifer elongatus||g-proteobacteria|559	42.9929
WP_158925520_1 FAD-binding oxidoreductase|Acidisphaera sp_ S103||a-proteobacteria|560	45.5847
MBI2586947_1 FAD-binding oxidoreductase|Rhodospirillales bacterium||a-proteobacteria|561	44.2857
WP_135466823_1 FAD-binding oxidoreductase|Crenalkalicoccus roseus||a-proteobacteria|562	42.8571
MBI2252984_1 FAD-dependent oxidoreductase|Pseudomonadota bacterium||Proteobacteriota|563	41.6465
MDA8050467_1 FAD-binding oxidoreductase|Rhodospirillales bacterium||a-proteobacteria|564	42.8235
MDB5316375_1 FAD-binding oxidoreductase|Rhodospirillales bacterium||a-proteobacteria|565	44.8687
WP_172224171_1 FAD-dependent oxidoreductase|Caenimonas soli||b-proteobacteria|566	42.4242
MDB5377429_1 amino acid dehydrogenase|Rubritepida sp_||a-proteobacteria|567	43.3414
WP_159593611_1 FAD-dependent oxidoreductase|Hydrogenophaga sp_ BPS33||b-proteobacteria|568	43.932
WP_188899590_1 FAD-dependent oxidoreductase|Caldovatus sediminis||a-proteobacteria|569	43.8515
WP_297723951_1 FAD-dependent oxidoreductase|Limnohabitans sp_ Rim8||b-proteobacteria|570	43.5523
WP_306409308_1 FAD-binding oxidoreductase|Ectorhizobium quercum||a-proteobacteria|571	42.654
WP_109517768_1 FAD-dependent oxidoreductase|Pseudoroseomonas aestuarii||a-proteobacteria|572	45
WP_075259701_1 FAD-binding oxidoreductase|Herbaspirillum camelliae||b-proteobacteria|573	42.0561
WP_216180314_1 FAD-dependent oxidoreductase|Verticiella sp_ GG226||b-proteobacteria|574	42.4757
WP_198982310_1 FAD-binding oxidoreductase|Herbaspirillum sp_ ASV7||b-proteobacteria|575	42.5234
WP_198364761_1 FAD-binding oxidoreductase|Roseomonas sp_ KE0001||a-proteobacteria|577	45.1306
WP_218286024_1 FAD-dependent oxidoreductase|Elioraea tepida||a-proteobacteria|578	46.5394
TXH35536_1 MAG_ FAD-binding oxidoreductase|Rhodospirillaceae bacterium||a-proteobacteria|579	41.2621
MBL8708688_1 FAD-dependent oxidoreductase|Rhodospirillaceae bacterium||a-proteobacteria|580	43.0993
PCI28294_1 MAG_ amino acid dehydrogenase|Candidatus Kaiserbacteria bacterium||a-proteobacteria|581	42.3888
WP_205910268_1 FAD-binding oxidoreductase|Rhizobium sp_ FKY42||a-proteobacteria|582	43.6321
WP_133613808_1 FAD-binding oxidoreductase|Dongia mobilis||a-proteobacteria|583	41.8886
OYX86931_1 MAG_ amino acid dehydrogenase|Azorhizobium sp_ 35-67-5||a-proteobacteria|584	44.0476
WP_310418817_1 FAD-binding oxidoreductase|Mycoplana sp_ BE70||a-proteobacteria|585	42.1176
MDH3315067_1 FAD-binding oxidoreductase|Gammaproteobacteria bacterium||g-proteobacteria|586	43.5523
WP_305102608_1 FAD-binding oxidoreductase|Paracraurococcus sp_ LOR1-02||a-proteobacteria|587	44.2857
HBK77536_1 amino acid dehydrogenase|Gammaproteobacteria bacterium||g-proteobacteria|588	41.8269
WP_211867652_1 FAD-binding oxidoreductase|Neoroseomonas terrae||a-proteobacteria|589	45.7143
MDA0220503_1 FAD-dependent oxidoreductase|Pseudomonadota bacterium||Proteobacteriota|590	41.6076
WP_147705086_1 FAD-dependent oxidoreductase|Zeimonas arvi||b-proteobacteria|591	43.4466
MCH9047138_1 FAD-dependent oxidoreductase|SAR324 cluster bacterium||d-proteobacteria|592	43.8095
WP_052274911_1 FAD-dependent oxidoreductase|Falsihalocynthiibacter arcticus||a-proteobacteria|593	41.6279
WP_305106475_1 FAD-dependent oxidoreductase|Paracraurococcus sp_ LOR1-02||a-proteobacteria|594	43.8554
WP_158670333_1 FAD-dependent oxidoreductase|Bradyrhizobium guangdongense||a-proteobacteria|595	44.1748
MBN9081466_1 FAD-binding oxidoreductase|Hyphomicrobiales bacterium||a-proteobacteria|596	42.619
WP_053201789_1 FAD-dependent oxidoreductase|Herbaspirillum hiltneri||b-proteobacteria|597	42.6914
MCY3982039_1 FAD-dependent oxidoreductase|Alphaproteobacteria bacterium||a-proteobacteria|598	44.0476
WP_298688933_1 FAD-dependent oxidoreductase|uncultured Dongia sp_||a-proteobacteria|599	41.1622
WP_153363323_1 FAD-binding oxidoreductase|Rhizobium sp_ ICMP 5592||a-proteobacteria|600	41.7453
WP_280807628_1 FAD-dependent oxidoreductase|Variovorax boronicumulans||b-proteobacteria|601	41.7633
WP_145896983_1 FAD-dependent oxidoreductase|Caenimonas sedimenti||b-proteobacteria|602	43.309
WP_073135383_1 FAD-binding oxidoreductase|Roseomonas rosea||a-proteobacteria|603	42.623
WP_315841160_1 FAD-dependent oxidoreductase|Tardiphaga sp_ 709||a-proteobacteria|604	44.1748
WP_306868114_1 FAD-binding oxidoreductase|Neorhizobium galegae||a-proteobacteria|605	40.6699
WP_309139562_1 FAD-binding oxidoreductase|Siccirubricoccus sp_ G192||a-proteobacteria|606	44.3128
WP_308367484_1 MULTISPECIES_ FAD-dependent oxidoreductase|unclassified Microbulbifer||g-proteobacteria|607	41.6867
WP_085595179_1 FAD-binding oxidoreductase|Thalassospira sp_ MCCC 1A01428||a-proteobacteria|608	43.3735
WP_135262668_1 FAD-dependent oxidoreductase|Ramlibacter henchirensis||b-proteobacteria|609	43.0657
WP_097523080_1 FAD-binding oxidoreductase|Sinorhizobium sp_ BJ1||a-proteobacteria|610	40.3712
MDC1171436_1 FAD-binding oxidoreductase|Alphaproteobacteria bacterium||a-proteobacteria|611	41.6667
WP_050476721_1 FAD-binding oxidoreductase|Herbaspirillum rhizosphaerae||b-proteobacteria|612	41.9954
WP_307612111_1 FAD-dependent oxidoreductase|Variovorax boronicumulans||b-proteobacteria|613	41.9954
WP_249127078_1 FAD-dependent oxidoreductase|Brucella oryzae||a-proteobacteria|615	40.281
WP_055890804_1 FAD-dependent oxidoreductase|Ramlibacter sp_ Leaf400||b-proteobacteria|616	42.5481
MCA3422062_1 FAD-binding oxidoreductase|Roseomonas sp_||a-proteobacteria|617	44.2353
WP_205657477_1 FAD-binding oxidoreductase|Aliamphritea spongicola||g-proteobacteria|618	40.2878
WP_184483970_1 FAD-binding oxidoreductase|Neoroseomonas alkaliterrae||a-proteobacteria|619	45
WP_053845401_1 FAD-dependent oxidoreductase|Paracidovorax avenae||b-proteobacteria|620	44.0835
ASU39731_1 amino acid dehydrogenase|Herbaspirillum sp_ meg3||b-proteobacteria|621	41.7633
MCH8888551_1 FAD-dependent oxidoreductase|SAR324 cluster bacterium||d-proteobacteria|622	41.0673
MCA0212158_1 FAD-dependent oxidoreductase|Pseudomonadota bacterium||Proteobacteriota|623	41.6058
WP_293797935_1 FAD-dependent oxidoreductase|uncultured Bosea sp_||a-proteobacteria|624	43.4272
WP_116557277_1 FAD-dependent oxidoreductase|Pararhodobacter oceanensis||a-proteobacteria|625	45.5422
WP_052065681_1 FAD-binding oxidoreductase|Thalassospira australica||a-proteobacteria|626	40.6032
MBX2831170_1 FAD-binding oxidoreductase|Rhodospirillales bacterium||a-proteobacteria|627	40.7494
MCC9623835_1 FAD-binding oxidoreductase|Thalassospira sp_ MA62||a-proteobacteria|628	41.2178
WP_254690872_1 FAD-binding oxidoreductase|Shinella daejeonensis||a-proteobacteria|629	42.5532
WP_258501525_1 FAD-dependent oxidoreductase|Variovorax sp_ S12S4||b-proteobacteria|630	39.9072
MBM3585397_1 FAD-dependent oxidoreductase|Alphaproteobacteria bacterium||a-proteobacteria|631	43.3014
WP_305671867_1 FAD-dependent oxidoreductase|Falsiroseomonas sp_||a-proteobacteria|632	43.3414
MCH7937994_1 FAD-binding oxidoreductase|Pseudomonadota bacterium||Proteobacteriota|633	42.3445
WP_074643044_1 FAD-binding oxidoreductase|Celeribacter baekdonensis||a-proteobacteria|634	44.4186
WP_198787196_1 FAD-dependent oxidoreductase|Variovorax sp_ IB41||b-proteobacteria|635	41.7633
WP_189611363_1 FAD-dependent oxidoreductase|Pigmentiphaga litoralis||b-proteobacteria|636	43.0657
MBV2145092_1 FAD-binding oxidoreductase|Falsochrobactrum sp_ TDYN1||a-proteobacteria|637	40.8983
WP_183688645_1 FAD-binding oxidoreductase|Rhizobium lusitanum||a-proteobacteria|638	41.0377
WP_192489074_1 FAD-binding oxidoreductase|Agrobacterium sp_ AGB01||a-proteobacteria|639	42.4528
MAI15396_1 FAD-binding oxidoreductase|Rhodospirillaceae bacterium||a-proteobacteria|640	40.7229
MBM3571406_1 FAD-dependent oxidoreductase|Alphaproteobacteria bacterium||a-proteobacteria|641	45.2088
MDE0809360_1 FAD-binding oxidoreductase|Alphaproteobacteria bacterium||a-proteobacteria|642	43.0622
NOG69884_1 FAD-binding oxidoreductase|Roseicella sp_ DB1501||a-proteobacteria|643	44.2584
MDA8051378_1 FAD-dependent oxidoreductase|Rhodospirillales bacterium||a-proteobacteria|644	43.2367
MBL8691633_1 FAD-binding oxidoreductase|Rhodospirillaceae bacterium||a-proteobacteria|645	43.932
WP_162595415_1 FAD-dependent oxidoreductase|Variovorax sp_ PBL-E5||b-proteobacteria|646	42.4821
CDX11383_1 D-amino-acid dehydrogenase|Mesorhizobium plurifarium||a-proteobacteria|647	42.8571
WP_129159423_1 FAD-binding oxidoreductase|Bosea sp_ Tri-44||a-proteobacteria|648	43.1925
GIT20164_1 MAG_ amino acid dehydrogenase|Dehalococcoidia bacterium||chloroflexota|649	40.3846
MDP6137317_1 FAD-dependent oxidoreductase|Arenicellales bacterium||g-proteobacteria|650	42.0673
MBI3495677_1 FAD-binding oxidoreductase|Pseudomonadota bacterium||Proteobacteriota|651	42.9234
WP_226784479_1 FAD-binding oxidoreductase|Neorhizobium xiangyangii||a-proteobacteria|652	43.3255
MBL6933625_1 FAD-binding oxidoreductase|Rhodospirillales bacterium||a-proteobacteria|653	39.7129
MBM3531657_1 FAD-binding oxidoreductase|Alphaproteobacteria bacterium||a-proteobacteria|654	41.5313
WP_150670725_1 FAD-dependent oxidoreductase|Pandoraea anhela||b-proteobacteria|655	46.2085
WP_162917505_1 FAD-dependent oxidoreductase|Dongia deserti||a-proteobacteria|656	42.233
NCF26477_1 FAD-dependent oxidoreductase|Gammaproteobacteria bacterium||g-proteobacteria|657	41.4868
WP_250940051_1 FAD-binding oxidoreductase|Allorhizobium sonneratiae||a-proteobacteria|658	43.4053
WP_093808308_1 FAD-dependent oxidoreductase|Stappia sp_ ES_058||a-proteobacteria|659	43.4783
WP_186770940_1 FAD-binding oxidoreductase|Siccirubricoccus deserti||a-proteobacteria|662	42.723
WP_093212653_1 MULTISPECIES_ FAD-dependent oxidoreductase|unclassified Variovorax||b-proteobacteria|663	42.723
WP_111398738_1 FAD-dependent oxidoreductase|Humitalea rosea||a-proteobacteria|664	42.615
MBL6457078_1 FAD-dependent oxidoreductase|Belnapia mucosa||a-proteobacteria|665	43.6145
MBK8324279_1 FAD-dependent oxidoreductase|Betaproteobacteria bacterium||b-proteobacteria|666	42.2705
WP_188966578_1 FAD-binding oxidoreductase|Neoroseomonas lacus||a-proteobacteria|667	44.7619
WP_134168583_1 FAD-dependent oxidoreductase|Paraburkholderia caballeronis||b-proteobacteria|668	44.3914
WP_044454045_1 FAD-dependent oxidoreductase|Pandoraea vervacti||b-proteobacteria|669	46.2085
WP_104520627_1 FAD-dependent oxidoreductase|Rhodopila globiformis||a-proteobacteria|670	45.3461
WP_307602144_1 FAD-dependent oxidoreductase|Variovorax boronicumulans||b-proteobacteria|671	42.2274
WP_090704601_1 MULTISPECIES_ FAD-binding oxidoreductase|unclassified Beijerinckia||a-proteobacteria|672	43.4053
WP_042693747_1 FAD-binding oxidoreductase|Azospirillum sp_ B506||a-proteobacteria|673	41.8052
MCC7485176_1 FAD-dependent oxidoreductase|Burkholderiales bacterium||b-proteobacteria|674	43.75
WP_209378104_1 FAD-binding oxidoreductase|Pararoseomonas baculiformis||a-proteobacteria|675	43.3875
GIK85010_1 MAG_ FAD-dependent oxidoreductase|Betaproteobacteria bacterium||b-proteobacteria|676	44.5476
WP_227308736_1 FAD-dependent oxidoreductase|Acidisoma cellulosilyticum||a-proteobacteria|677	42.4883
WP_183317689_1 FAD-binding oxidoreductase|Chelatococcus caeni||a-proteobacteria|678	40.8451
WP_008333412_1 FAD-binding oxidoreductase|Herbaspirillum sp_ GW103||b-proteobacteria|679	41.3551
MCW8879425_1 FAD-binding oxidoreductase|Kangiellaceae bacterium||g-proteobacteria|680	41.4458
AVO36117_1 amino acid dehydrogenase|Ottowia oryzae||b-proteobacteria|681	41.5313
MDK2753527_1 FAD-dependent oxidoreductase|Gammaproteobacteria bacterium||g-proteobacteria|682	39.9038
WP_239348702_1 FAD-dependent oxidoreductase|Microvirga sp_ ACRRW||a-proteobacteria|683	44.6341
MDH3694602_1 FAD-binding oxidoreductase|Gammaproteobacteria bacterium||g-proteobacteria|684	40.8115
MDE0727394_1 FAD-binding oxidoreductase|Alphaproteobacteria bacterium||a-proteobacteria|685	42.8916
WP_159948766_1 FAD-binding oxidoreductase|Rhizobium sp_ 18065||a-proteobacteria|686	41.7661
WP_093238987_1 FAD-dependent oxidoreductase|Variovorax sp_ EL159||b-proteobacteria|687	41.2993
MBI2294451_1 FAD-binding oxidoreductase|Betaproteobacteria bacterium||b-proteobacteria|688	43.932
MDH3594501_1 FAD-binding oxidoreductase|Rhodospirillales bacterium||a-proteobacteria|689	42.9257
MCG8562896_1 FAD-dependent oxidoreductase|Hyphomicrobiales bacterium||a-proteobacteria|690	41.7062
MBV8621819_1 FAD-binding oxidoreductase|Curvibacter sp_||b-proteobacteria|691	40.8353
WP_209099290_1 FAD-binding oxidoreductase|Aquabacter sp_ L1I39||a-proteobacteria|692	44
WP_101286624_1 FAD-binding oxidoreductase|Thalassospira marina||a-proteobacteria|693	42.8916
WP_290240886_1 FAD-dependent oxidoreductase|Zwartia panacis||b-proteobacteria|694	42.7553
MCH9044548_1 FAD-binding oxidoreductase|SAR324 cluster bacterium||d-proteobacteria|695	40.6176
MBY0611421_1 FAD-binding oxidoreductase|Beijerinckiaceae bacterium||a-proteobacteria|696	42.619
MAQ77804_1 FAD-binding oxidoreductase|Rhodospirillaceae bacterium||a-proteobacteria|697	40.4819
WP_089176731_1 FAD-binding oxidoreductase|Bosea sp_ AS-1||a-proteobacteria|699	42.9577
WP_248215431_1 FAD-dependent oxidoreductase|Microbulbifer sp_ CAU 1566||g-proteobacteria|700	41.8052
MCA0402096_1 FAD-binding oxidoreductase|Pseudomonadota bacterium||Proteobacteriota|701	42.0804
WP_150553742_1 FAD-dependent oxidoreductase|Pandoraea nosoerga||b-proteobacteria|702	46.2085
WP_243309021_1 FAD-dependent oxidoreductase|Variovorax terrae||b-proteobacteria|703	43.5523
WP_046638183_1 FAD-binding oxidoreductase|Neorhizobium galegae||a-proteobacteria|704	39.9522
WP_212441954_1 FAD-dependent oxidoreductase|Bradyrhizobium sp_ AUGA SZCCT0431||a-proteobacteria|705	42.4528
WP_175580895_1 FAD-dependent oxidoreductase|Celeribacter sp_ HF31||a-proteobacteria|706	41.5313
WP_288852717_1 FAD-binding oxidoreductase|uncultured Acidovorax sp_||b-proteobacteria|707	41.0673
WP_159350034_1 FAD-binding oxidoreductase|Roseomonas harenae||a-proteobacteria|708	43.4884
WP_262528152_1 FAD-binding oxidoreductase|Agrobacterium tumefaciens||a-proteobacteria|709	42.6573
MBI3514996_1 FAD-binding oxidoreductase|Pseudomonadota bacterium||Proteobacteriota|710	43.7956
WP_226613323_1 FAD-binding oxidoreductase|Roseicella aerolata||a-proteobacteria|711	43.6916
WP_031233315_1 MULTISPECIES_ FAD-binding oxidoreductase|Agrobacterium||a-proteobacteria|712	42.2062
WP_183791469_1 FAD-binding oxidoreductase|Allorhizobium borbori||a-proteobacteria|713	41.0377
MCZ4312068_1 FAD-dependent oxidoreductase|Comamonadaceae bacterium G21597-S1||b-proteobacteria|714	42.233
WP_211877334_1 FAD-dependent oxidoreductase|Plastoroseomonas hellenica||a-proteobacteria|716	44.0678
WP_228194107_1 FAD-binding oxidoreductase|Thalassospira povalilytica||a-proteobacteria|717	41.452
BBK36405_1 FAD-dependent oxidoreductase|Stella sp_ ATCC 35155||a-proteobacteria|718	42.4528
MCC7283803_1 FAD-binding oxidoreductase|Acetobacteraceae bacterium||a-proteobacteria|719	45.8034
WP_286661672_1 FAD-dependent oxidoreductase|Variovorax dokdonensis||b-proteobacteria|720	43.0657
MCX7363996_1 FAD-dependent oxidoreductase|Alphaproteobacteria bacterium||a-proteobacteria|721	42.5837
MBL8836619_1 FAD-binding oxidoreductase|Alphaproteobacteria bacterium||a-proteobacteria|722	41.9048
MCH8883198_1 FAD-binding oxidoreductase|SAR324 cluster bacterium||d-proteobacteria|723	41.7453
MBN8941226_1 FAD-binding oxidoreductase|Hyphomicrobiales bacterium||a-proteobacteria|724	40.9091
NCF29068_1 FAD-dependent oxidoreductase|Gammaproteobacteria bacterium||g-proteobacteria|725	42.9268
MDP4796714_1 FAD-binding oxidoreductase|Rhodospirillales bacterium||a-proteobacteria|726	41.2888
WP_111820801_1 FAD-binding oxidoreductase|Agrobacterium tumefaciens||a-proteobacteria|727	42.4594
WP_132828149_1 FAD-dependent oxidoreductase|Antarcticimicrobium sediminis||a-proteobacteria|728	43.1981
WP_230452708_1 FAD-dependent oxidoreductase|Roseomonas sp_ OT10||a-proteobacteria|729	43.943
WP_110466808_1 FAD-dependent oxidoreductase|Xylophilus ampelinus||b-proteobacteria|730	41.9954
MDA0342281_1 FAD-binding oxidoreductase|Pseudomonadota bacterium||Proteobacteriota|731	43.2624
WP_105101567_1 FAD-binding oxidoreductase|Microbulbifer pacificus||g-proteobacteria|732	42.9929
MBO0710037_1 FAD-dependent oxidoreductase|Acetobacteraceae bacterium||a-proteobacteria|733	44.1805
PHY05283_1 MAG_ amino acid dehydrogenase|Alcaligenaceae bacterium||b-proteobacteria|734	40.6032
WP_244459400_1 FAD-binding oxidoreductase|Roseomonas fluvialis||a-proteobacteria|735	45.7143
NGR07181_1 FAD-dependent oxidoreductase|bacterium SGD-2||bacteria|736	43.6019
MDP7358663_1 FAD-dependent oxidoreductase|Pseudomonadales bacterium||g-proteobacteria|737	41.5865
WP_162815559_1 FAD-dependent oxidoreductase|Microvirga aerophila||a-proteobacteria|738	43.5096
WP_143949652_1 FAD-dependent oxidoreductase|Verticiella sediminum||b-proteobacteria|739	41.9903
MDP6813111_1 FAD-binding oxidoreductase|Alphaproteobacteria bacterium||a-proteobacteria|740	42.8916
WP_150721925_1 FAD-dependent oxidoreductase|Pandoraea capi||b-proteobacteria|741	45.9716
WP_166952326_1 FAD-dependent oxidoreductase|Pseudochelatococcus lubricantis||a-proteobacteria|742	44.4712
WP_159992375_1 FAD-binding oxidoreductase|Roseomonas sp_ 18066||a-proteobacteria|744	43.2304
WP_209377856_1 FAD-dependent oxidoreductase|Pararoseomonas baculiformis||a-proteobacteria|745	43.3735
MDU6746513_1 FAD-binding oxidoreductase|Bradyrhizobium sp_||a-proteobacteria|746	40.6032
MDP6833037_1 FAD-binding oxidoreductase|Alphaproteobacteria bacterium||a-proteobacteria|747	42.9257
MBK8159411_1 FAD-binding oxidoreductase|Rhodospirillaceae bacterium||a-proteobacteria|748	40.4358
MBK8324832_1 FAD-dependent oxidoreductase|Betaproteobacteria bacterium||b-proteobacteria|749	43.9614
WP_241813512_1 FAD-binding oxidoreductase|Herbaspirillum sp_ C7C2||b-proteobacteria|750	41.1215
PSM20323_1 amino acid dehydrogenase|Nitratireductor sp_ StC3||a-proteobacteria|751	42.5882
MBL8346126_1 FAD-dependent oxidoreductase|Rubrivivax sp_||b-proteobacteria|752	41.0673
MBB44862_1 FAD-binding oxidoreductase|Rhodospirillaceae bacterium||a-proteobacteria|753	39.7619
WP_306883023_1 FAD-dependent oxidoreductase|Variovorax boronicumulans||b-proteobacteria|754	41.5313
WP_280707929_1 FAD-binding oxidoreductase|Bradyrhizobium sp_ BR13661||a-proteobacteria|755	40.566
WP_042581131_1 FAD-dependent oxidoreductase|Variovorax paradoxus||b-proteobacteria|756	42.2274
WP_029005922_1 FAD-binding oxidoreductase|Azorhizobium doebereinerae||a-proteobacteria|757	43.5714
WP_056331451_1 FAD-dependent oxidoreductase|Rhizobium sp_ Root482||a-proteobacteria|758	44.7867
NRA19174_1 FAD-binding oxidoreductase|Oceanospirillaceae bacterium||g-proteobacteria|760	42.7885
MDH3596319_1 FAD-dependent oxidoreductase|Rhodospirillales bacterium||a-proteobacteria|761	43.5096
WP_302474278_1 FAD-dependent oxidoreductase|Roseococcus sp_ MDT2-1-1||a-proteobacteria|762	43.3875
WP_174162584_1 FAD-dependent oxidoreductase|Rhizobium rhizogenes||a-proteobacteria|763	40.8019
WP_086641438_1 FAD-binding oxidoreductase|Acetobacter tropicalis||a-proteobacteria|764	42.3168
WP_116912812_1 MULTISPECIES_ FAD-dependent oxidoreductase|unclassified Variovorax||b-proteobacteria|765	42.2274
PCJ48689_1 MAG_ FAD-dependent oxidoreductase|Gammaproteobacteria bacterium||g-proteobacteria|766	42.7184
NBT83384_1 FAD-binding oxidoreductase|Betaproteobacteria bacterium||b-proteobacteria|767	39.1509
WP_077403280_1 FAD-binding oxidoreductase|Microbulbifer agarilyticus||g-proteobacteria|768	41.0926
WP_268160341_1 FAD-binding oxidoreductase|Rhizobium sp_ SL86||a-proteobacteria|769	42.654
MBP7565714_1 FAD-dependent oxidoreductase|Burkholderiaceae bacterium||b-proteobacteria|770	44.2822
RZO34814_1 MAG_ FAD-binding oxidoreductase|Rhodospirillaceae bacterium||a-proteobacteria|771	43.3875
WP_114099492_1 FAD-binding oxidoreductase|Thalassospira profundimaris||a-proteobacteria|773	40.7494
MCW5694193_1 FAD-binding oxidoreductase|Pseudolabrys sp_||a-proteobacteria|774	42.3168
WP_240756626_1 FAD-binding oxidoreductase|Roseicella aquatilis||a-proteobacteria|775	44.1589
MDP7549275_1 FAD-binding oxidoreductase|Alphaproteobacteria bacterium||a-proteobacteria|776	43.026
WP_019643448_1 FAD-dependent oxidoreductase|Novispirillum itersonii||a-proteobacteria|777	43.1981
WP_311848673_1 FAD-binding oxidoreductase|Methylocella sp_ CPCC 101449||a-proteobacteria|778	41.7661
MCC7426048_1 FAD-dependent oxidoreductase|Alphaproteobacteria bacterium||a-proteobacteria|779	42.619
WP_149811873_1 FAD-binding oxidoreductase|Pseudoroseomonas oryzae||a-proteobacteria|780	42.4594
WP_299393370_1 FAD-dependent oxidoreductase|Pelagibius sp_||a-proteobacteria|781	42.1053
WP_248710984_1 FAD-dependent oxidoreductase|Sediminicoccus rosea||a-proteobacteria|782	43.3414
WP_073270438_1 FAD-binding oxidoreductase|Microbulbifer donghaiensis||g-proteobacteria|783	41.5459
WP_159348808_1 FAD-dependent oxidoreductase|Roseomonas harenae||a-proteobacteria|785	42.1687
WP_114580346_1 FAD-binding oxidoreductase|Ferruginivarius sediminum||a-proteobacteria|786	42.1053
MBN9563339_1 FAD-dependent oxidoreductase|Alphaproteobacteria bacterium||a-proteobacteria|787	45.1537
WP_029059362_1 FAD-dependent oxidoreductase|Stappia stellulata||a-proteobacteria|788	42.7536
MBC7804454_1 FAD-dependent oxidoreductase|Burkholderiales bacterium||b-proteobacteria|789	41.7073
MBM3588575_1 FAD-binding oxidoreductase|Alphaproteobacteria bacterium||a-proteobacteria|790	43.2941
MDP7618204_1 FAD-dependent oxidoreductase|Arenicellales bacterium||g-proteobacteria|791	40.8654
MDP2333250_1 FAD-binding oxidoreductase|Reyranella sp_||a-proteobacteria|793	43.3735
WP_076959713_1 FAD-binding oxidoreductase|Pseudoroseomonas deserti||a-proteobacteria|794	42.9929
MDH3715184_1 FAD-binding oxidoreductase|Gammaproteobacteria bacterium||g-proteobacteria|795	42.217
MDR3530513_1 FAD-dependent oxidoreductase|Rhodopila sp_||a-proteobacteria|796	43.9141
WP_297022226_1 FAD-binding oxidoreductase|Thalassospira sp_||a-proteobacteria|797	41.5313
WP_197147101_1 FAD-binding oxidoreductase|Thalassospira sp_ A40-3||a-proteobacteria|799	40.3712
MCK6454887_1 FAD-dependent oxidoreductase|Alphaproteobacteria bacterium||a-proteobacteria|801	45.5882
MBX6743635_1 FAD-dependent oxidoreductase|Acetobacteraceae bacterium||a-proteobacteria|802	43.5714
WP_125951113_1 MULTISPECIES_ FAD-dependent oxidoreductase|unclassified Variovorax||b-proteobacteria|803	42.6914
MDE1157363_1 FAD-binding oxidoreductase|Neorhizobium sp_||a-proteobacteria|804	42.0428
WP_225678690_1 FAD-binding oxidoreductase|Bradyrhizobium hereditatis||a-proteobacteria|805	40.2353
WP_306917150_1 FAD-binding oxidoreductase|Rhizobium mesoamericanum||a-proteobacteria|806	41.9954
MCM0613616_1 FAD-binding oxidoreductase|Marinobacter sediminum||g-proteobacteria|807	39.3285
WP_224408060_1 FAD-binding oxidoreductase|Afifella sp_ IM 167||a-proteobacteria|808	42.619
WP_086088102_1 FAD-dependent oxidoreductase|Pseudorhodoplanes sinuspersici||a-proteobacteria|809	42.4096
MBT4486296_1 FAD-binding oxidoreductase|Rhodospirillaceae bacterium||a-proteobacteria|810	41.9277
MBM84891_1 amino acid dehydrogenase|Rhodospirillaceae bacterium||a-proteobacteria|811	41.7661
WP_293807785_1 FAD-dependent oxidoreductase|uncultured Bosea sp_||a-proteobacteria|812	43.662
WP_085904149_1 FAD-binding oxidoreductase|Kiloniella majae||a-proteobacteria|813	40.6699
MCA3279777_1 FAD-binding oxidoreductase|Roseomonas sp_||a-proteobacteria|814	42.8235
WP_281147989_1 FAD-dependent oxidoreductase|Variovorax paradoxus||b-proteobacteria|815	41.2993
WP_007606815_1 FAD-binding oxidoreductase|Rhizobium sp_ PDO1-076||a-proteobacteria|816	42.0048
MDB3952298_1 FAD-dependent oxidoreductase|Alphaproteobacteria bacterium||a-proteobacteria|817	44.4988
WP_046154097_1 FAD-binding oxidoreductase|Robbsia andropogonis||b-proteobacteria|818	43.4679
WP_198370316_1 FAD-binding oxidoreductase|Roseomonas rosulenta||a-proteobacteria|819	45.7143
WP_085583923_1 FAD-binding oxidoreductase|Thalassospira mesophila||a-proteobacteria|820	42.4096
WP_149813461_1 FAD-dependent oxidoreductase|Pseudoroseomonas oryzae||a-proteobacteria|821	42.2803
MBM3547511_1 FAD-binding oxidoreductase|Alphaproteobacteria bacterium||a-proteobacteria|822	42.5882
MCX7361443_1 FAD-binding oxidoreductase|Alphaproteobacteria bacterium||a-proteobacteria|823	43.4466
MXZ34525_1 FAD-binding oxidoreductase|Acidobacteriota bacterium||acidobacteriota|825	42.5178
WP_206020353_1 FAD-dependent oxidoreductase|Rhodovarius crocodyli||a-proteobacteria|826	46.0976
MDH3702888_1 FAD-dependent oxidoreductase|Alphaproteobacteria bacterium||a-proteobacteria|827	41.3043
WP_272569066_1 MULTISPECIES_ FAD-dependent oxidoreductase|unclassified Acidovorax||b-proteobacteria|828	42.9234
WP_147149970_1 FAD-binding oxidoreductase|Reyranella soli||a-proteobacteria|829	42.0673
WP_222219467_1 FAD-dependent oxidoreductase|Marinobacterium arenosum||g-proteobacteria|830	42.7885
WP_066348256_1 FAD-dependent oxidoreductase|Bordetella bronchialis||b-proteobacteria|831	42.5121
WP_215249399_1 FAD-dependent oxidoreductase|Variovorax paradoxus||b-proteobacteria|832	41.0673
MDF2372987_1 FAD-dependent oxidoreductase|Rhizobiaceae bacterium||a-proteobacteria|834	41.1348
WP_114122822_1 FAD-binding oxidoreductase|Thalassospira xianhensis||a-proteobacteria|835	39.8601
MCS6931108_1 FAD-dependent oxidoreductase|Acetobacteraceae bacterium||a-proteobacteria|836	42.6506
NPD18533_1 FAD-dependent oxidoreductase|Alterinioella nitratireducens||a-proteobacteria|837	42.9952
PSM15934_1 amino acid dehydrogenase|Nitratireductor sp_ StC3||a-proteobacteria|838	42.233
WP_295542590_1 FAD-dependent oxidoreductase|uncultured Pseudacidovorax sp_||b-proteobacteria|839	42.4757
MDP1751029_1 FAD-binding oxidoreductase|Reyranella sp_||a-proteobacteria|840	43.4466
WP_156711209_1 FAD-dependent oxidoreductase|Nitratireductor arenosus||a-proteobacteria|841	41.2621
PPR09077_1 MAG_ D-amino acid dehydrogenase 1|Alphaproteobacteria bacterium MarineAlpha11_Bin1||a-proteobacteria|842	44.0887
MBI2741873_1 FAD-binding oxidoreductase|Rhodospirillales bacterium||a-proteobacteria|843	42.7184
WP_244485163_1 FAD-binding oxidoreductase|Pseudolabrys sp_ Root1462||a-proteobacteria|844	41.5313
WP_230450269_1 FAD-dependent oxidoreductase|Roseomonas sp_ OT10||a-proteobacteria|845	42.3888
MCA3302368_1 FAD-binding oxidoreductase|Roseomonas sp_||a-proteobacteria|846	43.026
MBY0265975_1 FAD-dependent oxidoreductase|Burkholderiales bacterium||b-proteobacteria|847	42.029
WP_176038654_1 FAD-binding oxidoreductase|Brucella tritici||a-proteobacteria|848	39.1101
RUP33237_1 MAG_ FAD-binding oxidoreductase|Curvibacter sp_||b-proteobacteria|849	39.9072
WP_110647960_1 FAD-dependent oxidoreductase|Salinicola peritrichatus||g-proteobacteria|850	43.4272
MCH7487233_1 FAD-binding oxidoreductase|Pseudomonadota bacterium||Proteobacteriota|851	43.3875
MCC6000440_1 FAD-dependent oxidoreductase|Pararhodobacter sp_||a-proteobacteria|852	41.5865
MRG73568_1 FAD-dependent oxidoreductase|Alphaproteobacteria bacterium HT1-32||a-proteobacteria|853	41.4458
WP_167220302_1 FAD-dependent oxidoreductase|Pelagibius litoralis||a-proteobacteria|854	42.3445
WP_262266460_1 MULTISPECIES_ FAD-dependent oxidoreductase|unclassified Microvirga||a-proteobacteria|855	43.6585
WP_052954901_1 FAD-dependent oxidoreductase|Microvirga vignae||a-proteobacteria|856	44.1463
WP_294529062_1 FAD-binding oxidoreductase|uncultured Rhodopila sp_||a-proteobacteria|857	45.1074
WP_072857925_1 FAD-binding oxidoreductase|Loktanella atrilutea||a-proteobacteria|858	40.3302
WP_245416780_1 FAD-binding oxidoreductase|Undibacter mobilis||a-proteobacteria|859	43.1235
MBT5414758_1 FAD-dependent oxidoreductase|Rhodospirillaceae bacterium||a-proteobacteria|860	42.1176
WP_203274489_1 FAD-dependent oxidoreductase|Microvirga arabica||a-proteobacteria|861	42.6829
WP_268957095_1 FAD-dependent oxidoreductase|Sabulicella rubraurantiaca||a-proteobacteria|862	43.1555
WP_114580261_1 FAD-dependent oxidoreductase|Ferruginivarius sediminum||a-proteobacteria|863	39.6752
MXP62627_1 FAD-binding oxidoreductase|Pseudoroseomonas coralli||a-proteobacteria|864	42.8571
WP_211467725_1 FAD-binding oxidoreductase|Collimonas silvisoli||b-proteobacteria|865	41.1215
WP_038209903_1 FAD-dependent oxidoreductase|Xenophilus azovorans||b-proteobacteria|866	41.958
WP_170141548_1 FAD-binding oxidoreductase|Humitalea rosea||a-proteobacteria|867	44.7619
MCW5689647_1 FAD-binding oxidoreductase|Pseudolabrys sp_||a-proteobacteria|868	42.5532
MDP6882539_1 FAD-binding oxidoreductase|Rhodospirillales bacterium||Proteobacteriota|869	41.3302
WP_120498670_1 FAD-binding oxidoreductase|Kiloniella sp_ EL199||a-proteobacteria|870	39.8568
WP_230662510_1 FAD-dependent oxidoreductase|Bordetella petrii||b-proteobacteria|871	42.654
WNK01123_1 FAD-binding oxidoreductase|Thalassospiraceae bacterium LMO-JJ14||a-proteobacteria|872	40.8019
WP_219762366_1 FAD-binding oxidoreductase|Neoroseomonas alba||a-proteobacteria|873	45.7143
WP_163833867_1 FAD-dependent oxidoreductase|Spartinivicinus ruber||g-proteobacteria|874	41.452
MCZ4351698_1 FAD-dependent oxidoreductase|Roseovarius aestuarii||a-proteobacteria|875	42.4528
WP_309228547_1 FAD-binding oxidoreductase|Roseomonas sp_ KE2513||a-proteobacteria|876	44.8193
WP_184521055_1 FAD-binding oxidoreductase|Roseomonas pecuniae||a-proteobacteria|877	41.8605
WP_315701502_1 MULTISPECIES_ FAD-binding oxidoreductase|unclassified Bradyrhizobium||a-proteobacteria|879	40.5152
HIC82677_1 FAD-dependent oxidoreductase|Kiloniellaceae bacterium||a-proteobacteria|880	41.866
WP_189489857_1 FAD-binding oxidoreductase|Limoniibacter endophyticus||a-proteobacteria|881	41.2322
WP_109705293_1 FAD-binding oxidoreductase|Falsochrobactrum shanghaiense||a-proteobacteria|882	41.0673
WP_088562697_1 FAD-dependent oxidoreductase|Arboricoccus pini||a-proteobacteria|883	41.1215
CAA9430710_1 MAG_ D-amino acid dehydrogenase|uncultured Ramlibacter sp_||b-proteobacteria|884	41.8491
MBM3649913_1 FAD-binding oxidoreductase|Alphaproteobacteria bacterium||a-proteobacteria|885	41.5313
MBP6503089_1 FAD-dependent oxidoreductase|Rhodoferax sp_||b-proteobacteria|886	41.9664
WP_121067580_1 FAD-dependent oxidoreductase|Chachezhania antarctica||a-proteobacteria|887	43.4053
MCK6449790_1 FAD-dependent oxidoreductase|Alphaproteobacteria bacterium||a-proteobacteria|888	41.7266
MDE2515495_1 FAD-dependent oxidoreductase|Rhodospirillales bacterium||a-proteobacteria|889	44.8687
MBO6826406_1 FAD-binding oxidoreductase|Sneathiella sp_||a-proteobacteria|890	42.4096
WP_061788548_1 FAD-binding oxidoreductase|Herbaspirillum rubrisubalbicans||b-proteobacteria|892	41.1215
WP_313618750_1 FAD-binding oxidoreductase|Agrobacterium sp_||a-proteobacteria|893	41.0377
RLA43415_1 MAG_ FAD-dependent oxidoreductase|Gammaproteobacteria bacterium||g-proteobacteria|894	42.3729
MBN9548937_1 FAD-dependent oxidoreductase|Alphaproteobacteria bacterium||a-proteobacteria|895	40.8353
WP_300040355_1 FAD-dependent oxidoreductase|Ramlibacter sp_||b-proteobacteria|896	42.8224
WP_111576295_1 FAD-dependent oxidoreductase|Falsochrobactrum ovis||a-proteobacteria|897	40.4206
WP_296776385_1 FAD-dependent oxidoreductase|Variovorax sp_||b-proteobacteria|898	42.2274
WP_224504242_1 FAD-binding oxidoreductase|Celeribacter litoreus||a-proteobacteria|899	41.7453
WP_114076967_1 FAD-binding oxidoreductase|Paracoccus suum||a-proteobacteria|900	42.1053
WP_047762187_1 FAD-binding oxidoreductase|Kiloniella spongiae||a-proteobacteria|901	40.6699
MDP6786964_1 FAD-binding oxidoreductase|Rhodospirillales bacterium||a-proteobacteria|902	41.9664
WP_091917503_1 FAD-binding oxidoreductase|Mesorhizobium sp_ YR577||a-proteobacteria|903	39.2111
WP_183828910_1 FAD-binding oxidoreductase|Rhizobium cellulosilyticum||a-proteobacteria|904	39.3795
WP_114090720_1 FAD-binding oxidoreductase|Thalassospira profundimaris||a-proteobacteria|905	42.1687
MCB2135680_1 FAD-dependent oxidoreductase|Paracoccaceae bacterium||a-proteobacteria|906	41.9048
MDP6787951_1 FAD-binding oxidoreductase|Rhodospirillales bacterium||a-proteobacteria|908	41.4286
WP_131856490_1 FAD-binding oxidoreductase|Bosea sp_ BK604||a-proteobacteria|909	41.9431
MBL6616129_1 FAD-binding oxidoreductase|Reyranella sp_||a-proteobacteria|910	41.9903
WP_282027015_1 FAD-dependent oxidoreductase|Limimaricola cinnabarinus||a-proteobacteria|912	42.4096
WP_310396959_1 FAD-dependent oxidoreductase|Caballeronia sp_ LP006||b-proteobacteria|913	41.2736
WP_297687566_1 FAD-dependent oxidoreductase|Ferrovibrio sp_||a-proteobacteria|915	40.7767
MBS0533755_1 FAD-binding oxidoreductase|Pseudomonadota bacterium||Proteobacteriota|916	42.217
WP_307159744_1 FAD-binding oxidoreductase|Rhizobium paknamense||a-proteobacteria|917	42.6859
WP_122140274_1 FAD-binding oxidoreductase|Pseudoroseomonas wenyumeiae||a-proteobacteria|918	43.2304
WP_137124313_1 FAD-binding oxidoreductase|Roseomonas sp_ HF4||a-proteobacteria|919	44.7619
UCF76415_1 MAG_ FAD-dependent oxidoreductase|Betaproteobacteria bacterium||b-proteobacteria|920	42.8224
WP_148255536_1 FAD-dependent oxidoreductase|Aidingimonas lacisalsi||g-proteobacteria|921	40.678
WP_297857173_1 FAD-dependent oxidoreductase|Elioraea sp_||a-proteobacteria|922	45.7143
WP_265050602_1 FAD-binding oxidoreductase|Bosea sp_ NBC_00550||a-proteobacteria|923	42.2274
MBN9516449_1 FAD-dependent oxidoreductase|Alphaproteobacteria bacterium||a-proteobacteria|924	42.446
WP_275823809_1 FAD-dependent oxidoreductase|Fodinicurvata sp_ CAU 1616||a-proteobacteria|925	41.6862
MAJ48874_1 FAD-dependent oxidoreductase|Deltaproteobacteria bacterium||d-proteobacteria|926	41.3462
WP_092834831_1 FAD-dependent oxidoreductase|Paracidovorax cattleyae||b-proteobacteria|927	42.6914
NCF28079_1 FAD-dependent oxidoreductase|Gammaproteobacteria bacterium||g-proteobacteria|928	42.7873
KAF1045497_1 MAG_ D-amino acid dehydrogenase 1|Herbaspirillum frisingense||b-proteobacteria|929	40.8353
WP_028353001_1 FAD-dependent oxidoreductase|Bordetella petrii||b-proteobacteria|930	42.654
WP_007760576_1 FAD-binding oxidoreductase|Rhizobium sp_ CF080||a-proteobacteria|931	40.8115
MCX7372169_1 FAD-binding oxidoreductase|Alphaproteobacteria bacterium||a-proteobacteria|932	43.7799
MCC6471134_1 FAD-binding oxidoreductase|Alphaproteobacteria bacterium||a-proteobacteria|933	43.1325
MDP7241566_1 FAD-binding oxidoreductase|Rhodospirillales bacterium||a-proteobacteria|934	40.8551
WP_085619224_1 FAD-binding oxidoreductase|Thalassospira alkalitolerans||a-proteobacteria|936	41.9954
MBB99702_1 amino acid dehydrogenase|Paracoccaceae bacterium||a-proteobacteria|937	42.7536
WP_136359992_1 FAD-binding oxidoreductase|Mesorhizobium composti||a-proteobacteria|938	40.8551
WP_143837119_1 FAD-dependent oxidoreductase|Aliiglaciecola sp_ M165||g-proteobacteria|939	42.3445
WP_225203498_1 FAD-dependent oxidoreductase|Herbaspirillum sp_ alder98||b-proteobacteria|940	41.8605
WP_209739117_1 FAD-dependent oxidoreductase|Aureimonas populi||a-proteobacteria|941	40.8759
WP_301413759_1 FAD-binding oxidoreductase|Microbulbifer sp_ MI-G||g-proteobacteria|942	41.3302
MCA0247164_1 FAD-dependent oxidoreductase|Pseudomonadota bacterium||Proteobacteriota|943	42.9268
MRG72386_1 FAD-dependent oxidoreductase|Alphaproteobacteria bacterium HT1-32||a-proteobacteria|944	41.247
WP_184358405_1 FAD-binding oxidoreductase|Rhizobium sp_ BK602||a-proteobacteria|945	39.9527
WP_091518415_1 FAD-dependent oxidoreductase|Aquamicrobium aerolatum||a-proteobacteria|946	43.3735
WP_026622808_1 FAD-binding oxidoreductase|Ensifer sp_ WSM1721||a-proteobacteria|948	40.7925
WP_218134274_1 FAD-binding oxidoreductase|Collimonas sp_ OK242||b-proteobacteria|949	40.6542
MBX6373334_1 FAD-dependent oxidoreductase|Acetobacteraceae bacterium||a-proteobacteria|950	42.8904
WP_156712768_1 FAD-dependent oxidoreductase|Nitratireductor arenosus||a-proteobacteria|951	41.5888
MBO89921_1 FAD-binding oxidoreductase|Rickettsiales bacterium||a-proteobacteria|952	39.372
WP_217646045_1 FAD-binding oxidoreductase|Collimonas sp_ OK307||b-proteobacteria|953	40.6542
MBT3557830_1 FAD-binding oxidoreductase|Rhodospirillales bacterium||a-proteobacteria|954	41.8491
WP_237368148_1 FAD-binding oxidoreductase|Rhizobium sp_ SL42||a-proteobacteria|955	40.0955
MCP5151297_1 FAD-dependent oxidoreductase|Chromatiales bacterium||g-proteobacteria|956	40.9201
WP_261843242_1 FAD-binding oxidoreductase|Aliamphritea ceti||g-proteobacteria|957	41.0072
UXS99827_1 FAD-binding oxidoreductase|Agrobacterium tumefaciens||a-proteobacteria|958	41.7266
MCR9136030_1 FAD-binding oxidoreductase|Alphaproteobacteria bacterium||a-proteobacteria|959	40.7229
WP_271070688_1 FAD-binding oxidoreductase|Paracoccus albus||a-proteobacteria|960	41.6076
WP_300585189_1 FAD-binding oxidoreductase|Marivita sp_||a-proteobacteria|961	41.8886
WP_287241573_1 FAD-binding oxidoreductase|Mesorhizobium sp_||a-proteobacteria|962	41.2993
WP_299592846_1 FAD-dependent oxidoreductase|uncultured Microbulbifer sp_||g-proteobacteria|963	43.7055
WP_011396998_1 FAD-dependent oxidoreductase|Hahella chejuensis||g-proteobacteria|964	43.3735
WP_040259791_1 FAD-binding oxidoreductase|Pseudomonas massiliensis||g-proteobacteria|965	40.7767
WP_188967616_1 FAD-binding oxidoreductase|Neoroseomonas lacus||a-proteobacteria|966	42.2434
WP_311909384_1 FAD-binding oxidoreductase|Bosea sp_ 685||a-proteobacteria|967	41.6076
MCL4764722_1 FAD-dependent oxidoreductase|Hyphomicrobiaceae bacterium||a-proteobacteria|968	40.1914
MSP47966_1 FAD-binding oxidoreductase|Alphaproteobacteria bacterium||a-proteobacteria|969	40.1392
WP_264599552_1 FAD-dependent oxidoreductase|Rhodobium gokarnense||a-proteobacteria|970	41.4044
MDE2580534_1 FAD-binding oxidoreductase|Rhodospirillales bacterium||a-proteobacteria|971	44.2623
WP_107977149_1 FAD-binding oxidoreductase|Allosediminivita pacifica||a-proteobacteria|972	42.1801
WP_246662921_1 FAD-binding oxidoreductase|Pseudolabrys sp_ FHR47||a-proteobacteria|973	42.8904
WP_282605234_1 FAD-binding oxidoreductase|Pelagibius sp_ Alg239-R121||a-proteobacteria|974	39.9527
WP_092950153_1 FAD-dependent oxidoreductase|Paracidovorax konjaci||b-proteobacteria|975	42.2274
MBR0668187_1 FAD-binding oxidoreductase|Plastoroseomonas hellenica||a-proteobacteria|976	43.3875
WP_103721034_1 FAD-binding oxidoreductase|Bosea psychrotolerans||a-proteobacteria|977	42.6887
MBX3503123_1 FAD-dependent oxidoreductase|Alphaproteobacteria bacterium||a-proteobacteria|978	42.233
WP_120637490_1 FAD-binding oxidoreductase|Pseudoroseomonas wenyumeiae||a-proteobacteria|979	40.566
NBR19830_1 FAD-binding oxidoreductase|Pseudomonadota bacterium||Proteobacteriota|980	41.4868
WP_309143231_1 FAD-dependent oxidoreductase|Bradyrhizobium cajani||a-proteobacteria|981	39.6752
MCH2694329_1 FAD-binding oxidoreductase|Terriglobia bacterium||acidobacteriota|982	39.8568
MCJ8337394_1 FAD-binding oxidoreductase|Pseudomonadales bacterium||g-proteobacteria|983	41.1765
WP_088685643_1 FAD-binding oxidoreductase|Rhizobium sp_ R634||a-proteobacteria|984	41.2621
WP_007821420_1 FAD-binding oxidoreductase|Rhizobium sp_ CF142||a-proteobacteria|985	40.625
MDE2666931_1 FAD-dependent oxidoreductase|Acidobacteriota bacterium||acidobacteriota|986	41.2888
MBM3599953_1 FAD-dependent oxidoreductase|Alphaproteobacteria bacterium||a-proteobacteria|987	44.7619
WP_265286708_1 FAD-binding oxidoreductase|Verminephrobacter eiseniae||b-proteobacteria|988	42.9234
MBL8380885_1 FAD-dependent oxidoreductase|Burkholderiales bacterium||b-proteobacteria|989	43.5523
WP_212354749_1 FAD-binding oxidoreductase|Bradyrhizobium jicamae||a-proteobacteria|990	41.5094
MBY0269326_1 FAD-dependent oxidoreductase|Burkholderiales bacterium||b-proteobacteria|991	42.6506
WP_297558777_1 FAD-dependent oxidoreductase|Nitratireductor sp_||a-proteobacteria|992	43.8554
MAM67770_1 FAD-dependent oxidoreductase|Rhodospirillaceae bacterium||a-proteobacteria|993	42.4821
WP_157614882_1 FAD-dependent oxidoreductase|Variovorax paradoxus||b-proteobacteria|994	40.1392
WP_051682158_1 FAD-binding oxidoreductase|Thalassospira permensis||a-proteobacteria|995	41.4918
WP_129229049_1 FAD-binding oxidoreductase|Lichenibacterium minor||a-proteobacteria|996	43.3875
WP_246965294_1 MULTISPECIES_ FAD-binding oxidoreductase|unclassified Agrobacterium||a-proteobacteria|997	41.9903
WP_110032538_1 FAD-binding oxidoreductase|Hoeflea marina||a-proteobacteria|998	43.4368
WP_009572103_1 MULTISPECIES_ FAD-binding oxidoreductase|Roseobacteraceae||a-proteobacteria|999	43.0233
WP_257719129_1 FAD-binding oxidoreductase|Roseomonas pecuniae||a-proteobacteria|1000	40.8353
WP_091837182_1 FAD-binding oxidoreductase|Bosea lupini||a-proteobacteria|1001	41.0673
WP_217677645_1 FAD-dependent oxidoreductase|Falsochrobactrum sp_ TDYN1||a-proteobacteria|1002	40.8879
WP_217379538_1 FAD-dependent oxidoreductase|Siccirubricoccus sp_ G192||a-proteobacteria|1003	43.4679
WP_111785194_1 MULTISPECIES_ FAD-binding oxidoreductase|Agrobacterium||a-proteobacteria|1004	41.0072
MDP7651633_1 FAD-binding oxidoreductase|Rhodospirillales bacterium||a-proteobacteria|1005	42.619
WP_133768504_1 FAD-dependent oxidoreductase|Enterovirga rhinocerotis||a-proteobacteria|1006	44.208
MCU0985853_1 FAD-dependent oxidoreductase|Acetobacteraceae bacterium||a-proteobacteria|1007	43.4368
WP_133289781_1 FAD-binding oxidoreductase|Dankookia rubra||a-proteobacteria|1008	45.3461
WP_008163454_1 FAD-dependent oxidoreductase|Achromobacter arsenitoxydans||b-proteobacteria|1009	40.7143
WP_046508359_1 FAD-binding oxidoreductase|Kiloniella litopenaei||a-proteobacteria|1010	40.4306
WP_265645240_1 FAD-binding oxidoreductase|Verminephrobacter aporrectodeae||b-proteobacteria|1011	44.2857
MCK5366669_1 FAD-binding oxidoreductase|Gammaproteobacteria bacterium||g-proteobacteria|1012	40.6699
WP_311915710_1 FAD-binding oxidoreductase|Bosea sp_ 685||a-proteobacteria|1013	41.9811
WP_141914055_1 MULTISPECIES_ FAD-dependent oxidoreductase|unclassified Herbaspirillum||b-proteobacteria|1014	41.3551
WP_169289067_1 FAD-dependent oxidoreductase|Chelativorans sp_ ZYF759||a-proteobacteria|1015	43.6145
WP_248666475_1 FAD-dependent oxidoreductase|Roseomonas acroporae||a-proteobacteria|1017	43.3735
WP_226784602_1 FAD-binding oxidoreductase|Neorhizobium xiangyangii||a-proteobacteria|1018	39.4432
WP_280035143_1 FAD-dependent oxidoreductase|Pseudomonas atacamensis||g-proteobacteria|1019	41.2621
MCZ6733991_1 FAD-dependent oxidoreductase|Gammaproteobacteria bacterium||g-proteobacteria|1021	47.3171
WP_307650953_1 FAD-dependent oxidoreductase|Variovorax boronicumulans||b-proteobacteria|1022	41.5313
WP_290971967_1 FAD-binding oxidoreductase|Herbaspirillum sp_||b-proteobacteria|1023	41.452
MCY4463593_1 FAD-dependent oxidoreductase|Albidovulum sp_||a-proteobacteria|1024	40.9524
WP_305554330_1 FAD-dependent oxidoreductase|Thalassospira sp_||a-proteobacteria|1026	42.4096
MBT4687401_1 FAD-binding oxidoreductase|Rhodospirillaceae bacterium||a-proteobacteria|1027	43.1655
MBS0245670_1 FAD-binding oxidoreductase|Pseudomonadota bacterium||Proteobacteriota|1028	41.7249
WP_131833961_1 FAD-dependent oxidoreductase|Ancylobacter aquaticus||a-proteobacteria|1029	41.9664
MDE0304828_1 FAD-dependent oxidoreductase|Albidovulum sp_||a-proteobacteria|1030	40.9091
WP_275011584_1 FAD-binding oxidoreductase|Herbaspirillum sp_ WKF16||b-proteobacteria|1031	40.4206
WP_184394673_1 FAD-binding oxidoreductase|Rhizobium sp_ BK650||a-proteobacteria|1032	40.1442
MDH3670879_1 FAD-binding oxidoreductase|Gammaproteobacteria bacterium||g-proteobacteria|1033	40.9302
WP_188480669_1 FAD-binding oxidoreductase|Marivita lacus||a-proteobacteria|1034	43.5835
PCI65913_1 MAG_ FAD-dependent oxidoreductase|Gammaproteobacteria bacterium||g-proteobacteria|1035	42.1687
MCG5485220_1 FAD-binding oxidoreductase|Sinorhizobium meliloti||a-proteobacteria|1036	40.8759
WP_160775633_1 FAD-binding oxidoreductase|Stappia sediminis||a-proteobacteria|1037	42.3729
WP_244762874_1 FAD-dependent oxidoreductase|Shinella curvata||a-proteobacteria|1038	41.5049
WP_299381202_1 FAD-binding oxidoreductase|uncultured Kiloniella sp_||a-proteobacteria|1039	39.1408
MCG7362680_1 FAD-binding oxidoreductase|Roseomonas sp_ ACRSG||a-proteobacteria|1040	44.7115
MBL8671495_1 FAD-dependent oxidoreductase|Alphaproteobacteria bacterium||a-proteobacteria|1041	46.2651
WP_188898896_1 FAD-dependent oxidoreductase|Caldovatus sediminis||a-proteobacteria|1042	43.6916
WP_054184488_1 FAD-binding oxidoreductase|Rhizobium acidisoli||a-proteobacteria|1043	41.1058
WP_189407334_1 FAD-binding oxidoreductase|Mesorhizobium sp_ M1A_F_Ca_ET_072_01_1_1||a-proteobacteria|1044	41.8605
WP_019014095_1 FAD-dependent oxidoreductase|Elioraea tepidiphila||a-proteobacteria|1045	46.1905
WP_243970033_1 FAD-dependent oxidoreductase|Methylobacterium sp_ J-026||a-proteobacteria|1046	43.0288
WP_051609261_1 FAD-binding oxidoreductase|Fodinicurvata fenggangensis||a-proteobacteria|1047	40.6032
MDP7241533_1 FAD-binding oxidoreductase|Rhodospirillales bacterium||a-proteobacteria|1048	42.3168
MCP5083374_1 FAD-binding oxidoreductase|Alphaproteobacteria bacterium||a-proteobacteria|1049	40.1891
WP_035033339_1 FAD-dependent oxidoreductase|Aquamicrobium defluvii||a-proteobacteria|1050	42.233
WP_220115437_1 FAD-dependent oxidoreductase|Caldovatus aquaticus||a-proteobacteria|1051	43.2624
MCF6116564_1 FAD-binding oxidoreductase|Mesorhizobium muleiense||a-proteobacteria|1052	42.7184
MDH5245623_1 FAD-binding oxidoreductase|Betaproteobacteria bacterium||b-proteobacteria|1053	42.9952
MDP7554286_1 FAD-dependent oxidoreductase|Candidatus Thioglobus sp_||a-proteobacteria|1054	38.4615
MCE3250600_1 D-amino-acid dehydrogenase|Geminicoccaceae bacterium||a-proteobacteria|1055	40.5728
WP_306029046_1 FAD-dependent oxidoreductase|Stappia sp_ MMSF_3263||a-proteobacteria|1058	42.2705
WP_216836544_1 FAD-dependent oxidoreductase|Falsiroseomonas tokyonensis||a-proteobacteria|1059	42.1429
MBL8700650_1 FAD-dependent oxidoreductase|Alphaproteobacteria bacterium||a-proteobacteria|1061	42.3729
MBM3532960_1 FAD-dependent oxidoreductase|Alphaproteobacteria bacterium||a-proteobacteria|1062	41.1622
MBG06377_1 FAD-dependent oxidoreductase|Rhodospirillaceae bacterium||a-proteobacteria|1063	38.5151
WP_022727043_1 FAD-binding oxidoreductase|Fodinicurvata sediminis||a-proteobacteria|1064	41.3043
WP_025038615_1 FAD-binding oxidoreductase|Bradyrhizobium sp_ DOA9||a-proteobacteria|1065	40.8879
WP_167686936_1 FAD-dependent oxidoreductase|Pseudooceanicola sp_ HF7||a-proteobacteria|1066	40.8879
WP_254094052_1 FAD-binding oxidoreductase|Bradyrhizobium sp_ CCGUVB1N3||a-proteobacteria|1067	38.8235
WP_140761760_1 FAD-binding oxidoreductase|Mesorhizobium sp_ B4-1-4||a-proteobacteria|1068	41.0072
WP_138386043_1 FAD-dependent oxidoreductase|Rhizobium hidalgonense||a-proteobacteria|1069	41.0194
MCT7666245_1 FAD-dependent oxidoreductase|Shinella kummerowiae||a-proteobacteria|1070	41.7476
WP_069055671_1 FAD-binding oxidoreductase|Bosea sp_ RAC05||a-proteobacteria|1071	43.6585
MDP6792283_1 FAD-dependent oxidoreductase|Arenicellales bacterium||g-proteobacteria|1072	41.1058
WP_296055056_1 FAD-dependent oxidoreductase|uncultured Amphritea sp_||g-proteobacteria|1073	42.5481
WP_003592679_1 FAD-binding oxidoreductase|Rhizobium leguminosarum||a-proteobacteria|1074	41.7633
MDA1310523_1 FAD-dependent oxidoreductase|Pseudomonadota bacterium||Proteobacteriota|1075	43.7799
MCG6115923_1 FAD-dependent oxidoreductase|Mesorhizobium sp_||a-proteobacteria|1076	43.6145
WP_014006678_1 FAD-binding oxidoreductase|Collimonas fungivorans||b-proteobacteria|1077	39.3443
WP_109466036_1 FAD-dependent oxidoreductase|Albibacillus kandeliae||a-proteobacteria|1079	42.6859
MCY4592574_1 FAD-dependent oxidoreductase|Alphaproteobacteria bacterium||a-proteobacteria|1080	42.4757
MBV9863350_1 FAD-dependent oxidoreductase|Alphaproteobacteria bacterium||a-proteobacteria|1081	41.6471
WP_200197852_1 FAD-binding oxidoreductase|Azospirillum endophyticum||a-proteobacteria|1083	42.2803
WP_186675279_1 FAD-dependent oxidoreductase|Pseudomonas vanderleydeniana||g-proteobacteria|1084	40.7767
WP_269391742_1 FAD-binding oxidoreductase|Hoeflea alexandrii||a-proteobacteria|1085	42.9594
WP_068074421_1 MULTISPECIES_ FAD-dependent oxidoreductase|Hyphomicrobiales||a-proteobacteria|1086	43.1235
WP_065375778_1 FAD-dependent oxidoreductase|Ensifer adhaerens||a-proteobacteria|1087	42.233
WP_068009102_1 FAD-binding oxidoreductase|Pseudovibrio axinellae||a-proteobacteria|1088	42.3729
NIP45976_1 FAD-binding oxidoreductase|Gammaproteobacteria bacterium||g-proteobacteria|1090	41.7266
MCB9928309_1 FAD-dependent oxidoreductase|Alphaproteobacteria bacterium||a-proteobacteria|1091	43.6451
WP_207467140_1 FAD-dependent oxidoreductase|Paracoccus fontiphilus||a-proteobacteria|1092	44.3373
WP_052820627_1 FAD-binding oxidoreductase|Agrobacterium sp_ SUL3||a-proteobacteria|1093	41.2621
WP_144186151_1 FAD-dependent oxidoreductase|Elioraea rosea||a-proteobacteria|1094	46.7933
WP_036178783_1 FAD-dependent oxidoreductase|Marinomonas sp_ MED121||g-proteobacteria|1095	41.3462
WP_075854599_1 FAD-binding oxidoreductase|Rhizobium hainanense||a-proteobacteria|1096	40.625
OYX44082_1 MAG_ FAD-dependent oxidoreductase|Rhodobacterales bacterium 32-67-9||a-proteobacteria|1097	43.3014
MCR9156788_1 FAD-binding oxidoreductase|Paracoccaceae bacterium||a-proteobacteria|1098	41.6465
WP_181905120_1 FAD-binding oxidoreductase|Aestuariispira insulae||a-proteobacteria|1099	42.233
MBT5494683_1 FAD-dependent oxidoreductase|Alphaproteobacteria bacterium||a-proteobacteria|1100	41.2048
WP_031253785_1 FAD-dependent oxidoreductase|Curvibacter lanceolatus||b-proteobacteria|1101	39.7674
WP_241565225_1 FAD-binding oxidoreductase|Sinirhodobacter populi||a-proteobacteria|1102	41.9431
WP_167723842_1 FAD-dependent oxidoreductase|Thalassospira sp_ HF15||a-proteobacteria|1103	40.3712
WP_183823306_1 FAD-binding oxidoreductase|Rhizobium sp_ BK377||a-proteobacteria|1105	39.4231
MCF1505515_1 FAD-binding oxidoreductase|Afifella sp_ H1R||a-proteobacteria|1106	40.8353
MBL8288204_1 FAD-dependent oxidoreductase|Rubrivivax sp_||b-proteobacteria|1107	41.0673
MBL4767799_1 FAD-binding oxidoreductase|Paracoccaceae bacterium||a-proteobacteria|1108	39.8551
WP_132581033_1 FAD-binding oxidoreductase|Paralcaligenes ureilyticus||b-proteobacteria|1109	40.8115
WP_119840884_1 FAD-dependent oxidoreductase|Pseudooceanicola algae||a-proteobacteria|1110	40.0932
WP_138863219_1 FAD-dependent oxidoreductase|Arenibacterium halophilum||a-proteobacteria|1111	42.0048
WP_116367927_1 FAD-binding oxidoreductase|Parahaliea mediterranea||g-proteobacteria|1112	43.0588
WP_133036907_1 FAD-dependent oxidoreductase|Shinella granuli||a-proteobacteria|1113	41.5049
KJS08827_1 MAG_ FAD-dependent oxidoreductase|Hoeflea sp_ BRH_c9||a-proteobacteria|1114	42.2434
MCX7201740_1 FAD-dependent oxidoreductase|Burkholderiales bacterium||b-proteobacteria|1115	41.0501
WP_305905392_1 FAD-dependent oxidoreductase|Hahella sp_ HNIBRBA332||g-proteobacteria|1117	42.4096
MBY0339090_1 FAD-dependent oxidoreductase|Acetobacteraceae bacterium||a-proteobacteria|1118	39.9527
WP_138575578_1 FAD-dependent oxidoreductase|Paroceanicella profunda||a-proteobacteria|1119	41.5313
WP_213612739_1 FAD-dependent oxidoreductase|Roseococcus sp_ SDR||a-proteobacteria|1120	42.0673
WP_130007977_1 FAD-dependent oxidoreductase|Allopusillimonas ginsengisoli||b-proteobacteria|1121	42.029
MBT3557429_1 FAD-dependent oxidoreductase|Rhodospirillales bacterium||a-proteobacteria|1122	39.3795
MDP7650532_1 FAD-binding oxidoreductase|Rhodospirillales bacterium||a-proteobacteria|1123	42.4757
WP_193192612_1 FAD-binding oxidoreductase|Microbulbifer taiwanensis||g-proteobacteria|1124	40.9639
WP_044536782_1 FAD-binding oxidoreductase|Bradyrhizobium sp_ LTSP885||a-proteobacteria|1125	41.0501
MDH3472824_1 FAD-binding oxidoreductase|Rhodospirillales bacterium||a-proteobacteria|1126	41.247
MBT6284490_1 FAD-dependent oxidoreductase|Rhodospirillaceae bacterium||a-proteobacteria|1127	42.4821
MBE09331_1 FAD-binding oxidoreductase|Rhodospirillaceae bacterium||a-proteobacteria|1128	39.3204
MBS7812872_1 FAD-dependent oxidoreductase|Roseococcus pinisoli||a-proteobacteria|1129	41.8269
MBN8955074_1 FAD-dependent oxidoreductase|Hyphomicrobiales bacterium||a-proteobacteria|1130	42.5837
MBV8189698_1 FAD-dependent oxidoreductase|Alphaproteobacteria bacterium||a-proteobacteria|1131	40.8654
GLQ06709_1 amino acid dehydrogenase|Sneathiella chinensis||a-proteobacteria|1132	43.4679
WP_058261575_1 FAD-dependent oxidoreductase|Thalassovita gelatinovora||a-proteobacteria|1133	42.446
WP_211225277_1 FAD-dependent oxidoreductase|Rubritepida flocculans||a-proteobacteria|1134	40.6542
WP_275631386_1 FAD-dependent oxidoreductase|Psychromarinibacter halotolerans||a-proteobacteria|1135	43.1325
SCZ23182_1 D-amino-acid dehydrogenase|Afifella marina DSM 2698||a-proteobacteria|1136	40.1392
WP_040706016_1 FAD-binding oxidoreductase|Oceanibaculum indicum||a-proteobacteria|1137	39.0187
WP_256947240_1 FAD-binding oxidoreductase|Haematobacter genomosp_ 1||a-proteobacteria|1138	40.5276
MCL4744653_1 FAD-dependent oxidoreductase|Burkholderiaceae bacterium||b-proteobacteria|1139	40.0932
MDP6787956_1 FAD-binding oxidoreductase|Rhodospirillales bacterium||a-proteobacteria|1140	41.9048
MDA0281452_1 FAD-binding oxidoreductase|Pseudomonadota bacterium||Proteobacteriota|1141	41.0194
WP_296378584_1 FAD-dependent oxidoreductase|Reyranella sp_||a-proteobacteria|1143	44.0389
MDE0168990_1 FAD-binding oxidoreductase|bacterium||bacteria|1144	40.8551
HIF73616_1 FAD-binding oxidoreductase|Gammaproteobacteria bacterium||g-proteobacteria|1145	42.233
WP_291149538_1 FAD-dependent oxidoreductase|Ensifer sp_ SSB1||a-proteobacteria|1146	42.4757
WP_041415189_1 FAD-binding oxidoreductase|Sinorhizobium fredii||a-proteobacteria|1147	40.7229
MDP6786113_1 FAD-binding oxidoreductase|Rhodospirillales bacterium||a-proteobacteria|1148	41.3712
WP_211482472_1 FAD-binding oxidoreductase|Collimonas sp_ OK607||b-proteobacteria|1149	40.1869
WP_213368093_1 FAD-dependent oxidoreductase|Ancylobacter dichloromethanicus||a-proteobacteria|1150	41.2888
MDA8637728_1 FAD-binding oxidoreductase|Rhodospirillales bacterium||a-proteobacteria|1151	39.8551
WP_160123388_1 FAD-dependent oxidoreductase|Rhodovarius lipocyclicus||a-proteobacteria|1152	45.4545
MCA3261712_1 FAD-dependent oxidoreductase|Telmatospirillum sp_||a-proteobacteria|1153	42.5121
WP_114804564_1 FAD-dependent oxidoreductase|Pseudacidovorax intermedius||b-proteobacteria|1154	41.7633
MSO92527_1 FAD-binding oxidoreductase|Rhodospirillales bacterium||a-proteobacteria|1155	41.5094
MDE0807818_1 FAD-binding oxidoreductase|Alphaproteobacteria bacterium||a-proteobacteria|1156	39.1608
WP_126908350_1 FAD-dependent oxidoreductase|Rhizobium chutanense||a-proteobacteria|1157	41.2048
WP_122140159_1 FAD-binding oxidoreductase|Pseudoroseomonas wenyumeiae||a-proteobacteria|1158	40.1425
WP_168991641_1 FAD-binding oxidoreductase|Paraburkholderia sp_ UYCP14C||b-proteobacteria|1159	41.2621
WP_184708897_1 FAD-dependent oxidoreductase|Rhizobium lusitanum||a-proteobacteria|1160	40.7767
MDE0253202_1 FAD-dependent oxidoreductase|Rhodospirillaceae bacterium||a-proteobacteria|1161	40.6176
QDG94441_1 FAD-binding oxidoreductase|Rhizobium sp_ NIBRBAC000502774||a-proteobacteria|1162	43.1655
WP_092393479_1 FAD-binding oxidoreductase|Collimonas sp_ OK412||b-proteobacteria|1163	39.9072
WP_167862210_1 FAD-binding oxidoreductase|Rhizobium phaseoli||a-proteobacteria|1164	41.1058
WP_095588159_1 FAD-dependent oxidoreductase|Actibacterium ureilyticum||a-proteobacteria|1166	43.4272
WP_232741356_1 FAD-binding oxidoreductase|Paralcaligenes sp_ KSB-10||b-proteobacteria|1167	39.6135
WP_121066757_1 FAD-dependent oxidoreductase|Chachezhania antarctica||a-proteobacteria|1168	41.4286
WP_296737680_1 FAD-dependent oxidoreductase|Roseococcus sp_||a-proteobacteria|1170	42.0673
WP_023756059_1 MULTISPECIES_ FAD-binding oxidoreductase|unclassified Mesorhizobium||a-proteobacteria|1171	41.7266
MCP5002130_1 FAD-binding oxidoreductase|Hyphomicrobiales bacterium||a-proteobacteria|1172	40.5797
WP_169285054_1 FAD-binding oxidoreductase|Chelativorans sp_ ZYF759||a-proteobacteria|1173	38.6473
WP_245555323_1 FAD-dependent oxidoreductase|Hahella ganghwensis||g-proteobacteria|1175	42.7536
WP_245003654_1 FAD-binding oxidoreductase|Bradyrhizobium liaoningense||a-proteobacteria|1176	39.4737
WP_029351832_1 FAD-dependent oxidoreductase|Bosea sp_ 117||a-proteobacteria|1177	42.4096
MBK8064151_1 FAD-dependent oxidoreductase|Betaproteobacteria bacterium||b-proteobacteria|1178	42.3358
WP_022729358_1 FAD-binding oxidoreductase|Fodinicurvata sediminis||a-proteobacteria|1179	41.0673
PCI75016_1 MAG_ FAD-dependent oxidoreductase|SAR86 cluster bacterium||g-proteobacteria|1180	40.7767
WP_172887651_1 FAD-binding oxidoreductase|Hongsoonwoonella zoysiae||a-proteobacteria|1181	42.3729
MDA0701768_1 FAD-binding oxidoreductase|Pseudomonadota bacterium||Proteobacteriota|1182	38.1517
WP_160381949_1 FAD-dependent oxidoreductase|Pseudooceanicola pacificus||a-proteobacteria|1183	40.8115
TYL92653_1 FAD-binding oxidoreductase|Bradyrhizobium rifense||a-proteobacteria|1184	41.1215
NTJ62200_1 FAD-dependent oxidoreductase|Rhizobium rhizogenes||a-proteobacteria|1185	41.5049
WP_161957149_1 FAD-binding oxidoreductase|Aestuariivirga litoralis||a-proteobacteria|1186	41.1058
MDB5376509_1 dependent oxidoreductase|Rubritepida sp_||a-proteobacteria|1187	41.3462
NQW10422_1 FAD-binding oxidoreductase|Alphaproteobacteria bacterium||a-proteobacteria|1188	41.8224
WP_046868102_1 FAD-binding oxidoreductase|Microvirga massiliensis||a-proteobacteria|1189	39.5735
TYC48295_1 FAD-binding oxidoreductase|Rhodobacterales bacterium||a-proteobacteria|1190	41.3043
MCC7426681_1 FAD-dependent oxidoreductase|Alphaproteobacteria bacterium||a-proteobacteria|1191	42.6859
MDC1382364_1 FAD-binding oxidoreductase|Candidatus Puniceispirillum sp_||a-proteobacteria|1192	39.7129
WP_284486276_1 FAD-dependent oxidoreductase|Sedimentitalea sp_ JM2-8||a-proteobacteria|1193	39.7619
MBT4889685_1 FAD-binding oxidoreductase|Rhodospirillales bacterium||a-proteobacteria|1194	43.4783
WP_026617590_1 FAD-binding oxidoreductase|Ensifer aridi||a-proteobacteria|1195	40.8353
MAS93376_1 amino acid dehydrogenase|Verrucomicrobiales bacterium||verrucomicrobia|1197	40.7229
MBT5494258_1 FAD-binding oxidoreductase|Alphaproteobacteria bacterium||a-proteobacteria|1198	39.372
MDA0341452_1 FAD-binding oxidoreductase|Pseudomonadota bacterium||Proteobacteriota|1199	38.9671
MCP5371766_1 FAD-dependent oxidoreductase|Hyphomicrobiales bacterium||a-proteobacteria|1200	41.3462
WP_292306330_1 FAD-binding oxidoreductase|Marivita sp_||a-proteobacteria|1201	40.3893
MBT6312482_1 FAD-binding oxidoreductase|Alphaproteobacteria bacterium||a-proteobacteria|1202	41.9048
WP_209372907_1 FAD-binding oxidoreductase|Pararoseomonas indoligenes||a-proteobacteria|1203	40.6032
MDF1792786_1 FAD-binding oxidoreductase|Thalassobaculaceae bacterium||a-proteobacteria|1204	39.5238
TAN18843_1 MAG_ FAD-binding oxidoreductase|Rhizobiaceae bacterium||a-proteobacteria|1205	40.4762
MBL4572291_1 FAD-binding oxidoreductase|Gammaproteobacteria bacterium||g-proteobacteria|1206	41.2621
MBP8294750_1 FAD-dependent oxidoreductase|Burkholderiales bacterium||b-proteobacteria|1207	42.029
WP_274687034_1 FAD-dependent oxidoreductase|Spartinivicinus sp_ A2-2||g-proteobacteria|1208	40.8019
WP_207445689_1 FAD-dependent oxidoreductase|Roseomonas marmotae||a-proteobacteria|1209	42.4096
WP_283060563_1 FAD-binding oxidoreductase|Rhizobium sp_ CB3090||a-proteobacteria|1210	40.625
WP_092164808_1 FAD-binding oxidoreductase|Bosea sp_ OK403||a-proteobacteria|1211	41.5094
MCX7354733_1 FAD-dependent oxidoreductase|Alphaproteobacteria bacterium||a-proteobacteria|1213	39.3795
WP_003575618_1 FAD-binding oxidoreductase|Rhizobium leguminosarum||a-proteobacteria|1214	40.0485
WP_261932054_1 FAD-binding oxidoreductase|Rhizobium sp_ NRK18||a-proteobacteria|1215	39.0887
WP_140812966_1 FAD-dependent oxidoreductase|Mesorhizobium sp_ B3-2-1||a-proteobacteria|1216	41.4868
WP_133771763_1 FAD-dependent oxidoreductase|Enterovirga rhinocerotis||a-proteobacteria|1217	40.2913
WP_211878668_1 FAD-binding oxidoreductase|Plastoroseomonas hellenica||a-proteobacteria|1218	44.1589
WP_162654553_1 FAD-binding oxidoreductase|Lentilitoribacter sp_ Alg239-R112||a-proteobacteria|1219	38.9831
WP_257946280_1 FAD-dependent oxidoreductase|Shinella sp_ CPCC 101442||a-proteobacteria|1220	41.5049
WP_289720346_1 FAD-binding oxidoreductase|Rhizobium sp_ S152||a-proteobacteria|1221	40.3846
MSO75321_1 FAD-binding oxidoreductase|Alphaproteobacteria bacterium||a-proteobacteria|1222	41.7874
WP_116529647_1 FAD-binding oxidoreductase|Microvirga sp_ KLBC 81||a-proteobacteria|1223	40.9639
WP_183847881_1 FAD-binding oxidoreductase|Rhizobium sp_ BK379||a-proteobacteria|1224	39.6635
WP_031242475_1 FAD-dependent oxidoreductase|Advenella kashmirensis||b-proteobacteria|1226	42.6506
MBE7637823_1 FAD-dependent oxidoreductase|Sneathiella sp_ P13V-1||a-proteobacteria|1227	42.6506
PCJ27545_1 MAG_ FAD-dependent oxidoreductase|SAR86 cluster bacterium||g-proteobacteria|1228	40.7767
PZU90228_1 MAG_ amino acid dehydrogenase|Chelatococcus sp_||a-proteobacteria|1229	40.9412
MBL6746544_1 FAD-dependent oxidoreductase|Pseudomonadales bacterium||g-proteobacteria|1230	42.5791
WP_235965368_1 FAD-dependent oxidoreductase|Sediminihaliea albiluteola||g-proteobacteria|1231	42.0048
NQU56019_1 FAD-binding oxidoreductase|Rhodospirillales bacterium||a-proteobacteria|1232	39.4737
EDP65635_1 FAD dependent oxidoreductase|alpha proteobacterium BAL199||a-proteobacteria|1233	40.9091
MDP6705774_1 FAD-dependent oxidoreductase|Alphaproteobacteria bacterium||a-proteobacteria|1234	39.5238
WP_076401888_1 FAD-binding oxidoreductase|Insolitispirillum peregrinum||a-proteobacteria|1235	42.2434
WP_285295693_1 FAD-binding oxidoreductase|Aureimonas altamirensis||a-proteobacteria|1236	41.1192
WP_304360310_1 FAD-binding oxidoreductase|Collimonas fungivorans||b-proteobacteria|1237	40.1392
WP_092714236_1 FAD-dependent oxidoreductase|Rhizobium multihospitium||a-proteobacteria|1238	40.2913
WP_234189820_1 MULTISPECIES_ FAD-binding oxidoreductase|Alphaproteobacteria||a-proteobacteria|1239	40.5152
MCK6450730_1 FAD-dependent oxidoreductase|Alphaproteobacteria bacterium||a-proteobacteria|1240	42.2705
WP_085787491_1 FAD-binding oxidoreductase|Ketogulonicigenium robustum||a-proteobacteria|1241	42.7208
WP_210629389_1 MULTISPECIES_ FAD-dependent oxidoreductase|Rhizobium||a-proteobacteria|1242	41.3462
WP_282026464_1 FAD-dependent oxidoreductase|Limimaricola cinnabarinus||a-proteobacteria|1243	43.6145
WP_282211985_1 FAD-binding oxidoreductase|Devosia sp_ G2-5||a-proteobacteria|1244	41.1058
WP_245726933_1 FAD-dependent oxidoreductase|Paracoccus isoporae||a-proteobacteria|1245	41.0256
MDE0795547_1 FAD-binding oxidoreductase|Alphaproteobacteria bacterium||a-proteobacteria|1246	42.2434
WP_085638061_1 FAD-binding oxidoreductase|Marivita geojedonensis||a-proteobacteria|1247	40.678
WP_092938301_1 FAD-binding oxidoreductase|Paracidovorax wautersii||b-proteobacteria|1248	40.0468
WP_148063855_1 FAD-dependent oxidoreductase|Parahaliea aestuarii||g-proteobacteria|1249	42.0804
KQV41200_1 amino acid dehydrogenase|Rhizobium sp_ Root1204||a-proteobacteria|1250	40.2913
MDP1699333_1 FAD-binding oxidoreductase|Aestuariivirga sp_||a-proteobacteria|1251	40.625
WP_018389218_1 FAD-dependent oxidoreductase|Ancylobacter sp_ FA202||a-proteobacteria|1252	41.9664
MCH4547526_1 FAD-dependent oxidoreductase|Rhizobium changzhiense||a-proteobacteria|1253	40.534
TNE68685_1 MAG_ FAD-dependent oxidoreductase|Paracoccaceae bacterium||a-proteobacteria|1254	43.3875
QKX18224_1 FAD-binding oxidoreductase|Microbulbifer sp_ YPW1||g-proteobacteria|1255	40.1914
WP_053252191_1 FAD-dependent oxidoreductase|Ensifer adhaerens||a-proteobacteria|1256	41.2621
WP_222223519_1 FAD-binding oxidoreductase|Marinobacterium arenosum||g-proteobacteria|1257	38.7019
WP_188574198_1 FAD-dependent oxidoreductase|Tistrella bauzanensis||a-proteobacteria|1258	43.2941
WP_136442073_1 FAD-binding oxidoreductase|Primorskyibacter sp_ XY-301||a-proteobacteria|1259	39.4432
NQY87733_1 FAD-binding oxidoreductase|Colwellia sp_||g-proteobacteria|1260	40.8654
NEI73898_1 FAD-dependent oxidoreductase|Rhizobium lusitanum||a-proteobacteria|1261	40.2913
WP_035723134_1 FAD-binding oxidoreductase|Fodinicurvata fenggangensis||a-proteobacteria|1262	41.7874
WP_247448636_1 FAD-dependent oxidoreductase|Bradyrhizobium sp_ 180||a-proteobacteria|1263	40.6699
WP_280196659_1 FAD-binding oxidoreductase|Aquamicrobium lusatiense||a-proteobacteria|1264	41.4286
WP_309955308_1 FAD-dependent oxidoreductase|Variovorax sp_ 3319||b-proteobacteria|1265	39.9072
WP_209602397_1 FAD-dependent oxidoreductase|Sinorhizobium kostiense||a-proteobacteria|1266	40.7229
WP_212440915_1 FAD-binding oxidoreductase|Bradyrhizobium sp_ AUGA SZCCT0431||a-proteobacteria|1267	38.8626
WP_054340079_1 FAD-binding oxidoreductase|Neptunomonas antarctica||g-proteobacteria|1268	40.38
MDC0985702_1 FAD-binding oxidoreductase|Alphaproteobacteria bacterium||a-proteobacteria|1270	38.4798
WP_221143326_1 FAD-dependent oxidoreductase|Rhizobium bangladeshense||a-proteobacteria|1271	41.1058
MCG8562185_1 FAD-dependent oxidoreductase|Hyphomicrobiales bacterium||a-proteobacteria|1272	42.5121
WP_209424505_1 FAD-dependent oxidoreductase|Pararhodobacter sp_ SW119||a-proteobacteria|1273	42.7208
WP_160120539_1 FAD-dependent oxidoreductase|Rhodovarius lipocyclicus||a-proteobacteria|1274	44.8441
WP_207419418_1 FAD-binding oxidoreductase|Roseomonas haemaphysalidis||a-proteobacteria|1275	39.4299
CDX33836_1 putative D-amino acid dehydrogenase protein|Mesorhizobium sp_ SOD10||a-proteobacteria|1276	40.6326
CDX51615_1 putative D-amino acid dehydrogenase protein|Mesorhizobium plurifarium||a-proteobacteria|1277	41.7476
WP_222146293_1 FAD-dependent oxidoreductase|Rhizobium croatiense||a-proteobacteria|1278	41.2621
MSO92908_1 FAD-dependent oxidoreductase|Rhodospirillales bacterium||a-proteobacteria|1279	43.2039
MBM3343905_1 FAD-dependent oxidoreductase|Betaproteobacteria bacterium||b-proteobacteria|1280	40.1914
MCY4471107_1 FAD-dependent oxidoreductase|Thiotrichales bacterium||g-proteobacteria|1281	39.905
WP_311031114_1 FAD-binding oxidoreductase|Mesorhizobium sp_ WR6||a-proteobacteria|1282	43.1325
WP_094707831_1 FAD-dependent oxidoreductase|Hahella sp_ CCB-MM4||g-proteobacteria|1283	42.0673
WP_085862135_1 FAD-dependent oxidoreductase|Rhizobium sp_ TAL182||a-proteobacteria|1284	40.3846
WP_310988051_1 FAD-binding oxidoreductase|Nitratireductor indicus||a-proteobacteria|1285	38.1517
MDE0920804_1 FAD-dependent oxidoreductase|Arenicellales bacterium||g-proteobacteria|1286	40.1442
WP_132565212_1 FAD-binding oxidoreductase|Rhizobium sullae||a-proteobacteria|1287	39.8058
WP_044592165_1 FAD-binding oxidoreductase|Bradyrhizobium sp_ LTSPM299||a-proteobacteria|1289	40.8115
NQW82733_1 FAD-binding oxidoreductase|Alcaligenaceae bacterium||b-proteobacteria|1290	40.5728
MCE2998613_1 FAD-dependent oxidoreductase|Betaproteobacteria bacterium||b-proteobacteria|1291	41.2048
WP_084462839_1 FAD-dependent oxidoreductase|Oceanibaculum pacificum||a-proteobacteria|1292	41.0926
MCP4072098_1 FAD-dependent oxidoreductase|Hyphomicrobiales bacterium||a-proteobacteria|1293	39.0361
PHS20539_1 MAG_ FAD-dependent oxidoreductase|Kangiella sp_||g-proteobacteria|1294	40.9639
WP_015930785_1 FAD-binding oxidoreductase|Methylobacterium nodulans||a-proteobacteria|1295	41.1348
MDE0189280_1 FAD-dependent oxidoreductase|bacterium||bacteria|1296	41.2587
WP_068925450_1 FAD-binding oxidoreductase|Bordetella bronchiseptica||b-proteobacteria|1297	40.8759
MCR9072578_1 FAD-binding oxidoreductase|Alphaproteobacteria bacterium||a-proteobacteria|1298	40.1914
WP_183939145_1 FAD-binding oxidoreductase|Rhizobium paranaense||a-proteobacteria|1299	40.4819
MCC7227691_1 FAD-dependent oxidoreductase|Burkholderiaceae bacterium||b-proteobacteria|1300	40.7583
WP_207350897_1 FAD-binding oxidoreductase|Jiella sonneratiae||a-proteobacteria|1301	42.9929
WP_034855220_1 FAD-binding oxidoreductase|Sinorhizobium sojae||a-proteobacteria|1302	40.9639
MDE0051145_1 FAD-dependent oxidoreductase|Rhodospirillales bacterium||a-proteobacteria|1303	41.6667
MBZ0161295_1 FAD-dependent oxidoreductase|Notoacmeibacter sp_||a-proteobacteria|1304	39.2435
WP_291296918_1 FAD-binding oxidoreductase|Elioraea sp_||a-proteobacteria|1305	45.1306
HIG13586_1 FAD-dependent oxidoreductase|Gammaproteobacteria bacterium||g-proteobacteria|1306	38.8095
WP_211398493_1 FAD-binding oxidoreductase|Bradyrhizobium canariense||a-proteobacteria|1307	39.5294
WP_221953304_1 FAD-dependent oxidoreductase|Rhizobium laguerreae||a-proteobacteria|1308	39.9038
WP_209606814_1 FAD-dependent oxidoreductase|Sinorhizobium kostiense||a-proteobacteria|1309	42.0673
WP_142895082_1 FAD-binding oxidoreductase|Denitrobaculum tricleocarpae||a-proteobacteria|1310	39.7163
MCA1243772_1 FAD-dependent oxidoreductase|Stappia stellulata||a-proteobacteria|1311	40.5276
WP_203317782_1 FAD-dependent oxidoreductase|Shinella sp_ PSBB067||a-proteobacteria|1312	42.7208
MDB9957843_1 FAD-binding oxidoreductase|Oceanospirillaceae bacterium||g-proteobacteria|1313	40.0474
PPR58611_1 MAG_ D-amino acid dehydrogenase 1|Alphaproteobacteria bacterium MarineAlpha4_Bin2||a-proteobacteria|1314	39.0361
TPM40509_1 FAD-binding oxidoreductase|Mesorhizobium sp_ B2-3-4||a-proteobacteria|1315	43.1325
WP_131549815_1 FAD-dependent oxidoreductase|Roseococcus sp_ SYP-B2431||a-proteobacteria|1316	40.625
QJR12903_1 D-amino acid dehydrogenase 1|Usitatibacter rugosus||b-proteobacteria|1317	38.3133
AOF93253_1 ketopantoate reductase PanE/ApbA family protein|Sinorhizobium sp_ RAC02||a-proteobacteria|1318	40.7767
MBT6093400_1 FAD-binding oxidoreductase|Rhodospirillaceae bacterium||a-proteobacteria|1319	41.2621
MBD3624993_1 FAD-dependent oxidoreductase|Paracoccaceae bacterium||a-proteobacteria|1320	39.9072
MCO5158550_1 FAD-binding oxidoreductase|Aquamicrobium sp_||a-proteobacteria|1321	39.2344
WP_093327666_1 FAD-binding oxidoreductase|Thalassotalea agarivorans||g-proteobacteria|1322	40.4306
MCS6892443_1 FAD-binding oxidoreductase|Rhodovarius sp_||a-proteobacteria|1323	42.5837
WP_130404609_1 FAD-binding oxidoreductase|Thalassococcus sp_ S3||a-proteobacteria|1324	41.4458
WP_211862079_1 FAD-dependent oxidoreductase|Neoroseomonas soli||a-proteobacteria|1325	41.3043
WP_061532984_1 FAD-binding oxidoreductase|Collimonas arenae||b-proteobacteria|1326	37.355
WP_222451258_1 FAD-binding oxidoreductase|Roseovarius atlanticus||a-proteobacteria|1327	39.759
WP_085887390_1 FAD-dependent oxidoreductase|Pseudooceanicola marinus||a-proteobacteria|1328	41.4868
WP_275785330_1 FAD-binding oxidoreductase|Rhizobium gei||a-proteobacteria|1329	40.2913
MCC6007244_1 FAD-dependent oxidoreductase|Paracoccaceae bacterium||a-proteobacteria|1330	41.866
MCC7045304_1 FAD-dependent oxidoreductase|Alphaproteobacteria bacterium||a-proteobacteria|1331	41.4458
WP_311232123_1 FAD-dependent oxidoreductase|Acidovorax sp_ PRC11||b-proteobacteria|1332	42.7896
WP_241605708_1 FAD-dependent oxidoreductase|Shinella sedimenti||a-proteobacteria|1333	43.4368
MBT4211648_1 FAD-binding oxidoreductase|Porticoccaceae bacterium||g-proteobacteria|1334	40.0485
NKB60371_1 FAD-dependent oxidoreductase|Alphaproteobacteria bacterium||a-proteobacteria|1335	38.0952
WP_148068187_1 FAD-binding oxidoreductase|Parahaliea maris||g-proteobacteria|1336	41.6862
MCP5156426_1 FAD-binding oxidoreductase|Ectothiorhodospiraceae bacterium||g-proteobacteria|1337	40.2878
WP_140877303_1 MULTISPECIES_ FAD-binding oxidoreductase|unclassified Mesorhizobium||a-proteobacteria|1338	42.6506
WP_238364683_1 FAD-dependent oxidoreductase|Mesobacterium pallidum||a-proteobacteria|1339	41.0072
WP_097620668_1 FAD-binding oxidoreductase|Rhizobium sp_ L43||a-proteobacteria|1340	40.534
WP_256021437_1 FAD-binding oxidoreductase|Roseomonas sp_ GC11||a-proteobacteria|1341	43.3333
NNU63882_1 FAD-binding oxidoreductase|Rhizobium sp_ WYCCWR 11152||a-proteobacteria|1343	40.2913
MCX7350224_1 FAD-binding oxidoreductase|Alphaproteobacteria bacterium||a-proteobacteria|1344	40.1442
WP_264713320_1 FAD-binding oxidoreductase|Limobrevibacterium gyesilva||a-proteobacteria|1345	42.9929
MDP7242372_1 FAD-binding oxidoreductase|Rhodospirillales bacterium||a-proteobacteria|1346	42.1053
MBL4733437_1 FAD-binding oxidoreductase|Rhizobiaceae bacterium||a-proteobacteria|1348	38.4798
WP_289598689_1 FAD-binding oxidoreductase|Oceanibaculum nanhaiense||a-proteobacteria|1349	39.3868
WP_282607068_1 FAD-binding oxidoreductase|Pelagibius sp_ Alg239-R121||a-proteobacteria|1350	38.7707
NCV17273_1 FAD-binding oxidoreductase|Rhodobacterales bacterium||a-proteobacteria|1351	38.9831
MDT8345040_1 FAD-dependent oxidoreductase|Thermohalobaculum sp_||a-proteobacteria|1352	42.446
MCP4187609_1 FAD-binding oxidoreductase|Gammaproteobacteria bacterium||g-proteobacteria|1353	38.6091
WP_219685230_1 FAD-binding oxidoreductase|Bradyrhizobium canariense||a-proteobacteria|1354	39.7163
MCZ8311245_1 FAD-dependent oxidoreductase|Magnetospirillum sp_||a-proteobacteria|1355	41.7874
WP_307152919_1 FAD-binding oxidoreductase|Rhodopseudomonas julia||g-proteobacteria|1356	38.9791
WP_088959057_1 FAD-binding oxidoreductase|Variovorax sp_ HW608||b-proteobacteria|1357	40.5276
MCY4592211_1 FAD-dependent oxidoreductase|Alphaproteobacteria bacterium||a-proteobacteria|1359	41.0926
WP_140885037_1 FAD-binding oxidoreductase|Roseomonas nepalensis||a-proteobacteria|1361	41.5313
MCP4879629_1 FAD-binding oxidoreductase|Gammaproteobacteria bacterium||g-proteobacteria|1362	39.4299
MDA7561120_1 FAD-binding oxidoreductase|Alphaproteobacteria bacterium||a-proteobacteria|1363	38.756
WP_020594346_1 FAD-binding oxidoreductase|Kiloniella laminariae||a-proteobacteria|1364	41.1905
WP_249695726_1 FAD-dependent oxidoreductase|Aestuariirhabdus haliotis||g-proteobacteria|1365	42.1687
WP_150970695_1 FAD-dependent oxidoreductase|Aureimonas leprariae||a-proteobacteria|1366	40.1442
WP_129333375_1 FAD-binding oxidoreductase|Ciceribacter ferrooxidans||a-proteobacteria|1367	41.5049
WP_054783882_1 FAD-binding oxidoreductase|Pseudovibrio denitrificans||a-proteobacteria|1368	41.8886
WP_282302356_1 FAD-binding oxidoreductase|Tropicibacter oceani||a-proteobacteria|1369	38.6635
WP_083100775_1 FAD-dependent oxidoreductase|Pseudophaeobacter leonis||a-proteobacteria|1370	41.4286
WP_007635726_1 FAD-binding oxidoreductase|Rhizobium sp_ CCGE 510||a-proteobacteria|1371	40.3846
MBB4184699_1 D-amino-acid dehydrogenase|Sinorhizobium terangae||a-proteobacteria|1372	41.1192
WP_209378429_1 FAD-dependent oxidoreductase|Pararoseomonas baculiformis||a-proteobacteria|1373	41.7874
MDC3128236_1 FAD-binding oxidoreductase|Paracoccaceae bacterium||a-proteobacteria|1374	39.2252
MDC0226643_1 FAD-binding oxidoreductase|Alphaproteobacteria bacterium||a-proteobacteria|1375	38.2567
MBI08757_1 FAD-binding oxidoreductase|Rhodospirillaceae bacterium||a-proteobacteria|1376	39.7094
WP_115516688_1 FAD-dependent oxidoreductase|Undibacter mobilis||a-proteobacteria|1377	39.2523
MCY4468172_1 FAD-binding oxidoreductase|Thiotrichales bacterium||g-proteobacteria|1378	40.8115
NRA61274_1 FAD-binding oxidoreductase|Psychrobium sp_||g-proteobacteria|1379	38.8095
HED12633_1 FAD-binding oxidoreductase|Gammaproteobacteria bacterium||g-proteobacteria|1380	40.3382
MDA0675292_1 FAD-binding oxidoreductase|Pseudomonadota bacterium||Proteobacteriota|1381	42.4883
WP_114285643_1 FAD-binding oxidoreductase|Candidatus Halocynthiibacter alkanivorans||a-proteobacteria|1382	39.2941
WP_310931447_1 FAD-dependent oxidoreductase|Pusillimonas sp_ SM2304||b-proteobacteria|1383	38.2831
WP_151047703_1 FAD-binding oxidoreductase|Neorhizobium galegae||a-proteobacteria|1384	42.1801
WP_317005278_1 FAD-binding oxidoreductase|Marinomonas sp_ GJ51-6||g-proteobacteria|1385	39.1924
WP_066868263_1 FAD-dependent oxidoreductase|Sinorhizobium saheli||a-proteobacteria|1387	40.241
WP_211880819_1 FAD-dependent oxidoreductase|Plastoroseomonas hellenica||a-proteobacteria|1388	45.8738
WP_078084797_1 FAD-binding oxidoreductase|Microbulbifer mangrovi||g-proteobacteria|1389	40.6699
WP_217328998_1 FAD-binding oxidoreductase|Paracoccus sp_ Z118||a-proteobacteria|1390	38.8759
WP_036521334_1 FAD-dependent oxidoreductase|Nitrincola sp_ A-D6||g-proteobacteria|1391	39.1827
WP_090737064_1 FAD-binding oxidoreductase|Paracoccus homiensis||a-proteobacteria|1392	43.6145
WP_171128662_1 MULTISPECIES_ FAD-binding oxidoreductase|unclassified Ruegeria||a-proteobacteria|1393	41.3462
WP_100001593_1 FAD-binding oxidoreductase|Phyllobacterium zundukense||a-proteobacteria|1394	41.1483
WP_310841570_1 FAD-binding oxidoreductase|Rhizobium hidalgonense||a-proteobacteria|1395	42.5581
WP_066614725_1 FAD-binding oxidoreductase|Bosea sp_ PAMC 26642||a-proteobacteria|1396	40.9412
MDE0955072_1 FAD-dependent oxidoreductase|Pseudomonadales bacterium||g-proteobacteria|1397	39.5683
MAW52998_1 FAD-dependent oxidoreductase|Geminicoccus sp_||a-proteobacteria|1398	39.1827
MDC0063242_1 FAD-binding oxidoreductase|Candidatus Puniceispirillum sp_||a-proteobacteria|1400	37.799
WP_253474585_1 FAD-binding oxidoreductase|Natronocella acetinitrilica||g-proteobacteria|1401	39.0187
WP_064252894_1 FAD-binding oxidoreductase|Sinorhizobium americanum||a-proteobacteria|1402	40
MCY4350251_1 FAD-dependent oxidoreductase|Thiotrichales bacterium||g-proteobacteria|1403	40.1392
MBT5415194_1 FAD-binding oxidoreductase|Rhodospirillaceae bacterium||a-proteobacteria|1404	39.5785
PZU24505_1 MAG_ FAD-binding oxidoreductase|Shinella sp_||a-proteobacteria|1405	40.0468
MCG8561654_1 FAD-binding oxidoreductase|Hyphomicrobiales bacterium||a-proteobacteria|1406	39.8568
RYI99206_1 MAG_ FAD-dependent oxidoreductase|Acetobacteraceae bacterium||a-proteobacteria|1407	42.615
MDP6787921_1 FAD-dependent oxidoreductase|Rhodospirillales bacterium||a-proteobacteria|1408	38.5151
MBU3731866_1 FAD-binding oxidoreductase|Beijerinckiaceae bacterium||a-proteobacteria|1409	39.2344
WP_159970404_1 FAD-dependent oxidoreductase|Pseudomonas sp_ 8Z||g-proteobacteria|1410	42.4757
WP_093324308_1 FAD-binding oxidoreductase|Shimia haliotis||a-proteobacteria|1411	40.5728
WP_213887678_1 MULTISPECIES_ FAD-dependent oxidoreductase|Pseudohalocynthiibacter||a-proteobacteria|1412	41.3462
MBI1245507_1 FAD-dependent oxidoreductase|Alphaproteobacteria bacterium||a-proteobacteria|1413	40.3712
MDA0701769_1 FAD-dependent oxidoreductase|Pseudomonadota bacterium||Proteobacteriota|1414	40
WP_290317130_1 FAD-dependent oxidoreductase|Paeniroseomonas aquatica||a-proteobacteria|1415	42.615
HIG66222_1 FAD-dependent oxidoreductase|Porticoccaceae bacterium||g-proteobacteria|1416	38.1862
MDB2529421_1 FAD-binding oxidoreductase|Paracoccaceae bacterium||a-proteobacteria|1417	39.8082
SIQ45238_1 D-amino-acid dehydrogenase|Bosea sp_ TND4EK4||a-proteobacteria|1418	41.0377
MDB4857562_1 FAD-binding oxidoreductase|Alphaproteobacteria bacterium||a-proteobacteria|1419	38.2775
MDA0275805_1 FAD-dependent oxidoreductase|Pseudomonadota bacterium||Proteobacteriota|1420	44.1527
MDC3162160_1 FAD-binding oxidoreductase|Candidatus Pelagibacter sp_||a-proteobacteria|1421	38.7409
WP_283963015_1 MULTISPECIES_ FAD-dependent oxidoreductase|unclassified Sinorhizobium||a-proteobacteria|1422	40.625
WP_133217707_1 FAD-dependent oxidoreductase|Paracraurococcus ruber||a-proteobacteria|1423	41.0673
WP_094839892_1 FAD-dependent oxidoreductase|Bordetella genomosp_ 11||b-proteobacteria|1424	42.029
WP_183842218_1 FAD-dependent oxidoreductase|Rhizobium etli||a-proteobacteria|1425	42.5581
WP_310987526_1 FAD-binding oxidoreductase|Nitratireductor indicus||a-proteobacteria|1426	39.0887
WP_307278613_1 FAD-binding oxidoreductase|Labrys wisconsinensis||a-proteobacteria|1427	42.2062
WP_160120977_1 FAD-dependent oxidoreductase|Rhodovarius lipocyclicus||a-proteobacteria|1428	42.615
WP_209606091_1 FAD-binding oxidoreductase|Herbaspirillum sp_ LeCh32-8||b-proteobacteria|1429	40.8879
WP_183331667_1 FAD-dependent oxidoreductase|Chelatococcus composti||a-proteobacteria|1430	43.6145
TAG26112_1 MAG_ FAD-binding oxidoreductase|Burkholderiales bacterium||b-proteobacteria|1431	39.4366
MCG8361662_1 FAD-binding oxidoreductase|Kiloniellales bacterium||a-proteobacteria|1432	41.7874
TAL81350_1 MAG_ FAD-binding oxidoreductase|Candidimonas sp_||b-proteobacteria|1433	38.6473
MCA1371279_1 FAD-binding oxidoreductase|Bradyrhizobium sp_ BRP14||a-proteobacteria|1434	40.8759
MBT5109362_1 FAD-binding oxidoreductase|Rhodospirillaceae bacterium||a-proteobacteria|1435	38.2075
WP_095809586_1 MULTISPECIES_ FAD-binding oxidoreductase|Mesorhizobium||a-proteobacteria|1436	41.3551
WP_203429670_1 FAD-binding oxidoreductase|Rhizobium sp_ BG4||a-proteobacteria|1437	39.1827
MDE0335302_1 FAD-dependent oxidoreductase|Defluviicoccus sp_||a-proteobacteria|1438	41.7874
TBY55967_1 FAD-binding oxidoreductase|Rhizobium leguminosarum bv_ viciae||a-proteobacteria|1439	38.3178
WP_025771055_1 FAD-dependent oxidoreductase|Thioalkalivibrio sp_ HK1||g-proteobacteria|1440	40.8983
MDB4073570_1 FAD-binding oxidoreductase|Ascidiaceihabitans sp_||a-proteobacteria|1441	40.534
MCB1457382_1 FAD-binding oxidoreductase|Nitratireductor sp_||a-proteobacteria|1442	39.2857
WP_097666555_1 FAD-dependent oxidoreductase|Rhizobium sp_ M1||a-proteobacteria|1443	42.3256
WP_114696571_1 FAD-binding oxidoreductase|Motiliproteus coralliicola||g-proteobacteria|1444	40.4762
MCP4182450_1 FAD-dependent oxidoreductase|Hyphomicrobiales bacterium||a-proteobacteria|1445	37.5904
MCE8516655_1 FAD-dependent oxidoreductase|Ruegeria pomeroyi||a-proteobacteria|1446	39.9038
MBB4194590_1 D-amino-acid dehydrogenase|Rhizobium aethiopicum||a-proteobacteria|1447	39.5631
WP_149812556_1 FAD-binding oxidoreductase|Pseudoroseomonas oryzae||a-proteobacteria|1448	43.75
WP_085633113_1 MULTISPECIES_ FAD-binding oxidoreductase|Marivita||a-proteobacteria|1449	39.4673
WP_107722323_1 FAD-binding oxidoreductase|Celeribacter baekdonensis||a-proteobacteria|1450	42.3168
WP_222334594_1 FAD-binding oxidoreductase|Rhizobium leguminosarum||a-proteobacteria|1451	43.0233
WP_065690191_1 MULTISPECIES_ FAD-binding oxidoreductase|unclassified Rhizobium||a-proteobacteria|1452	39.5181
MCX7353815_1 FAD-binding oxidoreductase|Alphaproteobacteria bacterium||a-proteobacteria|1453	39.8585
WP_169595249_1 FAD-binding oxidoreductase|Rhizobium terricola||a-proteobacteria|1454	41.0194
WP_310293226_1 FAD-dependent oxidoreductase|Rhizobium sp_ BE258||a-proteobacteria|1455	39.6635
WP_093176213_1 FAD-binding oxidoreductase|Pseudovibrio sp_ Tun_PSC04-5_I4||a-proteobacteria|1456	40.4358
MBM3962516_1 FAD-binding oxidoreductase|Planctomycetota bacterium||planctomycetota|1457	42.823
WP_299981258_1 FAD-dependent oxidoreductase|uncultured Pseudoteredinibacter sp_||g-proteobacteria|1458	39.6226
WP_191083397_1 FAD-dependent oxidoreductase|Roseococcus microcysteis||a-proteobacteria|1459	42.3077
WP_142115961_1 FAD-binding oxidoreductase|Bosea sp_ AK1||a-proteobacteria|1460	41.5274
NRB17572_1 FAD-binding oxidoreductase|Paracoccaceae bacterium||a-proteobacteria|1461	39.0588
WP_135375176_1 FAD-dependent oxidoreductase|Rhodophyticola sp_ CCM32||a-proteobacteria|1462	41.0628
WP_008878485_1 FAD-binding oxidoreductase|Mesorhizobium metallidurans||a-proteobacteria|1463	40.4306
MCB1450299_1 FAD-binding oxidoreductase|Nitratireductor sp_||a-proteobacteria|1464	38.6417
WP_295805688_1 FAD-binding oxidoreductase|uncultured Nitratireductor sp_||a-proteobacteria|1465	38.8626
WP_066735281_1 MULTISPECIES_ FAD-dependent oxidoreductase|Hyphomicrobiales||a-proteobacteria|1466	42.9268
WP_263491336_1 MULTISPECIES_ FAD-binding oxidoreductase|unclassified Mesorhizobium||a-proteobacteria|1467	42.1687
WP_299476810_1 FAD-dependent oxidoreductase|uncultured Paracoccus sp_||a-proteobacteria|1468	41.0501
WP_305682368_1 FAD-dependent oxidoreductase|Bosea sp_ _in_ a-proteobacteria_||a-proteobacteria|1469	42.9268
WP_207584556_1 FAD-binding oxidoreductase|Rhizobium sp_ NZLR1||a-proteobacteria|1470	39.8058
MAN00402_1 FAD-dependent oxidoreductase|Paracoccaceae bacterium||a-proteobacteria|1471	39.5122
WP_158970462_1 FAD-dependent oxidoreductase|Chachezhania sediminis||a-proteobacteria|1472	38.9952
WP_065660575_1 FAD-binding oxidoreductase|Agrobacterium fabacearum||a-proteobacteria|1473	40.534
WP_066612610_1 FAD-dependent oxidoreductase|Bosea sp_ PAMC 26642||a-proteobacteria|1474	43.4146
WP_262331299_1 FAD-dependent oxidoreductase|Bosea sp_ BH3||a-proteobacteria|1475	43.1707
MDA1259800_1 FAD-binding oxidoreductase|Planctomycetota bacterium||planctomycetota|1476	40.9201
WP_064696875_1 FAD-binding oxidoreductase|Rhizobium aegyptiacum||a-proteobacteria|1477	40.2913
WP_037434140_1 FAD-binding oxidoreductase|Sinorhizobium fredii||a-proteobacteria|1478	39.759
WP_107817899_1 FAD-binding oxidoreductase|Celeribacter persicus||a-proteobacteria|1479	41.8224
WP_105515427_1 FAD-dependent oxidoreductase|Defluviimonas denitrificans||a-proteobacteria|1480	43.309
WP_026622145_1 FAD-binding oxidoreductase|Ensifer sp_ WSM1721||a-proteobacteria|1481	40.6326
WP_124926386_1 FAD-binding oxidoreductase|Amphritea balenae||g-proteobacteria|1482	37.3239
MBE25603_1 FAD-dependent oxidoreductase|Rhodospirillaceae bacterium||a-proteobacteria|1483	42.4096
WP_100695093_1 FAD-dependent oxidoreductase|Advenella sp_ S44||b-proteobacteria|1484	42.233
WP_272765239_1 FAD-dependent oxidoreductase|Vogesella indigofera||b-proteobacteria|1485	39.0698
WP_298014133_1 FAD-binding oxidoreductase|uncultured Castellaniella sp_||b-proteobacteria|1486	42.2803
WP_234052896_1 MULTISPECIES_ FAD-dependent oxidoreductase|unclassified Xanthobacter||a-proteobacteria|1487	41.3462
OIQ32748_1 MAG_ FAD-binding oxidoreductase|Alphaproteobacteria bacterium MedPE-SWcel||a-proteobacteria|1488	40.4819
WP_269422945_1 FAD-binding oxidoreductase|Kiloniella laminariae||a-proteobacteria|1489	40.9524
WP_073130237_1 FAD-dependent oxidoreductase|Roseomonas rosea||a-proteobacteria|1490	42.2705
WP_130303407_1 FAD-binding oxidoreductase|Advenella incenata||b-proteobacteria|1491	40.534
MCY4395867_1 FAD-dependent oxidoreductase|Rhodospirillaceae bacterium||a-proteobacteria|1492	40.1425
MBB4217846_1 D-amino-acid dehydrogenase|Rhizobium sp_ BK212||a-proteobacteria|1494	40.0485
WP_257716543_1 FAD-dependent oxidoreductase|Roseomonas pecuniae||a-proteobacteria|1496	41.7874
MCY3540136_1 FAD-binding oxidoreductase|bacterium||bacteria|1497	39.6752
WP_306412132_1 FAD-dependent oxidoreductase|Ectorhizobium quercum||a-proteobacteria|1498	38.7019
WP_271092322_1 FAD-binding oxidoreductase|Hoeflea sp_ E7-10||a-proteobacteria|1499	41.6465
WP_309789724_1 FAD-dependent oxidoreductase|Caballeronia sp_ LZ019||b-proteobacteria|1500	38.9791
MDD9906670_1 FAD-binding oxidoreductase|Rhodospirillaceae bacterium||a-proteobacteria|1501	38.3333
MCS6922010_1 FAD-dependent oxidoreductase|Elioraea sp_||a-proteobacteria|1502	44.0476
MDP7242572_1 FAD-binding oxidoreductase|Rhodospirillales bacterium||a-proteobacteria|1503	41.1905
MCL5776284_1 FAD-dependent oxidoreductase|Limibaculum sediminis||a-proteobacteria|1505	42.6859
WP_237162645_1 FAD-dependent oxidoreductase|Shewanella halifaxensis||g-proteobacteria|1506	39.1608
WP_043869568_1 FAD-binding oxidoreductase|Celeribacter indicus||a-proteobacteria|1507	42.6914
WP_296940949_1 FAD-binding oxidoreductase|uncultured Marivita sp_||a-proteobacteria|1508	39.7094
OUS36586_1 FAD-binding oxidoreductase|Rhodobacterales bacterium 56_14_T64||a-proteobacteria|1509	39.9516
WP_284481646_1 FAD-dependent oxidoreductase|Pseudodonghicola sp_ IC7||a-proteobacteria|1510	41.9277
WP_011454534_1 FAD-dependent oxidoreductase|Jannaschia sp_ CCS1||a-proteobacteria|1512	40.4819
WP_290544507_1 FAD-binding oxidoreductase|Aestuariivirga sp_||a-proteobacteria|1513	39.9038
WP_310156669_1 FAD-dependent oxidoreductase|Bosea sp_ BE125||a-proteobacteria|1514	41.7073
WP_061150135_1 FAD-binding oxidoreductase|Caballeronia arvi||b-proteobacteria|1515	39.3204
WP_296938345_1 FAD-dependent oxidoreductase|uncultured Marivita sp_||a-proteobacteria|1516	39.4299
GBE42973_1 D-amino acid dehydrogenase small subunit|bacterium BMS3Bbin10||bacteria|1517	42.1053
WP_198882463_1 FAD-dependent oxidoreductase|Acuticoccus mangrovi||a-proteobacteria|1518	39.7163
WP_257315332_1 FAD-dependent oxidoreductase|Shinella pollutisoli||a-proteobacteria|1520	42.4821
MCS6890024_1 FAD-dependent oxidoreductase|Rhodovarius sp_||a-proteobacteria|1521	43.4053
WP_159977268_1 FAD-binding oxidoreductase|Roseobacter cerasinus||a-proteobacteria|1522	39.759
MBT6117198_1 FAD-binding oxidoreductase|Rhodospirillaceae bacterium||a-proteobacteria|1523	38.8626
WP_136660127_1 FAD-binding oxidoreductase|Nitratireductor sp_ XY-223||a-proteobacteria|1524	41.4044
WP_285168956_1 FAD-binding oxidoreductase|Rhizobium sp_ CNPSo 3464||a-proteobacteria|1525	39.5181
MBT6099187_1 FAD-dependent oxidoreductase|Marinovum sp_||a-proteobacteria|1526	38.2567
WP_261842780_1 FAD-binding oxidoreductase|Aliamphritea ceti||g-proteobacteria|1527	38.6091
CDX43889_1 putative D-amino acid dehydrogenase protein|Mesorhizobium sp_ ORS 3359||a-proteobacteria|1529	40.8115
WP_164006702_1 FAD-binding oxidoreductase|Rhizobium phaseoli||a-proteobacteria|1530	42.093
WP_010140106_1 FAD-dependent oxidoreductase|Oceanicola sp_ S124||a-proteobacteria|1531	41.247
MDP7652559_1 FAD-binding oxidoreductase|Rhodospirillales bacterium||a-proteobacteria|1532	41.8269
WP_312795122_1 FAD-binding oxidoreductase|Corticibacterium sp_||a-proteobacteria|1533	40.8213
WP_181172670_1 MULTISPECIES_ FAD-binding oxidoreductase|unclassified Mesorhizobium||a-proteobacteria|1535	42.6506
WP_257781261_1 FAD-binding oxidoreductase|Pseudomonas sp_ 18_1_10||g-proteobacteria|1536	43.9614
MCH7853818_1 FAD-binding oxidoreductase|Pseudomonadota bacterium||Proteobacteriota|1538	39.7094
MDF1803363_1 FAD-binding oxidoreductase|Thalassovita sp_||a-proteobacteria|1539	39.7094
WP_189489899_1 FAD-binding oxidoreductase|Limoniibacter endophyticus||a-proteobacteria|1540	37.6744
WP_200291041_1 FAD-dependent oxidoreductase|Rhodospirillum rubrum||a-proteobacteria|1541	40.5213
WP_144299694_1 FAD-dependent oxidoreductase|Elioraea rosea||a-proteobacteria|1542	40.9639
MBU0723654_1 FAD-binding oxidoreductase|Alphaproteobacteria bacterium||a-proteobacteria|1543	39.5735
WP_296746964_1 FAD-dependent oxidoreductase|Mesorhizobium sp_||a-proteobacteria|1544	40.2913
WP_209318428_1 FAD-dependent oxidoreductase|Falsiroseomonas selenitidurans||a-proteobacteria|1545	40.8451
WP_291638369_1 FAD-dependent oxidoreductase|Bosea sp_ _in_ a-proteobacteria_||a-proteobacteria|1546	39.3795
MBS0426383_1 FAD-dependent oxidoreductase|Pseudomonadota bacterium||Proteobacteriota|1547	41.7633
MAJ22688_1 amino acid dehydrogenase|Candidatus Pelagibacter sp_||a-proteobacteria|1548	38.4988
WP_284485438_1 FAD-dependent oxidoreductase|Sedimentitalea sp_ JM2-8||a-proteobacteria|1549	40.1442
MBF2759189_1 FAD-dependent oxidoreductase|Ectothiorhodospiraceae bacterium AqS1||g-proteobacteria|1550	40.8983
MCC0036505_1 FAD-binding oxidoreductase|Hoeflea sp_||a-proteobacteria|1551	38.756
NBP48161_1 FAD-binding oxidoreductase|Alphaproteobacteria bacterium||a-proteobacteria|1552	38.2927
WP_259779599_1 FAD-dependent oxidoreductase|Aestuariispira ectoiniformans||a-proteobacteria|1553	38.1517
WP_183780306_1 FAD-binding oxidoreductase|Rhizobium redzepovicii||a-proteobacteria|1554	40.9302
WP_307022114_1 FAD-binding oxidoreductase|Ancylobacter polymorphus||a-proteobacteria|1555	40.7674
MDB9890034_1 FAD-binding oxidoreductase|Alphaproteobacteria bacterium||a-proteobacteria|1556	38.2775
MYN14147_1 FAD-dependent oxidoreductase|Pusillimonas sp_ TS35||b-proteobacteria|1557	40.5797
WP_191311607_1 FAD-dependent oxidoreductase|Paracoccus aerius||a-proteobacteria|1558	39.3868
WP_252953662_1 FAD-dependent oxidoreductase|Siccirubricoccus soli||a-proteobacteria|1559	41.7249
WP_219762592_1 FAD-binding oxidoreductase|Neoroseomonas alba||a-proteobacteria|1560	40.5728
MBL22960_1 FAD-dependent oxidoreductase|Rhodospirillaceae bacterium||a-proteobacteria|1561	39.6675
MBT5416151_1 FAD-dependent oxidoreductase|Rhodospirillaceae bacterium||a-proteobacteria|1562	39.0476
WP_281984954_1 FAD-dependent oxidoreductase|Thalassorhabdomicrobium marinisediminis||a-proteobacteria|1563	41.6867
WP_027709791_1 FAD-dependent oxidoreductase|Zooshikella ganghwensis||g-proteobacteria|1564	40.7143
MCG7360556_1 FAD-dependent oxidoreductase|Roseomonas sp_ ACRSG||a-proteobacteria|1565	41.9277
WP_003577565_1 FAD-binding oxidoreductase|Rhizobium leguminosarum||a-proteobacteria|1566	42.093
WP_297580433_1 FAD-dependent oxidoreductase|Roseibium sp_||a-proteobacteria|1567	38.7409
MQB07237_1 FAD-binding oxidoreductase|Agrobacterium tumefaciens||a-proteobacteria|1569	40.0485
WP_246917074_1 MULTISPECIES_ FAD-binding oxidoreductase|unclassified Bradyrhizobium||a-proteobacteria|1570	39.2111
MDE2361338_1 FAD-dependent oxidoreductase|Hyphomicrobiales bacterium||a-proteobacteria|1571	43.4368
MDG1765030_1 FAD-binding oxidoreductase|Paracoccaceae bacterium||a-proteobacteria|1572	38.0145
MCZ6641141_1 FAD-binding oxidoreductase|Gammaproteobacteria bacterium||g-proteobacteria|1573	39.9516
MCC5978159_1 FAD-dependent oxidoreductase|Salinarimonas sp_||a-proteobacteria|1574	39.3795
WP_285541147_1 FAD-binding oxidoreductase|Brucella sp_ NBRC 12950||a-proteobacteria|1575	39.1924
MDE0766487_1 FAD-binding oxidoreductase|Amylibacter sp_||a-proteobacteria|1576	38.8889
WP_222128198_1 FAD-dependent oxidoreductase|Roseomonas gilardii||a-proteobacteria|1578	41.1765
WP_287320981_1 FAD-binding oxidoreductase|Mesorhizobium sp_||a-proteobacteria|1579	40.9091
WP_085735944_1 FAD-dependent oxidoreductase|Rhizobium sp_ CIAT894||a-proteobacteria|1580	38.9423
WP_299770325_1 FAD-dependent oxidoreductase|uncultured Pseudoteredinibacter sp_||g-proteobacteria|1581	39.3868
GDX58315_1 D-amino-acid dehydrogenase|Comamonadaceae bacterium||b-proteobacteria|1582	40.4306
WP_108048931_1 FAD-dependent oxidoreductase|Bosea sp_ 124||a-proteobacteria|1583	41.9512
WP_145345917_1 FAD-binding oxidoreductase|Roseibium hamelinense||a-proteobacteria|1586	39.7094
MCH8174723_1 FAD-binding oxidoreductase|Pseudomonadota bacterium||Proteobacteriota|1587	41.0194
MCU0944829_1 FAD-dependent oxidoreductase|Rubritepida sp_||a-proteobacteria|1588	41.1622
MBL6780432_1 FAD-binding oxidoreductase|Candidatus Puniceispirillum sp_||a-proteobacteria|1589	37.5598
WP_027241209_1 FAD-binding oxidoreductase|Pseudophaeobacter arcticus||a-proteobacteria|1590	39.2252
WP_139662734_1 FAD-dependent oxidoreductase|Phaeobacter sp_ B1627||a-proteobacteria|1591	39.759
MCC7049016_1 FAD-binding oxidoreductase|Alphaproteobacteria bacterium||a-proteobacteria|1592	42.1429
WP_085276487_1 FAD-dependent oxidoreductase|Pseudogulbenkiania subflava||b-proteobacteria|1593	39.0476
MDA0675437_1 FAD-dependent oxidoreductase|Pseudomonadota bacterium||Proteobacteriota|1594	39.1509
WP_138214580_1 FAD-dependent oxidoreductase|Pseudomonas nitroreducens||g-proteobacteria|1595	41.2322
WP_047556157_1 FAD-dependent oxidoreductase|Rhizobium sp_ SG741||a-proteobacteria|1596	39.2771
WP_069456743_1 FAD-binding oxidoreductase|Sinorhizobium alkalisoli||a-proteobacteria|1597	40.7229
MBC8038354_1 FAD-binding oxidoreductase|Hyphomicrobiales bacterium||a-proteobacteria|1600	40.4819
WP_140905990_1 FAD-binding oxidoreductase|Brucella gallinifaecis||a-proteobacteria|1602	40.048
AMO96042_1 pyridine nucleotide-disulfide oxidoreductase family protein|Collimonas fungivorans||b-proteobacteria|1603	40.2878
MCS6879461_1 FAD-binding oxidoreductase|Geminicoccaceae bacterium||a-proteobacteria|1604	42.5481
WP_013743430_1 FAD-dependent oxidoreductase|Pusillimonas sp_ T7-7||b-proteobacteria|1605	38.0383
WP_186400503_1 FAD-binding oxidoreductase|Stappia sp_ P2PMeth1||a-proteobacteria|1606	40.3382
WP_102868880_1 FAD-binding oxidoreductase|Pseudovibrio exalbescens||a-proteobacteria|1607	41.0194
WP_280662918_1 FAD-binding oxidoreductase|Sinorhizobium garamanticum||a-proteobacteria|1608	40.6326
MCP4383409_1 FAD-dependent oxidoreductase|Hyphomicrobiales bacterium||a-proteobacteria|1609	39.7129
WP_140754102_1 FAD-dependent oxidoreductase|Mesorhizobium sp_ B4-1-3||a-proteobacteria|1610	42.1687
WP_254297366_1 FAD-dependent oxidoreductase|Chromobacterium sp_ IIBBL 290-4||b-proteobacteria|1611	41.0501
WP_285868063_1 FAD-binding oxidoreductase|Rhizobium mayense||a-proteobacteria|1612	39.0361
PZQ76806_1 MAG_ amino acid dehydrogenase|Variovorax paradoxus||b-proteobacteria|1614	39.4432
WP_012333416_1 MULTISPECIES_ FAD-binding oxidoreductase|Methylobacterium||a-proteobacteria|1615	42.7896
MBL95131_1 FAD-dependent oxidoreductase|Magnetovibrio sp_||a-proteobacteria|1618	40.4306
WP_028367295_1 FAD-dependent oxidoreductase|Paraburkholderia azotifigens||b-proteobacteria|1619	39.0777
NNG68356_1 FAD-dependent oxidoreductase|Rhizobium laguerreae||a-proteobacteria|1620	39.8058
MCP5087410_1 FAD-binding oxidoreductase|Paracoccaceae bacterium||a-proteobacteria|1621	39.1304
WP_083101020_1 FAD-binding oxidoreductase|Pseudophaeobacter leonis||a-proteobacteria|1622	40.1937
WP_092852075_1 FAD-dependent oxidoreductase|Rhizobium miluonense||a-proteobacteria|1623	40.0485
MBL8908669_1 FAD-binding oxidoreductase|Hyphomicrobiales bacterium||a-proteobacteria|1624	41.7661
WP_292289486_1 FAD-binding oxidoreductase|Marivita sp_||a-proteobacteria|1626	41.1622
MCF8480607_1 FAD-dependent oxidoreductase|Rhodospirillum sp_||a-proteobacteria|1627	41.3712
WP_056535190_1 FAD-dependent oxidoreductase|Rhizobium sp_ Root1220||a-proteobacteria|1628	38.9423
MBT4935130_1 FAD-dependent oxidoreductase|Rhodospirillaceae bacterium||a-proteobacteria|1629	39.2344
MCC2110585_1 FAD-binding oxidoreductase|Hyphomicrobiales bacterium||a-proteobacteria|1630	37.619
MBE9605254_1 FAD-dependent oxidoreductase|Acetobacteraceae bacterium H6797||a-proteobacteria|1631	39.7129
WP_258719489_1 FAD-binding oxidoreductase|Bradyrhizobium sp_ SHOUNA76||a-proteobacteria|1632	39.4299
WP_054184780_1 FAD-binding oxidoreductase|Rhizobium acidisoli||a-proteobacteria|1633	40.9091
MDB5413000_1 dependent oxidoreductase|Rubritepida sp_||a-proteobacteria|1634	38.9791
WP_226611505_1 FAD-dependent oxidoreductase|Roseicella aerolata||a-proteobacteria|1635	42.7885
MCH7882300_1 FAD-binding oxidoreductase|Pseudomonadota bacterium||Proteobacteriota|1636	39.6135
WP_183237435_1 MULTISPECIES_ FAD-binding oxidoreductase|unclassified Bradyrhizobium||a-proteobacteria|1637	40.38
WP_307136366_1 FAD-dependent oxidoreductase|Pseudoroseomonas cervicalis||a-proteobacteria|1638	41.5313
MBC8267880_1 FAD-dependent oxidoreductase|Rhodospirillaceae bacterium||a-proteobacteria|1639	38.0383
WP_222491290_1 FAD-dependent oxidoreductase|Maritimibacter alkaliphilus||a-proteobacteria|1640	42.3358
MDE0392661_1 FAD-dependent oxidoreductase|Rhodospirillales bacterium||a-proteobacteria|1641	40.7143
WP_185926559_1 FAD-dependent oxidoreductase|Stappia sp_ 28M-7||a-proteobacteria|1642	41.5049
MDE0703853_1 FAD-dependent oxidoreductase|Rhodospirillaceae bacterium||a-proteobacteria|1643	41.3302
WP_207044310_1 FAD-binding oxidoreductase|Pseudomonas sp_ Marseille-Q1929||g-proteobacteria|1646	43.2367
MCB1970826_1 FAD-dependent oxidoreductase|Geminicoccaceae bacterium||a-proteobacteria|1647	38.6635
WP_180567085_1 FAD-dependent oxidoreductase|Spartinivicinus marinus||g-proteobacteria|1648	40.0932
WP_285877910_1 FAD-binding oxidoreductase|Rhizobium calliandrae||a-proteobacteria|1649	40.241
MDA8252684_1 FAD-dependent oxidoreductase|Rhodospirillales bacterium||a-proteobacteria|1650	43.1981
WP_138784264_1 FAD-dependent oxidoreductase|Brucella haematophila||a-proteobacteria|1651	40.9314
WP_263733094_1 FAD-binding oxidoreductase|Defluviimonas sp_ WL0002||a-proteobacteria|1652	40.2878
WP_051560209_1 FAD-binding oxidoreductase|Marinobacterium jannaschii||g-proteobacteria|1653	36.4508
MCH2542568_1 FAD-binding oxidoreductase|Alphaproteobacteria bacterium||a-proteobacteria|1654	37.0732
WP_028751085_1 FAD-binding oxidoreductase|Rhizobium leucaenae||a-proteobacteria|1655	39.2771
WP_207584861_1 MULTISPECIES_ FAD-binding oxidoreductase|unclassified Rhizobium||a-proteobacteria|1656	43.0233
MCP5370952_1 FAD-binding oxidoreductase|Hyphomicrobiales bacterium||a-proteobacteria|1657	42.4821
WP_212123290_1 FAD-dependent oxidoreductase|Burkholderia cenocepacia||b-proteobacteria|1658	40.6103
WP_088736353_1 MULTISPECIES_ FAD-dependent oxidoreductase|unclassified Thioclava||a-proteobacteria|1659	40.0943
WP_299477266_1 FAD-dependent oxidoreductase|Cypionkella sp_||a-proteobacteria|1660	41.7073
WP_299616924_1 FAD-binding oxidoreductase|Pelagibius sp_||a-proteobacteria|1661	38.0048
HAN60618_1 FAD-binding oxidoreductase|Gammaproteobacteria bacterium||g-proteobacteria|1662	38.9423
MPZ39772_1 FAD-dependent oxidoreductase|Hyphomicrobiales bacterium||a-proteobacteria|1663	38.4798
WP_157263997_1 FAD-binding oxidoreductase|Azohydromonas aeria||b-proteobacteria|1664	38.6635
WP_047190765_1 FAD-binding oxidoreductase|Microvirga vignae||a-proteobacteria|1665	41.3625
MBW8909490_1 FAD-binding oxidoreductase|Mesorhizobium sp_||a-proteobacteria|1666	42.4096
WP_121534892_1 FAD-dependent oxidoreductase|Sinirhodobacter hankyongi||a-proteobacteria|1667	39.7163
WP_216756880_1 FAD-binding oxidoreductase|Rhizobium sp_ WYJ-E13||a-proteobacteria|1668	40.625
WP_055187362_1 FAD-binding oxidoreductase|Aliiroseovarius crassostreae||a-proteobacteria|1669	41.5459
WP_248707629_1 FAD-dependent oxidoreductase|Sediminicoccus rosea||a-proteobacteria|1670	41.3462
WP_054211614_1 FAD-dependent oxidoreductase|Bosea vaviloviae||a-proteobacteria|1671	41.7073
WP_029058991_1 FAD-dependent oxidoreductase|Stappia stellulata||a-proteobacteria|1672	40.048
WP_150587430_1 MULTISPECIES_ FAD-binding oxidoreductase|Pandoraea||b-proteobacteria|1673	40.5797
WP_191124085_1 FAD-binding oxidoreductase|Bosea spartocytisi||a-proteobacteria|1674	39.7647
MBR0653199_1 FAD-binding oxidoreductase|Neoroseomonas terrae||a-proteobacteria|1675	40.8115
WP_299954158_1 FAD-dependent oxidoreductase|uncultured Roseobacter sp_||a-proteobacteria|1676	40.0966
MBA3910803_1 amino acid dehydrogenase|Rhodobacter sp_||a-proteobacteria|1677	41.4044
MBL8671494_1 FAD-dependent oxidoreductase|Alphaproteobacteria bacterium||a-proteobacteria|1678	43.3735
WP_114375226_1 FAD-dependent oxidoreductase|Elioraea thermophila||a-proteobacteria|1679	43.5714
WP_107106872_1 MULTISPECIES_ FAD-binding oxidoreductase|Rhizobium||a-proteobacteria|1680	39.759
MDT7951120_1 FAD-dependent oxidoreductase|Acetobacteraceae bacterium||a-proteobacteria|1681	43.6754
MCY4405011_1 FAD-dependent oxidoreductase|Rhodospirillaceae bacterium||a-proteobacteria|1682	41.0926
WP_012709513_1 FAD-binding oxidoreductase|Sinorhizobium fredii||a-proteobacteria|1683	39.1827
MBN9527075_1 FAD-dependent oxidoreductase|Alphaproteobacteria bacterium||a-proteobacteria|1684	43.9024
NKB75500_1 FAD-dependent oxidoreductase|Gammaproteobacteria bacterium||g-proteobacteria|1686	38.6091
WP_111400525_1 FAD-dependent oxidoreductase|Humitalea rosea||a-proteobacteria|1687	44.2584
MCX8135082_1 FAD-dependent oxidoreductase|Roseococcus sp_||a-proteobacteria|1689	40.1442
MDH5354948_1 FAD-binding oxidoreductase|Gammaproteobacteria bacterium||g-proteobacteria|1690	40.534
WP_093925438_1 FAD-binding oxidoreductase|Sulfitobacter brevis||a-proteobacteria|1691	39.0887
WP_165809935_1 FAD-binding oxidoreductase|Tritonibacter mobilis||a-proteobacteria|1692	40
MBN9078897_1 FAD-dependent oxidoreductase|Hyphomicrobiales bacterium||a-proteobacteria|1693	39.6181
MDD9982269_1 FAD-dependent oxidoreductase|Gammaproteobacteria bacterium||g-proteobacteria|1694	41.5274
WP_269130818_1 FAD-dependent oxidoreductase|Pseudomonas sp_ GXZC||g-proteobacteria|1695	42.029
WP_031241465_1 MULTISPECIES_ FAD-dependent oxidoreductase|unclassified Mesorhizobium||a-proteobacteria|1696	42.8916
WP_062361757_1 FAD-binding oxidoreductase|Variovorax paradoxus||b-proteobacteria|1697	37.8251
WP_236020258_1 FAD-dependent oxidoreductase|Sabulicella rubraurantiaca||a-proteobacteria|1699	43.2763
WP_050424550_1 FAD-binding oxidoreductase|Bradyrhizobium tropiciagri||a-proteobacteria|1700	41.9954
WP_209424509_1 FAD-dependent oxidoreductase|Pararhodobacter sp_ SW119||a-proteobacteria|1701	39.4432
WP_160972576_1 FAD-dependent oxidoreductase|Thalassovita mangrovi||a-proteobacteria|1702	38.5542
MCW5746352_1 FAD-binding oxidoreductase|Alphaproteobacteria bacterium||a-proteobacteria|1703	41.7476
RWB70406_1 MAG_ FAD-binding oxidoreductase|Mesorhizobium sp_||a-proteobacteria|1704	40.1869
WP_257768282_1 FAD-dependent oxidoreductase|Nisaea acidiphila||a-proteobacteria|1705	40.625
MCP5085620_1 FAD-binding oxidoreductase|Paracoccaceae bacterium||a-proteobacteria|1706	38.3529
MDP6969477_1 FAD-dependent oxidoreductase|Gammaproteobacteria bacterium||g-proteobacteria|1707	40.1914
WP_222512652_1 FAD-binding oxidoreductase|Mameliella alba||a-proteobacteria|1709	39.8058
WP_047257907_1 FAD-dependent oxidoreductase|Chromobacterium subtsugae||b-proteobacteria|1710	39.8568
MCH7817088_1 FAD-binding oxidoreductase|Pseudomonadota bacterium||Proteobacteriota|1711	39.8058
WP_308056173_1 FAD-dependent oxidoreductase|Mesorhizobium sp_ LHD-90||a-proteobacteria|1712	43.1555
WP_039841031_1 FAD-dependent oxidoreductase|Vibrio owensii||g-proteobacteria|1713	37.5598
WP_267988735_1 FAD-dependent oxidoreductase|Hoeflea prorocentri||a-proteobacteria|1714	39.4673
WP_267157066_1 FAD-binding oxidoreductase|Sulfitobacter sp_ F26204||a-proteobacteria|1715	38.835
WP_264223710_1 FAD-binding oxidoreductase|Pararhizobium sp_ YC-54||a-proteobacteria|1716	40.534
WP_081728703_1 FAD-dependent oxidoreductase|Rhodovibrio salinarum||a-proteobacteria|1717	38.9791
WP_063317447_1 FAD-dependent oxidoreductase|Pseudovibrio sp_ Ad13||a-proteobacteria|1718	38.9294
WP_123084526_1 MULTISPECIES_ FAD-dependent oxidoreductase|Pseudomonas||g-proteobacteria|1719	40.4819
WP_119920518_1 FAD-binding oxidoreductase|Mesorhizobium sp_ DCY119||a-proteobacteria|1720	40.1442
WP_176084933_1 FAD-dependent oxidoreductase|Martelella sp_ HB161492||a-proteobacteria|1721	37.5
NIR32439_1 FAD-binding oxidoreductase|Gammaproteobacteria bacterium||g-proteobacteria|1722	41.4458
MDP7242571_1 FAD-dependent oxidoreductase|Rhodospirillales bacterium||a-proteobacteria|1723	39.4737
MDB5372143_1 dependent oxidoreductase|Belnapia sp_||a-proteobacteria|1724	42.3729
MDA8740966_1 FAD-dependent oxidoreductase|Paracoccaceae bacterium||a-proteobacteria|1725	37.7724
MDT2074882_1 FAD-binding oxidoreductase|Planktomarina sp_||a-proteobacteria|1726	37.4396
PPR42070_1 MAG_ D-amino acid dehydrogenase 1|Alphaproteobacteria bacterium MarineAlpha5_Bin12||a-proteobacteria|1727	37.3171
MDN4587125_1 amino acid dehydrogenase|Xenophilus aerolatus||b-proteobacteria|1728	41.1348
MCO4843190_1 FAD-binding oxidoreductase|Yoonia sp_||a-proteobacteria|1729	38.8889
WP_062375209_1 FAD-binding oxidoreductase|Rhizobium altiplani||a-proteobacteria|1730	40.0485
WP_088684563_1 FAD-dependent oxidoreductase|Rhizobium sp_ R635||a-proteobacteria|1731	39.9038
WP_071024671_1 FAD-binding oxidoreductase|Ensifer sp_ LCM 4579||a-proteobacteria|1732	40.7229
WP_237122715_1 FAD-dependent oxidoreductase|Pseudochrobactrum asaccharolyticum||a-proteobacteria|1733	39.5785
WP_040886587_1 FAD-binding oxidoreductase|Marinobacter santoriniensis||g-proteobacteria|1734	38.6635
WP_070990738_1 FAD-dependent oxidoreductase|Pseudoalteromonas byunsanensis||g-proteobacteria|1735	38.4058
MCA1408626_1 FAD-binding oxidoreductase|Ensifer sp_ BRP08||a-proteobacteria|1736	40.0955
WP_228929382_1 FAD-dependent oxidoreductase|Roseibium aggregatum||a-proteobacteria|1737	39.4673
WP_274220108_1 FAD-binding oxidoreductase|Pseudovibrio exalbescens||a-proteobacteria|1738	39.9027
WP_235707873_1 FAD-dependent oxidoreductase|Acuticoccus kalidii||a-proteobacteria|1739	39.1408
WP_292369207_1 FAD-dependent oxidoreductase|Mesorhizobium sp_||a-proteobacteria|1740	42.619
MBL6597432_1 FAD-binding oxidoreductase|Alphaproteobacteria bacterium||a-proteobacteria|1741	40.8654
WP_191057588_1 FAD-dependent oxidoreductase|Geminicoccus harenae||a-proteobacteria|1742	43.3735
WP_226780458_1 FAD-dependent oxidoreductase|Oceaniglobus trochenteri||a-proteobacteria|1743	38.7019
WP_299734908_1 FAD-binding oxidoreductase|uncultured Roseobacter sp_||a-proteobacteria|1744	41.3043
CAH1653870_1 D-amino acid dehydrogenase small subunit|Hyphomicrobiales bacterium||a-proteobacteria|1745	39.6752
WP_088390260_1 FAD-dependent oxidoreductase|Rhizobium esperanzae||a-proteobacteria|1746	39.4231
WP_244739305_1 FAD-dependent oxidoreductase|Falsirhodobacter halotolerans||a-proteobacteria|1747	42.3168
RWJ01201_1 MAG_ FAD-binding oxidoreductase|Mesorhizobium sp_||a-proteobacteria|1748	41.3043
WP_051014791_1 FAD-binding oxidoreductase|Pseudoroseomonas cervicalis||a-proteobacteria|1749	41.5313
HBS51269_1 FAD-dependent oxidoreductase|Paracoccaceae bacterium||a-proteobacteria|1750	40.2381
WP_222376026_1 FAD-binding oxidoreductase|Rhizobium leguminosarum||a-proteobacteria|1751	42.3256
WP_252801807_1 FAD-binding oxidoreductase|Rhizobium sp_ L1K21||a-proteobacteria|1752	39.6752
NQW08934_1 FAD-binding oxidoreductase|Alphaproteobacteria bacterium||a-proteobacteria|1753	40.8213
WP_109458259_1 FAD-binding oxidoreductase|Rhizobium album||a-proteobacteria|1754	42.3077
WP_027510758_1 FAD-binding oxidoreductase|Rhizobium sullae||a-proteobacteria|1755	39.4231
CAH1690663_1 D-amino-acid dehydrogenase|Hyphomicrobiales bacterium||a-proteobacteria|1756	41.0501
PPR44154_1 MAG_ D-amino acid dehydrogenase|Alphaproteobacteria bacterium MarineAlpha5_Bin7||a-proteobacteria|1757	36.4964
WP_299788716_1 FAD-dependent oxidoreductase|uncultured Shewanella sp_||g-proteobacteria|1758	39.3365
WP_154446920_1 FAD-dependent oxidoreductase|Halovulum marinum||a-proteobacteria|1759	39.3285
WP_062944800_1 FAD-binding oxidoreductase|Rhizobium leguminosarum||a-proteobacteria|1760	41.8605
WP_298932824_1 FAD-binding oxidoreductase|uncultured Ruegeria sp_||a-proteobacteria|1761	39.9038
MBX9596124_1 FAD-dependent oxidoreductase|Roseomonas sp_||a-proteobacteria|1762	40.4819
MDE0121319_1 FAD-dependent oxidoreductase|bacterium||bacteria|1763	40.1891
WP_313302091_1 FAD-dependent oxidoreductase|Diaphorobacter sp_||b-proteobacteria|1764	41.1348
WP_239595766_1 FAD-dependent oxidoreductase|Rhizobium gallicum||a-proteobacteria|1765	38.9423
WP_154745446_1 FAD-dependent oxidoreductase|Pseudomonas karstica||g-proteobacteria|1767	42.2705
WP_285872473_1 FAD-dependent oxidoreductase|Rhizobium mayense||a-proteobacteria|1768	40.7767
MDP6268609_1 FAD-dependent oxidoreductase|Arenicellales bacterium||g-proteobacteria|1769	39.9038
WP_012277637_1 FAD-dependent oxidoreductase|Shewanella halifaxensis||g-proteobacteria|1771	39.905
MCA1298980_1 FAD-binding oxidoreductase|Stappia indica||a-proteobacteria|1772	39.8568
MDC2978313_1 FAD-binding oxidoreductase|Pelagibacteraceae bacterium||a-proteobacteria|1773	36.4486
MBX9773559_1 FAD-dependent oxidoreductase|Xanthobacteraceae bacterium||a-proteobacteria|1774	38.7019
MCH9675773_1 FAD-binding oxidoreductase|Gammaproteobacteria bacterium||g-proteobacteria|1775	37.5587
WP_072602394_1 FAD-binding oxidoreductase|Aquibium oceanicum||a-proteobacteria|1776	38.4434
NDG49828_1 FAD-dependent oxidoreductase|Rhodospirillales bacterium||a-proteobacteria|1777	42.0925
WP_058281733_1 FAD-dependent oxidoreductase|Ruegeria denitrificans||a-proteobacteria|1778	40.7767
MDA2980030_1 FAD-binding oxidoreductase|Actinomycetota bacterium||actinobacteria|1779	38.9952
WP_152223406_1 FAD-dependent oxidoreductase|Pseudomonas sp_ SCB32||g-proteobacteria|1780	41.7062
WP_050531959_1 FAD-dependent oxidoreductase|Pseudaestuariivita atlantica||a-proteobacteria|1781	38.051
WP_127786744_1 FAD-binding oxidoreductase|Rhodovarius crocodyli||a-proteobacteria|1782	44.9761
WP_069880016_1 FAD-dependent oxidoreductase|Bosea sp_ BIWAKO-01||a-proteobacteria|1785	41.4634
MCA0921871_1 FAD-binding oxidoreductase|Pseudooceanicola nanhaiensis||a-proteobacteria|1787	43.0657
WP_137109466_1 FAD-binding oxidoreductase|Rhodobacter sp_ SY28-1||a-proteobacteria|1788	39.7561
WP_009811197_1 FAD-binding oxidoreductase|Roseobacter sp_ MED193||a-proteobacteria|1789	38.9831
MCH2545479_1 FAD-binding oxidoreductase|Alphaproteobacteria bacterium||a-proteobacteria|1790	36.5854
MDP6787977_1 FAD-dependent oxidoreductase|Rhodospirillales bacterium||a-proteobacteria|1791	40.0485
WP_267585558_1 FAD-binding oxidoreductase|Ancylobacter sp_ SL191||a-proteobacteria|1792	40.534
MBZ0260237_1 FAD-binding oxidoreductase|Hyphomicrobiales bacterium||a-proteobacteria|1793	39.9038
WP_054003452_1 FAD-dependent oxidoreductase|Shimia sp_ SK013||a-proteobacteria|1794	39.3795
MCB1739837_1 FAD-dependent oxidoreductase|Gammaproteobacteria bacterium||g-proteobacteria|1795	37.2642
MDP7652278_1 FAD-binding oxidoreductase|Rhodospirillales bacterium||a-proteobacteria|1796	38.5714
WP_283056983_1 FAD-dependent oxidoreductase|Rhizobium sp_ CB3090||a-proteobacteria|1797	39.5181
MAI19246_1 FAD-dependent oxidoreductase|Marinovum sp_||a-proteobacteria|1798	38.7952
WP_058863039_1 FAD-binding oxidoreductase|Pseudoponticoccus marisrubri||a-proteobacteria|1799	40.1937
WP_088703623_1 FAD-dependent oxidoreductase|Rhizobium sp_ R693||a-proteobacteria|1800	38.5922
WP_267227213_1 FAD-binding oxidoreductase|Phyllobacterium sp_ 0TCS1_6A||a-proteobacteria|1801	41.0194
WP_289728580_1 FAD-binding oxidoreductase|Rhizobium sp_ S163||a-proteobacteria|1802	38.5542
MBG6177927_1 D-amino-acid dehydrogenase|Labrenzia sp_ EL_132||a-proteobacteria|1803	39.4231
MBN9498883_1 FAD-binding oxidoreductase|Alphaproteobacteria bacterium||a-proteobacteria|1804	40.241
MCH7502507_1 FAD-binding oxidoreductase|Pseudomonadota bacterium||Proteobacteriota|1805	38.9706
MDQ7970955_1 FAD-dependent oxidoreductase|Rhodocyclaceae bacterium||b-proteobacteria|1806	40.6032
MAA98176_1 amino acid dehydrogenase|Stappia sp_||a-proteobacteria|1807	41.4634
MBC7433425_1 FAD-binding oxidoreductase|Rubritepida sp_||a-proteobacteria|1808	42.0561
WP_029352348_1 FAD-dependent oxidoreductase|Bosea sp_ 117||a-proteobacteria|1809	40.3341
WP_159803941_1 FAD-dependent oxidoreductase|Litoreibacter roseus||a-proteobacteria|1810	40.7229
WP_186771623_1 FAD-dependent oxidoreductase|Siccirubricoccus deserti||a-proteobacteria|1811	42.3445
WP_165169186_1 FAD-binding oxidoreductase|Nordella sp_ HKS 07||a-proteobacteria|1812	38.9423
MDC3026058_1 FAD-binding oxidoreductase|Candidatus Pelagibacter sp_||a-proteobacteria|1813	37.2881
WP_056712350_1 FAD-dependent oxidoreductase|Bosea sp_ Leaf344||a-proteobacteria|1814	41.9512
WP_150494596_1 FAD-dependent oxidoreductase|Roseibium aquae||a-proteobacteria|1815	41.2621
WP_106268929_1 FAD-binding oxidoreductase|Donghicola tyrosinivorans||a-proteobacteria|1816	39.4161
MBL4720880_1 FAD-dependent oxidoreductase|Alphaproteobacteria bacterium||a-proteobacteria|1817	38.4428
WP_067336405_1 FAD-dependent oxidoreductase|Stappia indica||a-proteobacteria|1818	39.8551
ALT79789_1 amino acid dehydrogenase|Paucibacter sp_ KCTC 42545||b-proteobacteria|1819	42.2803
WP_057289012_1 FAD-dependent oxidoreductase|Noviherbaspirillum sp_ Root189||b-proteobacteria|1820	38.5882
MBT3770781_1 FAD-binding oxidoreductase|Acidiferrobacteraceae bacterium||g-proteobacteria|1821	39.1827
NGM86842_1 FAD-dependent oxidoreductase|Parapusillimonas sp_ SGNA-6||b-proteobacteria|1822	38.2629
MCB2109649_1 FAD-dependent oxidoreductase|Paracoccaceae bacterium||a-proteobacteria|1823	40
WP_225861873_1 FAD-dependent oxidoreductase|Ideonella benzenivorans||b-proteobacteria|1824	38.785
MCW8085368_1 FAD-dependent oxidoreductase|Roseococcus sp_ MDT2-1-1||a-proteobacteria|1825	42.4096
WP_157014790_1 FAD-dependent oxidoreductase|Mesorhizobium xinjiangense||a-proteobacteria|1826	38.4434
MCY4446728_1 FAD-dependent oxidoreductase|Paracoccaceae bacterium||a-proteobacteria|1827	37.123
MDP6290914_1 FAD-dependent oxidoreductase|Arenicellales bacterium||g-proteobacteria|1828	38.9423
MBE9604821_1 FAD-dependent oxidoreductase|Acetobacteraceae bacterium H6797||a-proteobacteria|1829	39.8568
WP_114869757_1 FAD-binding oxidoreductase|Sulfitobacter sp_ JL08||a-proteobacteria|1830	40.678
WP_247458225_1 FAD-binding oxidoreductase|Bradyrhizobium sp_ 153||a-proteobacteria|1831	40.8353
MDC0057746_1 FAD-binding oxidoreductase|Pelagibacteraceae bacterium||a-proteobacteria|1832	38.6861
WP_179040269_1 FAD-binding oxidoreductase|Rhizobium leguminosarum||a-proteobacteria|1833	41.1628
WP_285882347_1 FAD-binding oxidoreductase|Rhizobium calliandrae||a-proteobacteria|1834	40.5728
MDP7241427_1 FAD-dependent oxidoreductase|Rhodospirillales bacterium||a-proteobacteria|1835	38.051
WP_142823909_1 MULTISPECIES_ FAD-binding oxidoreductase|Rhizobium||a-proteobacteria|1836	42.0673
WP_088233734_1 FAD-binding oxidoreductase|Haematobacter missouriensis||a-proteobacteria|1837	40.5213
WP_212700899_1 FAD-dependent oxidoreductase|Thalassovita aquimarina||a-proteobacteria|1838	41.1622
MDJ0611052_1 FAD-dependent oxidoreductase|Kiloniellales bacterium||a-proteobacteria|1841	40.8213
WP_170516350_1 FAD-dependent oxidoreductase|Ruegeria atlantica||a-proteobacteria|1842	40.534
WP_258157516_1 FAD-binding oxidoreductase|Rhizobium sp_ TH2||a-proteobacteria|1843	38.835
WP_065092050_1 MULTISPECIES_ FAD-dependent oxidoreductase|unclassified Rhizobium||a-proteobacteria|1844	40.3846
WP_308967224_1 FAD-binding oxidoreductase|Bradyrhizobium sp_ LHD-71||a-proteobacteria|1845	41.5274
WP_144341958_1 FAD-dependent oxidoreductase|Ancylobacter moscoviensis||a-proteobacteria|1846	40.7674
WP_066876285_1 FAD-binding oxidoreductase|Sinorhizobium saheli||a-proteobacteria|1847	40.5728
WP_181759309_1 FAD-dependent oxidoreductase|Stappia taiwanensis||a-proteobacteria|1848	39.8568
WP_263387474_1 FAD-dependent oxidoreductase|Ruegeria sp_ WL0004||a-proteobacteria|1849	43.9904
ESY78188_1 cytochrome C4|Mesorhizobium sp_ LNHC221B00||a-proteobacteria|1850	42.5791
NKB53083_1 FAD-dependent oxidoreductase|Rhizobiaceae bacterium||a-proteobacteria|1851	37.619
WP_209808044_1 FAD-dependent oxidoreductase|Cupriavidus sp_ AcVe19-6a||b-proteobacteria|1852	38.1517
WP_222372774_1 FAD-binding oxidoreductase|Rhizobium leguminosarum||a-proteobacteria|1853	41.1628
WP_265054566_1 FAD-binding oxidoreductase|Bosea sp_ NBC_00550||a-proteobacteria|1854	40.4706
RPG97438_1 MAG_ FAD-binding oxidoreductase|Candidatus Pelagibacter sp_ TMED239||a-proteobacteria|1855	36.715
MDA7544551_1 FAD-binding oxidoreductase|Alphaproteobacteria bacterium||a-proteobacteria|1856	39.0777
WP_109423698_1 FAD-dependent oxidoreductase|Maritimibacter sp_ 55A14||a-proteobacteria|1857	41.1058
WP_068245701_1 FAD-binding oxidoreductase|Tritonibacter horizontis||a-proteobacteria|1858	39.5181
WP_181050232_1 FAD-binding oxidoreductase|Microvirga mediterraneensis||a-proteobacteria|1859	40.3893
OYU20458_1 MAG_ amino acid dehydrogenase|Rhodobacteraceae bacterium PARR1||a-proteobacteria|1860	40.2439
WP_262332780_1 FAD-binding oxidoreductase|Bosea sp_ BH3||a-proteobacteria|1861	39.7647
GIR45741_1 MAG_ dehydrogenase|Paracoccaceae bacterium||a-proteobacteria|1862	37.8641
TDI54159_1 MAG_ FAD-binding oxidoreductase|Alphaproteobacteria bacterium||a-proteobacteria|1863	40.4255
WP_317385350_1 FAD-binding oxidoreductase|Tritonibacter scottomollicae||a-proteobacteria|1864	38.7952
MCB1379688_1 FAD-binding oxidoreductase|Alphaproteobacteria bacterium||a-proteobacteria|1865	40.3846
MBM09348_1 FAD-binding oxidoreductase|Magnetovibrio sp_||a-proteobacteria|1866	38.4988
MCB2103051_1 FAD-dependent oxidoreductase|Rhodobacterales bacterium||a-proteobacteria|1867	38.3886
WP_008207474_1 FAD-binding oxidoreductase|Roseobacter sp_ SK209-2-6||a-proteobacteria|1868	39.8082
WP_150973757_1 FAD-binding oxidoreductase|Aureimonas leprariae||a-proteobacteria|1869	41.1905
WP_248957731_1 FAD-dependent oxidoreductase|Shewanella sairae||g-proteobacteria|1870	36.891
MCX7346575_1 FAD-binding oxidoreductase|Alphaproteobacteria bacterium||a-proteobacteria|1872	39.1827
WP_057470107_1 FAD-binding oxidoreductase|Rhizobium sp_ Root1203||a-proteobacteria|1873	39.5631
WP_239892215_1 FAD-dependent oxidoreductase|Shewanella sp_ Isolate13||g-proteobacteria|1874	39.6675
MDH4108603_1 FAD-dependent oxidoreductase|Gammaproteobacteria bacterium||g-proteobacteria|1875	42.9952
WP_072779667_1 FAD-dependent oxidoreductase|Marivita hallyeonensis||a-proteobacteria|1876	41.4044
MCA3323039_1 FAD-dependent oxidoreductase|Roseomonas sp_||a-proteobacteria|1877	43.4053
WP_027527010_1 FAD-dependent oxidoreductase|Bradyrhizobium sp_ Ec3_3||a-proteobacteria|1878	41.9277
WP_046557478_1 FAD-dependent oxidoreductase|Arsukibacterium ikkense||g-proteobacteria|1879	40.5868
MCO5071413_1 FAD-binding oxidoreductase|Rhizobiaceae bacterium||a-proteobacteria|1880	39.3868
HAT25681_1 FAD-dependent oxidoreductase|Gammaproteobacteria bacterium||g-proteobacteria|1881	41.5423
WP_171721286_1 MULTISPECIES_ FAD-binding oxidoreductase|unclassified Ruegeria||a-proteobacteria|1882	40.625
MCS6780089_1 FAD-dependent oxidoreductase|Geminicoccaceae bacterium||a-proteobacteria|1883	41.3876
WP_141185211_1 FAD-binding oxidoreductase|Labrenzia sp_ PHM005||a-proteobacteria|1884	39.4231
MCQ3805513_1 FAD-dependent oxidoreductase|Acidimicrobiia bacterium||bacteria|1885	40.9302
WP_224822688_1 FAD-dependent oxidoreductase|Pseudooceanicola nanhaiensis||a-proteobacteria|1886	37.9475
WP_272770463_1 FAD-dependent oxidoreductase|Vogesella margarita||b-proteobacteria|1887	38.1517
MCY4289577_1 FAD-binding oxidoreductase|Aestuariivita sp_||a-proteobacteria|1888	38.2212
MCT4557244_1 FAD-binding oxidoreductase|Pelagimonas sp_||a-proteobacteria|1889	39.5631
PLX37552_1 MAG_ FAD-dependent oxidoreductase|Hyphomicrobiales bacterium||a-proteobacteria|1890	37.2642
MDO7558317_1 FAD-binding oxidoreductase|Loktanella sp_||a-proteobacteria|1891	38.0723
TAL85489_1 MAG_ FAD-dependent oxidoreductase|Candidimonas sp_||b-proteobacteria|1892	40.4819
WP_209375824_1 FAD-dependent oxidoreductase|Pararoseomonas indoligenes||a-proteobacteria|1893	40.4358
WP_027997394_1 FAD-binding oxidoreductase|Sinorhizobium arboris||a-proteobacteria|1894	39.6594
WP_290542004_1 FAD-binding oxidoreductase|Aestuariivirga sp_||a-proteobacteria|1895	39.4231
MDP7651432_1 FAD-dependent oxidoreductase|Rhodospirillales bacterium||a-proteobacteria|1896	37.7672
MCY4007957_1 FAD-binding oxidoreductase|Paracoccaceae bacterium||a-proteobacteria|1897	39.1827
WP_167686699_1 FAD-dependent oxidoreductase|Pseudooceanicola sp_ HF7||a-proteobacteria|1898	42.8224
WP_254745173_1 FAD-dependent oxidoreductase|Alsobacter ponti||a-proteobacteria|1899	42.3358
WP_156714114_1 FAD-binding oxidoreductase|Nitratireductor arenosus||a-proteobacteria|1900	39.1509
WP_305101796_1 FAD-binding oxidoreductase|Paracraurococcus sp_ LOR1-02||a-proteobacteria|1902	41.0673
WP_208843251_1 FAD-binding oxidoreductase|Pseudoalteromonas xiamenensis||g-proteobacteria|1903	40.9524
WP_132285007_1 FAD-binding oxidoreductase|Roseicella aquatilis||a-proteobacteria|1904	43.2304
EJT02056_1 FAD dependent oxidoreductase|Rhizobium sp_ CCGE 510||a-proteobacteria|1905	42.381
WP_299618931_1 FAD-dependent oxidoreductase|Pelagibius sp_||a-proteobacteria|1906	39.2344
WP_215780219_1 FAD-binding oxidoreductase|Brucella sp_ NBRC 12950||a-proteobacteria|1907	41.4216
WP_058263781_1 FAD-binding oxidoreductase|Thalassovita gelatinovora||a-proteobacteria|1908	38.3693
WP_269362693_1 MULTISPECIES_ FAD-dependent oxidoreductase|unclassified Sulfitobacter||a-proteobacteria|1910	38.835
WP_259755546_1 FAD-dependent oxidoreductase|Pseudomonas sp_ GCEP-101||g-proteobacteria|1911	40.5213
WP_282222664_1 FAD-binding oxidoreductase|Devosia sp_ J2-20||a-proteobacteria|1912	39.4231
WP_165094711_1 FAD-dependent oxidoreductase|Pikeienuella piscinae||a-proteobacteria|1913	40.9412
WP_093807598_1 FAD-dependent oxidoreductase|Stappia sp_ ES_058||a-proteobacteria|1914	38.5343
WP_152501045_1 FAD-binding oxidoreductase|Labrenzia sp_ THAF82||a-proteobacteria|1915	38.1643
MBN8926272_1 FAD-binding oxidoreductase|Rhodospirillales bacterium||a-proteobacteria|1916	41.3302
WP_108661615_1 FAD-dependent oxidoreductase|Acuticoccus kandeliae||a-proteobacteria|1917	38.1295
WP_133288246_1 FAD-dependent oxidoreductase|Dankookia rubra||a-proteobacteria|1918	41.9277
WP_007815917_1 FAD-binding oxidoreductase|Roseobacter sp_ AzwK-3b||a-proteobacteria|1919	39.6181
WP_206573355_1 FAD-dependent oxidoreductase|Bowmanella dokdonensis||g-proteobacteria|1920	39.372
MBL4660528_1 FAD-binding oxidoreductase|Alcanivoracaceae bacterium||g-proteobacteria|1921	41.2048
WP_306030452_1 FAD-dependent oxidoreductase|Stappia sp_ MMSF_3263||a-proteobacteria|1922	40.9524
WP_283776491_1 FAD-dependent oxidoreductase|Stappia sp_ WLB 29||a-proteobacteria|1924	40.7767
WP_295453901_1 FAD-binding oxidoreductase|uncultured Pseudophaeobacter sp_||a-proteobacteria|1925	38.9831
MBH9975947_1 FAD-binding oxidoreductase|Bartonella choladocola||a-proteobacteria|1926	37.6499
WP_054141806_1 FAD-binding oxidoreductase|Bosea sp_ AAP35||a-proteobacteria|1928	42.1951
WP_114362394_1 FAD-binding oxidoreductase|Ciceribacter lividus||a-proteobacteria|1929	40.534
OAN79550_1 FAD-binding oxidoreductase|Jannaschia sp_ EhC01||a-proteobacteria|1930	39.5181
WP_202662591_1 FAD-dependent oxidoreductase|Fuscibacter oryzae||a-proteobacteria|1931	41.7661
MCB1342445_1 FAD-dependent oxidoreductase|Pseudooceanicola sp_||a-proteobacteria|1932	38.4615
MDB4132361_1 FAD-dependent oxidoreductase|Amylibacter sp_||a-proteobacteria|1933	37.2881
WP_164624430_1 FAD-dependent oxidoreductase|Tabrizicola oligotrophica||a-proteobacteria|1934	40.7317
WP_222408987_1 FAD-binding oxidoreductase|Rhizobium leguminosarum||a-proteobacteria|1936	41.6279
WP_162911197_1 FAD-binding oxidoreductase|Shinella zoogloeoides||a-proteobacteria|1937	40.4819
WP_071969407_1 FAD-dependent oxidoreductase|Sulfitobacter alexandrii||a-proteobacteria|1938	39.3204
WP_292598093_1 FAD-binding oxidoreductase|Mesorhizobium sp_||a-proteobacteria|1939	40.7925
WP_298560349_1 FAD-binding oxidoreductase|uncultured Aliiroseovarius sp_||a-proteobacteria|1941	38.4615
WP_270936114_1 FAD-dependent oxidoreductase|Roseomonas sp_ MO-31||a-proteobacteria|1942	40.7229
MCW5732246_1 FAD-dependent oxidoreductase|Alphaproteobacteria bacterium||a-proteobacteria|1943	40.9639
NRA85295_1 FAD-binding oxidoreductase|Gammaproteobacteria bacterium||g-proteobacteria|1944	38.6635
WP_064695266_1 FAD-binding oxidoreductase|Rhizobium aegyptiacum||a-proteobacteria|1945	40.9302
MBY6116753_1 FAD-binding oxidoreductase|Antarctobacter heliothermus||a-proteobacteria|1946	37.9227
WP_128411102_1 FAD-binding oxidoreductase|Rhizobium leguminosarum||a-proteobacteria|1947	42.093
UWQ91874_1 FAD-binding oxidoreductase|Rhodobacteraceae bacterium M382||a-proteobacteria|1948	41.5865
WP_158979405_1 FAD-binding oxidoreductase|Zongyanglinia marina||a-proteobacteria|1949	38.9831
MAW87019_1 FAD-dependent oxidoreductase|Phyllobacteriaceae bacterium||a-proteobacteria|1950	38.1862
NBC96365_1 FAD-dependent oxidoreductase|Deinococcota bacterium||Deinococcota|1951	39.3023
MDA8249447_1 FAD-dependent oxidoreductase|Rhodospirillales bacterium||a-proteobacteria|1952	42.446
MBI3517316_1 FAD-dependent oxidoreductase|Pseudomonadota bacterium||Proteobacteriota|1953	40.4819
WP_050604405_1 FAD-binding oxidoreductase|Ruegeria sp_ 6PALISEP08||a-proteobacteria|1954	41.1058
MCA0943181_1 FAD-dependent oxidoreductase|Alloyangia pacifica||a-proteobacteria|1955	39.9038
WP_299778742_1 FAD-dependent oxidoreductase|uncultured Roseobacter sp_||a-proteobacteria|1956	40.0966
WP_274305096_1 FAD-dependent oxidoreductase|Pseudomonas chlororaphis||g-proteobacteria|1957	40.4819
WP_141147917_1 FAD-dependent oxidoreductase|Martelella alba||a-proteobacteria|1958	37.7404
WP_165919883_1 MULTISPECIES_ FAD-binding oxidoreductase|unclassified Paraburkholderia||b-proteobacteria|1959	39.0777
WP_287474221_1 FAD-binding oxidoreductase|Thalassococcus sp_||a-proteobacteria|1960	38.7805
WP_303492390_1 FAD-binding oxidoreductase|Shimia thalassica||a-proteobacteria|1961	37.5
MBN9038158_1 FAD-dependent oxidoreductase|Hyphomicrobiales bacterium||a-proteobacteria|1962	41.3043
WP_142663900_1 FAD-dependent oxidoreductase|Paracoccus laeviglucosivorans||a-proteobacteria|1963	39.8568
WP_197641600_1 FAD-dependent oxidoreductase|Tabrizicola soli||a-proteobacteria|1964	38.7805
WP_307146756_1 FAD-binding oxidoreductase|Rhizobium tibeticum||a-proteobacteria|1965	38.835
MDP7242209_1 FAD-binding oxidoreductase|Rhodospirillales bacterium||a-proteobacteria|1966	41.1905
MBC7141537_1 FAD-dependent oxidoreductase|Paracoccaceae bacterium||a-proteobacteria|1967	39.4231
WP_108854857_1 FAD-dependent oxidoreductase|Defluviimonas aquaemixtae||a-proteobacteria|1968	39.1827
WP_168828165_1 FAD-binding oxidoreductase|Rhizobium sp_ P32RR-XVIII||a-proteobacteria|1969	38.7019
WP_247199302_1 FAD-dependent oxidoreductase|Starkeya koreensis||a-proteobacteria|1971	40.0485
RPG98949_1 MAG_ FAD-binding oxidoreductase|Candidatus Pelagibacter sp_ TMED118||a-proteobacteria|1972	38.1995
WP_051911117_1 FAD-binding oxidoreductase|Haematobacter massiliensis||a-proteobacteria|1973	39.1509
MDE0976016_1 FAD-binding oxidoreductase|Arenicellales bacterium||g-proteobacteria|1974	37.799
MBD1157665_1 FAD-binding oxidoreductase|Pelagibacterales bacterium SAG-MED17||a-proteobacteria|1975	38.7409
WP_306944364_1 FAD-binding oxidoreductase|Achromobacter sp_ R39||b-proteobacteria|1976	39.3285
WP_111433047_1 FAD-binding oxidoreductase|Rhodobium orientis||a-proteobacteria|1977	36.8794
WP_225026002_1 FAD-dependent oxidoreductase|Xinfangfangia pollutisoli||a-proteobacteria|1978	39.6181
WP_239344250_1 FAD-binding oxidoreductase|Ruegeria sp_ Ofav3-42||a-proteobacteria|1979	39.6635
WP_206455470_1 FAD-dependent oxidoreductase|Aurantimonas marina||a-proteobacteria|1980	40.4306
WP_300033404_1 FAD-dependent oxidoreductase|uncultured Roseobacter sp_||a-proteobacteria|1981	39.8058
WP_209600602_1 FAD-dependent oxidoreductase|Sinorhizobium kostiense||a-proteobacteria|1982	42.619
WP_027682932_1 FAD-binding oxidoreductase|Rhizobium leguminosarum||a-proteobacteria|1983	41.3953
WP_155145667_1 FAD-binding oxidoreductase|Roseibium sp_ RKSG952||a-proteobacteria|1984	38.9423
WP_248469151_1 FAD-dependent oxidoreductase|Shewanella sp_ 1CM18E||g-proteobacteria|1986	38.051
WP_155127851_1 FAD-binding oxidoreductase|Pseudovibrio flavus||a-proteobacteria|1987	38.6861
WP_182164402_1 FAD-dependent oxidoreductase|Stappia albiluteola||a-proteobacteria|1988	40.4358
MCS6854701_1 FAD-dependent oxidoreductase|Elioraea sp_||a-proteobacteria|1989	43.3333
WP_085822168_1 FAD-dependent oxidoreductase|Ruegeria meonggei||a-proteobacteria|1990	39.8058
MBT3369688_1 FAD-dependent oxidoreductase|Rhodospirillaceae bacterium||a-proteobacteria|1991	37.7724
WP_146348004_1 FAD-dependent oxidoreductase|Phaeobacter marinintestinus||a-proteobacteria|1992	38.9021
WP_255110268_1 FAD-binding oxidoreductase|Shimia sp_ CNT1-13L_2||a-proteobacteria|1993	38.5922
WP_244301473_1 FAD-dependent oxidoreductase|Stappia sp_ P2PMeth1||a-proteobacteria|1994	39.5238
NCW55646_1 FAD-binding oxidoreductase|Paracoccaceae bacterium||a-proteobacteria|1995	37.6812
WP_014753229_1 FAD-binding oxidoreductase|Tistrella mobilis||a-proteobacteria|1996	39.2111
MDB9784175_1 FAD-binding oxidoreductase|Pelagibacteraceae bacterium||a-proteobacteria|1997	37.0546
WP_108970484_1 FAD-dependent oxidoreductase|Alloyangia pacifica||a-proteobacteria|1998	39.4231
WP_305547631_1 FAD-binding oxidoreductase|Tabrizicola sp_||a-proteobacteria|1999	39.5122
MBT3910100_1 FAD-binding oxidoreductase|Rhodospirillaceae bacterium||a-proteobacteria|2000	37.5
MBX9348480_1 FAD-dependent oxidoreductase|Chromobacterium vaccinii||b-proteobacteria|2001	39.6181
WP_100160730_1 FAD-dependent oxidoreductase|Pseudooceanicola lipolyticus||a-proteobacteria|2002	38.9021
WP_251934568_1 FAD-binding oxidoreductase|Sneathiella marina||a-proteobacteria|2003	40.4819
WP_296713350_1 FAD-dependent oxidoreductase|Tistrella sp_||a-proteobacteria|2004	43.2624
MCB1422728_1 FAD-binding oxidoreductase|Nitratireductor sp_||a-proteobacteria|2005	38.1733
WP_275193847_1 FAD-dependent oxidoreductase|Bradyrhizobium sp_ CSA207||a-proteobacteria|2006	41.0194
WP_168291754_1 FAD-binding oxidoreductase|Rhizobium leguminosarum||a-proteobacteria|2007	41.8605
WP_269333038_1 FAD-dependent oxidoreductase|Futiania mangrovii||a-proteobacteria|2008	43.3649
WP_086063808_1 FAD-dependent oxidoreductase|Bordetella genomosp_ 8||b-proteobacteria|2009	39.8568
WP_300586785_1 FAD-binding oxidoreductase|Marivita sp_||a-proteobacteria|2010	39.6635
MDF2618908_1 dependent oxidoreductase|Xanthobacteraceae bacterium||a-proteobacteria|2011	38.6256
MBT4934824_1 FAD-dependent oxidoreductase|Rhodospirillaceae bacterium||a-proteobacteria|2012	37.1981
MBA96584_1 FAD-dependent oxidoreductase|Roseobacter sp_||a-proteobacteria|2013	39.8551
MCY3769335_1 FAD-binding oxidoreductase|Gammaproteobacteria bacterium||g-proteobacteria|2014	40.2878
WP_267365464_1 FAD-dependent oxidoreductase|Ruegeria sp_ NA||a-proteobacteria|2015	38.9423
WP_171187592_1 MULTISPECIES_ FAD-dependent oxidoreductase|unclassified Ruegeria||a-proteobacteria|2016	40.8654
WP_247521113_1 FAD-binding oxidoreductase|Bradyrhizobium sp_ 190||a-proteobacteria|2017	39.8585
MCY4368892_1 FAD-binding oxidoreductase|bacterium||bacteria|2018	39.905
MDF9304602_1 FAD-dependent oxidoreductase|Tritonibacter mobilis||a-proteobacteria|2019	39.0361
WP_237216104_1 FAD-dependent oxidoreductase|Roseomonas sp_ NPKOSM-4||a-proteobacteria|2020	43.3414
PCJ09698_1 MAG_ FAD-dependent oxidoreductase|Paracoccaceae bacterium||a-proteobacteria|2021	39.4673
WP_192965906_1 FAD-binding oxidoreductase|Phaeobacter sp_ F10||a-proteobacteria|2022	39.2252
MDJ0637648_1 FAD-dependent oxidoreductase|Paracoccaceae bacterium||a-proteobacteria|2023	38.7409
MBS9476983_1 FAD-binding oxidoreductase|Ancylobacter radicis||a-proteobacteria|2024	39.0887
WP_109760035_1 FAD-binding oxidoreductase|Silicimonas algicola||a-proteobacteria|2025	38.7173
WP_210526202_1 FAD-binding oxidoreductase|Rubellimicrobium arenae||a-proteobacteria|2026	39.5122
WP_294979123_1 FAD-binding oxidoreductase|Tabrizicola sp_||a-proteobacteria|2027	39.0244
WP_272848244_1 FAD-binding oxidoreductase|Paracoccus saliphilus||a-proteobacteria|2028	38.3133
MCP4187514_1 FAD-binding oxidoreductase|Gammaproteobacteria bacterium||g-proteobacteria|2029	39.0476
WP_209595274_1 FAD-dependent oxidoreductase|Jiella mangrovi||a-proteobacteria|2030	39.1509
WP_180883792_1 FAD-dependent oxidoreductase|Ruegeria sp_ THAF57||a-proteobacteria|2031	37.8897
WP_217327529_1 FAD-binding oxidoreductase|Paracoccus sp_ Z118||a-proteobacteria|2032	39.2941
WP_166472167_1 MULTISPECIES_ FAD-binding oxidoreductase|Rhizobium||a-proteobacteria|2033	41.3953
WP_018151493_1 FAD-binding oxidoreductase|Leeia oryzae||b-proteobacteria|2034	39.5181
WP_142835757_1 FAD-dependent oxidoreductase|Paenimaribius caenipelagi||a-proteobacteria|2035	40.2878
WP_149739890_1 FAD-dependent oxidoreductase|Rhizobium sp_ RU20A||a-proteobacteria|2036	41.0501
WP_111366093_1 FAD-dependent oxidoreductase|Aquicoccus porphyridii||a-proteobacteria|2037	40.2844
MDE0813880_1 FAD-binding oxidoreductase|Alphaproteobacteria bacterium||a-proteobacteria|2038	37.355
WP_008551577_1 FAD-binding oxidoreductase|Pseudovibrio sp_ JE062||a-proteobacteria|2039	38.1995
WP_160331166_1 FAD-binding oxidoreductase|Bradyrhizobium macuxiense||a-proteobacteria|2040	40.6542
WP_222251813_1 FAD-binding oxidoreductase|Rhizobium leguminosarum||a-proteobacteria|2041	41.1628
SFI32207_1 D-amino-acid dehydrogenase|Bradyrhizobium sp_ Gha||a-proteobacteria|2042	38.7173
WP_151054097_1 FAD-dependent oxidoreductase|Nitrincola iocasae||g-proteobacteria|2043	38.2212
MDQ7251049_1 FAD-binding oxidoreductase|Rhodospirillaceae bacterium R-7||a-proteobacteria|2044	41.2322
WP_282219077_1 FAD-binding oxidoreductase|Devosia sp_ G20-9||a-proteobacteria|2045	37.7404
MBO1324812_1 FAD-dependent oxidoreductase|Acetobacter garciniae||a-proteobacteria|2046	42.1546
WP_150525160_1 FAD-binding oxidoreductase|Roseibium sediminis||a-proteobacteria|2047	38.1643
MBH63256_1 FAD-dependent oxidoreductase|Alphaproteobacteria bacterium||a-proteobacteria|2048	38.051
WP_187970721_1 FAD-dependent oxidoreductase|Aquibium microcysteis||a-proteobacteria|2049	38.3886
WP_303494079_1 FAD-dependent oxidoreductase|Celeribacter halophilus||a-proteobacteria|2050	40.2878
MCH8105710_1 FAD-binding oxidoreductase|Pseudomonadota bacterium||Proteobacteriota|2052	40.8213
WP_212428854_1 FAD-binding oxidoreductase|Bradyrhizobium ottawaense||a-proteobacteria|2053	39.2941
MBP48587_1 FAD-binding oxidoreductase|Acidiferrobacteraceae bacterium||g-proteobacteria|2054	42.132
WP_160007414_1 FAD-binding oxidoreductase|Rhizobium sp_ 18055||a-proteobacteria|2055	39.0361
MDC0191725_1 FAD-binding oxidoreductase|Alphaproteobacteria bacterium||a-proteobacteria|2056	36.3415
MCB2012478_1 FAD-dependent oxidoreductase|Geminicoccaceae bacterium||a-proteobacteria|2057	38.6635
MDJ0824208_1 FAD-dependent oxidoreductase|Rhodobacter sp_||a-proteobacteria|2058	40.0966
MBO6773916_1 FAD-binding oxidoreductase|Marinibacterium sp_||a-proteobacteria|2059	37.1703
WP_132594780_1 FAD-binding oxidoreductase|Rhizobium sp_ BK068||a-proteobacteria|2060	37.8641
WP_028466990_1 FAD-dependent oxidoreductase|Nisaea denitrificans||a-proteobacteria|2061	38.3693
MCH2355107_1 FAD-binding oxidoreductase|Pseudomonadales bacterium||Proteobacteriota|2062	42.233
WP_188790362_1 FAD-dependent oxidoreductase|Salipiger pallidus||a-proteobacteria|2063	38.1517
WP_090590228_1 FAD-binding oxidoreductase|Pelagibacterium luteolum||a-proteobacteria|2064	39.5181
WP_074060018_1 MULTISPECIES_ FAD-binding oxidoreductase|Rhizobium||a-proteobacteria|2065	38.2212
WP_138634012_1 FAD-dependent oxidoreductase|Pseudoalteromonas spongiae||g-proteobacteria|2066	38.5714
MCX7355056_1 FAD-dependent oxidoreductase|Alphaproteobacteria bacterium||a-proteobacteria|2067	37.9227
WP_013164999_1 FAD-dependent oxidoreductase|Starkeya novella||a-proteobacteria|2068	39.5683
WP_256717971_1 FAD-dependent oxidoreductase|Shewanella sp_ UCD-KL12||g-proteobacteria|2069	37.123
MCJ8309111_1 FAD-dependent oxidoreductase|Hyphomicrobiales bacterium||a-proteobacteria|2070	38.3333
WP_077753559_1 FAD-binding oxidoreductase|Shewanella psychrophila||g-proteobacteria|2071	38.4798
WP_085776779_1 FAD-dependent oxidoreductase|Rhizobium sp_ NXC14||a-proteobacteria|2072	40.8654
MBL8289362_1 FAD-dependent oxidoreductase|Rubrivivax sp_||b-proteobacteria|2073	39.9516
MAG95430_1 FAD-binding oxidoreductase|Rhodospirillaceae bacterium||a-proteobacteria|2074	40
WP_169074211_1 FAD-dependent oxidoreductase|Thalassotalea algicola||g-proteobacteria|2075	37.5
WP_295072309_1 FAD-dependent oxidoreductase|Tabrizicola sp_||a-proteobacteria|2076	38.2927
WP_067291682_1 FAD-dependent oxidoreductase|Sulfitobacter sp_ EhC04||a-proteobacteria|2077	38.5922
WP_090756891_1 FAD-binding oxidoreductase|Paracoccus chinensis||a-proteobacteria|2078	39.3365
MCY3878134_1 FAD-dependent oxidoreductase|Paracoccaceae bacterium||a-proteobacteria|2079	39.5181
WP_278163121_1 FAD-binding oxidoreductase|Mesorhizobium sp_ WSM4976||a-proteobacteria|2080	40.3712
WP_149587196_1 FAD-dependent oxidoreductase|Tabrizicola flagellatus||a-proteobacteria|2081	39.5122
WP_126110285_1 MULTISPECIES_ NAD_P_/FAD-dependent oxidoreductase|unclassified Bosea _in_ a-proteobacteria_||a-proteobacteria|2082	40.9756
WP_146284681_1 FAD-binding oxidoreductase|Gemmobacter aquaticus||a-proteobacteria|2083	40.1937
WP_074446534_1 FAD-binding oxidoreductase|Saliniramus fredricksonii||a-proteobacteria|2084	37.4702
MBI2719376_1 FAD-binding oxidoreductase|Hyphomicrobiales bacterium||a-proteobacteria|2085	40.625
WP_160858858_1 FAD-dependent oxidoreductase|Shinella kummerowiae||a-proteobacteria|2086	42.2803
WP_210996626_1 MULTISPECIES_ FAD-dependent oxidoreductase|unclassified Pseudoalteromonas||g-proteobacteria|2087	38.7409
WP_155134538_1 FAD-dependent oxidoreductase|Roseibium sp_ RKSG952||a-proteobacteria|2088	40.4358
WP_104826098_1 FAD-binding oxidoreductase|Rhizobium sp_ NXC24||a-proteobacteria|2089	37.5904
MDA9091023_1 FAD-dependent oxidoreductase|Porticoccaceae bacterium||g-proteobacteria|2090	38.4248
HCL67388_1 amino acid dehydrogenase|Rhizobium sp_||a-proteobacteria|2091	38.9831
WP_214494369_1 FAD-dependent oxidoreductase|Bradyrhizobium sp_ SRL28||a-proteobacteria|2092	39.9038
HCH33130_1 amino acid dehydrogenase|Oceanospirillaceae bacterium||g-proteobacteria|2093	37.8313
WP_037270655_1 FAD-dependent oxidoreductase|Roseovarius mucosus||a-proteobacteria|2094	40.678
WP_080868841_1 FAD-binding oxidoreductase|Agrobacterium tumefaciens||a-proteobacteria|2095	40.4306
WP_232310999_1 FAD-binding oxidoreductase|Herbaspirillum autotrophicum||b-proteobacteria|2096	38.8095
WP_076718285_1 FAD-binding oxidoreductase|Motiliproteus sp_ MSK22-1||g-proteobacteria|2097	38.6091
WP_202055268_1 FAD-binding oxidoreductase|Microvirga aerilata||a-proteobacteria|2098	40.146
MDE0969944_1 FAD-binding oxidoreductase|Octadecabacter sp_||a-proteobacteria|2099	37.6812
WP_286262738_1 FAD-binding oxidoreductase|Thalassotalea atypica||g-proteobacteria|2100	38.756
WP_092419020_1 FAD-dependent oxidoreductase|Alloyangia pacifica||a-proteobacteria|2101	39.1827
WP_193080484_1 FAD-dependent oxidoreductase|Pseudopuniceibacterium antarcticum||a-proteobacteria|2102	41.5313
EEE35934_1 oxidoreductase_ FAD-binding|Rhodobacteraceae bacterium KLH11||a-proteobacteria|2103	39.8082
WP_120499597_1 FAD-dependent oxidoreductase|Roseovarius sp_ EL26||a-proteobacteria|2104	37.6214
MDG1155050_1 FAD-binding oxidoreductase|Paracoccaceae bacterium||a-proteobacteria|2105	38.1068
MCB1462818_1 FAD-dependent oxidoreductase|Nitratireductor sp_||a-proteobacteria|2107	37.5291
WP_170559995_1 FAD-binding oxidoreductase|Ruegeria atlantica||a-proteobacteria|2108	38.2212
MDP6786112_1 FAD-binding oxidoreductase|Rhodospirillales bacterium||a-proteobacteria|2109	42.6506
MDC3131308_1 FAD-binding oxidoreductase|Pelagibacteraceae bacterium||a-proteobacteria|2110	37.0732
WP_227303159_1 FAD-dependent oxidoreductase|Vogesella sp_ XCS3||b-proteobacteria|2111	40.2878
WP_008207652_1 FAD-binding oxidoreductase|Roseobacter sp_ SK209-2-6||a-proteobacteria|2112	39.0361
CUH75941_1 D-amino acid dehydrogenase small subunit|Tropicibacter naphthalenivorans||a-proteobacteria|2113	40.7767
WP_224503412_1 FAD-dependent oxidoreductase|Celeribacter litoreus||a-proteobacteria|2114	39.3868
WP_061135881_1 FAD-dependent oxidoreductase|Caballeronia fortuita||b-proteobacteria|2115	38.4804
WP_305528818_1 FAD-dependent oxidoreductase|Methylobacterium sp_ NEAU 140||a-proteobacteria|2117	38.7471
WP_039539410_1 FAD-binding oxidoreductase|Ruegeria sp_ ANG-R||a-proteobacteria|2119	39.9038
[truncated: 221 more rows]
