# Supplementary material for: An Evolutionary Study in Glyphosate Oxidoreductase Gox Highlights Distinct Orthologous Groups and Novel Conserved Motifs That Can Classify Gox and Elucidate Its Biological Role
Source: J Xenobiot. 2025 Aug 29;15(5):138. doi: 10.3390/jox15050138 (PMC12452685; doi:10.3390/jox15050138)
Supplement: Supplementary file 1 [file jox-15-00138-s001.zip › S_Data_E_RV.tre]

(
(
(
(
a-proteobacteria|1855:0.15937,
a-proteobacteria|1997:0.15937)
Branch 1279:0.10389,
(
(
a-proteobacteria|2298:0.14466,
(
(
a-proteobacteria|2121:0.057803,
(
a-proteobacteria|2274:0.042947,
a-proteobacteria|2325:0.042947)
Branch 248:0.014856)
Branch 456:0.078374,
(
a-proteobacteria|1972:0.10031,
(
a-proteobacteria|1975:0.087523,
(
a-proteobacteria|1421:0.070335,
a-proteobacteria|1813:0.070335)
Branch 571:0.017188)
Branch 748:0.01279)
Branch 851:0.035864)
Branch 1135:0.0084822)
Branch 1191:0.033386,
(
a-proteobacteria|1548:0.15242,
a-proteobacteria|2192:0.15242)
Branch 1242:0.025627)
Branch 1397:0.085222)
Branch 1801:0.21828,
(
a-proteobacteria|1727:0.27277,
(
a-proteobacteria|1790:0.26301,
(
(
(
a-proteobacteria|1773:0.15103,
a-proteobacteria|2110:0.15103)
Branch 1232:0.065197,
(
a-proteobacteria|1375:0.17248,
(
a-proteobacteria|2056:0.16167,
(
a-proteobacteria|1654:0.13243,
a-proteobacteria|1757:0.13243)
Branch 1114:0.029237)
Branch 1293:0.010813)
Branch 1367:0.043742)
Branch 1611:0.039762,
(
a-proteobacteria|2233:0.21982,
(
a-proteobacteria|1832:0.13206,
a-proteobacteria|1856:0.13206)
Branch 1111:0.087758)
Branch 1629:0.036166)
Branch 1774:0.0070227)
Branch 1799:0.0097674)
Branch 1830:0.20877)
Branch 2186:0.16503,
(
(
g-proteobacteria|921:0.19299,
g-proteobacteria|2190:0.19299)
Branch 1492:0.40578,
(
(
(
(
a-proteobacteria|1427:0.44755,
(
a-proteobacteria|2046:0.43354,
(
(
(
a-proteobacteria|2344:0.31789,
(
a-proteobacteria|706:0.14584,
a-proteobacteria|1166:0.14584)
Branch 1199:0.17206)
Branch 1962:0.08954,
(
(
a-proteobacteria|1184:0.35076,
(
a-proteobacteria|1700:0.26725,
a-proteobacteria|2044:0.26725)
Branch 1814:0.083511)
Branch 2035:0.0438,
(
a-proteobacteria|107:0.3916,
(
(
(
a-proteobacteria|808:0.32374,
(
(
a-proteobacteria|1487:0.22522,
(
a-proteobacteria|1498:0.201,
(
a-proteobacteria|1575:0.088519,
a-proteobacteria|1602:0.088519)
Branch 756:0.11248)
Branch 1537:0.02422)
Branch 1653:0.096628,
(
(
(
a-proteobacteria|219:0.27282,
(
(
a-proteobacteria|762:0.037307,
a-proteobacteria|862:0.037307)
Branch 134:0.23399,
(
(
a-proteobacteria|889:0.23679,
(
(
(
(
a-proteobacteria|126:0.12954,
(
(
a-proteobacteria|509:0.085646,
(
a-proteobacteria|796:0.076993,
(
a-proteobacteria|307:0.06376,
a-proteobacteria|560:0.06376)
Branch 515:0.013233)
Branch 649:0.0086534)
Branch 731:0.023195,
(
a-proteobacteria|670:0.10313,
(
a-proteobacteria|325:0.067185,
(
a-proteobacteria|496:0.059683,
a-proteobacteria|857:0.059683)
Branch 479:0.0075014)
Branch 542:0.03595)
Branch 882:0.0057063)
Branch 926:0.020697)
Branch 1096:0.016787,
(
a-proteobacteria|82:0.13881,
a-proteobacteria|157:0.13881)
Branch 1152:0.0075113)
Branch 1203:0.046271,
(
Proteobacteriota|98:0.17905,
(
a-proteobacteria|280:0.068372,
a-proteobacteria|301:0.068372)
Branch 558:0.11068)
Branch 1406:0.013545)
Branch 1490:0.03718,
(
(
a-proteobacteria|308:0.2053,
(
a-proteobacteria|415:0.18661,
(
a-proteobacteria|230:0.080636,
a-proteobacteria|310:0.080636)
Branch 683:0.10597)
Branch 1459:0.018691)
Branch 1554:0.012613,
(
a-proteobacteria|536:0.21315,
(
a-proteobacteria|229:0.20838,
(
a-proteobacteria|86:0.20317,
(
(
a-proteobacteria|384:0.11304,
(
Proteobacteriota|313:0.1013,
a-proteobacteria|971:0.1013)
Branch 858:0.011739)
Branch 959:0.081109,
(
a-proteobacteria|564:0.18588,
(
(
a-proteobacteria|329:0.13118,
(
a-proteobacteria|239:0.10928,
a-proteobacteria|398:0.10928)
Branch 932:0.021905)
Branch 1101:0.041495,
(
a-proteobacteria|89:0.13716,
(
a-proteobacteria|733:0.09958,
a-proteobacteria|787:0.09958)
Branch 841:0.037581)
Branch 1146:0.035518)
Branch 1370:0.013199)
Branch 1454:0.0082675)
Branch 1500:0.0090273)
Branch 1545:0.0052032)
Branch 1572:0.004771)
Branch 1597:0.0047643)
Branch 1618:0.011866)
Branch 1675:0.007011)
Branch 1705:0.01771,
(
a-proteobacteria|719:0.2494,
(
(
a-proteobacteria|1808:0.19358,
(
(
a-proteobacteria|1152:0.047779,
a-proteobacteria|1782:0.047779)
Branch 319:0.14001,
(
a-proteobacteria|932:0.16073,
a-proteobacteria|1323:0.16073)
Branch 1287:0.027058)
Branch 1463:0.0057869)
Branch 1498:0.036926,
(
a-proteobacteria|1829:0.22122,
(
(
(
a-proteobacteria|1000:0.078372,
a-proteobacteria|1203:0.078372)
Branch 666:0.047792,
(
(
a-proteobacteria|877:0.098907,
(
a-proteobacteria|603:0.074516,
a-proteobacteria|675:0.074516)
Branch 622:0.02439)
Branch 839:0.010973,
(
(
a-proteobacteria|498:0.054134,
a-proteobacteria|708:0.054134)
Branch 404:0.050625,
(
a-proteobacteria|876:0.093725,
a-proteobacteria|1361:0.093725)
Branch 794:0.011034)
Branch 894:0.0051212)
Branch 940:0.016285)
Branch 1061:0.08118,
(
(
(
a-proteobacteria|1341:0.12187,
(
a-proteobacteria|744:0.044803,
a-proteobacteria|794:0.044803)
Branch 275:0.07707)
Branch 1028:0.034958,
(
(
a-proteobacteria|469:0.042548,
a-proteobacteria|497:0.042548)
Branch 239:0.10197,
(
a-proteobacteria|577:0.12804,
(
a-proteobacteria|526:0.058184,
a-proteobacteria|572:0.058184)
Branch 459:0.069854)
Branch 1083:0.016483)
Branch 1188:0.012311)
Branch 1269:0.039954,
(
(
(
(
a-proteobacteria|246:0.085874,
(
a-proteobacteria|105:0.049511,
a-proteobacteria|357:0.049511)
Branch 348:0.036362)
Branch 732:0.02172,
(
a-proteobacteria|92:0.086797,
(
a-proteobacteria|180:0.072336,
(
a-proteobacteria|71:0.045708,
a-proteobacteria|81:0.045708)
Branch 291:0.026628)
Branch 597:0.014461)
Branch 742:0.020797)
Branch 911:0.042027,
(
(
a-proteobacteria|502:0.096966,
(
a-proteobacteria|378:0.050305,
a-proteobacteria|472:0.050305)
Branch 357:0.046661)
Branch 824:0.030597,
(
a-proteobacteria|100:0.11349,
a-proteobacteria|320:0.11349)
Branch 964:0.014073)
Branch 1079:0.022058)
Branch 1222:0.043761,
(
(
(
a-proteobacteria|976:0.13041,
(
a-proteobacteria|419:0.076204,
a-proteobacteria|565:0.076204)
Branch 643:0.054209)
Branch 1098:0.03276,
(
(
a-proteobacteria|814:0.046681,
(
a-proteobacteria|790:0.043132,
(
a-proteobacteria|846:0.039238,
(
a-proteobacteria|545:0.031618,
a-proteobacteria|617:0.031618)
Branch 20:0.0076207)
Branch 180:0.0038936)
Branch 251:0.0035496)
Branch 304:0.091379,
(
(
(
a-proteobacteria|430:0.058192,
(
a-proteobacteria|735:0.041006,
a-proteobacteria|819:0.041006)
Branch 217:0.017186)
Branch 461:0.013044,
(
a-proteobacteria|619:0.063598,
(
a-proteobacteria|438:0.062238,
a-proteobacteria|919:0.062238)
Branch 495:0.0013591)
Branch 509:0.0076383)
Branch 583:0.008651,
(
a-proteobacteria|667:0.07509,
(
a-proteobacteria|589:0.063615,
(
a-proteobacteria|517:0.052832,
a-proteobacteria|873:0.052832)
Branch 388:0.010783)
Branch 511:0.011475)
Branch 629:0.004797)
Branch 677:0.058174)
Branch 1150:0.025113)
Branch 1297:0.016829,
(
a-proteobacteria|867:0.17661,
(
a-proteobacteria|729:0.17596,
(
(
a-proteobacteria|1681:0.1503,
(
(
a-proteobacteria|254:0.033282,
a-proteobacteria|444:0.033282)
Branch 66:0.087443,
(
a-proteobacteria|392:0.051408,
a-proteobacteria|780:0.051408)
Branch 371:0.069317)
Branch 1015:0.02958)
Branch 1227:0.021656,
(
(
(
a-proteobacteria|240:0.085141,
(
a-proteobacteria|323:0.076839,
(
a-proteobacteria|203:0.07461,
(
a-proteobacteria|164:0.057315,
(
a-proteobacteria|141:0.044361,
a-proteobacteria|287:0.044361)
Branch 265:0.012954)
Branch 447:0.017295)
Branch 623:0.0022282)
Branch 648:0.0083021)
Branch 725:0.027138,
(
a-proteobacteria|344:0.10228,
(
(
a-proteobacteria|259:0.063598,
a-proteobacteria|484:0.063598)
Branch 508:0.020204,
(
a-proteobacteria|289:0.066327,
a-proteobacteria|351:0.066327)
Branch 532:0.017474)
Branch 712:0.018479)
Branch 870:0.009998)
Branch 955:0.0424,
(
(
a-proteobacteria|569:0.068239,
(
a-proteobacteria|447:0.054946,
a-proteobacteria|460:0.054946)
Branch 419:0.013294)
Branch 555:0.078922,
(
a-proteobacteria|562:0.13207,
(
a-proteobacteria|437:0.1263,
(
(
a-proteobacteria|326:0.068027,
a-proteobacteria|330:0.068027)
Branch 552:0.053981,
(
a-proteobacteria|101:0.11851,
(
(
(
a-proteobacteria|529:0.061966,
(
a-proteobacteria|335:0.059012,
(
a-proteobacteria|243:0.033364,
a-proteobacteria|373:0.033364)
Branch 69:0.025647)
Branch 475:0.0029547)
Branch 494:0.019638,
(
a-proteobacteria|170:0.073222,
a-proteobacteria|187:0.073222)
Branch 608:0.0083827)
Branch 689:0.020047,
(
(
(
a-proteobacteria|552:0.041888,
a-proteobacteria|643:0.041888)
Branch 232:0.037619,
(
a-proteobacteria|711:0.074156,
(
a-proteobacteria|775:0.072672,
(
a-proteobacteria|479:0.064306,
(
a-proteobacteria|587:0.062238,
a-proteobacteria|1008:0.062238)
Branch 496:0.0020677)
Branch 520:0.0083659)
Branch 600:0.0014835)
Branch 615:0.0053515)
Branch 676:0.014299,
(
a-proteobacteria|606:0.085969,
a-proteobacteria|662:0.085969)
Branch 734:0.0078364)
Branch 795:0.0078457)
Branch 864:0.01686)
Branch 997:0.0034966)
Branch 1032:0.0042954)
Branch 1062:0.0057645)
Branch 1112:0.015094)
Branch 1211:0.0075172)
Branch 1258:0.017282)
Branch 1359:0.0039965)
Branch 1388:0.00065463)
Branch 1391:0.0033907)
Branch 1414:0.013379)
Branch 1494:0.0034036)
Branch 1515:0.010559)
Branch 1568:0.013875)
Branch 1633:0.009286)
Branch 1679:0.018892)
Branch 1747:0.0051005)
Branch 1764:0.016804)
Branch 1828:0.0015201)
Branch 1831:0.013942,
(
(
a-proteobacteria|979:0.18803,
(
(
a-proteobacteria|1638:0.042881,
a-proteobacteria|1749:0.042881)
Branch 247:0.13704,
(
a-proteobacteria|299:0.16469,
(
(
(
(
a-proteobacteria|1158:0.051374,
a-proteobacteria|1275:0.051374)
Branch 370:0.072219,
(
a-proteobacteria|491:0.098033,
(
a-proteobacteria|276:0.075812,
a-proteobacteria|366:0.075812)
Branch 639:0.022221)
Branch 833:0.025561)
Branch 1039:0.017192,
(
a-proteobacteria|400:0.13123,
(
a-proteobacteria|845:0.11693,
(
a-proteobacteria|284:0.10157,
a-proteobacteria|821:0.10157)
Branch 863:0.015359)
Branch 989:0.0143)
Branch 1102:0.0095517)
Branch 1162:0.019903,
(
a-proteobacteria|305:0.14466,
(
a-proteobacteria|202:0.082829,
a-proteobacteria|328:0.082829)
Branch 699:0.061827)
Branch 1190:0.016032)
Branch 1285:0.0040016)
Branch 1310:0.015226)
Branch 1413:0.0081127)
Branch 1465:0.089323,
(
(
(
(
b-proteobacteria|250:0.066852,
b-proteobacteria|333:0.066852)
Branch 540:0.10516,
(
(
(
b-proteobacteria|277:0.093035,
b-proteobacteria|1154:0.093035)
Branch 785:0.04353,
(
b-proteobacteria|866:0.11475,
(
Proteobacteriota|1547:0.071916,
(
b-proteobacteria|1614:0.046118,
(
b-proteobacteria|1806:0.043715,
(
b-proteobacteria|1728:0.036585,
b-proteobacteria|2152:0.036585)
Branch 128:0.0071299)
Branch 260:0.0024033)
Branch 296:0.025798)
Branch 590:0.042838)
Branch 978:0.021812)
Branch 1138:0.023359,
(
b-proteobacteria|113:0.13663,
(
b-proteobacteria|730:0.13478,
(
(
(
b-proteobacteria|295:0.03481,
b-proteobacteria|499:0.03481)
Branch 95:0.057819,
(
b-proteobacteria|756:0.054274,
(
(
b-proteobacteria|754:0.036422,
(
b-proteobacteria|613:0.033326,
b-proteobacteria|671:0.033326)
Branch 68:0.0030961)
Branch 120:0.0080462,
(
b-proteobacteria|635:0.040981,
(
b-proteobacteria|601:0.038468,
b-proteobacteria|1022:0.038468)
Branch 169:0.0025126)
Branch 216:0.0034879)
Branch 267:0.0098055)
Branch 406:0.038354)
Branch 784:0.0049581,
(
b-proteobacteria|898:0.0946,
(
(
b-proteobacteria|663:0.074787,
b-proteobacteria|765:0.074787)
Branch 625:0.0081093,
(
(
b-proteobacteria|468:0.064508,
(
(
b-proteobacteria|238:0.049038,
(
b-proteobacteria|528:0.035348,
(
b-proteobacteria|231:0.031014,
b-proteobacteria|340:0.031014)
Branch 3:0.0043344)
Branch 106:0.013689)
Branch 339:0.011395,
(
(
b-proteobacteria|315:0.038192,
b-proteobacteria|803:0.038192)
Branch 163:0.013981,
(
b-proteobacteria|393:0.047315,
b-proteobacteria|489:0.047315)
Branch 312:0.0048589)
Branch 379:0.0082592)
Branch 484:0.0040751)
Branch 523:0.01259,
(
b-proteobacteria|687:0.074347,
(
(
(
b-proteobacteria|630:0.031088,
b-proteobacteria|994:0.031088)
Branch 7:0.0015474,
(
b-proteobacteria|815:0.031088,
b-proteobacteria|1265:0.031088)
Branch 8:0.0015474)
Branch 49:0.01374,
(
b-proteobacteria|396:0.038567,
(
b-proteobacteria|483:0.03481,
b-proteobacteria|832:0.03481)
Branch 96:0.0037576)
Branch 172:0.007808)
Branch 298:0.027971)
Branch 619:0.0027507)
Branch 653:0.0057984)
Branch 701:0.011704)
Branch 803:0.0029869)
Branch 830:0.037194)
Branch 1126:0.0018523)
Branch 1140:0.023292)
Branch 1281:0.012091)
Branch 1361:0.015026,
(
b-proteobacteria|691:0.17686,
(
b-proteobacteria|1824:0.17141,
(
(
b-proteobacteria|849:0.070851,
b-proteobacteria|1101:0.070851)
Branch 577:0.087179,
(
actinobacteria|533:0.1443,
b-proteobacteria|707:0.1443)
Branch 1187:0.013734)
Branch 1275:0.013382)
Branch 1354:0.0054475)
Branch 1393:0.010183)
Branch 1461:0.069252,
(
(
b-proteobacteria|169:0.21191,
(
b-proteobacteria|988:0.18486,
b-proteobacteria|1011:0.18486)
Branch 1443:0.027051)
Branch 1592:0.029721,
(
a-proteobacteria|742:0.23688,
(
a-proteobacteria|354:0.20932,
(
a-proteobacteria|389:0.20168,
(
a-proteobacteria|1205:0.19889,
(
(
a-proteobacteria|312:0.12168,
(
(
a-proteobacteria|106:0.043828,
(
a-proteobacteria|109:0.032957,
a-proteobacteria|123:0.032957)
Branch 54:0.010871)
Branch 261:0.048025,
(
a-proteobacteria|151:0.088832,
(
a-proteobacteria|252:0.083412,
(
a-proteobacteria|235:0.082637,
(
(
a-proteobacteria|345:0.068421,
(
a-proteobacteria|124:0.058934,
a-proteobacteria|286:0.058934)
Branch 472:0.0094871)
Branch 560:0.010824,
(
a-proteobacteria|200:0.068842,
(
a-proteobacteria|130:0.058936,
(
a-proteobacteria|94:0.054946,
a-proteobacteria|152:0.054946)
Branch 418:0.0039901)
Branch 473:0.0099067)
Branch 563:0.010403)
Branch 673:0.003392)
Branch 698:0.00077456)
Branch 709:0.0054202)
Branch 763:0.0030214)
Branch 777:0.029823)
Branch 1025:0.071787,
(
(
a-proteobacteria|348:0.12169,
(
a-proteobacteria|166:0.109,
(
(
a-proteobacteria|272:0.055083,
a-proteobacteria|304:0.055083)
Branch 424:0.052646,
(
a-proteobacteria|288:0.091396,
(
(
a-proteobacteria|355:0.055054,
(
(
(
a-proteobacteria|233:0.036217,
(
a-proteobacteria|172:0.031772,
a-proteobacteria|285:0.031772)
Branch 22:0.0044445)
Branch 116:0.0042611,
(
(
a-proteobacteria|119:0.038134,
(
a-proteobacteria|282:0.033038,
a-proteobacteria|317:0.033038)
Branch 58:0.0050959)
Branch 161:0.0019459,
(
(
a-proteobacteria|275:0.033038,
a-proteobacteria|358:0.033038)
Branch 57:0.0051046,
(
a-proteobacteria|204:0.034307,
a-proteobacteria|383:0.034307)
Branch 88:0.0038357)
Branch 162:0.0019373)
Branch 200:0.0003982)
Branch 211:0.010967,
(
(
a-proteobacteria|265:0.040702,
a-proteobacteria|376:0.040702)
Branch 215:0.006346,
(
(
a-proteobacteria|217:0.039514,
a-proteobacteria|319:0.039514)
Branch 185:0.0052027,
(
a-proteobacteria|215:0.043392,
a-proteobacteria|309:0.043392)
Branch 254:0.0013241)
Branch 271:0.002332)
Branch 308:0.0043964)
Branch 372:0.0036098)
Branch 423:0.022034,
(
a-proteobacteria|395:0.070914,
(
a-proteobacteria|274:0.058603,
(
(
a-proteobacteria|292:0.043508,
(
a-proteobacteria|263:0.038338,
(
a-proteobacteria|190:0.0332,
a-proteobacteria|334:0.0332)
Branch 65:0.0051377)
Branch 166:0.0051705)
Branch 257:0.011387,
(
(
a-proteobacteria|184:0.031928,
a-proteobacteria|224:0.031928)
Branch 31:0.015694,
(
(
a-proteobacteria|261:0.042608,
(
(
a-proteobacteria|173:0.035761,
(
a-proteobacteria|118:0.0332,
a-proteobacteria|195:0.0332)
Branch 61:0.002561)
Branch 110:0.0049106,
(
a-proteobacteria|176:0.03984,
(
(
a-proteobacteria|163:0.0332,
a-proteobacteria|198:0.0332)
Branch 64:0.0046526,
(
(
a-proteobacteria|178:0.031928,
a-proteobacteria|303:0.031928)
Branch 32:0.002555,
(
a-proteobacteria|129:0.031928,
a-proteobacteria|192:0.031928)
Branch 33:0.002555)
Branch 92:0.0033695)
Branch 154:0.0019875)
Branch 193:0.00083145)
Branch 214:0.0019359)
Branch 240:0.0044766,
(
(
a-proteobacteria|99:0.044803,
a-proteobacteria|196:0.044803)
Branch 274:0.0012246,
(
a-proteobacteria|213:0.045574,
(
(
(
a-proteobacteria|122:0.0332,
(
a-proteobacteria|131:0.031928,
a-proteobacteria|181:0.031928)
Branch 29:0.0012719)
Branch 62:0.0082883,
(
a-proteobacteria|111:0.039613,
(
a-proteobacteria|223:0.034476,
a-proteobacteria|266:0.034476)
Branch 90:0.0051376)
Branch 187:0.0018753)
Branch 226:0.0013551,
(
(
actinobacteria|146:0.034476,
a-proteobacteria|214:0.034476)
Branch 89:0.0074829,
(
(
a-proteobacteria|150:0.037912,
(
a-proteobacteria|117:0.0332,
(
a-proteobacteria|174:0.031928,
a-proteobacteria|216:0.031928)
Branch 27:0.0012719)
Branch 60:0.0047121)
Branch 158:0.0013642,
(
(
a-proteobacteria|156:0.035761,
(
a-proteobacteria|95:0.0332,
a-proteobacteria|158:0.0332)
Branch 63:0.002561)
Branch 109:0.0029531,
(
(
(
a-proteobacteria|161:0.031928,
a-proteobacteria|255:0.031928)
Branch 30:0.0023381,
(
a-proteobacteria|90:0.032564,
(
a-proteobacteria|154:0.031928,
a-proteobacteria|188:0.031928)
Branch 28:0.00063596)
Branch 47:0.0017022)
Branch 87:0.0030354,
(
a-proteobacteria|155:0.035118,
(
a-proteobacteria|191:0.031928,
a-proteobacteria|446:0.031928)
Branch 26:0.0031901)
Branch 101:0.0021834)
Branch 133:0.0014125)
Branch 173:0.00056215)
Branch 182:0.002682)
Branch 233:0.0008851)
Branch 245:0.0027309)
Branch 290:0.00045366)
Branch 294:0.0010563)
Branch 309:0.00053815)
Branch 316:0.0072733)
Branch 417:0.0037076)
Branch 466:0.01231)
Branch 579:0.0061752)
Branch 652:0.014307)
Branch 773:0.016333)
Branch 915:0.0012675)
Branch 928:0.01269)
Branch 1026:0.029311,
(
a-proteobacteria|199:0.13965,
(
(
a-proteobacteria|367:0.042756,
a-proteobacteria|432:0.042756)
Branch 243:0.069804,
(
a-proteobacteria|365:0.065656,
a-proteobacteria|705:0.065656)
Branch 530:0.046903)
Branch 957:0.027095)
Branch 1156:0.011343)
Branch 1231:0.042466)
Branch 1496:0.0054267)
Branch 1527:0.0027907)
Branch 1539:0.0076437)
Branch 1578:0.027557)
Branch 1706:0.0047482)
Branch 1724:0.014664)
Branch 1777:0.021058)
Branch 1850:0.0094124)
Branch 1879:0.029654,
(
(
b-proteobacteria|681:0.25456,
(
b-proteobacteria|1332:0.12139,
(
b-proteobacteria|828:0.10683,
(
b-proteobacteria|975:0.10284,
(
b-proteobacteria|620:0.032171,
b-proteobacteria|927:0.032171)
Branch 35:0.070665)
Branch 876:0.0039897)
Branch 903:0.014561)
Branch 1022:0.13317)
Branch 1765:0.052038,
(
(
(
b-proteobacteria|940:0.086517,
(
(
b-proteobacteria|2174:0.061461,
(
(
b-proteobacteria|1014:0.047896,
b-proteobacteria|1023:0.047896)
Branch 321:0.0085681,
(
b-proteobacteria|929:0.052055,
(
b-proteobacteria|1031:0.047896,
b-proteobacteria|1429:0.047896)
Branch 320:0.0041589)
Branch 377:0.0044092)
Branch 438:0.0049968)
Branch 491:0.020218,
(
(
b-proteobacteria|750:0.060125,
(
b-proteobacteria|892:0.049839,
(
b-proteobacteria|538:0.032638,
b-proteobacteria|679:0.032638)
Branch 50:0.017201)
Branch 352:0.010286)
Branch 480:0.010471,
(
b-proteobacteria|573:0.063661,
b-proteobacteria|575:0.063661)
Branch 512:0.0069346)
Branch 573:0.011084)
Branch 690:0.0048377)
Branch 740:0.13465,
(
(
b-proteobacteria|506:0.055183,
(
b-proteobacteria|612:0.048343,
b-proteobacteria|621:0.048343)
Branch 329:0.0068405)
Branch 427:0.057479,
(
b-proteobacteria|428:0.082832,
(
b-proteobacteria|597:0.044973,
(
b-proteobacteria|412:0.038192,
b-proteobacteria|456:0.038192)
Branch 164:0.0067806)
Branch 279:0.037859)
Branch 700:0.02983)
Branch 958:0.10851)
Branch 1632:0.082038,
(
b-proteobacteria|767:0.28986,
(
(
(
(
b-proteobacteria|281:0.10142,
(
b-proteobacteria|694:0.094677,
(
b-proteobacteria|160:0.083272,
(
b-proteobacteria|247:0.080376,
b-proteobacteria|268:0.080376)
Branch 682:0.0028954)
Branch 707:0.011406)
Branch 804:0.0067423)
Branch 859:0.066519,
(
b-proteobacteria|381:0.14745,
b-proteobacteria|457:0.14745)
Branch 1212:0.020487)
Branch 1336:0.0053357,
(
b-proteobacteria|1300:0.1697,
(
b-proteobacteria|359:0.11869,
b-proteobacteria|734:0.11869)
Branch 998:0.051011)
Branch 1348:0.0035733)
Branch 1372:0.055753,
(
b-proteobacteria|1009:0.17784,
(
b-proteobacteria|425:0.1116,
(
b-proteobacteria|554:0.10383,
(
b-proteobacteria|871:0.091869,
(
b-proteobacteria|206:0.085443,
b-proteobacteria|930:0.085443)
Branch 728:0.0064263)
Branch 778:0.011958)
Branch 891:0.0077708)
Branch 947:0.066238)
Branch 1396:0.051192)
Branch 1671:0.06083)
Branch 1888:0.013351)
Branch 1919:0.0033876)
Branch 1930:0.0098215)
Branch 1958:0.0054288)
Branch 1972:0.0018956)
Branch 1975:0.022305,
(
(
(
a-proteobacteria|1273:0.16684,
(
(
a-proteobacteria|1886:0.10064,
a-proteobacteria|2002:0.10064)
Branch 854:0.011255,
(
a-proteobacteria|1193:0.10938,
(
a-proteobacteria|1472:0.084575,
(
a-proteobacteria|1168:0.076008,
a-proteobacteria|1183:0.076008)
Branch 640:0.0085675)
Branch 719:0.024804)
Branch 936:0.0025146)
Branch 949:0.054943)
Branch 1329:0.044923,
(
a-proteobacteria|1426:0.19068,
(
a-proteobacteria|2032:0.075039,
a-proteobacteria|2078:0.075039)
Branch 628:0.11564)
Branch 1482:0.021084)
Branch 1591:0.11429,
(
b-proteobacteria|1248:0.22731,
b-proteobacteria|1764:0.22731)
Branch 1661:0.098732)
Branch 1982:0.020001)
Branch 2027:0.025814,
(
(
g-proteobacteria|1410:0.088494,
(
g-proteobacteria|1719:0.050817,
g-proteobacteria|1957:0.050817)
Branch 365:0.037677)
Branch 755:0.28058,
(
(
a-proteobacteria|2341:0.34607,
(
a-proteobacteria|1409:0.33215,
(
(
a-proteobacteria|2210:0.20984,
(
a-proteobacteria|1285:0.1087,
a-proteobacteria|1465:0.1087)
Branch 924:0.10114)
Branch 1584:0.075592,
(
a-proteobacteria|486:0.25346,
(
a-proteobacteria|678:0.23511,
a-proteobacteria|909:0.23511)
Branch 1701:0.018351)
Branch 1761:0.031967)
Branch 1875:0.046718)
Branch 1992:0.013925)
Branch 2028:0.019791,
(
a-proteobacteria|1239:0.36459,
(
(
a-proteobacteria|1558:0.2125,
a-proteobacteria|1747:0.2125)
Branch 1595:0.13546,
(
(
(
(
a-proteobacteria|1450:0.072169,
(
a-proteobacteria|634:0.056747,
a-proteobacteria|999:0.056747)
Branch 440:0.015422)
Branch 593:0.17234,
(
a-proteobacteria|1507:0.20025,
(
a-proteobacteria|1254:0.13148,
a-proteobacteria|1479:0.13148)
Branch 1105:0.068775)
Branch 1534:0.04426)
Branch 1732:0.075231,
(
(
a-proteobacteria|2259:0.25569,
(
a-proteobacteria|1102:0.22558,
a-proteobacteria|2323:0.22558)
Branch 1654:0.030109)
Branch 1770:0.039588,
(
a-proteobacteria|858:0.28695,
(
(
a-proteobacteria|2172:0.24568,
(
a-proteobacteria|1667:0.16634,
(
a-proteobacteria|1138:0.053893,
a-proteobacteria|1837:0.053893)
Branch 400:0.11245)
Branch 1322:0.079339)
Branch 1736:0.024468,
(
a-proteobacteria|1245:0.24969,
(
a-proteobacteria|960:0.17187,
a-proteobacteria|1468:0.17187)
Branch 1357:0.07782)
Branch 1750:0.020461)
Branch 1824:0.016804)
Branch 1880:0.0083262)
Branch 1900:0.024464)
Branch 1965:0.016302,
(
(
Proteobacteriota|651:0.25065,
(
a-proteobacteria|923:0.11838,
a-proteobacteria|1001:0.11838)
Branch 995:0.13226)
Branch 1755:0.083178,
(
(
a-proteobacteria|610:0.23396,
(
a-proteobacteria|806:0.19672,
a-proteobacteria|948:0.19672)
Branch 1514:0.037234)
Branch 1692:0.098582,
(
(
(
a-proteobacteria|1989:0.10555,
(
a-proteobacteria|1502:0.051504,
a-proteobacteria|1679:0.051504)
Branch 374:0.054044)
Branch 899:0.12282,
(
(
a-proteobacteria|922:0.03971,
a-proteobacteria|1045:0.03971)
Branch 190:0.11183,
(
a-proteobacteria|578:0.12067,
(
a-proteobacteria|1094:0.10767,
(
a-proteobacteria|1007:0.09778,
a-proteobacteria|1305:0.09778)
Branch 831:0.0098877)
Branch 913:0.013002)
Branch 1014:0.030868)
Branch 1235:0.076831)
Branch 1667:0.096652,
(
(
a-proteobacteria|637:0.18332,
(
a-proteobacteria|505:0.16099,
(
a-proteobacteria|585:0.10931,
a-proteobacteria|629:0.10931)
Branch 934:0.051674)
Branch 1290:0.022337)
Branch 1437:0.12775,
(
(
a-proteobacteria|881:0.29261,
(
a-proteobacteria|727:0.2453,
(
(
(
(
a-proteobacteria|503:0.056888,
a-proteobacteria|647:0.056888)
Branch 443:0.14916,
(
(
a-proteobacteria|652:0.17065,
a-proteobacteria|709:0.17065)
Branch 1352:0.0038865,
(
(
(
a-proteobacteria|699:0.056874,
(
a-proteobacteria|624:0.035952,
(
a-proteobacteria|648:0.031541,
a-proteobacteria|812:0.031541)
Branch 19:0.0044109)
Branch 112:0.020922)
Branch 442:0.0744,
(
a-proteobacteria|360:0.09422,
(
a-proteobacteria|327:0.082241,
a-proteobacteria|481:0.082241)
Branch 694:0.01198)
Branch 799:0.037054)
Branch 1103:0.042807,
(
(
a-proteobacteria|257:0.099756,
a-proteobacteria|382:0.099756)
Branch 843:0.033151,
(
a-proteobacteria|221:0.12078,
(
a-proteobacteria|336:0.037579,
a-proteobacteria|473:0.037579)
Branch 141:0.083202)
Branch 1017:0.012126)
Branch 1115:0.041175)
Branch 1381:0.00045139)
Branch 1383:0.031516)
Branch 1560:0.014026,
(
(
(
a-proteobacteria|582:0.11582,
(
(
a-proteobacteria|453:0.096746,
a-proteobacteria|658:0.096746)
Branch 821:0.016817,
(
a-proteobacteria|769:0.11139,
a-proteobacteria|917:0.11139)
Branch 945:0.0021763)
Branch 965:0.0022594)
Branch 984:0.073214,
(
a-proteobacteria|480:0.18821,
(
(
a-proteobacteria|1004:0.047929,
(
a-proteobacteria|712:0.037406,
a-proteobacteria|958:0.037406)
Branch 136:0.010523)
Branch 323:0.11909,
(
Proteobacteriota|701:0.12044,
a-proteobacteria|967:0.12044)
Branch 1011:0.04658)
Branch 1330:0.021189)
Branch 1468:0.00082836)
Branch 1473:0.021964,
(
(
a-proteobacteria|777:0.069251,
a-proteobacteria|1235:0.069251)
Branch 564:0.13489,
(
a-proteobacteria|371:0.1343,
(
a-proteobacteria|673:0.073034,
a-proteobacteria|1083:0.073034)
Branch 607:0.061266)
Branch 1123:0.069845)
Branch 1549:0.0068554)
Branch 1588:0.009074)
Branch 1630:0.020199,
(
a-proteobacteria|1633:0.23203,
(
a-proteobacteria|1162:0.21632,
a-proteobacteria|1384:0.21632)
Branch 1612:0.015714)
Branch 1683:0.0082423)
Branch 1719:0.0050223)
Branch 1735:0.047317)
Branch 1896:0.0032545,
(
(
a-proteobacteria|996:0.26201,
planctomycetota|1457:0.26201)
Branch 1796:0.030933,
(
(
(
(
a-proteobacteria|804:0.20561,
(
a-proteobacteria|571:0.11892,
a-proteobacteria|945:0.11892)
Branch 999:0.08669)
Branch 1555:0.044726,
(
(
g-proteobacteria|422:0.19043,
(
g-proteobacteria|850:0.1852,
(
g-proteobacteria|465:0.17843,
(
(
g-proteobacteria|397:0.063826,
(
g-proteobacteria|168:0.043609,
(
g-proteobacteria|148:0.038561,
g-proteobacteria|220:0.038561)
Branch 170:0.0050479)
Branch 258:0.020217)
Branch 517:0.059987,
(
g-proteobacteria|283:0.069736,
g-proteobacteria|296:0.069736)
Branch 565:0.054076)
Branch 1042:0.054621)
Branch 1401:0.0067625)
Branch 1446:0.0052367)
Branch 1481:0.038853,
(
(
a-proteobacteria|431:0.13952,
(
a-proteobacteria|521:0.032877,
a-proteobacteria|692:0.032877)
Branch 52:0.10664)
Branch 1155:0.074171,
(
(
a-proteobacteria|550:0.050694,
(
a-proteobacteria|556:0.041483,
(
a-proteobacteria|600:0.037405,
(
a-proteobacteria|638:0.034223,
a-proteobacteria|763:0.034223)
Branch 85:0.0031828)
Branch 135:0.0040772)
Branch 225:0.0092111)
Branch 361:0.15895,
(
a-proteobacteria|485:0.10077,
a-proteobacteria|713:0.10077)
Branch 857:0.10887)
Branch 1581:0.0040428)
Branch 1598:0.015598)
Branch 1672:0.02105)
Branch 1753:0.022802,
(
(
a-proteobacteria|1258:0.05349,
a-proteobacteria|2004:0.05349)
Branch 395:0.20164,
(
a-proteobacteria|972:0.22261,
a-proteobacteria|1241:0.22261)
Branch 1641:0.032516)
Branch 1766:0.018009)
Branch 1832:0.0085762,
(
(
b-proteobacteria|1326:0.14467,
(
(
b-proteobacteria|865:0.063665,
(
b-proteobacteria|949:0.039571,
(
b-proteobacteria|953:0.036407,
b-proteobacteria|1149:0.036407)
Branch 119:0.0031641)
Branch 186:0.024094)
Branch 513:0.027611,
(
b-proteobacteria|1163:0.06685,
(
b-proteobacteria|1603:0.051017,
(
b-proteobacteria|1077:0.036144,
b-proteobacteria|1237:0.036144)
Branch 114:0.014873)
Branch 367:0.015833)
Branch 539:0.024425)
Branch 771:0.053393)
Branch 1193:0.12851,
(
(
(
(
a-proteobacteria|931:0.12484,
a-proteobacteria|955:0.12484)
Branch 1054:0.036926,
(
(
a-proteobacteria|605:0.053584,
(
a-proteobacteria|522:0.048463,
(
a-proteobacteria|543:0.036021,
a-proteobacteria|704:0.036021)
Branch 113:0.012442)
Branch 333:0.0051203)
Branch 397:0.083061,
(
a-proteobacteria|686:0.073411,
a-proteobacteria|816:0.073411)
Branch 609:0.063234)
Branch 1141:0.025126)
Branch 1294:0.030413,
(
(
a-proteobacteria|672:0.082477,
(
a-proteobacteria|596:0.033282,
a-proteobacteria|778:0.033282)
Branch 67:0.049195)
Branch 696:0.10067,
(
a-proteobacteria|903:0.16964,
(
(
a-proteobacteria|639:0.09354,
a-proteobacteria|893:0.09354)
Branch 790:0.054814,
(
a-proteobacteria|527:0.13425,
a-proteobacteria|904:0.13425)
Branch 1122:0.014105)
Branch 1216:0.021289)
Branch 1347:0.013505)
Branch 1434:0.0090353)
Branch 1488:0.073752,
(
(
a-proteobacteria|1571:0.24743,
b-proteobacteria|2123:0.24743)
Branch 1742:0.015614,
(
(
(
(
a-proteobacteria|540:0.072884,
a-proteobacteria|746:0.072884)
Branch 603:0.030088,
(
a-proteobacteria|755:0.084348,
a-proteobacteria|879:0.084348)
Branch 716:0.018624)
Branch 879:0.038933,
(
(
a-proteobacteria|1067:0.096024,
(
a-proteobacteria|1570:0.076665,
(
a-proteobacteria|2042:0.065393,
(
a-proteobacteria|1176:0.054153,
(
a-proteobacteria|1307:0.050864,
a-proteobacteria|2053:0.050864)
Branch 366:0.0032891)
Branch 405:0.01124)
Branch 526:0.011273)
Branch 646:0.019358)
Branch 814:0.01173,
(
a-proteobacteria|990:0.09644,
(
a-proteobacteria|1354:0.078904,
(
a-proteobacteria|1125:0.033364,
a-proteobacteria|1289:0.033364)
Branch 70:0.04554)
Branch 671:0.017535)
Branch 819:0.011314)
Branch 917:0.034152)
Branch 1175:0.11094,
(
a-proteobacteria|900:0.24064,
(
(
a-proteobacteria|1006:0.22163,
(
(
a-proteobacteria|488:0.13902,
a-proteobacteria|724:0.13902)
Branch 1153:0.059603,
(
a-proteobacteria|532:0.19191,
(
a-proteobacteria|253:0.18043,
a-proteobacteria|1615:0.18043)
Branch 1416:0.011482)
Branch 1487:0.0067122)
Branch 1525:0.023007)
Branch 1636:0.0085456,
(
(
a-proteobacteria|534:0.19808,
(
(
a-proteobacteria|186:0.1537,
(
a-proteobacteria|137:0.094406,
a-proteobacteria|279:0.094406)
Branch 801:0.05929)
Branch 1254:0.034447,
(
(
a-proteobacteria|584:0.1275,
(
a-proteobacteria|435:0.10233,
(
a-proteobacteria|547:0.093075,
a-proteobacteria|757:0.093075)
Branch 786:0.00925)
Branch 872:0.025175)
Branch 1078:0.037598,
(
a-proteobacteria|291:0.12817,
(
a-proteobacteria|369:0.044692,
a-proteobacteria|413:0.044692)
Branch 270:0.083475)
Branch 1085:0.036931)
Branch 1312:0.023046)
Branch 1467:0.0099374)
Branch 1523:0.026408,
(
a-proteobacteria|696:0.2151,
a-proteobacteria|938:0.2151)
Branch 1605:0.0093897)
Branch 1650:0.0056887)
Branch 1677:0.010466)
Branch 1720:0.012202)
Branch 1759:0.010197)
Branch 1800:0.0028935)
Branch 1807:0.0072446)
Branch 1833:0.0085327)
Branch 1859:0.011233)
Branch 1898:0.0029207)
Branch 1901:0.015211)
Branch 1946:0.013943)
Branch 1977:0.0075194)
Branch 1993:0.0012862)
Branch 1994:0.0022181)
Branch 2002:0.011917)
Branch 2032:0.016628)
Branch 2058:0.0012747)
Branch 2062:0.0032083)
Branch 2066:0.0027891)
Branch 2077:0.019734)
Branch 2102:0.0029641)
Branch 2108:0.012875)
Branch 2127:0.020537,
(
(
a-proteobacteria|1405:0.27989,
a-proteobacteria|1996:0.27989)
Branch 1853:0.13508,
(
(
a-proteobacteria|1733:0.28668,
(
(
a-proteobacteria|882:0.12808,
a-proteobacteria|1002:0.12808)
Branch 1084:0.068841,
(
a-proteobacteria|897:0.16141,
(
a-proteobacteria|615:0.14071,
a-proteobacteria|848:0.14071)
Branch 1160:0.020705)
Branch 1292:0.035514)
Branch 1516:0.089759)
Branch 1878:0.10701,
(
(
a-proteobacteria|1453:0.20972,
(
a-proteobacteria|2040:0.18141,
(
a-proteobacteria|1831:0.1455,
(
a-proteobacteria|805:0.11378,
a-proteobacteria|2017:0.11378)
Branch 967:0.031723)
Branch 1198:0.035909)
Branch 1423:0.028308)
Branch 1583:0.16733,
(
(
g-proteobacteria|1356:0.068339,
(
a-proteobacteria|1106:0.052064,
a-proteobacteria|1136:0.052064)
Branch 378:0.016275)
Branch 557:0.29335,
(
(
a-proteobacteria|1390:0.21612,
(
a-proteobacteria|1018:0.18829,
a-proteobacteria|1540:0.18829)
Branch 1469:0.027828)
Branch 1609:0.12577,
(
a-proteobacteria|1533:0.30754,
(
(
(
a-proteobacteria|774:0.036854,
a-proteobacteria|868:0.036854)
Branch 130:0.083493,
(
a-proteobacteria|859:0.11311,
(
a-proteobacteria|973:0.088823,
(
Proteobacteriota|1028:0.082914,
(
a-proteobacteria|844:0.067012,
Proteobacteriota|916:0.067012)
Branch 541:0.015902)
Branch 702:0.0059083)
Branch 762:0.024285)
Branch 960:0.0072392)
Branch 1008:0.12364,
(
(
a-proteobacteria|1396:0.082942,
(
a-proteobacteria|1013:0.039995,
(
a-proteobacteria|977:0.034223,
a-proteobacteria|1211:0.034223)
Branch 86:0.0057726)
Branch 196:0.042947)
Branch 705:0.086276,
(
a-proteobacteria|1229:0.15217,
(
a-proteobacteria|1418:0.12905,
(
a-proteobacteria|1674:0.075729,
(
a-proteobacteria|1854:0.072291,
a-proteobacteria|1861:0.072291)
Branch 595:0.0034376)
Branch 638:0.05332)
Branch 1093:0.023119)
Branch 1241:0.017051)
Branch 1345:0.074771)
Branch 1730:0.063547)
Branch 1935:0.034355)
Branch 2020:0.019798)
Branch 2055:0.01536)
Branch 2086:0.016647)
Branch 2104:0.021271)
Branch 2135:0.013005)
Branch 2148:0.0055703)
Branch 2152:0.014011)
Branch 2159:0.070035,
(
(
(
(
b-proteobacteria|831:0.057717,
b-proteobacteria|1424:0.057717)
Branch 455:0.18097,
(
b-proteobacteria|1317:0.2347,
(
(
b-proteobacteria|847:0.078421,
b-proteobacteria|1291:0.078421)
Branch 667:0.066851,
(
b-proteobacteria|548:0.12142,
b-proteobacteria|1280:0.12142)
Branch 1023:0.023852)
Branch 1196:0.089429)
Branch 1696:0.0039869)
Branch 1712:0.21791,
(
(
a-proteobacteria|962:0.17888,
(
(
a-proteobacteria|1074:0.087714,
a-proteobacteria|1579:0.087714)
Branch 749:0.039117,
(
a-proteobacteria|1044:0.10498,
a-proteobacteria|1436:0.10498)
Branch 895:0.021854)
Branch 1069:0.052046)
Branch 1404:0.18124,
(
a-proteobacteria|273:0.32432,
a-proteobacteria|1518:0.32432)
Branch 1976:0.035802)
Branch 2053:0.096481)
Branch 2175:0.051036,
(
(
(
(
(
b-proteobacteria|1167:0.10579,
(
b-proteobacteria|1109:0.073411,
b-proteobacteria|1433:0.073411)
Branch 610:0.032376)
Branch 901:0.12133,
(
b-proteobacteria|1121:0.1721,
(
b-proteobacteria|1557:0.1592,
b-proteobacteria|1673:0.1592)
Branch 1278:0.0129)
Branch 1363:0.055015)
Branch 1660:0.038621,
(
b-proteobacteria|1226:0.2333,
(
b-proteobacteria|1484:0.045831,
b-proteobacteria|1491:0.045831)
Branch 292:0.18747)
Branch 1689:0.032432)
Branch 1806:0.20584,
(
(
(
a-proteobacteria|2092:0.37218,
(
a-proteobacteria|1809:0.15816,
a-proteobacteria|2246:0.15816)
Branch 1276:0.21402)
Branch 2078:0.022351,
(
(
a-proteobacteria|1295:0.2126,
(
(
a-proteobacteria|1632:0.044803,
a-proteobacteria|1637:0.044803)
Branch 276:0.1204,
(
a-proteobacteria|1189:0.15192,
a-proteobacteria|1460:0.15192)
Branch 1238:0.01328)
Branch 1313:0.0474)
Branch 1596:0.1687,
(
(
a-proteobacteria|1282:0.12694,
(
(
a-proteobacteria|1535:0.072276,
a-proteobacteria|2080:0.072276)
Branch 594:0.046823,
(
(
a-proteobacteria|1467:0.03761,
(
a-proteobacteria|1338:0.031118,
a-proteobacteria|1696:0.031118)
Branch 9:0.006492)
Branch 147:0.054935,
(
a-proteobacteria|1704:0.077228,
(
a-proteobacteria|1315:0.066505,
(
a-proteobacteria|1610:0.054856,
a-proteobacteria|1666:0.054856)
Branch 416:0.011649)
Branch 536:0.010723)
Branch 657:0.015317)
Branch 783:0.026554)
Branch 1002:0.007839)
Branch 1073:0.23319,
(
a-proteobacteria|462:0.35423,
(
(
(
b-proteobacteria|1290:0.23733,
(
b-proteobacteria|2073:0.22208,
(
b-proteobacteria|1053:0.20964,
(
b-proteobacteria|1207:0.1471,
b-proteobacteria|1892:0.1471)
Branch 1210:0.062532)
Branch 1580:0.012446)
Branch 1639:0.015251)
Branch 1708:0.05024,
(
(
a-proteobacteria|514:0.21699,
(
(
a-proteobacteria|924:0.046575,
Proteobacteriota|943:0.046575)
Branch 302:0.081749,
(
a-proteobacteria|721:0.073601,
a-proteobacteria|829:0.073601)
Branch 612:0.054724)
Branch 1086:0.088668)
Branch 1615:0.044495,
(
(
(
a-proteobacteria|1171:0.1767,
(
(
a-proteobacteria|1040:0.041418,
a-proteobacteria|1448:0.041418)
Branch 221:0.050929,
(
a-proteobacteria|864:0.077207,
a-proteobacteria|918:0.077207)
Branch 654:0.01514)
Branch 781:0.08435)
Branch 1392:0.042509,
(
(
a-proteobacteria|1325:0.15564,
(
a-proteobacteria|1893:0.11977,
(
a-proteobacteria|1428:0.11575,
(
a-proteobacteria|2216:0.088713,
(
a-proteobacteria|1496:0.07016,
(
a-proteobacteria|1373:0.031196,
a-proteobacteria|1490:0.031196)
Branch 12:0.038964)
Branch 569:0.018553)
Branch 760:0.027032)
Branch 983:0.0040242)
Branch 1006:0.035872)
Branch 1261:0.043872,
(
a-proteobacteria|427:0.18638,
(
a-proteobacteria|1345:0.16728,
a-proteobacteria|1542:0.16728)
Branch 1333:0.0191)
Branch 1457:0.013138)
Branch 1532:0.019693)
Branch 1626:0.020787,
(
a-proteobacteria|644:0.22507,
(
(
a-proteobacteria|1650:0.10212,
a-proteobacteria|1952:0.10212)
Branch 869:0.097337,
(
a-proteobacteria|1046:0.18112,
a-proteobacteria|1081:0.18112)
Branch 1419:0.018334)
Branch 1531:0.02562)
Branch 1652:0.014921)
Branch 1718:0.021494)
Branch 1795:0.026087)
Branch 1881:0.032637,
(
a-proteobacteria|1301:0.30612,
a-proteobacteria|1430:0.30612)
Branch 1929:0.014088)
Branch 1966:0.034017)
Branch 2041:0.0058969)
Branch 2054:0.021178)
Branch 2090:0.01323)
Branch 2107:0.055213,
(
(
(
b-proteobacteria|886:0.26877,
b-proteobacteria|1297:0.26877)
Branch 1818:0.04151,
(
(
a-proteobacteria|779:0.21,
a-proteobacteria|981:0.21)
Branch 1585:0.064537,
(
b-proteobacteria|171:0.2584,
b-proteobacteria|1139:0.2584)
Branch 1783:0.016133)
Branch 1835:0.03574)
Branch 1945:0.11322,
(
(
a-proteobacteria|718:0.10347,
(
a-proteobacteria|182:0.078765,
a-proteobacteria|322:0.078765)
Branch 669:0.024707)
Branch 887:0.25897,
(
b-proteobacteria|676:0.35272,
(
b-proteobacteria|566:0.33942,
(
b-proteobacteria|228:0.27563,
(
b-proteobacteria|143:0.21937,
(
(
b-proteobacteria|104:0.033038,
b-proteobacteria|132:0.033038)
Branch 56:0.076665,
(
(
b-proteobacteria|96:0.050714,
(
b-proteobacteria|87:0.03066,
b-proteobacteria|112:0.03066)
Branch 2:0.020054)
Branch 363:0.026705,
(
b-proteobacteria|79:0.063381,
(
b-proteobacteria|145:0.036496,
(
b-proteobacteria|110:0.031464,
b-proteobacteria|162:0.031464)
Branch 16:0.0050312)
Branch 121:0.026886)
Branch 506:0.014037)
Branch 659:0.032284)
Branch 937:0.10967)
Branch 1627:0.056263)
Branch 1842:0.063788)
Branch 2011:0.013299)
Branch 2037:0.0097211)
Branch 2056:0.061054)
Branch 2145:0.026252)
Branch 2162:0.021828)
Branch 2182:0.031603,
(
(
a-proteobacteria|853:0.44844,
g-proteobacteria|1401:0.44844)
Branch 2160:0.052324,
(
(
(
a-proteobacteria|1756:0.38425,
(
(
b-proteobacteria|1820:0.30779,
b-proteobacteria|2096:0.30779)
Branch 1937:0.069253,
(
(
(
a-proteobacteria|1663:0.10749,
a-proteobacteria|1774:0.10749)
Branch 910:0.22699,
(
b-proteobacteria|1822:0.19743,
(
b-proteobacteria|1383:0.14703,
b-proteobacteria|1605:0.14703)
Branch 1208:0.050398)
Branch 1519:0.13705)
Branch 1996:0.019987,
(
a-proteobacteria|1693:0.33528,
(
(
a-proteobacteria|1631:0.26068,
(
(
(
a-proteobacteria|1059:0.085004,
(
a-proteobacteria|1545:0.077604,
a-proteobacteria|2161:0.077604)
Branch 660:0.0073999)
Branch 723:0.086499,
(
a-proteobacteria|1687:0.1682,
(
a-proteobacteria|1762:0.15788,
(
a-proteobacteria|1942:0.12469,
(
a-proteobacteria|2020:0.055138,
a-proteobacteria|2243:0.055138)
Branch 426:0.069556)
Branch 1052:0.033182)
Branch 1273:0.010325)
Branch 1338:0.0033015)
Branch 1355:0.05023,
(
a-proteobacteria|1578:0.20846,
(
a-proteobacteria|1209:0.06304,
a-proteobacteria|1565:0.06304)
Branch 503:0.14542)
Branch 1573:0.013274)
Branch 1637:0.03895)
Branch 1792:0.039791,
(
a-proteobacteria|1191:0.28435,
(
(
a-proteobacteria|1877:0.16457,
a-proteobacteria|2244:0.16457)
Branch 1309:0.09207,
(
(
a-proteobacteria|1777:0.18734,
(
a-proteobacteria|1521:0.16721,
(
a-proteobacteria|826:0.079427,
a-proteobacteria|1274:0.079427)
Branch 674:0.087788)
Branch 1332:0.020122)
Branch 1462:0.059908,
(
(
a-proteobacteria|1388:0.18559,
(
(
a-proteobacteria|1051:0.077831,
(
a-proteobacteria|950:0.046492,
a-proteobacteria|1042:0.046492)
Branch 300:0.031339)
Branch 663:0.082222,
(
(
a-proteobacteria|1423:0.077213,
a-proteobacteria|1902:0.077213)
Branch 656:0.030526,
(
a-proteobacteria|2309:0.10429,
(
(
(
a-proteobacteria|1811:0.077907,
(
a-proteobacteria|802:0.056697,
a-proteobacteria|1003:0.056697)
Branch 439:0.021209)
Branch 664:0.0095308,
(
a-proteobacteria|1918:0.078255,
(
a-proteobacteria|1635:0.055361,
a-proteobacteria|1904:0.055361)
Branch 430:0.022894)
Branch 665:0.0091824)
Branch 747:0.0087528,
(
a-proteobacteria|1559:0.093806,
(
a-proteobacteria|1415:0.053115,
(
a-proteobacteria|1407:0.048388,
a-proteobacteria|1724:0.048388)
Branch 330:0.0047271)
Branch 390:0.040691)
Branch 796:0.002384)
Branch 818:0.0081015)
Branch 893:0.0034474)
Branch 916:0.052314)
Branch 1282:0.025536)
Branch 1451:0.024976,
(
(
a-proteobacteria|1699:0.037594,
a-proteobacteria|1825:0.037594)
Branch 144:0.1525,
(
(
a-proteobacteria|1634:0.13315,
(
(
a-proteobacteria|1670:0.048698,
(
a-proteobacteria|1120:0.033614,
a-proteobacteria|1170:0.033614)
Branch 73:0.015084)
Branch 337:0.060642,
(
a-proteobacteria|1129:0.065638,
(
a-proteobacteria|1187:0.052027,
a-proteobacteria|1316:0.052027)
Branch 376:0.013611)
Branch 529:0.043702)
Branch 935:0.023811)
Branch 1119:0.027639,
(
a-proteobacteria|1118:0.15714,
(
a-proteobacteria|1459:0.12088,
(
a-proteobacteria|1588:0.10199,
(
a-proteobacteria|1134:0.064999,
a-proteobacteria|1689:0.064999)
Branch 525:0.036994)
Branch 867:0.018884)
Branch 1019:0.036265)
Branch 1271:0.0036475)
Branch 1288:0.029302)
Branch 1480:0.020473)
Branch 1587:0.03668)
Branch 1741:0.0093974)
Branch 1778:0.027712)
Branch 1871:0.016121)
Branch 1913:0.034806)
Branch 1998:0.019188)
Branch 2043:0.022574)
Branch 2085:0.0072125)
Branch 2093:0.070336,
(
(
(
b-proteobacteria|318:0.14871,
b-proteobacteria|646:0.14871)
Branch 1218:0.18093,
(
b-proteobacteria|440:0.28918,
(
b-proteobacteria|443:0.28096,
b-proteobacteria|1486:0.28096)
Branch 1857:0.0082234)
Branch 1884:0.040463)
Branch 1987:0.072703,
(
(
b-proteobacteria|913:0.17209,
b-proteobacteria|1658:0.17209)
Branch 1362:0.1638,
(
a-proteobacteria|2117:0.29674,
(
a-proteobacteria|361:0.16898,
a-proteobacteria|458:0.16898)
Branch 1342:0.12776)
Branch 1904:0.039147)
Branch 2000:0.066455)
Branch 2119:0.052246)
Branch 2172:0.036989,
(
(
a-proteobacteria|817:0.31112,
a-proteobacteria|827:0.31112)
Branch 1947:0.1766,
(
(
(
a-proteobacteria|1303:0.10174,
(
a-proteobacteria|1641:0.077207,
a-proteobacteria|1682:0.077207)
Branch 655:0.024531)
Branch 866:0.33451,
(
(
(
chloroflexota|649:0.045368,
g-proteobacteria|682:0.045368)
Branch 283:0.14017,
(
g-proteobacteria|791:0.14506,
(
g-proteobacteria|588:0.0726,
(
g-proteobacteria|650:0.040108,
g-proteobacteria|737:0.040108)
Branch 201:0.032491)
Branch 599:0.072462)
Branch 1195:0.040476)
Branch 1449:0.1246,
(
a-proteobacteria|159:0.26369,
a-proteobacteria|860:0.26369)
Branch 1802:0.046451)
Branch 1944:0.12611)
Branch 2154:0.035901,
(
(
(
(
a-proteobacteria|1217:0.24345,
(
(
a-proteobacteria|1173:0.204,
(
(
a-proteobacteria|941:0.15169,
(
a-proteobacteria|838:0.049858,
a-proteobacteria|841:0.049858)
Branch 353:0.10184)
Branch 1237:0.044055,
(
(
a-proteobacteria|837:0.10349,
a-proteobacteria|1462:0.10349)
Branch 889:0.07371,
(
(
a-proteobacteria|834:0.10692,
a-proteobacteria|1111:0.10692)
Branch 904:0.060598,
(
(
a-proteobacteria|887:0.12866,
a-proteobacteria|1135:0.12866)
Branch 1090:0.012587,
(
(
a-proteobacteria|2102:0.078796,
(
a-proteobacteria|728:0.072921,
a-proteobacteria|1110:0.072921)
Branch 604:0.0058751)
Branch 670:0.054166,
(
a-proteobacteria|1079:0.12574,
(
(
a-proteobacteria|1133:0.096746,
a-proteobacteria|1510:0.096746)
Branch 822:0.013867,
(
a-proteobacteria|1339:0.096749,
(
a-proteobacteria|1328:0.079427,
a-proteobacteria|1531:0.079427)
Branch 675:0.017322)
Branch 823:0.013865)
Branch 942:0.015129)
Branch 1059:0.0072194)
Branch 1116:0.0082883)
Branch 1168:0.026273)
Branch 1334:0.0096813)
Branch 1394:0.018544)
Branch 1507:0.0082555)
Branch 1548:0.029841,
(
a-proteobacteria|852:0.21558,
(
(
(
a-proteobacteria|539:0.065519,
a-proteobacteria|1119:0.065519)
Branch 527:0.098864,
(
a-proteobacteria|915:0.15617,
a-proteobacteria|944:0.15617)
Branch 1264:0.0082136)
Branch 1308:0.03217,
(
(
a-proteobacteria|449:0.13908,
a-proteobacteria|764:0.13908)
Branch 1154:0.050166,
(
(
(
a-proteobacteria|809:0.11843,
a-proteobacteria|1017:0.11843)
Branch 996:0.022415,
(
(
a-proteobacteria|512:0.045483,
(
a-proteobacteria|594:0.045483,
a-proteobacteria|665:0.045483)
Branch 288:0)
Branch 289:0.075437,
(
(
a-proteobacteria|836:0.09949,
(
a-proteobacteria|471:0.070907,
(
a-proteobacteria|745:0.063741,
(
a-proteobacteria|487:0.054856,
a-proteobacteria|785:0.054856)
Branch 415:0.0088849)
Branch 514:0.007166)
Branch 578:0.028582)
Branch 840:0.00962,
(
(
a-proteobacteria|782:0.088592,
(
a-proteobacteria|567:0.083686,
(
a-proteobacteria|632:0.075364,
(
a-proteobacteria|664:0.052426,
a-proteobacteria|716:0.052426)
Branch 381:0.022937)
Branch 634:0.0083228)
Branch 710:0.0049054)
Branch 757:0.014804,
(
a-proteobacteria|353:0.10027,
(
a-proteobacteria|406:0.033698,
a-proteobacteria|531:0.033698)
Branch 77:0.06657)
Branch 850:0.0031284)
Branch 885:0.0057139)
Branch 929:0.01181)
Branch 1020:0.019924)
Branch 1163:0.042388,
(
(
b-proteobacteria|1107:0.12058,
(
Proteobacteriota|508:0.10533,
b-proteobacteria|752:0.10533)
Branch 898:0.015248)
Branch 1013:0.053554,
(
(
(
(
b-proteobacteria|211:0.099814,
b-proteobacteria|636:0.099814)
Branch 844:0.024223,
(
b-proteobacteria|391:0.1183,
(
b-proteobacteria|574:0.063531,
b-proteobacteria|739:0.063531)
Branch 507:0.054772)
Branch 994:0.0057334)
Branch 1044:0.04127,
(
b-proteobacteria|989:0.13699,
(
b-proteobacteria|896:0.1268,
(
b-proteobacteria|379:0.12132,
(
b-proteobacteria|537:0.10843,
(
(
(
b-proteobacteria|609:0.057422,
b-proteobacteria|616:0.057422)
Branch 450:0.022752,
(
b-proteobacteria|466:0.070704,
b-proteobacteria|884:0.070704)
Branch 576:0.0094692)
Branch 679:0.02713,
(
b-proteobacteria|602:0.093847,
Proteobacteriota|623:0.093847)
Branch 798:0.013455)
Branch 907:0.0011278)
Branch 923:0.012889)
Branch 1021:0.0054778)
Branch 1068:0.010195)
Branch 1144:0.028315)
Branch 1316:0.0064891,
(
b-proteobacteria|789:0.16642,
(
(
b-proteobacteria|591:0.11321,
b-proteobacteria|1178:0.11321)
Branch 961:0.033501,
(
b-proteobacteria|557:0.14234,
(
(
b-proteobacteria|714:0.075131,
(
b-proteobacteria|478:0.06634,
(
b-proteobacteria|553:0.037881,
(
b-proteobacteria|490:0.035257,
b-proteobacteria|568:0.035257)
Branch 102:0.0026232)
Branch 157:0.028459)
Branch 535:0.0087908)
Branch 630:0.057209,
(
b-proteobacteria|570:0.12434,
(
(
b-proteobacteria|770:0.075419,
(
(
b-proteobacteria|420:0.060484,
(
b-proteobacteria|463:0.052696,
b-proteobacteria|720:0.052696)
Branch 384:0.0077874)
Branch 486:0.013097,
(
b-proteobacteria|421:0.072118,
b-proteobacteria|467:0.072118)
Branch 592:0.0014625)
Branch 611:0.0018391)
Branch 636:0.034385,
(
(
(
b-proteobacteria|551:0.039195,
b-proteobacteria|839:0.039195)
Branch 177:0.035938,
(
a-proteobacteria|604:0.049434,
(
a-proteobacteria|507:0.0472,
(
a-proteobacteria|523:0.036566,
a-proteobacteria|595:0.036566)
Branch 122:0.010633)
Branch 311:0.0022347)
Branch 345:0.025699)
Branch 631:0.02535,
(
b-proteobacteria|703:0.088011,
(
b-proteobacteria|402:0.074958,
b-proteobacteria|546:0.074958)
Branch 627:0.013053)
Branch 750:0.012472)
Branch 852:0.0093215)
Branch 938:0.014534)
Branch 1049:0.0080013)
Branch 1113:0.010004)
Branch 1178:0.0043656)
Branch 1205:0.019711)
Branch 1323:0.0053776)
Branch 1356:0.0023362)
Branch 1382:0.0090986)
Branch 1436:0.0060128)
Branch 1474:0.0073084)
Branch 1512:0.019023)
Branch 1608:0.018269)
Branch 1691:0.0096084)
Branch 1728:0.11087,
(
(
b-proteobacteria|144:0.21613,
(
b-proteobacteria|475:0.17852,
Proteobacteriota|1420:0.17852)
Branch 1402:0.037612)
Branch 1610:0.12265,
(
a-proteobacteria|350:0.31641,
(
(
a-proteobacteria|751:0.041479,
a-proteobacteria|951:0.041479)
Branch 224:0.13749,
(
(
a-proteobacteria|442:0.090913,
bacteria|736:0.090913)
Branch 770:0.067079,
(
a-proteobacteria|390:0.14348,
(
(
a-proteobacteria|625:0.087025,
a-proteobacteria|992:0.087025)
Branch 744:0.027568,
(
a-proteobacteria|946:0.11214,
(
a-proteobacteria|1330:0.094324,
(
a-proteobacteria|1015:0.042839,
a-proteobacteria|1076:0.042839)
Branch 244:0.051485)
Branch 800:0.017816)
Branch 951:0.0024529)
Branch 974:0.028885)
Branch 1182:0.014514)
Branch 1274:0.020979)
Branch 1405:0.13744)
Branch 1957:0.022374)
Branch 2008:0.015534)
Branch 2042:0.086316,
(
(
(
(
(
a-proteobacteria|2036:0.058336,
(
a-proteobacteria|1333:0.055009,
(
a-proteobacteria|1312:0.039809,
a-proteobacteria|1520:0.039809)
Branch 191:0.015201)
Branch 421:0.0033267)
Branch 463:0.025726,
(
a-proteobacteria|1931:0.076204,
a-proteobacteria|1978:0.076204)
Branch 644:0.0078577)
Branch 713:0.1506,
(
(
a-proteobacteria|1065:0.078587,
a-proteobacteria|1263:0.078587)
Branch 668:0.12818,
(
a-proteobacteria|1377:0.15671,
(
a-proteobacteria|883:0.097277,
a-proteobacteria|895:0.097277)
Branch 826:0.059429)
Branch 1267:0.050065)
Branch 1565:0.027887)
Branch 1695:0.072262,
(
(
a-proteobacteria|677:0.24184,
(
(
a-proteobacteria|593:0.12199,
(
a-proteobacteria|875:0.086414,
a-proteobacteria|899:0.086414)
Branch 739:0.035571)
Branch 1031:0.10053,
(
(
a-proteobacteria|142:0.13509,
a-proteobacteria|520:0.13509)
Branch 1129:0.045343,
(
a-proteobacteria|519:0.17361,
(
(
a-proteobacteria|387:0.119,
(
a-proteobacteria|262:0.092349,
(
a-proteobacteria|374:0.086863,
a-proteobacteria|388:0.086863)
Branch 743:0.0054852)
Branch 782:0.026649)
Branch 1000:0.008343,
(
a-proteobacteria|501:0.12462,
(
a-proteobacteria|758:0.099975,
(
a-proteobacteria|311:0.09702,
(
a-proteobacteria|177:0.084735,
(
a-proteobacteria|134:0.03185,
a-proteobacteria|183:0.03185)
Branch 23:0.052885)
Branch 721:0.012285)
Branch 825:0.0029553)
Branch 847:0.024647)
Branch 1051:0.0027184)
Branch 1076:0.046273)
Branch 1374:0.0068166)
Branch 1417:0.042085)
Branch 1640:0.019321)
Branch 1727:0.047436,
(
a-proteobacteria|244:0.24965,
(
Proteobacteriota|424:0.21496,
a-proteobacteria|492:0.21496)
Branch 1604:0.034688)
Branch 1748:0.039624)
Branch 1885:0.017648)
Branch 1931:0.1208,
(
(
(
(
a-proteobacteria|598:0.088034,
(
a-proteobacteria|271:0.04031,
a-proteobacteria|363:0.04031)
Branch 206:0.047724)
Branch 751:0.23703,
(
a-proteobacteria|139:0.30577,
(
a-proteobacteria|1091:0.28433,
a-proteobacteria|1202:0.28433)
Branch 1870:0.021441)
Branch 1926:0.019289)
Branch 1978:0.061187,
(
a-proteobacteria|631:0.3549,
(
Proteobacteriota|175:0.25264,
(
Proteobacteriota|232:0.10332,
Proteobacteriota|237:0.10332)
Branch 883:0.14932)
Branch 1758:0.10226)
Branch 2044:0.031351)
Branch 2096:0.032273,
(
(
a-proteobacteria|738:0.10873,
(
a-proteobacteria|683:0.068433,
(
a-proteobacteria|855:0.066699,
(
a-proteobacteria|856:0.06247,
(
a-proteobacteria|494:0.058316,
a-proteobacteria|861:0.058316)
Branch 462:0.0041545)
Branch 499:0.0042287)
Branch 537:0.0017337)
Branch 561:0.040294)
Branch 925:0.30586,
(
(
a-proteobacteria|968:0.34058,
(
(
g-proteobacteria|476:0.13694,
(
g-proteobacteria|725:0.089661,
g-proteobacteria|1021:0.089661)
Branch 765:0.047275)
Branch 1143:0.18368,
(
a-proteobacteria|93:0.29845,
(
b-proteobacteria|205:0.15403,
(
b-proteobacteria|666:0.04031,
b-proteobacteria|749:0.04031)
Branch 205:0.11372)
Branch 1257:0.14442)
Branch 1907:0.022174)
Branch 1968:0.019958)
Branch 2014:0.053592,
(
(
(
b-proteobacteria|341:0.097298,
(
Proteobacteriota|242:0.052428,
(
b-proteobacteria|179:0.033867,
b-proteobacteria|293:0.033867)
Branch 79:0.018562)
Branch 382:0.044869)
Branch 828:0.21867,
(
(
b-proteobacteria|459:0.11167,
(
b-proteobacteria|349:0.10406,
b-proteobacteria|439:0.10406)
Branch 892:0.0076173)
Branch 948:0.20245,
(
(
b-proteobacteria|73:0.23351,
b-proteobacteria|241:0.23351)
Branch 1690:0.037075,
(
(
b-proteobacteria|674:0.16948,
(
(
g-proteobacteria|586:0.054057,
b-proteobacteria|920:0.054057)
Branch 403:0.08947,
(
b-proteobacteria|226:0.13206,
b-proteobacteria|688:0.13206)
Branch 1110:0.011468)
Branch 1183:0.025949)
Branch 1346:0.066129,
(
(
Proteobacteriota|108:0.10285,
(
b-proteobacteria|236:0.070704,
b-proteobacteria|314:0.070704)
Branch 575:0.032143)
Branch 877:0.10358,
(
(
(
b-proteobacteria|136:0.12477,
b-proteobacteria|368:0.12477)
Branch 1053:0.049099,
(
(
b-proteobacteria|210:0.12638,
(
b-proteobacteria|77:0.10836,
b-proteobacteria|555:0.10836)
Branch 922:0.018021)
Branch 1063:0.042519,
(
b-proteobacteria|197:0.14137,
b-proteobacteria|264:0.14137)
Branch 1169:0.027527)
Branch 1341:0.0049678)
Branch 1378:0.021694,
(
b-proteobacteria|513:0.18956,
(
(
b-proteobacteria|347:0.039096,
b-proteobacteria|394:0.039096)
Branch 176:0.052517,
(
b-proteobacteria|510:0.068115,
(
b-proteobacteria|433:0.062413,
(
b-proteobacteria|370:0.040209,
b-proteobacteria|991:0.040209)
Branch 202:0.022204)
Branch 498:0.0057021)
Branch 553:0.023498)
Branch 776:0.097944)
Branch 1477:0.0060057)
Branch 1506:0.010868)
Branch 1562:0.029176)
Branch 1703:0.034976)
Branch 1826:0.043538)
Branch 1951:0.0018479)
Branch 1955:0.049035,
(
(
a-proteobacteria|530:0.30779,
Proteobacteriota|590:0.30779)
Branch 1936:0.048653,
(
(
(
(
a-proteobacteria|91:0.17833,
a-proteobacteria|801:0.17833)
Branch 1400:0.065933,
(
(
a-proteobacteria|68:0.11001,
(
a-proteobacteria|74:0.095787,
a-proteobacteria|85:0.095787)
Branch 812:0.014219)
Branch 941:0.11281,
(
a-proteobacteria|75:0.18605,
a-proteobacteria|234:0.18605)
Branch 1455:0.036768)
Branch 1643:0.021451)
Branch 1731:0.054896,
(
(
a-proteobacteria|185:0.19357,
(
a-proteobacteria|364:0.06736,
a-proteobacteria|441:0.06736)
Branch 545:0.12621)
Branch 1497:0.076188,
(
a-proteobacteria|201:0.20278,
(
Proteobacteriota|69:0.11974,
Proteobacteriota|76:0.11974)
Branch 1004:0.083041)
Branch 1543:0.066974)
Branch 1820:0.029408)
Branch 1911:0.024239,
(
(
Proteobacteriota|321:0.035081,
Proteobacteriota|454:0.035081)
Branch 100:0.2724,
(
Proteobacteriota|70:0.3059,
a-proteobacteria|260:0.3059)
Branch 1928:0.0015822)
Branch 1934:0.015918)
Branch 1974:0.03304)
Branch 2049:0.0085611)
Branch 2059:0.029166)
Branch 2106:0.020421)
Branch 2134:0.0039333)
Branch 2139:0.0091941)
Branch 2147:0.012921)
Branch 2156:0.013877,
(
b-proteobacteria|818:0.45388,
(
(
b-proteobacteria|138:0.26795,
(
Proteobacteriota|411:0.25621,
(
(
b-proteobacteria|294:0.10924,
b-proteobacteria|298:0.10924)
Branch 931:0.11933,
(
Proteobacteriota|153:0.20915,
(
b-proteobacteria|102:0.19863,
(
(
b-proteobacteria|64:0.11558,
b-proteobacteria|72:0.11558)
Branch 982:0.068277,
(
b-proteobacteria|115:0.16869,
(
b-proteobacteria|135:0.16353,
b-proteobacteria|518:0.16353)
Branch 1300:0.005165)
Branch 1340:0.015166)
Branch 1439:0.01477)
Branch 1526:0.010516)
Branch 1577:0.019429)
Branch 1668:0.027631)
Branch 1776:0.011742)
Branch 1817:0.15223,
(
(
(
b-proteobacteria|245:0.29256,
(
(
b-proteobacteria|62:0.085889,
b-proteobacteria|67:0.085889)
Branch 733:0.16201,
(
b-proteobacteria|80:0.19503,
(
b-proteobacteria|116:0.15398,
Proteobacteriota|343:0.15398)
Branch 1256:0.041049)
Branch 1503:0.052865)
Branch 1743:0.044657)
Branch 1895:0.078437,
(
b-proteobacteria|410:0.3409,
(
(
b-proteobacteria|193:0.25233,
(
b-proteobacteria|668:0.1353,
(
b-proteobacteria|222:0.054305,
(
(
b-proteobacteria|189:0.035666,
b-proteobacteria|702:0.035666)
Branch 108:0.017492,
(
(
(
b-proteobacteria|218:0.03185,
b-proteobacteria|669:0.03185)
Branch 24:0.0057457,
(
b-proteobacteria|417:0.036306,
(
b-proteobacteria|655:0.033119,
b-proteobacteria|741:0.033119)
Branch 59:0.0031871)
Branch 118:0.0012899)
Branch 146:0.011485,
(
b-proteobacteria|225:0.046649,
(
b-proteobacteria|103:0.038228,
b-proteobacteria|120:0.038228)
Branch 165:0.0084215)
Branch 303:0.0024314)
Branch 340:0.0040782)
Branch 391:0.0011464)
Branch 408:0.080999)
Branch 1131:0.11702)
Branch 1756:0.061989,
(
b-proteobacteria|227:0.26533,
(
b-proteobacteria|65:0.2168,
b-proteobacteria|66:0.2168)
Branch 1614:0.048525)
Branch 1805:0.048989)
Branch 1952:0.026589)
Branch 2016:0.030089)
Branch 2074:0.026591,
(
a-proteobacteria|128:0.38503,
(
(
(
g-proteobacteria|6:0.060544,
g-proteobacteria|7:0.060544)
Branch 487:0.12185,
(
(
bacteria|4:0.059082,
a-proteobacteria|5:0.059082)
Branch 477:0.091394,
(
a-proteobacteria|3:0.10632,
(
a-proteobacteria|1:0.095559,
a-proteobacteria|2:0.095559)
Branch 811:0.010766)
Branch 902:0.044151)
Branch 1228:0.031915)
Branch 1428:0.16558,
(
a-proteobacteria|61:0.34734,
(
(
a-proteobacteria|44:0.30922,
a-proteobacteria|63:0.30922)
Branch 1942:0.036334,
(
a-proteobacteria|43:0.3418,
(
(
(
a-proteobacteria|33:0.15608,
(
a-proteobacteria|37:0.097957,
a-proteobacteria|40:0.097957)
Branch 832:0.058121)
Branch 1263:0.12597,
(
a-proteobacteria|31:0.25598,
a-proteobacteria|60:0.25598)
Branch 1773:0.026067)
Branch 1860:0.053914,
(
(
(
a-proteobacteria|15:0.068272,
(
a-proteobacteria|16:0.053234,
b-proteobacteria|17:0.053234)
Branch 392:0.015038)
Branch 556:0.22155,
(
a-proteobacteria|22:0.25439,
(
a-proteobacteria|9:0.23479,
(
(
a-proteobacteria|20:0.12568,
(
a-proteobacteria|24:0.096141,
(
a-proteobacteria|19:0.089835,
(
a-proteobacteria|11:0.071467,
a-proteobacteria|12:0.071467)
Branch 586:0.018367)
Branch 768:0.0063064)
Branch 817:0.029543)
Branch 1058:0.024572,
(
a-proteobacteria|14:0.14039,
(
b-proteobacteria|10:0.067224,
(
a-proteobacteria|8:0.058786,
a-proteobacteria|13:0.058786)
Branch 470:0.0084378)
Branch 544:0.073168)
Branch 1159:0.0098639)
Branch 1226:0.084537)
Branch 1697:0.019599)
Branch 1763:0.035431)
Branch 1887:0.024611,
(
a-proteobacteria|32:0.30502,
(
(
(
a-proteobacteria|50:0.075263,
(
a-proteobacteria|41:0.053624,
a-proteobacteria|49:0.053624)
Branch 398:0.021639)
Branch 633:0.040797,
(
a-proteobacteria|57:0.11193,
(
(
a-proteobacteria|47:0.054307,
(
a-proteobacteria|46:0.047185,
a-proteobacteria|53:0.047185)
Branch 310:0.0071215)
Branch 409:0.0472,
(
a-proteobacteria|51:0.085004,
(
a-proteobacteria|36:0.072475,
a-proteobacteria|42:0.072475)
Branch 598:0.012528)
Branch 722:0.016503)
Branch 862:0.010428)
Branch 950:0.0041254)
Branch 987:0.13087,
(
(
(
a-proteobacteria|29:0.14466,
a-proteobacteria|35:0.14466)
Branch 1192:0.048264,
(
a-proteobacteria|54:0.17963,
(
a-proteobacteria|34:0.071449,
(
a-proteobacteria|23:0.037854,
a-proteobacteria|27:0.037854)
Branch 155:0.033595)
Branch 585:0.10818)
Branch 1410:0.013294)
Branch 1491:0.033196,
(
(
a-proteobacteria|39:0.13073,
a-proteobacteria|48:0.13073)
Branch 1099:0.086833,
(
a-proteobacteria|45:0.20278,
(
(
a-proteobacteria|52:0.039514,
a-proteobacteria|58:0.039514)
Branch 184:0.14455,
(
a-proteobacteria|56:0.12363,
(
a-proteobacteria|30:0.057717,
(
a-proteobacteria|38:0.031196,
a-proteobacteria|55:0.031196)
Branch 11:0.026521)
Branch 454:0.065918)
Branch 1040:0.060424)
Branch 1440:0.018726)
Branch 1544:0.014782)
Branch 1617:0.0085548)
Branch 1657:0.02081)
Branch 1739:0.058089)
Branch 1924:0.0094126)
Branch 1953:0.021529)
Branch 2001:0.0058368)
Branch 2019:0.003753)
Branch 2025:0.0017826)
Branch 2030:0.0006345)
Branch 2033:0.037057)
Branch 2094:0.012555)
Branch 2112:0.022592)
Branch 2140:0.033707)
Branch 2169:0.0006341)
Branch 2171:0.017634)
Branch 2183:0.01557)
Branch 2190:0.0038614)
Branch 2191:0.0091887)
Branch 2198:0.002409)
Branch 2200:0.0044584)
Branch 2204:0.0099516)
Branch 2208:0.031809,
(
(
(
a-proteobacteria|1798:0.32847,
(
a-proteobacteria|2128:0.31381,
(
(
(
a-proteobacteria|1572:0.083144,
(
(
a-proteobacteria|1374:0.029982,
a-proteobacteria|1471:0.029982)
Branch 1:0.015083,
(
a-proteobacteria|1351:0.037783,
a-proteobacteria|1862:0.037783)
Branch 152:0.0072824)
Branch 280:0.038078)
Branch 706:0.13065,
(
a-proteobacteria|1417:0.19346,
(
(
a-proteobacteria|1526:0.044383,
a-proteobacteria|1725:0.044383)
Branch 266:0.12944,
(
a-proteobacteria|1995:0.16772,
a-proteobacteria|2234:0.16772)
Branch 1335:0.006103)
Branch 1377:0.01964)
Branch 1495:0.020335)
Branch 1599:0.048591,
(
a-proteobacteria|2272:0.23065,
(
(
a-proteobacteria|1729:0.056211,
a-proteobacteria|1891:0.056211)
Branch 435:0.071645,
(
(
a-proteobacteria|1576:0.056355,
a-proteobacteria|1726:0.056355)
Branch 436:0.034198,
(
a-proteobacteria|2099:0.084362,
a-proteobacteria|2321:0.084362)
Branch 718:0.0061908)
Branch 769:0.037303)
Branch 1081:0.1028)
Branch 1680:0.031732)
Branch 1797:0.051424)
Branch 1950:0.014666)
Branch 1986:0.073963,
(
(
g-proteobacteria|1775:0.25669,
(
a-proteobacteria|2000:0.17991,
a-proteobacteria|2342:0.17991)
Branch 1412:0.076779)
Branch 1779:0.14365,
(
(
(
a-proteobacteria|2105:0.081917,
a-proteobacteria|2193:0.081917)
Branch 691:0.12686,
(
a-proteobacteria|1933:0.17814,
a-proteobacteria|2168:0.17814)
Branch 1399:0.030634)
Branch 1575:0.18972,
(
a-proteobacteria|1827:0.3907,
(
(
a-proteobacteria|2003:0.35114,
a-proteobacteria|2187:0.35114)
Branch 2036:0.018555,
(
(
a-proteobacteria|1657:0.30209,
a-proteobacteria|1867:0.30209)
Branch 1916:0.063745,
(
(
a-proteobacteria|1845:0.32707,
(
a-proteobacteria|2079:0.30912,
(
(
(
(
a-proteobacteria|1876:0.12044,
a-proteobacteria|2144:0.12044)
Branch 1012:0.11536,
(
(
(
a-proteobacteria|959:0.16603,
(
a-proteobacteria|1172:0.14643,
(
a-proteobacteria|1714:0.12693,
(
a-proteobacteria|1499:0.067535,
a-proteobacteria|1524:0.067535)
Branch 546:0.05939)
Branch 1071:0.019503)
Branch 1204:0.019604)
Branch 1321:0.049475,
(
a-proteobacteria|1190:0.19365,
a-proteobacteria|2130:0.19365)
Branch 1499:0.021857)
Branch 1607:0.0057258,
(
(
a-proteobacteria|2231:0.11998,
(
a-proteobacteria|1512:0.053506,
a-proteobacteria|1930:0.053506)
Branch 396:0.066471)
Branch 1007:0.098149,
(
(
a-proteobacteria|1981:0.18549,
(
a-proteobacteria|2013:0.16659,
(
a-proteobacteria|1715:0.14944,
(
a-proteobacteria|1691:0.14333,
(
a-proteobacteria|2133:0.13487,
(
a-proteobacteria|2345:0.12073,
(
(
a-proteobacteria|1910:0.039195,
a-proteobacteria|2077:0.039195)
Branch 178:0.033821,
(
a-proteobacteria|1938:0.067712,
a-proteobacteria|2203:0.067712)
Branch 549:0.0053043)
Branch 606:0.047712)
Branch 1016:0.014141)
Branch 1127:0.0084588)
Branch 1181:0.0061109)
Branch 1221:0.017152)
Branch 1325:0.018897)
Branch 1448:0.02022,
(
(
a-proteobacteria|1574:0.054302,
a-proteobacteria|2084:0.054302)
Branch 407:0.1352,
(
a-proteobacteria|1830:0.16393,
(
a-proteobacteria|1549:0.15092,
(
(
a-proteobacteria|2194:0.105,
a-proteobacteria|2269:0.105)
Branch 896:0.026999,
(
a-proteobacteria|1522:0.12213,
(
a-proteobacteria|1744:0.096046,
(
a-proteobacteria|1676:0.041627,
a-proteobacteria|1956:0.041627)
Branch 228:0.054419)
Branch 815:0.02608)
Branch 1033:0.0098707)
Branch 1109:0.018922)
Branch 1230:0.013012)
Branch 1303:0.025576)
Branch 1476:0.016201)
Branch 1556:0.012419)
Branch 1621:0.0031077)
Branch 1634:0.014562)
Branch 1704:0.019808,
(
(
a-proteobacteria|2135:0.16552,
a-proteobacteria|2238:0.16552)
Branch 1318:0.080677,
(
a-proteobacteria|1398:0.22361,
(
(
a-proteobacteria|2127:0.16335,
(
a-proteobacteria|1456:0.057324,
(
a-proteobacteria|1088:0.037783,
a-proteobacteria|1368:0.037783)
Branch 151:0.01954)
Branch 448:0.10603)
Branch 1299:0.031154,
(
(
a-proteobacteria|2220:0.17286,
(
(
a-proteobacteria|2256:0.099962,
a-proteobacteria|2316:0.099962)
Branch 846:0.031601,
(
a-proteobacteria|2205:0.12431,
(
a-proteobacteria|1941:0.10145,
a-proteobacteria|1961:0.10145)
Branch 861:0.022863)
Branch 1047:0.0072524)
Branch 1106:0.041301)
Branch 1371:0.012678,
(
(
(
a-proteobacteria|1488:0.037594,
a-proteobacteria|1591:0.037594)
Branch 142:0.052164,
(
a-proteobacteria|1858:0.08417,
(
a-proteobacteria|1864:0.071401,
(
a-proteobacteria|1692:0.060297,
a-proteobacteria|2019:0.060297)
Branch 482:0.011104)
Branch 584:0.012769)
Branch 715:0.0055883)
Branch 767:0.089743,
(
(
a-proteobacteria|2112:0.126,
(
a-proteobacteria|2276:0.08087,
(
(
a-proteobacteria|1789:0.033869,
(
a-proteobacteria|1590:0.032568,
a-proteobacteria|1925:0.032568)
Branch 48:0.0013001)
Branch 80:0.020641,
(
a-proteobacteria|1622:0.040412,
a-proteobacteria|2285:0.040412)
Branch 208:0.014097)
Branch 412:0.02636)
Branch 688:0.045132)
Branch 1060:0.015181,
(
a-proteobacteria|2303:0.1345,
(
a-proteobacteria|2022:0.12642,
(
a-proteobacteria|1949:0.082027,
(
a-proteobacteria|2166:0.057531,
(
a-proteobacteria|2235:0.053827,
(
a-proteobacteria|2021:0.048435,
(
a-proteobacteria|1509:0.041732,
a-proteobacteria|2126:0.041732)
Branch 229:0.0067029)
Branch 331:0.0053916)
Branch 399:0.003704)
Branch 452:0.024496)
Branch 692:0.044392)
Branch 1065:0.0080797)
Branch 1124:0.0066846)
Branch 1167:0.038317)
Branch 1409:0.0060416)
Branch 1450:0.0089607)
Branch 1501:0.029103)
Branch 1649:0.022592)
Branch 1738:0.0094057)
Branch 1769:0.032349,
(
a-proteobacteria|1960:0.26652,
(
a-proteobacteria|2113:0.26522,
(
a-proteobacteria|2264:0.18165,
(
a-proteobacteria|1626:0.14913,
(
a-proteobacteria|1247:0.12352,
(
a-proteobacteria|1508:0.11375,
(
a-proteobacteria|1449:0.10237,
(
a-proteobacteria|961:0.091956,
(
a-proteobacteria|1034:0.080265,
a-proteobacteria|1201:0.080265)
Branch 680:0.011691)
Branch 779:0.010415)
Branch 874:0.011383)
Branch 966:0.0097698)
Branch 1037:0.025605)
Branch 1220:0.032522)
Branch 1424:0.083565)
Branch 1804:0.0013031)
Branch 1812:0.021433)
Branch 1882:0.021165)
Branch 1940:0.017953)
Branch 1983:0.025864,
(
(
a-proteobacteria|1913:0.29284,
(
(
a-proteobacteria|1851:0.09598,
a-proteobacteria|2070:0.09598)
Branch 813:0.18093,
(
a-proteobacteria|1621:0.22287,
a-proteobacteria|2136:0.22287)
Branch 1644:0.054043)
Branch 1849:0.015929)
Branch 1897:0.043286,
(
(
a-proteobacteria|1890:0.25998,
(
(
a-proteobacteria|1293:0.060297,
a-proteobacteria|1445:0.060297)
Branch 481:0.14742,
(
a-proteobacteria|1348:0.14627,
a-proteobacteria|2157:0.14627)
Branch 1201:0.06145)
Branch 1570:0.052259)
Branch 1789:0.038808,
(
(
(
a-proteobacteria|1702:0.13182,
a-proteobacteria|1908:0.13182)
Branch 1107:0.13314,
(
a-proteobacteria|1539:0.17357,
a-proteobacteria|2240:0.17357)
Branch 1373:0.091392)
Branch 1803:0.024067,
(
a-proteobacteria|2005:0.28521,
(
(
g-proteobacteria|1337:0.25616,
(
(
a-proteobacteria|1922:0.12041,
(
a-proteobacteria|1994:0.067748,
(
a-proteobacteria|1642:0.031352,
a-proteobacteria|1924:0.031352)
Branch 15:0.036396)
Branch 550:0.052665)
Branch 1010:0.053232,
(
(
a-proteobacteria|1772:0.034646,
a-proteobacteria|1848:0.034646)
Branch 93:0.11625,
(
a-proteobacteria|1914:0.061784,
(
a-proteobacteria|1311:0.049228,
a-proteobacteria|1672:0.049228)
Branch 341:0.012557)
Branch 493:0.089115)
Branch 1229:0.022747)
Branch 1375:0.082514)
Branch 1775:0.019721,
(
a-proteobacteria|2295:0.27478,
(
(
a-proteobacteria|1739:0.1264,
a-proteobacteria|1917:0.1264)
Branch 1064:0.14128,
(
a-proteobacteria|2301:0.26717,
(
a-proteobacteria|1810:0.25779,
(
(
(
a-proteobacteria|1310:0.069914,
a-proteobacteria|1350:0.069914)
Branch 567:0.17587,
(
a-proteobacteria|1630:0.23007,
a-proteobacteria|1863:0.23007)
Branch 1676:0.015723)
Branch 1737:0.0099209,
(
a-proteobacteria|1701:0.24821,
(
(
a-proteobacteria|2061:0.10715,
a-proteobacteria|2164:0.10715)
Branch 906:0.13428,
(
a-proteobacteria|2063:0.23464,
(
(
a-proteobacteria|2171:0.22331,
(
a-proteobacteria|1781:0.20586,
a-proteobacteria|2023:0.20586)
Branch 1557:0.017451)
Branch 1647:0.0091341,
(
(
(
(
a-proteobacteria|2037:0.13629,
a-proteobacteria|2204:0.13629)
Branch 1136:0.082886,
(
a-proteobacteria|2257:0.13838,
(
a-proteobacteria|2047:0.087255,
(
a-proteobacteria|1915:0.032487,
a-proteobacteria|2151:0.032487)
Branch 45:0.054768)
Branch 745:0.051123)
Branch 1151:0.080801)
Branch 1625:0.0042086,
(
(
a-proteobacteria|1900:0.18219,
(
a-proteobacteria|2297:0.17188,
(
a-proteobacteria|1826:0.15578,
(
a-proteobacteria|1776:0.10812,
a-proteobacteria|2049:0.10812)
Branch 919:0.047658)
Branch 1262:0.016098)
Branch 1358:0.010315)
Branch 1427:0.037623,
(
a-proteobacteria|1750:0.218,
(
(
(
a-proteobacteria|1215:0.14796,
(
a-proteobacteria|1721:0.032325,
a-proteobacteria|1958:0.032325)
Branch 37:0.11563)
Branch 1213:0.049739,
(
a-proteobacteria|2260:0.18192,
(
a-proteobacteria|1977:0.16801,
a-proteobacteria|2163:0.16801)
Branch 1337:0.013911)
Branch 1426:0.015778)
Branch 1520:0.009189,
(
(
a-proteobacteria|906:0.19663,
(
a-proteobacteria|1259:0.11784,
a-proteobacteria|1369:0.11784)
Branch 992:0.078796)
Branch 1513:0.0080542,
(
(
a-proteobacteria|2167:0.18942,
(
a-proteobacteria|2141:0.18455,
(
(
a-proteobacteria|2315:0.1666,
(
a-proteobacteria|1992:0.16083,
(
a-proteobacteria|1393:0.13509,
(
a-proteobacteria|2255:0.089593,
(
(
a-proteobacteria|2108:0.073983,
a-proteobacteria|2320:0.073983)
Branch 614:0.012591,
(
a-proteobacteria|2031:0.083383,
(
(
(
a-proteobacteria|2015:0.061101,
(
a-proteobacteria|1979:0.053372,
(
a-proteobacteria|1761:0.050688,
a-proteobacteria|2148:0.050688)
Branch 360:0.002684)
Branch 394:0.0077295)
Branch 490:0.0099336,
(
a-proteobacteria|2103:0.066848,
(
a-proteobacteria|2119:0.033614,
a-proteobacteria|2160:0.033614)
Branch 75:0.033234)
Branch 538:0.004187)
Branch 581:0.0097452,
(
a-proteobacteria|1984:0.076801,
a-proteobacteria|2280:0.076801)
Branch 647:0.0039792)
Branch 687:0.0026029)
Branch 708:0.0031919)
Branch 741:0.0030178)
Branch 764:0.045499)
Branch 1130:0.025736)
Branch 1289:0.0057691)
Branch 1326:0.015228,
(
a-proteobacteria|1743:0.1692,
a-proteobacteria|2242:0.1692)
Branch 1344:0.012627)
Branch 1425:0.0027211)
Branch 1442:0.0048722)
Branch 1475:0.0097621,
(
a-proteobacteria|2296:0.19633,
(
(
a-proteobacteria|2312:0.18249,
(
a-proteobacteria|2188:0.1801,
(
(
a-proteobacteria|1442:0.11466,
a-proteobacteria|1464:0.11466)
Branch 975:0.057307,
(
a-proteobacteria|2284:0.1666,
(
a-proteobacteria|2025:0.16521,
(
(
a-proteobacteria|2010:0.12553,
a-proteobacteria|2059:0.12553)
Branch 1056:0.035788,
(
a-proteobacteria|1304:0.15158,
(
a-proteobacteria|1950:0.14699,
(
a-proteobacteria|1968:0.14184,
(
(
a-proteobacteria|1932:0.045368,
a-proteobacteria|2348:0.045368)
Branch 284:0.089599,
(
a-proteobacteria|2058:0.12726,
(
a-proteobacteria|1823:0.12409,
(
a-proteobacteria|2140:0.10928,
(
a-proteobacteria|1967:0.062878,
a-proteobacteria|2227:0.062878)
Branch 502:0.0464)
Branch 933:0.014807)
Branch 1046:0.0031793)
Branch 1074:0.0077031)
Branch 1128:0.0068678)
Branch 1174:0.0051568)
Branch 1207:0.0045886)
Branch 1236:0.0097361)
Branch 1291:0.0038941)
Branch 1314:0.0013885)
Branch 1327:0.0053705)
Branch 1360:0.0081251)
Branch 1415:0.0023993)
Branch 1429:0.0072414,
(
a-proteobacteria|2107:0.18491,
(
a-proteobacteria|1551:0.17507,
a-proteobacteria|1609:0.17507)
Branch 1386:0.0098408)
Branch 1444:0.0048291)
Branch 1478:0.00659)
Branch 1510:0.0028551)
Branch 1529:0.0055057)
Branch 1551:0.0021993)
Branch 1566:0.011112)
Branch 1620:0.0018156)
Branch 1628:0.0035739)
Branch 1648:0.0059671,
(
(
(
a-proteobacteria|1320:0.088646,
a-proteobacteria|1759:0.088646)
Branch 759:0.11734,
(
a-proteobacteria|2139:0.20025,
(
Deinococcota|1951:0.14858,
a-proteobacteria|2268:0.14858)
Branch 1217:0.051667)
Branch 1533:0.005736)
Branch 1559:0.020503,
(
a-proteobacteria|1324:0.21207,
a-proteobacteria|1857:0.21207)
Branch 1593:0.014416)
Branch 1659:0.0028705)
Branch 1673:0.0030856)
Branch 1686:0.0021997)
Branch 1694:0.0067922)
Branch 1722:0.006782)
Branch 1744:0.0074947)
Branch 1771:0.0020856)
Branch 1781:0.0093754)
Branch 1813:0.00051106)
Branch 1816:0.0071035)
Branch 1837:0.0010961)
Branch 1844:0.009328)
Branch 1873:0.0038171)
Branch 1883:0.0097582)
Branch 1910:0.03734)
Branch 2003:0.01681)
Branch 2038:0.012905)
Branch 2061:0.0038596)
Branch 2068:0.020997)
Branch 2100:0.0078035)
Branch 2115:0.0018394)
Branch 2116:0.0020972)
Branch 2120:0.13517,
(
(
(
(
a-proteobacteria|455:0.042449,
(
a-proteobacteria|405:0.032877,
a-proteobacteria|549:0.032877)
Branch 53:0.0095726)
Branch 237:0.15281,
(
a-proteobacteria|1243:0.11535,
(
a-proteobacteria|1092:0.045483,
a-proteobacteria|1392:0.045483)
Branch 287:0.069864)
Branch 981:0.079908)
Branch 1505:0.20828,
(
(
a-proteobacteria|1400:0.10521,
(
a-proteobacteria|1192:0.096523,
(
a-proteobacteria|1552:0.051105,
(
a-proteobacteria|1363:0.037747,
(
a-proteobacteria|1556:0.035377,
(
a-proteobacteria|1419:0.034732,
a-proteobacteria|1589:0.034732)
Branch 94:0.00064433)
Branch 107:0.0023707)
Branch 150:0.013358)
Branch 368:0.045418)
Branch 820:0.0086823)
Branch 897:0.25997,
(
(
a-proteobacteria|2265:0.30227,
(
g-proteobacteria|1353:0.30035,
(
(
a-proteobacteria|1919:0.26043,
a-proteobacteria|2319:0.26043)
Branch 1791:0.029828,
(
a-proteobacteria|1412:0.27364,
(
(
a-proteobacteria|1948:0.16596,
(
a-proteobacteria|1480:0.12275,
a-proteobacteria|1849:0.12275)
Branch 1035:0.04321)
Branch 1320:0.038739,
(
a-proteobacteria|1370:0.18806,
a-proteobacteria|1516:0.18806)
Branch 1466:0.016642)
Branch 1552:0.068936)
Branch 1834:0.016624)
Branch 1890:0.010092)
Branch 1912:0.0019209)
Branch 1917:0.053208,
(
(
(
a-proteobacteria|1200:0.27508,
(
a-proteobacteria|974:0.22289,
(
a-proteobacteria|558:0.18537,
(
a-proteobacteria|493:0.17501,
(
a-proteobacteria|726:0.12382,
(
a-proteobacteria|872:0.10816,
(
a-proteobacteria|477:0.05713,
a-proteobacteria|544:0.05713)
Branch 445:0.051028)
Branch 920:0.015658)
Branch 1043:0.051194)
Branch 1385:0.010362)
Branch 1447:0.037521)
Branch 1645:0.05219)
Branch 1840:0.023272,
(
(
a-proteobacteria|2131:0.21792,
(
a-proteobacteria|1406:0.21048,
(
a-proteobacteria|1661:0.19803,
a-proteobacteria|2074:0.19803)
Branch 1522:0.012444)
Branch 1586:0.0074401)
Branch 1619:0.071651,
(
(
g-proteobacteria|1795:0.18301,
(
(
(
a-proteobacteria|952:0.037688,
a-proteobacteria|1128:0.037688)
Branch 148:0.070186,
(
a-proteobacteria|1198:0.077002,
a-proteobacteria|1314:0.077002)
Branch 650:0.030873)
Branch 918:0.048939,
(
a-proteobacteria|1234:0.14802,
(
(
a-proteobacteria|1270:0.064304,
a-proteobacteria|1435:0.064304)
Branch 519:0.06416,
(
(
a-proteobacteria|1376:0.041006,
a-proteobacteria|1501:0.041006)
Branch 218:0.061345,
(
g-proteobacteria|1306:0.066327,
a-proteobacteria|1335:0.066327)
Branch 533:0.036024)
Branch 873:0.026113)
Branch 1087:0.019557)
Branch 1214:0.0087926)
Branch 1268:0.026193)
Branch 1431:0.0974,
(
(
a-proteobacteria|1098:0.16846,
a-proteobacteria|1446:0.16846)
Branch 1339:0.097854,
(
a-proteobacteria|1866:0.20863,
(
a-proteobacteria|1991:0.19703,
(
a-proteobacteria|2012:0.18306,
a-proteobacteria|2239:0.18306)
Branch 1432:0.013968)
Branch 1517:0.011594)
Branch 1574:0.057689)
Branch 1811:0.014092)
Branch 1855:0.0091626)
Branch 1886:0.0087848)
Branch 1906:0.020331,
(
(
g-proteobacteria|1769:0.22157,
(
(
Proteobacteriota|2251:0.10744,
(
g-proteobacteria|1828:0.043426,
(
g-proteobacteria|1662:0.033614,
g-proteobacteria|1821:0.033614)
Branch 74:0.0098123)
Branch 256:0.064013)
Branch 908:0.034304,
(
g-proteobacteria|1072:0.12689,
(
g-proteobacteria|1286:0.05878,
g-proteobacteria|2054:0.05878)
Branch 469:0.068113)
Branch 1070:0.014851)
Branch 1172:0.07983)
Branch 1635:0.087116,
(
g-proteobacteria|1707:0.25779,
(
a-proteobacteria|1080:0.23498,
(
(
(
a-proteobacteria|640:0.044159,
a-proteobacteria|697:0.044159)
Branch 263:0.11997,
(
a-proteobacteria|611:0.098904,
a-proteobacteria|753:0.098904)
Branch 838:0.065222)
Branch 1304:0.063219,
(
(
Proteobacteriota|1075:0.10239,
a-proteobacteria|1741:0.10239)
Branch 875:0.073825,
(
bacteria|1517:0.14194,
(
g-proteobacteria|928:0.11441,
g-proteobacteria|1012:0.11441)
Branch 971:0.027526)
Branch 1176:0.034278)
Branch 1390:0.051131)
Branch 1662:0.0076308)
Branch 1698:0.022813)
Branch 1780:0.050902)
Branch 1939:0.0099954)
Branch 1963:0.036796)
Branch 2046:0.0096989)
Branch 2060:0.038355)
Branch 2123:0.11141,
(
(
a-proteobacteria|1047:0.085482,
a-proteobacteria|1179:0.085482)
Branch 729:0.42445,
(
(
g-proteobacteria|495:0.34796,
(
g-proteobacteria|983:0.28269,
(
g-proteobacteria|434:0.20346,
g-proteobacteria|760:0.20346)
Branch 1547:0.079233)
Branch 1864:0.065265)
Branch 2031:0.15748,
(
(
(
(
a-proteobacteria|1706:0.12038,
(
g-proteobacteria|2029:0.11401,
(
a-proteobacteria|1049:0.098362,
(
a-proteobacteria|1382:0.049556,
a-proteobacteria|1461:0.049556)
Branch 349:0.048805)
Branch 835:0.015652)
Branch 969:0.0063703)
Branch 1009:0.31449,
(
(
(
g-proteobacteria|1257:0.11472,
g-proteobacteria|1653:0.11472)
Branch 977:0.207,
(
g-proteobacteria|1444:0.24384,
(
g-proteobacteria|1482:0.2026,
(
g-proteobacteria|618:0.068222,
g-proteobacteria|957:0.068222)
Branch 554:0.13438)
Branch 1541:0.041238)
Branch 1729:0.07788)
Branch 1971:0.089856,
(
(
a-proteobacteria|337:0.18318,
(
a-proteobacteria|414:0.06376,
a-proteobacteria|1054:0.06376)
Branch 516:0.11942)
Branch 1435:0.18751,
(
g-proteobacteria|208:0.30963,
(
g-proteobacteria|194:0.2662,
a-proteobacteria|690:0.2662)
Branch 1810:0.043428)
Branch 1943:0.061055)
Branch 2070:0.040888)
Branch 2130:0.023302)
Branch 2153:0.040967,
(
(
(
b-proteobacteria|267:0.19729,
b-proteobacteria|372:0.19729)
Branch 1518:0.099268,
(
b-proteobacteria|97:0.27138,
b-proteobacteria|380:0.27138)
Branch 1829:0.025177)
Branch 1903:0.1605,
(
a-proteobacteria|1618:0.44896,
(
(
a-proteobacteria|464:0.24498,
(
(
a-proteobacteria|1629:0.047779,
a-proteobacteria|1639:0.047779)
Branch 318:0.15014,
(
a-proteobacteria|653:0.1692,
a-proteobacteria|1232:0.1692)
Branch 1343:0.028723)
Branch 1521:0.047057)
Branch 1733:0.16899,
(
(
a-proteobacteria|954:0.23205,
a-proteobacteria|1194:0.23205)
Branch 1684:0.17629,
(
(
g-proteobacteria|1090:0.13188,
(
g-proteobacteria|516:0.093815,
g-proteobacteria|657:0.093815)
Branch 797:0.038068)
Branch 1108:0.26345,
(
(
a-proteobacteria|561:0.2317,
(
(
Proteobacteriota|270:0.033447,
Proteobacteriota|633:0.033447)
Branch 71:0.16985,
(
a-proteobacteria|258:0.14263,
a-proteobacteria|375:0.14263)
Branch 1179:0.060673)
Branch 1546:0.028399)
Branch 1681:0.13443,
(
a-proteobacteria|290:0.32088,
(
a-proteobacteria|84:0.09958,
a-proteobacteria|249:0.09958)
Branch 842:0.2213)
Branch 1970:0.045247)
Branch 2063:0.029202)
Branch 2110:0.013009)
Branch 2128:0.0056321)
Branch 2132:0.034987)
Branch 2161:0.0080905)
Branch 2176:0.018793)
Branch 2185:0.026005,
(
(
(
(
g-proteobacteria|1281:0.080734,
g-proteobacteria|1403:0.080734)
Branch 686:0.20177,
(
g-proteobacteria|1440:0.094978,
g-proteobacteria|1550:0.094978)
Branch 808:0.18753)
Branch 1862:0.088473,
(
g-proteobacteria|346:0.30555,
g-proteobacteria|956:0.30555)
Branch 1925:0.065429)
Branch 2073:0.11109,
(
g-proteobacteria|894:0.47148,
(
(
a-proteobacteria|167:0.088308,
(
d-proteobacteria|127:0.041108,
d-proteobacteria|133:0.041108)
Branch 219:0.0472)
Branch 752:0.2848,
(
d-proteobacteria|338:0.12167,
(
d-proteobacteria|926:0.040008,
Proteobacteriota|980:0.040008)
Branch 197:0.081664)
Branch 1024:0.25144)
Branch 2079:0.098372)
Branch 2181:0.010591)
Branch 2187:0.019777)
Branch 2199:0.0035861)
Branch 2201:0.0044989)
Branch 2206:0.0050078)
Branch 2207:0.022667)
Branch 2212:0.011788)
Branch 2215:0.023908,
(
actinobacteria|1779:0.5575,
(
(
(
(
(
(
(
a-proteobacteria|1987:0.25524,
(
(
a-proteobacteria|1718:0.034038,
a-proteobacteria|2039:0.034038)
Branch 84:0.20387,
(
a-proteobacteria|1607:0.13689,
a-proteobacteria|1738:0.13689)
Branch 1142:0.10102)
Branch 1710:0.017332)
Branch 1767:0.046416,
(
(
(
a-proteobacteria|1807:0.18452,
(
(
a-proteobacteria|788:0.074404,
(
a-proteobacteria|659:0.060452,
a-proteobacteria|937:0.060452)
Branch 485:0.013952)
Branch 620:0.078147,
(
a-proteobacteria|1058:0.13402,
(
a-proteobacteria|1606:0.049606,
(
a-proteobacteria|1818:0.032487,
a-proteobacteria|2310:0.032487)
Branch 44:0.017118)
Branch 350:0.08441)
Branch 1120:0.018536)
Branch 1245:0.031968)
Branch 1441:0.029658,
(
a-proteobacteria|1988:0.19849,
(
a-proteobacteria|1037:0.043056,
a-proteobacteria|1181:0.043056)
Branch 249:0.15543)
Branch 1524:0.01569)
Branch 1600:0.068809,
(
(
a-proteobacteria|1567:0.14027,
(
a-proteobacteria|2158:0.13709,
(
a-proteobacteria|1737:0.12461,
(
a-proteobacteria|2137:0.10984,
a-proteobacteria|2142:0.10984)
Branch 939:0.014772)
Branch 1050:0.012482)
Branch 1145:0.0031752)
Branch 1158:0.087107,
(
a-proteobacteria|1586:0.18577,
a-proteobacteria|2088:0.18577)
Branch 1453:0.041598)
Branch 1664:0.055614)
Branch 1866:0.018671)
Branch 1915:0.11204,
(
(
a-proteobacteria|2273:0.17229,
(
a-proteobacteria|2098:0.14,
(
a-proteobacteria|2202:0.10057,
(
a-proteobacteria|1859:0.052696,
a-proteobacteria|2178:0.052696)
Branch 385:0.047869)
Branch 853:0.039439)
Branch 1157:0.032281)
Branch 1364:0.1976,
(
(
a-proteobacteria|2261:0.15246,
(
(
a-proteobacteria|2082:0.072316,
(
a-proteobacteria|2253:0.036752,
a-proteobacteria|2339:0.036752)
Branch 129:0.035565)
Branch 596:0.068435,
(
a-proteobacteria|1475:0.12727,
(
a-proteobacteria|2228:0.12281,
(
a-proteobacteria|1785:0.10912,
(
a-proteobacteria|1474:0.098468,
(
(
a-proteobacteria|1514:0.07373,
a-proteobacteria|2185:0.07373)
Branch 613:0.010625,
(
a-proteobacteria|1814:0.082613,
(
a-proteobacteria|1071:0.04988,
(
a-proteobacteria|1671:0.048447,
(
a-proteobacteria|1928:0.044725,
(
a-proteobacteria|1583:0.041386,
(
a-proteobacteria|1466:0.03151,
a-proteobacteria|1469:0.03151)
Branch 18:0.0098761)
Branch 220:0.0033388)
Branch 272:0.0037223)
Branch 332:0.0014326)
Branch 355:0.032733)
Branch 697:0.0017424)
Branch 717:0.014113)
Branch 836:0.010651)
Branch 930:0.013689)
Branch 1036:0.0044622)
Branch 1075:0.013481)
Branch 1161:0.011713)
Branch 1243:0.10568,
(
a-proteobacteria|2334:0.24167,
(
a-proteobacteria|2225:0.22281,
(
a-proteobacteria|1899:0.15213,
a-proteobacteria|2201:0.15213)
Branch 1240:0.070683)
Branch 1642:0.018864)
Branch 1725:0.016475)
Branch 1782:0.11174)
Branch 2069:0.043816)
Branch 2131:0.032824,
(
a-proteobacteria|1122:0.43213,
(
(
(
a-proteobacteria|912:0.031118,
a-proteobacteria|1563:0.031118)
Branch 10:0.26766,
(
(
g-proteobacteria|1391:0.056067,
g-proteobacteria|2043:0.056067)
Branch 432:0.22883,
(
a-proteobacteria|1441:0.28345,
(
(
a-proteobacteria|1884:0.17498,
a-proteobacteria|2327:0.17498)
Branch 1384:0.094965,
(
(
(
a-proteobacteria|1411:0.17042,
a-proteobacteria|1794:0.17042)
Branch 1351:0.070241,
(
(
(
a-proteobacteria|1803:0.17018,
a-proteobacteria|2186:0.17018)
Branch 1349:0.034145,
(
a-proteobacteria|1815:0.18306,
a-proteobacteria|2258:0.18306)
Branch 1433:0.021259)
Branch 1550:0.023533,
(
a-proteobacteria|1868:0.22599,
(
a-proteobacteria|2199:0.21877,
(
(
a-proteobacteria|1990:0.13403,
(
a-proteobacteria|2293:0.12693,
(
a-proteobacteria|2183:0.11596,
(
a-proteobacteria|2219:0.093676,
(
a-proteobacteria|2181:0.079042,
(
a-proteobacteria|1778:0.076184,
a-proteobacteria|1842:0.076184)
Branch 642:0.002858)
Branch 672:0.014634)
Branch 792:0.022289)
Branch 985:0.01097)
Branch 1072:0.0070931)
Branch 1121:0.067315,
(
(
a-proteobacteria|1993:0.18877,
(
a-proteobacteria|2306:0.18121,
(
a-proteobacteria|2212:0.17396,
(
(
a-proteobacteria|2104:0.15002,
a-proteobacteria|2249:0.15002)
Branch 1224:0.01422,
(
a-proteobacteria|1838:0.15126,
a-proteobacteria|2328:0.15126)
Branch 1233:0.012985)
Branch 1307:0.0097123)
Branch 1379:0.0072543)
Branch 1421:0.0075597)
Branch 1471:0.0058439,
(
a-proteobacteria|1889:0.18879,
(
a-proteobacteria|1669:0.15333,
(
a-proteobacteria|2016:0.068406,
(
a-proteobacteria|1882:0.041418,
a-proteobacteria|1954:0.041418)
Branch 222:0.026989)
Branch 559:0.084925)
Branch 1251:0.035456)
Branch 1472:0.0058255)
Branch 1502:0.0067294)
Branch 1538:0.017432)
Branch 1623:0.0072145)
Branch 1655:0.0018657)
Branch 1665:0.012805)
Branch 1721:0.0090098,
(
a-proteobacteria|2329:0.24509,
(
a-proteobacteria|1963:0.22808,
(
(
a-proteobacteria|2177:0.17935,
(
a-proteobacteria|2035:0.16223,
(
(
a-proteobacteria|1998:0.044953,
(
a-proteobacteria|2333:0.039459,
(
a-proteobacteria|1955:0.033614,
a-proteobacteria|2101:0.033614)
Branch 76:0.0058451)
Branch 183:0.005494)
Branch 278:0.11571,
(
a-proteobacteria|2221:0.15281,
(
a-proteobacteria|2094:0.037783,
a-proteobacteria|2330:0.037783)
Branch 153:0.11503)
Branch 1247:0.0078513)
Branch 1284:0.0015689)
Branch 1296:0.017117)
Branch 1408:0.026612,
(
a-proteobacteria|1066:0.19111,
(
a-proteobacteria|2030:0.056947,
(
a-proteobacteria|1659:0.031695,
a-proteobacteria|2114:0.031695)
Branch 21:0.025253)
Branch 444:0.13417)
Branch 1484:0.014848)
Branch 1558:0.022116)
Branch 1666:0.017011)
Branch 1734:0.0045811)
Branch 1749:0.020277)
Branch 1822:0.0135)
Branch 1867:0.001449)
Branch 1872:0.013879)
Branch 1909:0.054922,
(
a-proteobacteria|2064:0.33652,
(
(
a-proteobacteria|1801:0.26136,
(
a-proteobacteria|2313:0.25008,
(
a-proteobacteria|2270:0.19632,
(
a-proteobacteria|1880:0.19183,
(
a-proteobacteria|2191:0.17263,
(
a-proteobacteria|1962:0.15485,
a-proteobacteria|2200:0.15485)
Branch 1259:0.017782)
Branch 1368:0.019195)
Branch 1486:0.0044958)
Branch 1509:0.053753)
Branch 1752:0.011281)
Branch 1794:0.047785,
(
(
a-proteobacteria|2338:0.26988,
(
a-proteobacteria|1973:0.17401,
(
a-proteobacteria|1677:0.16325,
(
a-proteobacteria|1660:0.11974,
a-proteobacteria|1788:0.11974)
Branch 1005:0.043512)
Branch 1298:0.010761)
Branch 1380:0.095863)
Branch 1821:0.02762,
(
(
b-proteobacteria|1819:0.2584,
b-proteobacteria|2282:0.2584)
Branch 1784:0.033322,
(
(
b-proteobacteria|1431:0.17041,
b-proteobacteria|2195:0.17041)
Branch 1350:0.10501,
(
(
(
a-proteobacteria|1912:0.098481,
a-proteobacteria|2290:0.098481)
Branch 837:0.042562,
(
a-proteobacteria|1244:0.099962,
a-proteobacteria|2045:0.099962)
Branch 845:0.041081)
Branch 1165:0.11798,
(
(
a-proteobacteria|1745:0.23176,
(
a-proteobacteria|1177:0.16524,
(
(
a-proteobacteria|2288:0.14177,
a-proteobacteria|2343:0.14177)
Branch 1173:0.0042143,
(
(
a-proteobacteria|1792:0.040008,
a-proteobacteria|2024:0.040008)
Branch 198:0.10409,
(
a-proteobacteria|2291:0.12748,
(
(
a-proteobacteria|1150:0.070691,
(
a-proteobacteria|1029:0.058661,
(
a-proteobacteria|1252:0.045254,
a-proteobacteria|1555:0.045254)
Branch 282:0.013407)
Branch 468:0.01203)
Branch 574:0.042659,
(
(
a-proteobacteria|2011:0.045996,
a-proteobacteria|2068:0.045996)
Branch 293:0.051315,
(
a-proteobacteria|1846:0.083698,
a-proteobacteria|1971:0.083698)
Branch 711:0.013613)
Branch 829:0.016039)
Branch 962:0.01413)
Branch 1077:0.016622)
Branch 1186:0.0018855)
Branch 1200:0.019252)
Branch 1315:0.066522)
Branch 1682:0.020651,
(
a-proteobacteria|1869:0.23727,
a-proteobacteria|1980:0.23727)
Branch 1707:0.015138)
Branch 1757:0.0066096)
Branch 1786:0.016395)
Branch 1841:0.016307)
Branch 1894:0.0057719)
Branch 1905:0.011646)
Branch 1941:0.027381)
Branch 2004:0.017173)
Branch 2040:0.078433)
Branch 2151:0.014394)
Branch 2158:0.060243,
(
(
(
(
a-proteobacteria|1319:0.34674,
(
(
a-proteobacteria|1364:0.042305,
a-proteobacteria|1489:0.042305)
Branch 235:0.14771,
(
a-proteobacteria|1039:0.049305,
(
a-proteobacteria|1010:0.039876,
(
a-proteobacteria|901:0.038564,
(
a-proteobacteria|813:0.035932,
a-proteobacteria|870:0.035932)
Branch 111:0.0026326)
Branch 171:0.0013119)
Branch 194:0.0094289)
Branch 342:0.14071)
Branch 1479:0.15672)
Branch 2029:0.055474,
(
(
(
(
a-proteobacteria|628:0.11396,
(
a-proteobacteria|799:0.047317,
(
a-proteobacteria|581:0.04477,
a-proteobacteria|797:0.04477)
Branch 273:0.0025462)
Branch 313:0.066647)
Branch 968:0.023569,
(
(
(
a-proteobacteria|626:0.049873,
a-proteobacteria|1103:0.049873)
Branch 354:0.06243,
(
a-proteobacteria|352:0.058493,
a-proteobacteria|511:0.058493)
Branch 464:0.05381)
Branch 956:0.011396,
(
(
a-proteobacteria|835:0.032559,
a-proteobacteria|995:0.032559)
Branch 46:0.081728,
(
a-proteobacteria|936:0.088594,
(
a-proteobacteria|627:0.049313,
(
a-proteobacteria|717:0.031464,
a-proteobacteria|773:0.031464)
Branch 17:0.017849)
Branch 343:0.03928)
Branch 758:0.025694)
Branch 970:0.009412)
Branch 1041:0.013833)
Branch 1148:0.061488,
(
a-proteobacteria|1026:0.15381,
(
(
a-proteobacteria|693:0.034993,
a-proteobacteria|905:0.034993)
Branch 99:0.059787,
(
a-proteobacteria|608:0.049478,
a-proteobacteria|820:0.049478)
Branch 346:0.045302)
Branch 805:0.059027)
Branch 1255:0.045215)
Branch 1528:0.17843,
(
a-proteobacteria|2095:0.34584,
(
a-proteobacteria|451:0.31738,
(
a-proteobacteria|316:0.27124,
a-proteobacteria|515:0.27124)
Branch 1827:0.046144)
Branch 1961:0.028459)
Branch 2026:0.031614)
Branch 2087:0.024757)
Branch 2118:0.052821,
(
(
g-proteobacteria|1686:0.32555,
g-proteobacteria|2014:0.32555)
Branch 1980:0.12529,
(
(
g-proteobacteria|2093:0.13537,
(
g-proteobacteria|2241:0.045368,
g-proteobacteria|2252:0.045368)
Branch 285:0.090003)
Branch 1132:0.30488,
(
(
g-proteobacteria|795:0.37127,
(
(
(
b-proteobacteria|2009:0.23237,
(
b-proteobacteria|2209:0.1799,
b-proteobacteria|2215:0.1799)
Branch 1411:0.052466)
Branch 1685:0.0436,
(
b-proteobacteria|1976:0.25409,
(
b-proteobacteria|1852:0.22641,
b-proteobacteria|2115:0.22641)
Branch 1658:0.027679)
Branch 1762:0.021877)
Branch 1845:0.067863,
(
(
(
a-proteobacteria|1195:0.20502,
(
(
a-proteobacteria|2218:0.098033,
a-proteobacteria|2279:0.098033)
Branch 834:0.058303,
(
(
a-proteobacteria|1834:0.074807,
(
a-proteobacteria|1736:0.050305,
a-proteobacteria|1847:0.050305)
Branch 358:0.024503)
Branch 626:0.06634,
(
a-proteobacteria|1939:0.093088,
(
a-proteobacteria|1748:0.054997,
a-proteobacteria|2134:0.054997)
Branch 420:0.038091)
Branch 787:0.04806)
Branch 1166:0.015189)
Branch 1265:0.048681)
Branch 1553:0.070041,
(
(
g-proteobacteria|2247:0.15742,
(
g-proteobacteria|1767:0.12874,
(
(
g-proteobacteria|1536:0.048265,
g-proteobacteria|1646:0.048265)
Branch 328:0.062778,
(
(
g-proteobacteria|2124:0.051895,
g-proteobacteria|2165:0.051895)
Branch 375:0.032195,
(
g-proteobacteria|2245:0.071587,
(
g-proteobacteria|1695:0.048265,
g-proteobacteria|2230:0.048265)
Branch 327:0.023322)
Branch 588:0.012503)
Branch 714:0.026953)
Branch 944:0.017699)
Branch 1091:0.028683)
Branch 1272:0.10862,
(
a-proteobacteria|2050:0.24172,
a-proteobacteria|2083:0.24172)
Branch 1726:0.024322)
Branch 1808:0.0090128)
Branch 1839:0.041696,
(
a-proteobacteria|2307:0.29634,
(
a-proteobacteria|2278:0.27,
(
a-proteobacteria|1236:0.26275,
(
a-proteobacteria|2347:0.23249,
(
a-proteobacteria|1651:0.077721,
(
a-proteobacteria|1907:0.043609,
a-proteobacteria|2222:0.043609)
Branch 259:0.034112)
Branch 661:0.15477)
Branch 1687:0.030254)
Branch 1798:0.0072546)
Branch 1823:0.026336)
Branch 1902:0.020416)
Branch 1959:0.027078)
Branch 2022:0.027437)
Branch 2076:0.051364,
(
(
a-proteobacteria|1541:0.2592,
a-proteobacteria|1627:0.2592)
Branch 1787:0.12316,
(
a-proteobacteria|1099:0.31882,
a-proteobacteria|1553:0.31882)
Branch 1964:0.063541)
Branch 2092:0.040277)
Branch 2142:0.017613)
Branch 2155:0.010593)
Branch 2164:0.0041917)
Branch 2174:0.030105,
(
(
(
a-proteobacteria|2326:0.089699,
(
a-proteobacteria|1812:0.085354,
a-proteobacteria|2337:0.085354)
Branch 727:0.0043442)
Branch 766:0.14064,
(
(
a-proteobacteria|2275:0.10773,
a-proteobacteria|2300:0.10773)
Branch 914:0.10192,
(
a-proteobacteria|1624:0.1812,
(
(
a-proteobacteria|1895:0.050703,
(
a-proteobacteria|1186:0.041425,
(
a-proteobacteria|1344:0.038802,
a-proteobacteria|1513:0.038802)
Branch 175:0.0026229)
Branch 223:0.0092776)
Branch 362:0.1027,
(
(
(
a-proteobacteria|1251:0.042731,
a-proteobacteria|1793:0.042731)
Branch 241:0.079254,
(
a-proteobacteria|1600:0.10145,
a-proteobacteria|2085:0.10145)
Branch 860:0.020537)
Branch 1030:0.024896,
(
a-proteobacteria|1865:0.12902,
a-proteobacteria|1872:0.12902)
Branch 1092:0.017863)
Branch 1206:0.0065224)
Branch 1252:0.0278)
Branch 1420:0.028441)
Branch 1582:0.02069)
Branch 1678:0.23765,
(
(
(
a-proteobacteria|2067:0.30715,
(
Proteobacteriota|1414:0.058184,
a-proteobacteria|1562:0.058184)
Branch 460:0.24896)
Branch 1932:0.083485,
(
Proteobacteriota|2287:0.32596,
(
Proteobacteriota|1182:0.07423,
a-proteobacteria|1523:0.07423)
Branch 618:0.25173)
Branch 1981:0.064674)
Branch 2099:0.032761,
(
(
a-proteobacteria|1841:0.34113,
(
g-proteobacteria|401:0.30736,
g-proteobacteria|684:0.30736)
Branch 1933:0.033767)
Branch 2017:0.061974,
(
(
a-proteobacteria|811:0.2009,
(
a-proteobacteria|642:0.14226,
Proteobacteriota|731:0.14226)
Branch 1177:0.058639)
Branch 1536:0.16253,
(
Proteobacteriota|399:0.25294,
(
a-proteobacteria|969:0.12797,
(
a-proteobacteria|654:0.11223,
(
a-proteobacteria|645:0.062798,
a-proteobacteria|822:0.062798)
Branch 501:0.049435)
Branch 953:0.015733)
Branch 1082:0.12498)
Branch 1760:0.11048)
Branch 2057:0.03968)
Branch 2122:0.020289)
Branch 2144:0.044588)
Branch 2178:0.017155)
Branch 2188:0.02163)
Branch 2202:0.010825,
(
(
(
a-proteobacteria|1264:0.35639,
(
a-proteobacteria|1218:0.22185,
(
a-proteobacteria|966:0.12407,
(
a-proteobacteria|1560:0.10064,
a-proteobacteria|1675:0.10064)
Branch 855:0.02343)
Branch 1045:0.097781)
Branch 1638:0.13454)
Branch 2048:0.09682,
(
b-proteobacteria|2034:0.35875,
(
(
b-proteobacteria|1485:0.085094,
b-proteobacteria|1887:0.085094)
Branch 724:0.06121,
(
(
b-proteobacteria|2111:0.037406,
b-proteobacteria|2262:0.037406)
Branch 137:0.10405,
(
b-proteobacteria|1593:0.12676,
(
b-proteobacteria|2147:0.088395,
(
b-proteobacteria|1611:0.042427,
(
b-proteobacteria|1710:0.040458,
(
b-proteobacteria|2001:0.03722,
b-proteobacteria|2207:0.03722)
Branch 132:0.0032379)
Branch 209:0.0019682)
Branch 236:0.045969)
Branch 753:0.038361)
Branch 1067:0.014696)
Branch 1170:0.0048517)
Branch 1202:0.21244)
Branch 2052:0.094461)
Branch 2168:0.0557,
(
(
g-proteobacteria|1527:0.28358,
(
(
g-proteobacteria|423:0.040502,
g-proteobacteria|525:0.040502)
Branch 212:0.17993,
(
g-proteobacteria|807:0.18605,
g-proteobacteria|1734:0.18605)
Branch 1456:0.034382)
Branch 1631:0.063153)
Branch 1868:0.20926,
(
(
(
a-proteobacteria|2091:0.088477,
(
a-proteobacteria|2156:0.043086,
(
a-proteobacteria|1367:0.035257,
a-proteobacteria|1929:0.035257)
Branch 104:0.0078283)
Branch 250:0.045391)
Branch 754:0.097151,
(
(
a-proteobacteria|1836:0.12434,
(
a-proteobacteria|1596:0.071145,
(
(
a-proteobacteria|1612:0.040209,
a-proteobacteria|1649:0.040209)
Branch 204:0.0079563,
(
(
a-proteobacteria|1525:0.037594,
a-proteobacteria|1655:0.037594)
Branch 143:0.0042666,
(
a-proteobacteria|1680:0.037594,
a-proteobacteria|1797:0.037594)
Branch 145:0.0042666)
Branch 231:0.0063049)
Branch 326:0.02298)
Branch 582:0.053193)
Branch 1048:0.013163,
(
a-proteobacteria|1754:0.1267,
(
(
(
a-proteobacteria|1802:0.07277,
a-proteobacteria|2055:0.07277)
Branch 602:0.018745,
(
a-proteobacteria|2336:0.086353,
(
a-proteobacteria|1221:0.080372,
(
a-proteobacteria|1452:0.06563,
a-proteobacteria|1628:0.06563)
Branch 528:0.014742)
Branch 681:0.0059804)
Branch 737:0.0051623)
Branch 775:0.023068,
(
(
(
a-proteobacteria|1437:0.049352,
a-proteobacteria|1455:0.049352)
Branch 344:0.043997,
(
a-proteobacteria|1969:0.055192,
(
a-proteobacteria|1755:0.052736,
(
a-proteobacteria|1765:0.031041,
a-proteobacteria|2065:0.031041)
Branch 6:0.021696)
Branch 387:0.0024561)
Branch 428:0.038157)
Branch 789:0.0066901,
(
(
a-proteobacteria|1105:0.045403,
(
a-proteobacteria|1032:0.039678,
(
a-proteobacteria|1668:0.034913,
(
a-proteobacteria|985:0.031041,
a-proteobacteria|1224:0.031041)
Branch 4:0.003872)
Branch 97:0.0047651)
Branch 189:0.0057251)
Branch 286:0.049584,
(
(
a-proteobacteria|1308:0.036201,
a-proteobacteria|2308:0.036201)
Branch 115:0.019963,
(
(
(
a-proteobacteria|1746:0.031041,
a-proteobacteria|2304:0.031041)
Branch 5:0.017656,
(
a-proteobacteria|2340:0.046031,
(
a-proteobacteria|1844:0.032325,
a-proteobacteria|2283:0.032325)
Branch 39:0.013705)
Branch 295:0.0026659)
Branch 335:0.0056508,
(
(
a-proteobacteria|1580:0.042735,
(
a-proteobacteria|1242:0.037502,
(
a-proteobacteria|1271:0.032325,
a-proteobacteria|2072:0.032325)
Branch 38:0.0051761)
Branch 140:0.0052332)
Branch 242:0.0084707,
(
a-proteobacteria|1731:0.044048,
a-proteobacteria|2180:0.044048)
Branch 262:0.0071575)
Branch 369:0.0031418)
Branch 410:0.0018171)
Branch 434:0.038822)
Branch 809:0.0050525)
Branch 848:0.014543)
Branch 973:0.01212)
Branch 1066:0.010799)
Branch 1147:0.048127)
Branch 1452:0.10467,
(
a-proteobacteria|2208:0.2763,
(
a-proteobacteria|2206:0.27461,
(
a-proteobacteria|1926:0.26098,
(
(
(
b-proteobacteria|1697:0.19155,
(
b-proteobacteria|1357:0.18078,
b-proteobacteria|1664:0.18078)
Branch 1418:0.010768)
Branch 1485:0.023334,
(
(
a-proteobacteria|1843:0.10172,
a-proteobacteria|2089:0.10172)
Branch 865:0.094488,
(
(
a-proteobacteria|1463:0.17267,
(
(
g-proteobacteria|965:0.1034,
(
g-proteobacteria|1019:0.093596,
g-proteobacteria|1084:0.093596)
Branch 791:0.0098061)
Branch 886:0.063671,
(
a-proteobacteria|1366:0.15975,
(
(
(
a-proteobacteria|1394:0.11062,
(
a-proteobacteria|1068:0.05863,
a-proteobacteria|1216:0.05863)
Branch 467:0.051992)
Branch 943:0.027325,
(
(
a-proteobacteria|997:0.095076,
a-proteobacteria|1052:0.095076)
Branch 810:0.017181,
(
a-proteobacteria|1036:0.10375,
(
(
a-proteobacteria|1422:0.080652,
(
(
a-proteobacteria|1732:0.051492,
(
a-proteobacteria|1302:0.046811,
a-proteobacteria|1597:0.046811)
Branch 305:0.0046808)
Branch 373:0.023217,
(
(
a-proteobacteria|2153:0.048698,
(
a-proteobacteria|1478:0.033614,
a-proteobacteria|1683:0.033614)
Branch 72:0.015084)
Branch 336:0.010184,
(
a-proteobacteria|1147:0.057617,
(
a-proteobacteria|1402:0.050817,
a-proteobacteria|2132:0.050817)
Branch 364:0.0068008)
Branch 453:0.0012639)
Branch 471:0.015827)
Branch 624:0.0059438)
Branch 684:0.010641,
(
(
a-proteobacteria|1223:0.067186,
a-proteobacteria|1665:0.067186)
Branch 543:0.017459,
(
a-proteobacteria|1372:0.070351,
(
(
a-proteobacteria|1434:0.034038,
a-proteobacteria|1481:0.034038)
Branch 83:0.030366,
(
a-proteobacteria|1608:0.037975,
a-proteobacteria|1894:0.037975)
Branch 159:0.026429)
Branch 521:0.0059479)
Branch 572:0.014293)
Branch 720:0.0066491)
Branch 772:0.012459)
Branch 890:0.008505)
Branch 954:0.025689)
Branch 1149:0.012014,
(
(
a-proteobacteria|1454:0.1256,
(
a-proteobacteria|1210:0.066333,
(
a-proteobacteria|1266:0.040209,
a-proteobacteria|1387:0.040209)
Branch 203:0.026124)
Branch 534:0.059271)
Branch 1057:0.019013,
(
(
a-proteobacteria|1160:0.11708,
(
a-proteobacteria|1716:0.10711,
(
(
a-proteobacteria|1569:0.054502,
(
a-proteobacteria|1873:0.046528,
(
a-proteobacteria|1473:0.039196,
(
a-proteobacteria|1093:0.036566,
(
a-proteobacteria|1287:0.036566,
a-proteobacteria|1329:0.036566)
Branch 125:0)
Branch 127:0.0026299)
Branch 179:0.0073321)
Branch 301:0.0079735)
Branch 411:0.026152,
(
a-proteobacteria|1730:0.076184,
a-proteobacteria|1768:0.076184)
Branch 641:0.0044702)
Branch 685:0.026457)
Branch 905:0.0099685)
Branch 990:0.01067,
(
(
a-proteobacteria|1544:0.10231,
(
a-proteobacteria|1277:0.047659,
a-proteobacteria|1529:0.047659)
Branch 317:0.054654)
Branch 871:0.019581,
(
(
b-proteobacteria|1959:0.096125,
(
b-proteobacteria|1500:0.086003,
(
b-proteobacteria|1159:0.064005,
(
b-proteobacteria|2173:0.057334,
(
b-proteobacteria|1515:0.036566,
b-proteobacteria|1619:0.036566)
Branch 124:0.020768)
Branch 449:0.0066715)
Branch 518:0.021997)
Branch 736:0.010122)
Branch 816:0.024708,
(
a-proteobacteria|1276:0.1147,
(
(
a-proteobacteria|1309:0.10201,
(
a-proteobacteria|1256:0.085554,
(
(
a-proteobacteria|1087:0.041838,
a-proteobacteria|1146:0.041838)
Branch 230:0.033316,
(
a-proteobacteria|1050:0.069977,
(
a-proteobacteria|1113:0.059055,
(
(
a-proteobacteria|1038:0.036566,
a-proteobacteria|1220:0.036566)
Branch 123:0.016378,
(
a-proteobacteria|1070:0.040515,
a-proteobacteria|1318:0.040515)
Branch 213:0.012429)
Branch 389:0.0061115)
Branch 476:0.010922)
Branch 568:0.0051767)
Branch 632:0.0104)
Branch 730:0.016454)
Branch 868:0.010196,
(
(
a-proteobacteria|1965:0.092232,
(
a-proteobacteria|1800:0.053919,
a-proteobacteria|2060:0.053919)
Branch 402:0.038314)
Branch 780:0.015418,
(
(
a-proteobacteria|1250:0.093717,
(
a-proteobacteria|1299:0.071673,
(
(
a-proteobacteria|1439:0.06108,
(
a-proteobacteria|984:0.050571,
(
a-proteobacteria|1343:0.033952,
a-proteobacteria|1620:0.033952)
Branch 82:0.016619)
Branch 359:0.01051)
Branch 489:0.0069317,
(
(
(
a-proteobacteria|1278:0.047421,
(
a-proteobacteria|1043:0.039242,
(
a-proteobacteria|1371:0.037502,
(
a-proteobacteria|1164:0.032325,
a-proteobacteria|1284:0.032325)
Branch 36:0.0051761)
Branch 139:0.0017408)
Branch 181:0.0081789)
Branch 315:0.011148,
(
(
a-proteobacteria|1214:0.045186,
(
a-proteobacteria|1069:0.036566,
a-proteobacteria|1447:0.036566)
Branch 126:0.0086199)
Branch 281:0.0073941,
(
(
a-proteobacteria|1253:0.035257,
a-proteobacteria|1494:0.035257)
Branch 103:0.014747,
(
a-proteobacteria|1157:0.044159,
a-proteobacteria|1340:0.044159)
Branch 264:0.005845)
Branch 356:0.0025759)
Branch 383:0.0059893)
Branch 465:0.0047363,
(
a-proteobacteria|1470:0.059388,
a-proteobacteria|1477:0.059388)
Branch 478:0.003918)
Branch 504:0.0047064)
Branch 551:0.0036612)
Branch 589:0.022043)
Branch 793:0.0096651,
(
(
a-proteobacteria|1096:0.048021,
a-proteobacteria|1185:0.048021)
Branch 325:0.046875,
(
a-proteobacteria|1238:0.058017,
(
a-proteobacteria|1261:0.043165,
a-proteobacteria|1623:0.043165)
Branch 252:0.014851)
Branch 457:0.036879)
Branch 807:0.0084866)
Branch 884:0.0042682)
Branch 912:0.0045546)
Branch 952:0.0024951)
Branch 976:0.0061332)
Branch 1018:0.0010609)
Branch 1029:0.005856)
Branch 1080:0.016867)
Branch 1189:0.0053436)
Branch 1223:0.0097851)
Branch 1280:0.0073275)
Branch 1331:0.0055991)
Branch 1369:0.020703,
(
a-proteobacteria|1799:0.18684,
(
(
a-proteobacteria|2026:0.14361,
(
a-proteobacteria|2281:0.141,
(
(
a-proteobacteria|1934:0.082354,
a-proteobacteria|2196:0.082354)
Branch 695:0.012481,
(
a-proteobacteria|2081:0.086406,
(
a-proteobacteria|2267:0.075394,
(
a-proteobacteria|1860:0.06857,
(
a-proteobacteria|1964:0.061655,
(
a-proteobacteria|2076:0.055599,
(
a-proteobacteria|2317:0.0533,
(
a-proteobacteria|1999:0.043416,
(
a-proteobacteria|2027:0.038071,
a-proteobacteria|2198:0.038071)
Branch 160:0.0053448)
Branch 255:0.0098844)
Branch 393:0.0022983)
Branch 431:0.0060561)
Branch 492:0.0069158)
Branch 562:0.0068234)
Branch 635:0.011013)
Branch 738:0.0084277)
Branch 806:0.046162)
Branch 1164:0.0026168)
Branch 1184:0.015036,
(
a-proteobacteria|1816:0.149,
(
a-proteobacteria|1652:0.13661,
(
a-proteobacteria|2028:0.07277,
(
verrucomicrobia|1197:0.041522,
a-proteobacteria|1327:0.041522)
Branch 227:0.031248)
Branch 601:0.063835)
Branch 1139:0.012394)
Branch 1219:0.0096493)
Branch 1277:0.028187)
Branch 1460:0.0065392)
Branch 1493:0.0028329)
Branch 1508:0.018675)
Branch 1603:0.034829,
(
(
(
a-proteobacteria|1888:0.057422,
a-proteobacteria|1897:0.057422)
Branch 451:0.14864,
(
a-proteobacteria|1709:0.13132,
a-proteobacteria|1946:0.13132)
Branch 1104:0.074735)
Branch 1561:0.021293,
(
a-proteobacteria|1219:0.21904,
a-proteobacteria|2305:0.21904)
Branch 1624:0.008313)
Branch 1663:0.022359)
Branch 1751:0.011269)
Branch 1793:0.013625)
Branch 1836:0.0016985)
Branch 1848:0.013994)
Branch 1891:0.20254)
Branch 2193:0.016066)
Branch 2205:0.0086835)
Branch 2209:0.02689,
(
(
(
(
(
g-proteobacteria|2150:0.21672,
(
g-proteobacteria|1690:0.16353,
(
Proteobacteriota|1636:0.082921,
Proteobacteriota|2052:0.082921)
Branch 704:0.080608)
Branch 1301:0.053194)
Branch 1613:0.23472,
(
g-proteobacteria|1380:0.41688,
g-proteobacteria|1974:0.41688)
Branch 2138:0.03457)
Branch 2165:0.045034,
(
(
g-proteobacteria|1911:0.055275,
(
g-proteobacteria|1780:0.047994,
(
g-proteobacteria|1595:0.03185,
g-proteobacteria|2146:0.03185)
Branch 25:0.016144)
Branch 324:0.0072808)
Branch 429:0.41536,
(
(
(
a-proteobacteria|2006:0.074229,
(
a-proteobacteria|1878:0.064418,
a-proteobacteria|2311:0.064418)
Branch 522:0.0098104)
Branch 617:0.21611,
(
a-proteobacteria|2169:0.15665,
(
(
a-proteobacteria|2143:0.056067,
a-proteobacteria|2182:0.056067)
Branch 433:0.089369,
(
a-proteobacteria|1740:0.11622,
(
a-proteobacteria|1850:0.065738,
(
a-proteobacteria|2122:0.047899,
a-proteobacteria|2292:0.047899)
Branch 322:0.017838)
Branch 531:0.050481)
Branch 988:0.029218)
Branch 1197:0.011209)
Branch 1266:0.13369)
Branch 1892:0.16467,
(
(
(
g-proteobacteria|1313:0.12537,
g-proteobacteria|1397:0.12537)
Branch 1055:0.13325,
(
g-proteobacteria|2097:0.17246,
(
g-proteobacteria|1385:0.14158,
(
g-proteobacteria|1268:0.11804,
g-proteobacteria|1362:0.11804)
Branch 993:0.02354)
Branch 1171:0.030883)
Branch 1366:0.086162)
Branch 1785:0.17192,
(
a-proteobacteria|1684:0.3081,
(
a-proteobacteria|1712:0.29106,
(
a-proteobacteria|1752:0.28271,
(
(
(
a-proteobacteria|1905:0.075693,
(
(
a-proteobacteria|1945:0.048688,
a-proteobacteria|2175:0.048688)
Branch 334:0.023425,
(
(
a-proteobacteria|1425:0.032481,
a-proteobacteria|1443:0.032481)
Branch 42:0.035072,
(
(
a-proteobacteria|1853:0.042476,
(
a-proteobacteria|2041:0.042248,
(
(
a-proteobacteria|2007:0.037492,
(
(
a-proteobacteria|1947:0.031238,
a-proteobacteria|1983:0.031238)
Branch 13:0.0040568,
(
a-proteobacteria|1760:0.033728,
a-proteobacteria|2271:0.033728)
Branch 78:0.0015666)
Branch 105:0.0021975)
Branch 138:0.0029796,
(
(
(
a-proteobacteria|1833:0.031238,
a-proteobacteria|2322:0.031238)
Branch 14:0.0037509,
(
a-proteobacteria|1751:0.032481,
a-proteobacteria|1936:0.032481)
Branch 43:0.0025075)
Branch 98:0.0048307,
(
a-proteobacteria|2033:0.038749,
(
a-proteobacteria|1451:0.032481,
a-proteobacteria|2129:0.032481)
Branch 41:0.0062683)
Branch 174:0.0010699)
Branch 192:0.0006523)
Branch 210:0.0017765)
Branch 234:0.00022811)
Branch 238:0.02029,
(
a-proteobacteria|1554:0.061064,
(
a-proteobacteria|1656:0.055014,
(
a-proteobacteria|1530:0.047031,
(
a-proteobacteria|1395:0.040011,
a-proteobacteria|1566:0.040011)
Branch 199:0.0070197)
Branch 307:0.0079837)
Branch 422:0.0060495)
Branch 488:0.0017019)
Branch 500:0.0047877)
Branch 547:0.004559)
Branch 591:0.0035804)
Branch 637:0.12629,
(
a-proteobacteria|2214:0.11143,
a-proteobacteria|2254:0.11143)
Branch 946:0.090555)
Branch 1540:0.068574,
(
a-proteobacteria|1982:0.20648,
a-proteobacteria|2086:0.20648)
Branch 1564:0.064072)
Branch 1825:0.012151)
Branch 1865:0.0083524)
Branch 1893:0.017036)
Branch 1938:0.12245)
Branch 2149:0.024468)
Branch 2173:0.015623)
Branch 2180:0.025847)
Branch 2196:0.028342,
(
(
(
(
(
(
g-proteobacteria|1573:0.18851,
(
Proteobacteriota|1538:0.11598,
Proteobacteriota|1805:0.11598)
Branch 986:0.07253)
Branch 1470:0.060305,
(
g-proteobacteria|1875:0.23999,
g-proteobacteria|2250:0.23999)
Branch 1717:0.0088218)
Branch 1745:0.031644,
(
Proteobacteriota|2184:0.27482,
(
(
(
g-proteobacteria|1228:0.1285,
(
(
Proteobacteriota|1141:0.053919,
g-proteobacteria|1334:0.053919)
Branch 401:0.022658,
(
g-proteobacteria|1180:0.064921,
g-proteobacteria|1206:0.064921)
Branch 524:0.011656)
Branch 645:0.051924)
Branch 1088:0.05444,
(
Proteobacteriota|1711:0.16371,
(
(
Proteobacteriota|1587:0.037879,
Proteobacteriota|2062:0.037879)
Branch 156:0.065069,
(
g-proteobacteria|1145:0.044496,
g-proteobacteria|1881:0.044496)
Branch 268:0.058452)
Branch 878:0.060757)
Branch 1302:0.019236)
Branch 1430:0.067612,
(
(
g-proteobacteria|1035:0.18646,
g-proteobacteria|1294:0.18646)
Branch 1458:0.052311,
(
g-proteobacteria|766:0.19518,
(
g-proteobacteria|1260:0.17536,
g-proteobacteria|1921:0.17536)
Branch 1387:0.019812)
Branch 1504:0.043596)
Branch 1713:0.011782)
Branch 1754:0.024268)
Branch 1838:0.0056371)
Branch 1856:0.11703,
(
a-proteobacteria|1132:0.28586,
(
(
a-proteobacteria|890:0.16552,
a-proteobacteria|1227:0.16552)
Branch 1317:0.063878,
(
a-proteobacteria|2232:0.20903,
(
a-proteobacteria|436:0.19251,
a-proteobacteria|2120:0.19251)
Branch 1489:0.016524)
Branch 1576:0.020368)
Branch 1674:0.056461)
Branch 1876:0.11163)
Branch 2111:0.07161,
(
a-proteobacteria|1937:0.4543,
(
(
a-proteobacteria|786:0.3753,
(
a-proteobacteria|1592:0.34176,
(
a-proteobacteria|925:0.3402,
(
(
(
a-proteobacteria|1705:0.10565,
a-proteobacteria|2266:0.10565)
Branch 900:0.16337,
(
(
a-proteobacteria|1233:0.13543,
(
a-proteobacteria|1188:0.13306,
(
a-proteobacteria|1298:0.052358,
(
a-proteobacteria|1204:0.04286,
a-proteobacteria|2154:0.04286)
Branch 246:0.0094971)
Branch 380:0.0807)
Branch 1118:0.0023693)
Branch 1133:0.13064,
(
a-proteobacteria|1359:0.21486,
(
a-proteobacteria|1156:0.19111,
Proteobacteriota|1199:0.19111)
Branch 1483:0.023746)
Branch 1602:0.051211)
Branch 1809:0.0029477)
Branch 1819:0.06168,
(
(
(
a-proteobacteria|1114:0.059008,
(
a-proteobacteria|998:0.04898,
a-proteobacteria|1085:0.04898)
Branch 338:0.010028)
Branch 474:0.11719,
(
a-proteobacteria|1097:0.11522,
(
a-proteobacteria|1352:0.054578,
a-proteobacteria|1505:0.054578)
Branch 413:0.060644)
Branch 980:0.060978)
Branch 1389:0.14414,
(
(
a-proteobacteria|1916:0.043285,
a-proteobacteria|2226:0.043285)
Branch 253:0.25765,
(
(
a-proteobacteria|1137:0.032638,
a-proteobacteria|1349:0.032638)
Branch 51:0.089132,
(
a-proteobacteria|1292:0.071467,
a-proteobacteria|1543:0.071467)
Branch 587:0.050303)
Branch 1027:0.17916)
Branch 1914:0.019408)
Branch 1967:0.010358)
Branch 1991:0.0095049)
Branch 2012:0.001559)
Branch 2018:0.033543)
Branch 2081:0.055819,
(
(
a-proteobacteria|2217:0.39843,
(
a-proteobacteria|1561:0.19637,
a-proteobacteria|2263:0.19637)
Branch 1511:0.20206)
Branch 2114:0.016814,
(
(
(
a-proteobacteria|1604:0.119,
a-proteobacteria|1883:0.119)
Branch 1001:0.20857,
(
a-proteobacteria|1647:0.14708,
a-proteobacteria|2057:0.14708)
Branch 1209:0.18049)
Branch 1985:0.079451,
(
(
a-proteobacteria|1817:0.18126,
a-proteobacteria|2038:0.18126)
Branch 1422:0.18971,
(
a-proteobacteria|2048:0.3302,
(
a-proteobacteria|689:0.15285,
a-proteobacteria|1126:0.15285)
Branch 1248:0.17735)
Branch 1989:0.040771)
Branch 2072:0.036055)
Branch 2126:0.0082218)
Branch 2136:0.015877)
Branch 2150:0.023178)
Branch 2170:0.014797)
Branch 2179:0.028908,
(
(
(
b-proteobacteria|1115:0.15364,
b-proteobacteria|1582:0.15364)
Branch 1253:0.095195,
(
(
a-proteobacteria|1413:0.15317,
a-proteobacteria|2332:0.15317)
Branch 1250:0.081318,
(
a-proteobacteria|1804:0.20261,
(
a-proteobacteria|1153:0.04693,
a-proteobacteria|1355:0.04693)
Branch 306:0.15568)
Branch 1542:0.031877)
Branch 1693:0.014346)
Branch 1746:0.24604,
(
(
g-proteobacteria|1230:0.28268,
(
g-proteobacteria|1416:0.21446,
g-proteobacteria|2090:0.21446)
Branch 1601:0.068228)
Branch 1863:0.21056,
(
(
a-proteobacteria|1155:0.45218,
(
a-proteobacteria|1898:0.38138,
(
a-proteobacteria|1640:0.062308,
a-proteobacteria|1787:0.062308)
Branch 497:0.31907)
Branch 2091:0.070805)
Branch 2167:0.039572,
(
(
(
bacteria|1885:0.15498,
(
bacteria|2223:0.085329,
(
bacteria|1296:0.072921,
bacteria|1763:0.072921)
Branch 605:0.012409)
Branch 726:0.06965)
Branch 1260:0.12724,
(
bacteria|1497:0.23755,
(
bacteria|1144:0.074421,
bacteria|2018:0.074421)
Branch 621:0.16313)
Branch 1709:0.044671)
Branch 1861:0.19302,
(
(
(
(
a-proteobacteria|1213:0.22868,
a-proteobacteria|1404:0.22868)
Branch 1669:0.17769,
(
a-proteobacteria|1742:0.30309,
a-proteobacteria|2008:0.30309)
Branch 1918:0.10328)
Branch 2125:0.037642,
(
(
(
(
a-proteobacteria|1546:0.15199,
a-proteobacteria|1720:0.15199)
Branch 1239:0.054465,
(
a-proteobacteria|1063:0.17372,
a-proteobacteria|1100:0.17372)
Branch 1376:0.032733)
Branch 1563:0.19834,
(
(
a-proteobacteria|2299:0.34063,
(
a-proteobacteria|1492:0.058045,
(
a-proteobacteria|1161:0.044803,
a-proteobacteria|1643:0.044803)
Branch 277:0.013241)
Branch 458:0.28259)
Branch 2015:0.059755,
(
a-proteobacteria|1151:0.3946,
(
(
(
a-proteobacteria|771:0.15692,
a-proteobacteria|842:0.15692)
Branch 1270:0.015515,
(
a-proteobacteria|1483:0.16039,
(
a-proteobacteria|993:0.11337,
(
a-proteobacteria|1127:0.046342,
a-proteobacteria|1246:0.046342)
Branch 297:0.067032)
Branch 963:0.047019)
Branch 1283:0.012038)
Branch 1365:0.1758,
(
(
(
a-proteobacteria|535:0.23948,
(
a-proteobacteria|1438:0.10349,
a-proteobacteria|2314:0.10349)
Branch 888:0.13599)
Branch 1716:0.040813,
(
a-proteobacteria|1130:0.27619,
(
g-proteobacteria|1378:0.093321,
g-proteobacteria|1694:0.093321)
Branch 788:0.18287)
Branch 1847:0.004107)
Branch 1854:0.03653,
(
a-proteobacteria|1086:0.28542,
(
a-proteobacteria|970:0.16477,
a-proteobacteria|2125:0.16477)
Branch 1311:0.12066)
Branch 1874:0.031403)
Branch 1960:0.031404)
Branch 2034:0.046369)
Branch 2109:0.0057875)
Branch 2117:0.0044122)
Branch 2124:0.021867,
(
(
(
(
a-proteobacteria|1041:0.20837,
a-proteobacteria|1678:0.20837)
Branch 1571:0.12554,
(
Proteobacteriota|710:0.28997,
a-proteobacteria|888:0.28997)
Branch 1889:0.043943)
Branch 1995:0.063952,
(
(
(
a-proteobacteria|1064:0.080054,
a-proteobacteria|1262:0.080054)
Branch 678:0.23338,
(
a-proteobacteria|418:0.24712,
a-proteobacteria|452:0.24712)
Branch 1740:0.066319)
Branch 1949:0.062104,
(
(
a-proteobacteria|147:0.28409,
(
(
a-proteobacteria|121:0.082111,
a-proteobacteria|165:0.082111)
Branch 693:0.19406,
(
a-proteobacteria|342:0.22321,
(
a-proteobacteria|579:0.18797,
(
a-proteobacteria|656:0.17881,
(
a-proteobacteria|297:0.1666,
(
(
a-proteobacteria|580:0.063367,
a-proteobacteria|583:0.063367)
Branch 505:0.037303,
(
Proteobacteriota|563:0.069862,
(
a-proteobacteria|599:0.055138,
a-proteobacteria|748:0.055138)
Branch 425:0.014724)
Branch 566:0.030809)
Branch 856:0.065931)
Branch 1328:0.012212)
Branch 1403:0.0091604)
Branch 1464:0.035238)
Branch 1646:0.052956)
Branch 1846:0.0079184)
Branch 1869:0.041186,
(
(
a-proteobacteria|863:0.20703,
(
a-proteobacteria|1717:0.10299,
a-proteobacteria|2331:0.10299)
Branch 880:0.10404)
Branch 1567:0.097419,
(
a-proteobacteria|1279:0.25529,
(
(
(
a-proteobacteria|781:0.039908,
a-proteobacteria|880:0.039908)
Branch 195:0.11261,
(
a-proteobacteria|256:0.13303,
a-proteobacteria|854:0.13303)
Branch 1117:0.019488)
Branch 1244:0.082546,
(
(
Proteobacteriota|140:0.047319,
(
Proteobacteriota|125:0.036945,
Proteobacteriota|149:0.036945)
Branch 131:0.010374)
Branch 314:0.17135,
(
(
a-proteobacteria|386:0.040403,
a-proteobacteria|470:0.040403)
Branch 207:0.16921,
(
a-proteobacteria|500:0.14506,
a-proteobacteria|761:0.14506)
Branch 1194:0.064555)
Branch 1579:0.0090616)
Branch 1622:0.016396)
Branch 1700:0.020223)
Branch 1768:0.049162)
Branch 1921:0.020817)
Branch 1979:0.050268)
Branch 2082:0.022324)
Branch 2113:0.018569,
(
(
(
(
Proteobacteriota|450:0.34028,
(
a-proteobacteria|1272:0.18345,
a-proteobacteria|1432:0.18345)
Branch 1438:0.15684)
Branch 2013:0.050952,
(
(
a-proteobacteria|1408:0.36851,
(
a-proteobacteria|1055:0.30466,
(
a-proteobacteria|1062:0.10304,
(
a-proteobacteria|1061:0.070335,
planctomycetota|1476:0.070335)
Branch 570:0.032701)
Branch 881:0.20163)
Branch 1923:0.063844)
Branch 2065:0.010393,
(
(
(
a-proteobacteria|409:0.16195,
a-proteobacteria|641:0.16195)
Branch 1295:0.1748,
(
a-proteobacteria|278:0.3272,
(
a-proteobacteria|332:0.1642,
a-proteobacteria|362:0.1642)
Branch 1305:0.163)
Branch 1984:0.0095535)
Branch 2005:0.034264,
(
a-proteobacteria|987:0.35493,
Proteobacteriota|1953:0.35493)
Branch 2045:0.01609)
Branch 2075:0.0078821)
Branch 2089:0.012335)
Branch 2101:0.011396,
(
(
(
a-proteobacteria|740:0.1792,
(
a-proteobacteria|1027:0.15013,
(
(
a-proteobacteria|685:0.074176,
a-proteobacteria|810:0.074176)
Branch 616:0.06984,
(
(
a-proteobacteria|747:0.056848,
(
a-proteobacteria|461:0.038417,
a-proteobacteria|541:0.038417)
Branch 167:0.018431)
Branch 441:0.066701,
(
Proteobacteriota|542:0.060423,
(
a-proteobacteria|474:0.044581,
a-proteobacteria|776:0.044581)
Branch 269:0.015841)
Branch 483:0.063127)
Branch 1038:0.020467)
Branch 1185:0.0061157)
Branch 1225:0.029064)
Branch 1407:0.15619,
(
a-proteobacteria|269:0.3059,
a-proteobacteria|404:0.3059)
Branch 1927:0.029482)
Branch 1999:0.057838,
(
(
acidobacteriota|982:0.23519,
(
acidobacteriota|825:0.034476,
acidobacteriota|986:0.034476)
Branch 91:0.20072)
Branch 1702:0.11802,
(
(
d-proteobacteria|622:0.25922,
(
d-proteobacteria|695:0.21753,
d-proteobacteria|723:0.21753)
Branch 1616:0.041686)
Branch 1788:0.078999,
(
d-proteobacteria|88:0.28096,
d-proteobacteria|592:0.28096)
Branch 1858:0.057261)
Branch 2006:0.01499)
Branch 2039:0.040016)
Branch 2103:0.0094063)
Branch 2121:0.011816,
(
(
a-proteobacteria|377:0.12952,
(
a-proteobacteria|114:0.08872,
(
a-proteobacteria|306:0.070923,
a-proteobacteria|403:0.070923)
Branch 580:0.017797)
Branch 761:0.040802)
Branch 1095:0.27892,
(
g-proteobacteria|1722:0.29853,
(
g-proteobacteria|331:0.20765,
g-proteobacteria|1033:0.20765)
Branch 1569:0.090882)
Branch 1908:0.10991)
Branch 2129:0.0060035)
Branch 2133:0.0019864)
Branch 2137:0.010235)
Branch 2146:0.017344)
Branch 2157:0.013948,
(
a-proteobacteria|1267:0.45047,
(
(
(
(
a-proteobacteria|908:0.063598,
a-proteobacteria|1503:0.063598)
Branch 510:0.3059,
(
(
a-proteobacteria|1723:0.05713,
a-proteobacteria|2149:0.05713)
Branch 446:0.2821,
(
Proteobacteriota|1594:0.26042,
a-proteobacteria|1966:0.26042)
Branch 1790:0.078808)
Branch 2010:0.030268)
Branch 2067:0.0060608,
(
(
(
a-proteobacteria|2224:0.037688,
a-proteobacteria|2248:0.037688)
Branch 149:0.27793,
(
a-proteobacteria|902:0.077809,
a-proteobacteria|1346:0.077809)
Branch 662:0.23781)
Branch 1954:0.055302,
(
(
a-proteobacteria|722:0.30387,
a-proteobacteria|1896:0.30387)
Branch 1920:0.062847,
(
(
a-proteobacteria|1796:0.27759,
(
Proteobacteriota|869:0.052699,
a-proteobacteria|934:0.052699)
Branch 386:0.22489)
Branch 1851:0.07862,
(
(
a-proteobacteria|1123:0.33055,
(
(
a-proteobacteria|1532:0.054717,
a-proteobacteria|2109:0.054717)
Branch 414:0.25792,
(
a-proteobacteria|2294:0.29411,
(
a-proteobacteria|1048:0.049803,
a-proteobacteria|1148:0.049803)
Branch 351:0.24431)
Branch 1899:0.018529)
Branch 1948:0.017913)
Branch 1990:0.012735,
(
Proteobacteriota|851:0.33478,
(
Proteobacteriota|1381:0.23898,
(
a-proteobacteria|1005:0.038417,
a-proteobacteria|1140:0.038417)
Branch 168:0.20056)
Branch 1714:0.0958)
Branch 1997:0.0085115)
Branch 2021:0.012921)
Branch 2047:0.010502)
Branch 2064:0.0042091)
Branch 2071:0.0046384)
Branch 2083:0.011104,
(
(
a-proteobacteria|1791:0.087275,
a-proteobacteria|1835:0.087275)
Branch 746:0.29803,
(
(
a-proteobacteria|1024:0.13546,
a-proteobacteria|1030:0.13546)
Branch 1134:0.18089,
(
(
(
a-proteobacteria|1108:0.17782,
a-proteobacteria|1321:0.17782)
Branch 1395:0.048271,
(
a-proteobacteria|1906:0.19922,
(
a-proteobacteria|1753:0.17814,
g-proteobacteria|2145:0.17814)
Branch 1398:0.021072)
Branch 1530:0.026872)
Branch 1656:0.049557,
(
(
a-proteobacteria|1222:0.16559,
(
a-proteobacteria|1131:0.12946,
(
a-proteobacteria|885:0.12217,
(
(
a-proteobacteria|1703:0.056437,
(
a-proteobacteria|793:0.036292,
a-proteobacteria|840:0.036292)
Branch 117:0.020145)
Branch 437:0.051809,
(
a-proteobacteria|1143:0.091482,
(
(
a-proteobacteria|843:0.033952,
a-proteobacteria|910:0.033952)
Branch 81:0.043423,
(
a-proteobacteria|823:0.067712,
a-proteobacteria|978:0.067712)
Branch 548:0.0096632)
Branch 658:0.014107)
Branch 774:0.016764)
Branch 921:0.013927)
Branch 1034:0.0072831)
Branch 1094:0.036131)
Branch 1319:0.069424,
(
a-proteobacteria|2236:0.21147,
(
a-proteobacteria|1240:0.13096,
(
a-proteobacteria|933:0.049478,
a-proteobacteria|1331:0.049478)
Branch 347:0.081485)
Branch 1100:0.080505)
Branch 1589:0.023544)
Branch 1699:0.040634)
Branch 1843:0.040702)
Branch 1956:0.068961)
Branch 2095:0.0013573)
Branch 2097:0.063809)
Branch 2163:0.0074832)
Branch 2177:0.017276)
Branch 2184:0.016521)
Branch 2192:0.0014845)
Branch 2194:0.0016271)
Branch 2195:0.0031395)
Branch 2197:0.026816)
Branch 2210:0.014943,
(
a-proteobacteria|1943:0.53513,
(
g-proteobacteria|2277:0.50684,
(
g-proteobacteria|1713:0.48623,
(
(
(
g-proteobacteria|1879:0.28621,
g-proteobacteria|1920:0.28621)
Branch 1877:0.13473,
(
(
(
(
g-proteobacteria|939:0.32083,
g-proteobacteria|2159:0.32083)
Branch 1969:0.036262,
(
g-proteobacteria|2075:0.34399,
(
g-proteobacteria|1322:0.30465,
g-proteobacteria|2100:0.30465)
Branch 1922:0.039333)
Branch 2023:0.013103)
Branch 2050:0.021253,
(
g-proteobacteria|2066:0.37491,
(
g-proteobacteria|2138:0.34445,
(
g-proteobacteria|1903:0.32239,
(
(
g-proteobacteria|1735:0.082921,
g-proteobacteria|2179:0.082921)
Branch 703:0.15016,
(
g-proteobacteria|2087:0.15126,
g-proteobacteria|2302:0.15126)
Branch 1234:0.081826)
Branch 1688:0.089308)
Branch 1973:0.022059)
Branch 2024:0.030464)
Branch 2080:0.0034274)
Branch 2088:0.015407,
(
(
g-proteobacteria|1379:0.26744,
(
g-proteobacteria|1944:0.23825,
g-proteobacteria|2197:0.23825)
Branch 1711:0.029188)
Branch 1815:0.12038,
(
g-proteobacteria|2318:0.37567,
(
(
g-proteobacteria|1458:0.032957,
g-proteobacteria|1581:0.032957)
Branch 55:0.30627,
(
g-proteobacteria|2155:0.25573,
(
(
g-proteobacteria|2286:0.16421,
(
g-proteobacteria|2069:0.11444,
(
g-proteobacteria|2289:0.094487,
(
g-proteobacteria|2071:0.085969,
g-proteobacteria|2324:0.085969)
Branch 735:0.0085175)
Branch 802:0.019952)
Branch 972:0.049774)
Branch 1306:0.02073,
(
g-proteobacteria|1986:0.16653,
(
g-proteobacteria|1870:0.16072,
(
g-proteobacteria|1506:0.15302,
(
g-proteobacteria|1758:0.1152,
(
g-proteobacteria|2189:0.039655,
(
g-proteobacteria|1771:0.031928,
g-proteobacteria|1874:0.031928)
Branch 34:0.007727)
Branch 188:0.075542)
Branch 979:0.037821)
Branch 1249:0.0077009)
Branch 1286:0.005808)
Branch 1324:0.018416)
Branch 1445:0.070782)
Branch 1772:0.083501)
Branch 2009:0.036445)
Branch 2084:0.012141)
Branch 2098:0.0059357)
Branch 2105:0.027189)
Branch 2141:0.030808,
(
(
g-proteobacteria|680:0.33015,
(
(
g-proteobacteria|1231:0.21148,
(
g-proteobacteria|1112:0.13637,
(
g-proteobacteria|1249:0.11765,
g-proteobacteria|1336:0.11765)
Branch 991:0.018719)
Branch 1137:0.075102)
Branch 1590:0.066785,
(
(
g-proteobacteria|607:0.12862,
(
g-proteobacteria|783:0.10023,
g-proteobacteria|1124:0.10023)
Branch 849:0.028387)
Branch 1089:0.11294,
(
(
g-proteobacteria|768:0.15279,
(
g-proteobacteria|1255:0.046458,
g-proteobacteria|1389:0.046458)
Branch 299:0.10633)
Branch 1246:0.062547,
(
g-proteobacteria|482:0.21213,
(
g-proteobacteria|524:0.14276,
(
g-proteobacteria|559:0.13471,
(
g-proteobacteria|942:0.12997,
(
g-proteobacteria|700:0.11957,
(
g-proteobacteria|732:0.10749,
g-proteobacteria|963:0.10749)
Branch 909:0.012076)
Branch 1003:0.010395)
Branch 1097:0.0047437)
Branch 1125:0.0080459)
Branch 1180:0.069377)
Branch 1594:0.0031999)
Branch 1606:0.02623)
Branch 1723:0.036699)
Branch 1852:0.05189)
Branch 1988:0.093054,
(
(
g-proteobacteria|1095:0.23898,
(
(
(
g-proteobacteria|964:0.032406,
g-proteobacteria|1117:0.032406)
Branch 40:0.13825,
(
g-proteobacteria|1175:0.14833,
g-proteobacteria|1283:0.14833)
Branch 1215:0.022326)
Branch 1353:0.058146,
(
g-proteobacteria|1365:0.22483,
(
g-proteobacteria|830:0.20035,
g-proteobacteria|1073:0.20035)
Branch 1535:0.024477)
Branch 1651:0.0039733)
Branch 1670:0.010183)
Branch 1715:0.11814,
(
(
g-proteobacteria|1564:0.077008,
g-proteobacteria|2170:0.077008)
Branch 651:0.26166,
(
g-proteobacteria|1208:0.1089,
(
g-proteobacteria|874:0.097277,
g-proteobacteria|1648:0.097277)
Branch 827:0.011627)
Branch 927:0.22977)
Branch 2007:0.018452)
Branch 2051:0.066081)
Branch 2143:0.028542)
Branch 2166:0.034481)
Branch 2189:0.020613)
Branch 2203:0.028287)
Branch 2211:0.004638)
Branch 2213:0.0047158)
Branch 2214:0.013023)
Branch 2216:0.0158)
Branch 2217:0.025468)
Branch 2218:0.047799)
Branch 2219;
