# Supplementary material for: An Evolutionary Study in Glyphosate Oxidoreductase Gox Highlights Distinct Orthologous Groups and Novel Conserved Motifs That Can Classify Gox and Elucidate Its Biological Role
Source: J Xenobiot. 2025 Aug 29;15(5):138. doi: 10.3390/jox15050138 (PMC12452685; doi:10.3390/jox15050138)
Supplement: Supplementary file 1 [file jox-15-00138-s001.zip › Table_S2.xlsx]

## Sheet: TAXONOMIC UNITS
			Taxonomic precision	Taxonomic unit	Count
Genus	Count	SUM	DOMAIN	bacterium	6
Alphaproteobacteria bacterium	136	2220	PHYLUM	Pseudomonadota bacterium	56
Rhodospirillales bacterium	68		5	Acidobacteriota bacterium	2
Pseudomonadota bacterium	56		SUM	Planctomycetota bacterium	2				Domain	6	0.0027027		Phyla	Number of Sequences
Gammaproteobacteria bacterium	44		62	Actinomycetota bacterium	1				Phylum	62	0.0279279		a-proteobacteria	1644
Rhodospirillaceae bacterium	40			Deinococcota bacterium	1				Class	238	0.107207		b-proteobacteria	293
Betaproteobacteria bacterium	35		CLASS	Alphaproteobacteria bacterium	149				Order	174	0.0783784		g-proteobacteria	195
Hyphomicrobiales bacterium	34		SUM	Gammaproteobacteria bacterium	44				Family	168	0.0756757		Proteobacteriota	58
Paracoccaceae bacterium	34		238	Betaproteobacteria bacterium	36				Genus	729	0.328378		bacteria	10
Burkholderiales bacterium	27			Deltaproteobacteria bacterium	9				Species	843	0.37973		d-proteobacteria	9
Acetobacteraceae bacterium	22		ORDER	Rhodospirillales bacterium	68					2220	1		actinobacteria	3
Rhizobium leguminosarum	15			Hyphomicrobiales bacterium	37								acidobacteriota	3
Mesorhizobium sp_	13			Burkholderiales bacterium	27								planctomycetota	2
unclassified Bradyrhizobium	10		SUM	Arenicellales bacterium	7								chloroflexota	1
Variovorax paradoxus	10		174	Kiloniellales bacterium	5								verrucomicrobia	1
Burkholderiaceae bacterium	8			Pseudomonadales bacterium	5								deinococcota	1
Rubritepida sp_	8			Rhodobacterales bacterium	4									2220
Variovorax boronicumulans	8			Chromatiales bacterium	3
Roseomonas sp_	8			Thiotrichales bacterium	3
SAR324 cluster bacterium	7			Rhodobacterales bacterium 32-67-9	2
Arenicellales bacterium	7			Pelagibacterales bacterium	2
Rhizobiaceae bacterium	7			Rhodospirillales bacterium 20-64-7	1
Oceanospirillaceae bacterium	6			Minwuiales bacterium	1
Geminicoccaceae bacterium	6			Rhizobiales bacterium 12-68-15	1
Agrobacterium tumefaciens	6			Sneathiellales bacterium	1
bacterium	6			Rickettsiales bacterium	1
unclassified Mesorhizobium	6			Verrucomicrobiales bacterium	1
unclassified Variovorax	5			Rhodobacterales bacterium 56_14_T64	1
unclassified Rhizobium	5			Pelagibacterales bacterium SAG-MED17	1
Roseomonas pecuniae	5			Pelagibacterales bacterium MED-G42	1
Kiloniellales bacterium	5			Rhodobacterales bacterium HTCC2150	1
Plastoroseomonas hellenica	5			Pelagibacterales bacterium SAG-MED48	1
Pseudomonadales bacterium	5		FAMILY	Rhodospirillaceae bacterium	40
Marivita sp_	5			Paracoccaceae bacterium	34
Nitratireductor sp_	5			Acetobacteraceae bacterium	22
Rhizobium	5			Burkholderiaceae bacterium	8
uncultured Roseobacter sp_	5		SUM	Rhizobiaceae bacterium	7
Alloyangia pacifica	5		168	Oceanospirillaceae bacterium	6
Xanthobacteraceae bacterium	4			Geminicoccaceae bacterium	6
Roseococcus sp_	4			Xanthobacteraceae bacterium	4
Bradyrhizobium guangdongense	4			Pelagibacteraceae bacterium	4
Bradyrhizobium manausense	4			Rhodospirillaceae bacterium R-7	3
Bradyrhizobium diazoefficiens	4			Acetobacteraceae bacterium H6797	3
Bradyrhizobium sp_	4			Porticoccaceae bacterium	3
Roseomonas rosea	4			Hyphomicrobiaceae bacterium	2
Bradyrhizobium jicamae	4			Beijerinckiaceae bacterium	2
Rhodovarius lipocyclicus	4			Alcaligenaceae bacterium	2
Neorhizobium galegae	4			Acidiferrobacteraceae bacterium	2
Rubrivivax sp_	4			Phyllobacteriaceae bacterium	2
Stappia stellulata	4			Geminicoccaceae bacterium SCSIO 64248	1
Reyranella sp_	4			Bradyrhizobiaceae bacterium	1
Elioraea sp_	4			Acetobacteraceae bacterium AT-5844	1
Rhodobacterales bacterium	4			Kangiellaceae bacterium	1
Candidatus Pelagibacter sp_	4			Comamonadaceae bacterium G21597-S1	1
Bosea sp_ _in_ a-proteobacteria_	4			Thalassospiraceae bacterium LMO-JJ14	1
Roseibium sp_	4			Kiloniellaceae bacterium	1
Pelagibacteraceae bacterium	4			Thalassobaculaceae bacterium	1
Hyphomicrobiales	3			Ectothiorhodospiraceae bacterium	1
Acidisphaera sp_	3			Ectothiorhodospiraceae bacterium AqS1	1
Bosea sp_ 117	3			Comamonadaceae bacterium	1
Rhodospirillaceae bacterium R-7	3			Rhodocyclaceae bacterium	1
unclassified Acidovorax	3			Rhodobacteraceae bacterium PARR1	1
Stella sp_ ATCC 35155	3			Alcanivoracaceae bacterium	1
Methylobacterium nodulans	3			Rhodobacteraceae bacterium M382	1
Mesorhizobium plurifarium	3			Rhodobacteraceae bacterium KLH11	1
Bradyrhizobium	3			Rhodobacteraceae bacterium D3-12	1
Sediminicoccus rosea	3			Rhodobiaceae bacterium	1
Bordetella petrii	3		GENUS	Mesorhizobium sp_	13
Acetobacteraceae bacterium H6797	3			unclassified Bradyrhizobium	10
uncultured Rhodopila sp_	3			Rubritepida sp_	8
Belnapia mucosa	3		SUM	Roseomonas sp_	8
Candidatus Thioglobus sp_	3		729	unclassified Mesorhizobium	6
Chromatiales bacterium	3			Marivita sp_	5
Xenophilus aerolatus	3			Nitratireductor sp_	5
Pararoseomonas indoligenes	3			uncultured Roseobacter sp_	5
Rhodovarius crocodyli	3			unclassified Variovorax	5
Rhizobium rhizogenes	3			unclassified Rhizobium	5
Paracraurococcus sp_ LOR1-02	3			Rhizobium	5
Rhizobium lusitanum	3			Roseococcus sp_	4
Humitalea rosea	3			Bradyrhizobium sp_	4
Pararoseomonas baculiformis	3			Rubrivivax sp_	4
Pseudoroseomonas oryzae	3			Reyranella sp_	4
Pelagibius sp_	3			Elioraea sp_	4
Nitratireductor arenosus	3			Candidatus Pelagibacter sp_	4
Neoroseomonas alba	3			Bosea sp_ _in_ a-proteobacteria_	4
Pseudoroseomonas wenyumeiae	3			Roseibium sp_	4
Collimonas fungivorans	3			Acidisphaera sp_	3
Sinorhizobium fredii	3			Bosea sp_ 117	3
Candidatus Puniceispirillum sp_	3			Stella sp_ ATCC 35155	3
Aestuariivirga sp_	3			uncultured Rhodopila sp_	3
Sinorhizobium kostiense	3			Candidatus Thioglobus sp_	3
Thiotrichales bacterium	3			Paracraurococcus sp_ LOR1-02	3
Rhizobium sullae	3			Pelagibius sp_	3
Porticoccaceae bacterium	3			Candidatus Puniceispirillum sp_	3
unclassified Ruegeria	3			Aestuariivirga sp_	3
Marinovum sp_	3			Marinovum sp_	3
Amylibacter sp_	3			Amylibacter sp_	3
Stappia indica	3			Tabrizicola sp_	3
Ruegeria atlantica	3			Roseovarius sp_	3
Tabrizicola sp_	3			unclassified Acidovorax	3
Roseovarius sp_	3			unclassified Ruegeria	3
Pseudomonas	2			Bradyrhizobium	3
Microvirga sp_	2			Microvirga sp_	2
Ancylobacter mangrovi	2			Starkeya sp_ ORNL1	2
Ancylobacter aquaticus	2			Roseococcus sp_ SDR	2
Starkeya koreensis	2			uncultured Acidovorax sp_	2
Ancylobacter polymorphus	2			Falsiroseomonas sp_	2
Starkeya sp_ ORNL1	2			Bradyrhizobium sp_ BR13661	2
Roseococcus sp_ SDR	2			Belnapia sp_	2
Roseococcus microcysteis	2			Paralcaligenes sp_ KSB-10	2
Deltaproteobacteria bacterium	2			Bradyrhizobium sp_ CCBAU 11445	2
Microvirga aerophila	2			Pigmentiphaga sp_	2
uncultured Acidovorax sp_	2			Bradyrhizobium sp_ LTSPM299	2
Falsiroseomonas sp_	2			Pararhizobium sp_ BT-229	2
Bradyrhizobium sp_ BR13661	2			Bradyrhizobium sp_ CCGUVB1N3	2
Bradyrhizobium cajani	2			Roseomonas sp_ KE0001	2
Falsiroseomonas tokyonensis	2			Roseomonas sp_ NPKOSM-4	2
Belnapia sp_	2			Rhodopila sp_	2
Paralcaligenes sp_ KSB-10	2			Roseomonas sp_ MO-31	2
Stella humosa	2			Roseococcus sp_ SYP-B2431	2
Bradyrhizobium sp_ CCBAU 11445	2			uncultured Ramlibacter sp_	2
Hyphomicrobiaceae bacterium	2			Colwellia sp_	2
Paeniroseomonas aquatica	2			Thalassospira sp_ HF15	2
Bradyrhizobium ottawaense	2			Siccirubricoccus sp_ G192	2
Roseomonas oleicola	2			uncultured Bosea sp_	2
Pigmentiphaga sp_	2			Falsochrobactrum sp_ TDYN1	2
Bradyrhizobium sp_ LTSPM299	2			Stappia sp_ ES_058	2
Pararhizobium sp_ BT-229	2			Curvibacter sp_	2
Limobrevibacterium gyesilva	2			Bradyrhizobium sp_ AUGA SZCCT0431	2
Roseococcus pinisoli	2			Roseomonas sp_ OT10	2
Roseomonas gilardii	2			Nitratireductor sp_ StC3	2
Bradyrhizobium sp_ CCGUVB1N3	2			Roseococcus sp_ MDT2-1-1	2
Bradyrhizobium tropiciagri	2			Pseudolabrys sp_	2
Pseudacidovorax intermedius	2			Thalassospira sp_	2
Microvirga guangxiensis	2			Sneathiella sp_	2
Pseudomonas viridiflava	2			Bosea sp_ NBC_00550	2
Roseomonas sp_ KE0001	2			Ensifer sp_ WSM1721	2
Roseomonas sp_ NPKOSM-4	2			Bosea sp_ 685	2
Pseudoroseomonas deserti	2			Pelagibius sp_ Alg239-R121	2
Rhodopila sp_	2			Rhizobium sp_ R634	2
Bradyrhizobium macuxiense	2			Chelativorans sp_ ZYF759	2
Stella vacuolata	2			Albidovulum sp_	2
Falsiroseomonas selenitidurans	2			Roseomonas sp_ ACRSG	2
Siccirubricoccus phaeus	2			Stappia sp_ MMSF_3263	2
Siccirubricoccus soli	2			Pseudooceanicola sp_ HF7	2
Roseomonas sp_ MO-31	2			Sedimentitalea sp_ JM2-8	2
Thalassospira lucentensis	2			Rhizobium sp_ CB3090	2
Roseococcus sp_ SYP-B2431	2			Chelatococcus sp_	2
Rubritepida flocculans	2			Pararhodobacter sp_ SW119	2
uncultured Ramlibacter sp_	2			Rhodovarius sp_	2
Bradyrhizobium liaoningense	2			Rhizobium sp_ WYCCWR 11152	2
Bradyrhizobium rifense	2			Rhizobium sp_ CCGE 510	2
Caldovatus aquaticus	2			Paracoccus sp_ Z118	2
unclassified Herbaspirillum	2			Bosea sp_ PAMC 26642	2
Pseudoroseomonas coralli	2			Candidimonas sp_	2
Paracraurococcus ruber	2			Defluviicoccus sp_	2
Bosea spartocytisi	2			uncultured Pseudoteredinibacter sp_	2
Bosea lathyri	2			Bosea sp_ BH3	2
Colwellia sp_	2			uncultured Marivita sp_	2
Shinella pollutisoli	2			Brucella sp_ NBRC 12950	2
Thalassospira sp_ HF15	2			Stappia sp_ P2PMeth1	2
Oceanibaculum nanhaiense	2			Magnetovibrio sp_	2
Caldovatus sediminis	2			Cypionkella sp_	2
Ectorhizobium quercum	2			Rhodobacter sp_	2
Neoroseomonas terrae	2			Planktomarina sp_	2
Siccirubricoccus sp_ G192	2			Roseobacter sp_ SK209-2-6	2
uncultured Bosea sp_	2			Rhizobium sp_ Root1203	2
Celeribacter baekdonensis	2			Roseibium sp_ RKSG952	2
Falsochrobactrum sp_ TDYN1	2			Silicimonas sp_	2
Neorhizobium xiangyangii	2			unclassified Herbaspirillum	2
Stappia sp_ ES_058	2			Pseudomonas	2
Siccirubricoccus deserti	2			Agrobacterium	2
Neoroseomonas lacus	2			Mesorhizobium sp_ Root157	1
Curvibacter sp_	2			Mesorhizobium sp_ ES1-1	1
Beijerinckiaceae bacterium	2			Mesorhizobium sp_ Root695	1
Bradyrhizobium sp_ AUGA SZCCT0431	2			Mesorhizobium sp_ STM 4661	1
Roseomonas harenae	2			Methylopila sp_ 73B	1
Roseicella aerolata	2			Acidisoma sp_ PAMC 29798	1
Agrobacterium	2			Ancylobacter sp_ TS-1	1
Roseomonas sp_ OT10	2			Methylopila sp_ Yamaguchi	1
Alcaligenaceae bacterium	2			Burkholderia sp_ WAC0059	1
Nitratireductor sp_ StC3	2			Bradyrhizobium sp_ Bra78	1
Roseococcus sp_ MDT2-1-1	2			Bradyrhizobium sp_ KB893862 SZCCT0404	1
Thalassospira profundimaris	2			Ralstonia sp_ A12	1
Pseudolabrys sp_	2			Methylobacterium sp_ Leaf106	1
Roseicella aquatilis	2			Ralstonia sp_ LMG 18101	1
Ferruginivarius sediminum	2			Variovorax sp_ N23	1
Thalassospira sp_	2			Bradyrhizobium sp_ WSM1253	1
Acidobacteriota bacterium	2			Methylobacterium sp_ 10	1
Marinobacterium arenosum	2			Bradyrhizobium sp_ BRP23	1
Alphaproteobacteria bacterium HT1-32	2			Frankia sp_ RB7	1
Microvirga vignae	2			uncultured Bradyrhizobium sp_	1
Undibacter mobilis	2			Bradyrhizobium sp_ LTSP849	1
Sabulicella rubraurantiaca	2			Ralstonia sp_ LMG 19083	1
Limoniibacter endophyticus	2			Bradyrhizobium sp_ BL16A	1
Chachezhania antarctica	2			Bradyrhizobium sp_ WYCCWR 13022	1
Sneathiella sp_	2			Bradyrhizobium sp_ 186	1
Celeribacter litoreus	2			Methylobacterium sp_ YIM 132548	1
Kiloniella spongiae	2			Bradyrhizobium sp_ UFLA03-84	1
Limimaricola cinnabarinus	2			Bradyrhizobium genosp_ L	1
Bosea sp_ NBC_00550	2			Pandoraea sp_ ISTKB	1
Ensifer sp_ WSM1721	2			Variovorax sp_ YR266	1
Aliamphritea ceti	2			Variovorax sp_ CF313	1
Bosea sp_ 685	2			Variovorax sp_ J2P1-59	1
Pelagibius sp_ Alg239-R121	2			Methylobacterium sp_ 77	1
Rhizobium sp_ R634	2			Phyllobacterium sp_ KW56	1
Enterovirga rhinocerotis	2			Bradyrhizobium sp_ JYMT SZCCT0180	1
Dankookia rubra	2			Bradyrhizobium sp_ CCBAU 11361	1
Chelativorans sp_ ZYF759	2			Bradyrhizobium sp_ ARR65	1
Albidovulum sp_	2			Hyphomicrobium sp_	1
Sinorhizobium meliloti	2			Zwartia sp_	1
Roseomonas sp_ ACRSG	2			Bradyrhizobium sp_ RD5-C2	1
Rhizobium acidisoli	2			Methylobacterium sp_ OTU13CASTA1	1
Fodinicurvata fenggangensis	2			Bradyrhizobium sp_ BWA-3-5	1
Stappia sp_ MMSF_3263	2			Bradyrhizobium sp_ Tv2a-2	1
Fodinicurvata sediminis	2			Methylobacterium sp_ WL120	1
Pseudooceanicola sp_ HF7	2			Variovorax sp_ YR750	1
Rhizobium hidalgonense	2			Bradyrhizobium sp_ CCBAU 53421	1
Shinella kummerowiae	2			Variovorax sp_ dw_308	1
Ensifer adhaerens	2			Variovorax sp_ J22R24	1
Elioraea rosea	2			Bradyrhizobium sp_ CB82	1
Rhodobacterales bacterium 32-67-9	2			Methylobacterium sp_ J-068	1
Thalassovita gelatinovora	2			Beijerinckia sp_ L45	1
Rhizobium phaseoli	2			Bradyrhizobium sp_ BEA-2-5	1
SAR86 cluster bacterium	2			Bosea sp_ F3-2	1
Sedimentitalea sp_ JM2-8	2			Bradyrhizobium sp_ NP1	1
Rhizobium sp_ CB3090	2			Tardiphaga sp_	1
Chelatococcus sp_	2			Belnapia sp_ F-4-1	1
Rhizobium bangladeshense	2			Mesorhizobium sp_ B2-1-3A	1
Pararhodobacter sp_ SW119	2			Sheuella sp_	1
Nitratireductor indicus	2			Rhizobium sp_ CG5	1
Bradyrhizobium canariense	2			Variovorax sp_ BK613	1
Rhizobium laguerreae	2			Burkholderia sp_ Ax-1724	1
Rhodovarius sp_	2			Bordetella genomosp_ 4	1
Rhizobium sp_ WYCCWR 11152	2			Herbaspirillum sp_ RV1423	1
Kiloniella laminariae	2			Roseomonas sp_ CECT 9278	1
Aureimonas leprariae	2			Comamonas sp_ BIGb0124	1
Pseudophaeobacter leonis	2			Paracoccus sp_ TOH	1
Rhizobium sp_ CCGE 510	2			Variovorax sp_ YR216	1
Sinorhizobium saheli	2			Pseudomonas sp_ UBA4194	1
Paracoccus sp_ Z118	2			uncultured Hydrogenophaga sp_	1
Bosea sp_ PAMC 26642	2			Roseomonas sp_ AR75	1
Rhizobium etli	2			Hydrogenophaga sp_ 2FB	1
Candidimonas sp_	2			Roseomonas sp_ E05	1
Defluviicoccus sp_	2			Roseomonas sp_ SXEYE001	1
Rhizobium leguminosarum bv_ viciae	2			Ciceribacter sp_ S153	1
Planctomycetota bacterium	2			Mesorhizobium sp_ M6A_T_Ce_TU_016_01_1_1	1
uncultured Pseudoteredinibacter sp_	2			Herbaspirillum sp_ CF444	1
Bosea sp_ BH3	2			Bradyrhizobium sp_ RP6	1
Rhizobium aegyptiacum	2			Aliihoeflea sp_ 40Bstr573	1
Shewanella halifaxensis	2			Aquabacter sp_ P-9	1
uncultured Marivita sp_	2			Rhodococcus sp_ SRB_17	1
Brucella sp_ NBRC 12950	2			Acidisphaera sp_ L21	1
Stappia sp_ P2PMeth1	2			Oceanicella sp_ SM1341	1
Pseudovibrio exalbescens	2			Bradyrhizobium sp_ STM 3809	1
Rhizobium mayense	2			Rhizobium sp_ RCAM05973	1
Magnetovibrio sp_	2			Pseudacidovorax sp_	1
Pseudoroseomonas cervicalis	2			Hydrogenophaga sp_	1
Rhizobium calliandrae	2			Bordetella sp_ BOR01	1
Burkholderia cenocepacia	2			Acidisphaera sp_ S103	1
Cypionkella sp_	2			Hydrogenophaga sp_ BPS33	1
Rhodobacter sp_	2			Limnohabitans sp_ Rim8	1
Tritonibacter mobilis	2			Verticiella sp_ GG226	1
Planktomarina sp_	2			Herbaspirillum sp_ ASV7	1
Pseudooceanicola nanhaiensis	2			Rhizobium sp_ FKY42	1
Acidiferrobacteraceae bacterium	2			Azorhizobium sp_ 35-67-5	1
Roseobacter sp_ SK209-2-6	2			Mycoplana sp_ BE70	1
Rhizobium sp_ Root1203	2			uncultured Dongia sp_	1
Acuticoccus kandeliae	2			Rhizobium sp_ ICMP 5592	1
Zongyanglinia marina	2			Tardiphaga sp_ 709	1
Phyllobacteriaceae bacterium	2			Thalassospira sp_ MCCC 1A01428	1
Roseibium sp_ RKSG952	2			Sinorhizobium sp_ BJ1	1
Ruegeria meonggei	2			Ramlibacter sp_ Leaf400	1
Aquibium microcysteis	2			Herbaspirillum sp_ meg3	1
Starkeya novella	2			Thalassospira sp_ MA62	1
Ruegeria arenilitoris	2			Variovorax sp_ S12S4	1
Silicimonas sp_	2			Variovorax sp_ IB41	1
Pelagibacterales bacterium	2			Agrobacterium sp_ AGB01	1
Ochrobactrum sp. G-1	1			Roseicella sp_ DB1501	1
Mesorhizobium sp_ Root157	1			Variovorax sp_ PBL-E5	1
uncultured bacterium	1			Bosea sp_ Tri-44	1
Rhodobacterales	1			Azospirillum sp_ B506	1
Pseudomonas putida	1			Herbaspirillum sp_ GW103	1
Betaproteobacteria bacterium 13_1_20CM_3_63_8	1			Microvirga sp_ ACRRW	1
Aminobacter aminovorans	1			Rhizobium sp_ 18065	1
Chelatococcus asaccharovorans	1			Variovorax sp_ EL159	1
Mesorhizobium sp_ ES1-1	1			Aquabacter sp_ L1I39	1
Mesorhizobium sp_ Root695	1			Bosea sp_ AS-1	1
Labrys monachus	1			Microbulbifer sp_ CAU 1566	1
Hansschlegelia quercus	1			Celeribacter sp_ HF31	1
Geminicoccaceae bacterium SCSIO 64248	1			Roseomonas sp_ 18066	1
Mesorhizobium sp_ STM 4661	1			Herbaspirillum sp_ C7C2	1
Agrobacterium vitis	1			Rhizobium sp_ Root482	1
Methylopila sp_ 73B	1			Rhizobium sp_ SL86	1
Acidisoma sp_ PAMC 29798	1			Methylocella sp_ CPCC 101449	1
Chelativorans	1			Thalassospira sp_ A40-3	1
unclassified Sphingobium	1			Neorhizobium sp_	1
Mangrovicella endophytica	1			Afifella sp_ IM 167	1
Starkeya nomas	1			Rhizobium sp_ PDO1-076	1
unclassified Acidisoma	1			uncultured Pseudacidovorax sp_	1
Ancylobacter rudongensis	1			Pseudolabrys sp_ Root1462	1
Ancylobacter sp_ TS-1	1			Pararhodobacter sp_	1
Methylopila sp_ Yamaguchi	1			Kiloniella sp_ EL199	1
Hansschlegelia plantiphila	1			Roseomonas sp_ KE2513	1
Ancylobacter sonchi	1			Rhodoferax sp_	1
Bradyrhizobiaceae bacterium	1			Agrobacterium sp_	1
unclassified Devosia	1			Ramlibacter sp_	1
Burkholderia sp_ WAC0059	1			Variovorax sp_	1
Burkholderia gladioli	1			Mesorhizobium sp_ YR577	1
Ralstonia mannitolilytica	1			Bosea sp_ BK604	1
Ralstonia insidiosa	1			Caballeronia sp_ LP006	1
Bradyrhizobium sp_ Bra78	1			Ferrovibrio sp_	1
Methylobacterium dankookense	1			Roseomonas sp_ HF4	1
Bradyrhizobium sp_ KB893862 SZCCT0404	1			Fodinicurvata sp_ CAU 1616	1
Ralstonia sp_ A12	1			Rhizobium sp_ CF080	1
Zeimonas sediminis	1			Aliiglaciecola sp_ M165	1
Pandoraea bronchicola	1			Herbaspirillum sp_ alder98	1
Ralstonia solanacearum	1			Microbulbifer sp_ MI-G	1
Methylobacterium marchantiae	1			Rhizobium sp_ BK602	1
Methylobacterium sp_ Leaf106	1			Collimonas sp_ OK242	1
Ralstonia wenshanensis	1			Collimonas sp_ OK307	1
Ralstonia sp_ LMG 18101	1			Rhizobium sp_ SL42	1
Variovorax sp_ N23	1			uncultured Microbulbifer sp_	1
Bradyrhizobium sp_ WSM1253	1			Pseudolabrys sp_ FHR47	1
Bradyrhizobium amphicarpaeae	1			Rhizobium sp_ CF142	1
Bradyrhizobium septentrionale	1			Herbaspirillum sp_	1
Pandoraea cepalis	1			Herbaspirillum sp_ WKF16	1
Hypericibacter terrae	1			Rhizobium sp_ BK650	1
Methylobacterium sp_ 10	1			uncultured Kiloniella sp_	1
Methylobacterium adhaesivum	1			Mesorhizobium sp_ M1A_F_Ca_ET_072_01_1_1	1
Rhodospirillales bacterium 20-64-7	1			Methylobacterium sp_ J-026	1
Bradyrhizobium sp_ BRP23	1			Bradyrhizobium sp_ DOA9	1
Bradyrhizobium centrolobii	1			Mesorhizobium sp_ B4-1-4	1
Ralstonia solanacearum FJAT-1458	1			Bosea sp_ RAC05	1
Cupriavidus respiraculi	1			uncultured Amphritea sp_	1
Ralstonia	1			Agrobacterium sp_ SUL3	1
Frankia sp_ RB7	1			Marinomonas sp_ MED121	1
Pseudomonas folii	1			Rhizobium sp_ BK377	1
Methylobacterium gossipiicola	1			Afifella sp_ H1R	1
Methylobacterium symbioticum	1			Hoeflea sp_ BRH_c9	1
uncultured Bradyrhizobium sp_	1			Hahella sp_ HNIBRBA332	1
Bradyrhizobium campsiandrae	1			Bradyrhizobium sp_ LTSP885	1
Zwartia vadi	1			Haematobacter genomosp_ 1	1
Bradyrhizobium sp_ LTSP849	1			Ensifer sp_ SSB1	1
Ralstonia sp_ LMG 19083	1			Collimonas sp_ OK607	1
Bradyrhizobium guangxiense	1			Telmatospirillum sp_	1
Hypericibacter adhaerens	1			Paraburkholderia sp_ UYCP14C	1
Bradyrhizobium sp_ BL16A	1			Rhizobium sp_ NIBRBAC000502774	1
Candidatus Lambdaproteobacteria bacterium	1			Collimonas sp_ OK412	1
Pseudomonas caspiana	1			Spartinivicinus sp_ A2-2	1
Bradyrhizobium australafricanum	1			Bosea sp_ OK403	1
Bradyrhizobium sp_ WYCCWR 13022	1			Rhizobium sp_ NRK18	1
Mesorhizobium ephedrae	1			Mesorhizobium sp_ B3-2-1	1
Bradyrhizobium sp_ 186	1			Lentilitoribacter sp_ Alg239-R112	1
Microvirga makkahensis	1			Shinella sp_ CPCC 101442	1
Pandoraea pulmonicola	1			Rhizobium sp_ S152	1
Bradyrhizobium iriomotense	1			Microvirga sp_ KLBC 81	1
Chitinasiproducens palmae	1			Rhizobium sp_ BK379	1
Rhodomicrobium	1			Sneathiella sp_ P13V-1	1
Methylobacterium sp_ YIM 132548	1			Devosia sp_ G2-5	1
Acetobacteraceae bacterium AT-5844	1			Rhizobium sp_ Root1204	1
Bradyrhizobium sp_ UFLA03-84	1			Ancylobacter sp_ FA202	1
Bradyrhizobium genosp_ L	1			Microbulbifer sp_ YPW1	1
Pandoraea oxalativorans	1			Primorskyibacter sp_ XY-301	1
Pseudomonas phytophila	1			Bradyrhizobium sp_ 180	1
Pandoraea pneumonica	1			Variovorax sp_ 3319	1
Bradyrhizobium hipponense	1			Mesorhizobium sp_ SOD10	1
Pandoraea pnomenusa	1			Mesorhizobium sp_ WR6	1
Pandoraea sp_ ISTKB	1			Hahella sp_ CCB-MM4	1
Pollutimonas bauzanensis	1			Rhizobium sp_ TAL182	1
Variovorax sp_ YR266	1			Kangiella sp_	1
Methylobacterium isbiliense	1			Notoacmeibacter sp_	1
Variovorax sp_ CF313	1			Shinella sp_ PSBB067	1
Roseomonas ponticola	1			Mesorhizobium sp_ B2-3-4	1
Belnapia moabensis	1			Sinorhizobium sp_ RAC02	1
Variovorax sp_ J2P1-59	1			Aquamicrobium sp_	1
Methylobacterium sp_ 77	1			Thalassococcus sp_ S3	1
Methylobacterium nonmethylotrophicum	1			Acidovorax sp_ PRC11	1
Pelagibius marinus	1			Rhizobium sp_ L43	1
Agrobacterium rosae	1			Roseomonas sp_ GC11	1
Falsiroseomonas bella	1			Thermohalobaculum sp_	1
Phyllobacterium sp_ KW56	1			Magnetospirillum sp_	1
Bradyrhizobium sp_ JYMT SZCCT0180	1			Variovorax sp_ HW608	1
Bradyrhizobium sp_ CCBAU 11361	1			Psychrobium sp_	1
Bradyrhizobium sp_ ARR65	1			Pusillimonas sp_ SM2304	1
Hyphomicrobium sp_	1			Marinomonas sp_ GJ51-6	1
Minwuiales bacterium	1			Nitrincola sp_ A-D6	1
Zwartia sp_	1			Geminicoccus sp_	1
Bradyrhizobium sp_ RD5-C2	1			Shinella sp_	1
Bradyrhizobium ivorense	1			Pseudomonas sp_ 8Z	1
Methylobacterium sp_ OTU13CASTA1	1			Bosea sp_ TND4EK4	1
Falsiroseomonas frigidaquae	1			Bordetella genomosp_ 11	1
Bradyrhizobium sp_ BWA-3-5	1			Herbaspirillum sp_ LeCh32-8	1
Alphaproteobacteria bacterium MarineAlpha3_Bin4	1			Bradyrhizobium sp_ BRP14	1
Pseudomonas syringae	1			Rhizobium sp_ BG4	1
Bradyrhizobium japonicum	1			Thioalkalivibrio sp_ HK1	1
Bradyrhizobium sp_ Tv2a-2	1			Ascidiaceihabitans sp_	1
Methylobacterium sp_ WL120	1			Rhizobium sp_ M1	1
Variovorax sp_ YR750	1			Rhizobium sp_ BE258	1
Bradyrhizobium sp_ CCBAU 53421	1			Pseudovibrio sp_ Tun_PSC04-5_I4	1
Variovorax sp_ dw_308	1			Bosea sp_ AK1	1
Pseudoroseomonas aerophila	1			Rhodophyticola sp_ CCM32	1
Variovorax sp_ J22R24	1			uncultured Nitratireductor sp_	1
Bradyrhizobium sp_ CB82	1			uncultured Paracoccus sp_	1
Methylobacterium sp_ J-068	1			Rhizobium sp_ NZLR1	1
Beijerinckia sp_ L45	1			Advenella sp_ S44	1
Bradyrhizobium sp_ BEA-2-5	1			uncultured Castellaniella sp_	1
Bradyrhizobium semiaridum	1			Rhizobium sp_ BK212	1
Bosea sp_ F3-2	1			Hoeflea sp_ E7-10	1
Bradyrhizobium sp_ NP1	1			Caballeronia sp_ LZ019	1
Tardiphaga sp_	1			Pseudodonghicola sp_ IC7	1
Elstera cyanobacteriorum	1			Jannaschia sp_ CCS1	1
Belnapia sp_ F-4-1	1			Bosea sp_ BE125	1
Mesorhizobium sp_ B2-1-3A	1			Nitratireductor sp_ XY-223	1
Alphaproteobacteria bacterium MarineAlpha3_Bin2	1			Rhizobium sp_ CNPSo 3464	1
Sheuella sp_	1			Mesorhizobium sp_ ORS 3359	1
Agrobacterium rubi	1			Oceanicola sp_ S124	1
Rhizobium sp_ CG5	1			Corticibacterium sp_	1
Pararhizobium polonicum	1			Pseudomonas sp_ 18_1_10	1
Bosea thiooxidans	1			Thalassovita sp_	1
Pseudoroseomonas vastitatis	1			Hoeflea sp_	1
Variovorax sp_ BK613	1			Pusillimonas sp_ TS35	1
Paracoccus yeei	1			Salinarimonas sp_	1
Burkholderia sp_ Ax-1724	1			Rhizobium sp_ CIAT894	1
Herbaspirillum lusitanum	1			Bosea sp_ 124	1
Pandoraea faecigallinarum	1			Phaeobacter sp_ B1627	1
Algihabitans albus	1			Rhizobium sp_ SG741	1
Plastoroseomonas arctica	1			Pusillimonas sp_ T7-7	1
Pseudomonas oryzihabitans	1			Mesorhizobium sp_ B4-1-3	1
Halomonas gemina	1			Chromobacterium sp_ IIBBL 290-4	1
Bordetella genomosp_ 4	1			Rhodospirillum sp_	1
Herbaspirillum sp_ RV1423	1			Rhizobium sp_ Root1220	1
Roseomonas sp_ CECT 9278	1			Bradyrhizobium sp_ SHOUNA76	1
Rhizobiales bacterium 12-68-15	1			Stappia sp_ 28M-7	1
Phreatobacter stygius	1			Pseudomonas sp_ Marseille-Q1929	1
Azorhizobium caulinodans	1			Defluviimonas sp_ WL0002	1
Sneathiellales bacterium	1			Rhizobium sp_ WYJ-E13	1
Roseomonas rubea	1			Pseudomonas sp_ GXZC	1
Comamonas sp_ BIGb0124	1			Mesorhizobium sp_ LHD-90	1
Nitratireductor aestuarii	1			Sulfitobacter sp_ F26204	1
Corticibacter populi	1			Pararhizobium sp_ YC-54	1
Roseomonas	1			Pseudovibrio sp_ Ad13	1
Gluconacetobacter sacchari	1			Mesorhizobium sp_ DCY119	1
Tistlia consotensis USBA 355	1			Martelella sp_ HB161492	1
Rhizobium oryziradicis	1			Yoonia sp_	1
Paracoccus sp_ TOH	1			Rhizobium sp_ R635	1
Sheuella amnicola	1			Ensifer sp_ LCM 4579	1
Variovorax sp_ YR216	1			Ensifer sp_ BRP08	1
Pseudomonas sp_ UBA4194	1			Rhizobium sp_ L1K21	1
Ramlibacter	1			uncultured Shewanella sp_	1
Xenophilus arseniciresistens	1			uncultured Ruegeria sp_	1
Variovorax guangxiensis	1			Diaphorobacter sp_	1
uncultured Hydrogenophaga sp_	1			Pseudomonas sp_ SCB32	1
unclassified Shinella	1			Bosea sp_ BIWAKO-01	1
Microbulbifer aggregans	1			Rhodobacter sp_ SY28-1	1
Roseomonas sp_ AR75	1			Roseobacter sp_ MED193	1
Agrobacterium larrymoorei	1			Ancylobacter sp_ SL191	1
Microvirga brassicacearum	1			Shimia sp_ SK013	1
Variovorax	1			Rhizobium sp_ R693	1
Hydrogenophaga sp_ 2FB	1			Phyllobacterium sp_ 0TCS1_6A	1
Gluconacetobacter takamatsuzukensis	1			Rhizobium sp_ S163	1
Roseomonas sp_ E05	1			Labrenzia sp_ EL_132	1
Roseomonas sp_ SXEYE001	1			Stappia sp_	1
Ciceribacter sp_ S153	1			Nordella sp_ HKS 07	1
Mesorhizobium sp_ M6A_T_Ce_TU_016_01_1_1	1			Bosea sp_ Leaf344	1
Herbaspirillum sp_ CF444	1			Paucibacter sp_ KCTC 42545	1
Bradyrhizobium sp_ RP6	1			Noviherbaspirillum sp_ Root189	1
Bradyrhizobium erythrophlei	1			Parapusillimonas sp_ SGNA-6	1
Aliihoeflea sp_ 40Bstr573	1			Sulfitobacter sp_ JL08	1
Neoroseomonas eburnea	1			Bradyrhizobium sp_ 153	1
Aquabacter sp_ P-9	1			Rhizobium sp_ TH2	1
Microbulbifer salipaludis	1			Bradyrhizobium sp_ LHD-71	1
Halomonas aestuarii	1			Ruegeria sp_ WL0004	1
Pseudoroseomonas rhizosphaerae	1			Mesorhizobium sp_ LNHC221B00	1
Agrobacterium vaccinii	1			Cupriavidus sp_ AcVe19-6a	1
Belnapia rosea	1			Candidatus Pelagibacter sp_ TMED239	1
Rhodococcus sp_ SRB_17	1			Maritimibacter sp_ 55A14	1
Acidisphaera sp_ L21	1			Shewanella sp_ Isolate13	1
Ramlibacter rhizophilus	1			Bradyrhizobium sp_ Ec3_3	1
Herbaspirillum huttiense	1			Labrenzia sp_ PHM005	1
Oceanicella sp_ SM1341	1			Aestuariivita sp_	1
Bradyrhizobium sp_ STM 3809	1			Pelagimonas sp_	1
Neorhizobium galegae bv_ officinalis	1			Loktanella sp_	1
Azorhizobium oxalatiphilum	1			Pseudomonas sp_ GCEP-101	1
Paracoccus aminovorans	1			Devosia sp_ J2-20	1
Rhizobium sp_ RCAM05973	1			Labrenzia sp_ THAF82	1
Pseudacidovorax sp_	1			Roseobacter sp_ AzwK-3b	1
Roseicella frigidaeris	1			Stappia sp_ WLB 29	1
Hydrogenophaga sp_	1			uncultured Pseudophaeobacter sp_	1
Bordetella sp_ BOR01	1			Bosea sp_ AAP35	1
Microbulbifer elongatus	1			Jannaschia sp_ EhC01	1
Acidisphaera sp_ S103	1			Pseudooceanicola sp_	1
Crenalkalicoccus roseus	1			uncultured Aliiroseovarius sp_	1
Caenimonas soli	1			Ruegeria sp_ 6PALISEP08	1
Hydrogenophaga sp_ BPS33	1			Thalassococcus sp_	1
Limnohabitans sp_ Rim8	1			Rhizobium sp_ P32RR-XVIII	1
Pseudoroseomonas aestuarii	1			Candidatus Pelagibacter sp_ TMED118	1
Herbaspirillum camelliae	1			Achromobacter sp_ R39	1
Verticiella sp_ GG226	1			Ruegeria sp_ Ofav3-42	1
Herbaspirillum sp_ ASV7	1			Shewanella sp_ 1CM18E	1
Elioraea tepida	1			Shimia sp_ CNT1-13L_2	1
Candidatus Kaiserbacteria bacterium	1			Tistrella sp_	1
Rhizobium sp_ FKY42	1			Bradyrhizobium sp_ CSA207	1
Dongia mobilis	1			Bordetella genomosp_ 8	1
Azorhizobium sp_ 35-67-5	1			Roseobacter sp_	1
Mycoplana sp_ BE70	1			Ruegeria sp_ NA	1
Zeimonas arvi	1			Bradyrhizobium sp_ 190	1
Falsihalocynthiibacter arcticus	1			Phaeobacter sp_ F10	1
Herbaspirillum hiltneri	1			Ruegeria sp_ THAF57	1
uncultured Dongia sp_	1			Rhizobium sp_ RU20A	1
Rhizobium sp_ ICMP 5592	1			Pseudovibrio sp_ JE062	1
Caenimonas sedimenti	1			Bradyrhizobium sp_ Gha	1
Tardiphaga sp_ 709	1			Devosia sp_ G20-9	1
unclassified Microbulbifer	1			Rhizobium sp_ 18055	1
Thalassospira sp_ MCCC 1A01428	1			Marinibacterium sp_	1
Ramlibacter henchirensis	1			Rhizobium sp_ BK068	1
Sinorhizobium sp_ BJ1	1			Shewanella sp_ UCD-KL12	1
Herbaspirillum rhizosphaerae	1			Rhizobium sp_ NXC14	1
Brucella oryzae	1			Sulfitobacter sp_ EhC04	1
Ramlibacter sp_ Leaf400	1			Mesorhizobium sp_ WSM4976	1
Aliamphritea spongicola	1			Rhizobium sp_ NXC24	1
Neoroseomonas alkaliterrae	1			Rhizobium sp_	1
Paracidovorax avenae	1			Bradyrhizobium sp_ SRL28	1
Herbaspirillum sp_ meg3	1			Motiliproteus sp_ MSK22-1	1
Pararhodobacter oceanensis	1			Octadecabacter sp_	1
Thalassospira australica	1			Roseovarius sp_ EL26	1
Thalassospira sp_ MA62	1			Vogesella sp_ XCS3	1
Shinella daejeonensis	1			Methylobacterium sp_ NEAU 140	1
Variovorax sp_ S12S4	1			Ruegeria sp_ ANG-R	1
Variovorax sp_ IB41	1			Marinosulfonomonas sp_	1
Pigmentiphaga litoralis	1			Roseovarius sp_ SCSIO 43702	1
Agrobacterium sp_ AGB01	1			Sulfitobacter sp_	1
Roseicella sp_ DB1501	1			Shimia sp_ R10_1	1
Variovorax sp_ PBL-E5	1			Labrenzia sp_ OB1	1
Bosea sp_ Tri-44	1			Pseudoalteromonas sp_ DL2-H2_2	1
Dehalococcoidia bacterium	1			Paracoccus sp_ _in_ a-proteobacteria_	1
Pandoraea anhela	1			Roseibium sp_ Sym1	1
Dongia deserti	1			Aquitalea sp_	1
Allorhizobium sonneratiae	1			Ruegeria sp_ HKCCD4884	1
Paraburkholderia caballeronis	1			uncultured Roseibium sp_	1
Pandoraea vervacti	1			Ruegeria sp_ SCSIO 43209	1
Rhodopila globiformis	1			Aliihoeflea sp_ 2WW	1
unclassified Beijerinckia	1			Pseudomonas cedrina subsp_ fulgida	1
Azospirillum sp_ B506	1			Maritimibacter sp_	1
Acidisoma cellulosilyticum	1			Pseudoalteromonas sp_ MMG022	1
Chelatococcus caeni	1			Shewanella sp_ MBTL60-007	1
Herbaspirillum sp_ GW103	1			Mesorhizobium sp_ J18	1
Kangiellaceae bacterium	1			Microvirga sp_ 3-52	1
Ottowia oryzae	1			Sulfitobacter sp_ THAF37	1
Microvirga sp_ ACRRW	1			Bordetella genomosp_ 13	1
Rhizobium sp_ 18065	1			Ochrobactrum sp_ MYb68	1
Variovorax sp_ EL159	1			Chelatococcus sp_ SYSU_G07232	1
Aquabacter sp_ L1I39	1			Pseudomonas sp_ CYM-20-01	1
Thalassospira marina	1			Sedimentitalea sp_ CY04	1
Zwartia panacis	1			Shimia sp_	1
Bosea sp_ AS-1	1			uncultured Litoreibacter sp_	1
Microbulbifer sp_ CAU 1566	1			uncultured Pseudomonas sp_	1
Pandoraea nosoerga	1			Pseudomonas sp_ dw_358	1
Variovorax terrae	1			Bosea sp_ ZW T0_25	1
Celeribacter sp_ HF31	1			Gemmobacter sp_	1
Allorhizobium borbori	1			Nisaea sp_	1
Comamonadaceae bacterium G21597-S1	1			Ruegeria sp_ R13_0	1
Thalassospira povalilytica	1			Phaeobacter sp_ CECT 5382	1
Variovorax dokdonensis	1			Mesorhizobium sp_ GbtcB19	1
Antarcticimicrobium sediminis	1			Ruegeria sp_	1
Xylophilus ampelinus	1			Chelativorans sp_ YIM 93263	1
Microbulbifer pacificus	1			Pseudoalteromonas sp_ MSK9-3	1
Roseomonas fluvialis	1			Roseovarius sp_ W115	1
bacterium SGD-2	1			uncultured Pelagimonas sp_	1
Verticiella sediminum	1			Bosea sp_ REN20	1
Pandoraea capi	1			Leisingera sp_ ANG-M1	1
Pseudochelatococcus lubricantis	1			Fuscovulum sp_	1
Roseomonas sp_ 18066	1			Ferrimonas sp_ YFM	1
Herbaspirillum sp_ C7C2	1			Aestuariivirga sp_ YIM B02566	1
Azorhizobium doebereinerae	1			Sulfitobacter sp_ SK011	1
Rhizobium sp_ Root482	1			unclassified Sphingobium	1
Acetobacter tropicalis	1			unclassified Acidisoma	1
Microbulbifer agarilyticus	1			unclassified Devosia	1
Rhizobium sp_ SL86	1			unclassified Shinella	1
Novispirillum itersonii	1			unclassified Microbulbifer	1
Methylocella sp_ CPCC 101449	1			unclassified Beijerinckia	1
Microbulbifer donghaiensis	1			unclassified Microvirga	1
Thalassospira sp_ A40-3	1			unclassified Agrobacterium	1
Neorhizobium sp_	1			unclassified Sinorhizobium	1
Bradyrhizobium hereditatis	1			unclassified Xanthobacter	1
Rhizobium mesoamericanum	1			unclassified Thioclava	1
Marinobacter sediminum	1			unclassified Sulfitobacter	1
Afifella sp_ IM 167	1			unclassified Paraburkholderia	1
Pseudorhodoplanes sinuspersici	1			unclassified Bosea _in_ a-proteobacteria_	1
Kiloniella majae	1			unclassified Pseudoalteromonas	1
Rhizobium sp_ PDO1-076	1			unclassified Achromobacter	1
Robbsia andropogonis	1			Rhodobacterales	1
Roseomonas rosulenta	1			Chelativorans	1
Thalassospira mesophila	1			Ralstonia	1
Reyranella soli	1			Rhodomicrobium	1
Bordetella bronchialis	1			Roseomonas	1
Thalassospira xianhensis	1			Ramlibacter	1
Alterinioella nitratireducens	1			Variovorax	1
uncultured Pseudacidovorax sp_	1			Roseobacteraceae	1
Alphaproteobacteria bacterium MarineAlpha11_Bin1	1			Pseudohalocynthiibacter	1
Pseudolabrys sp_ Root1462	1			Mesorhizobium	1
Brucella tritici	1			Marivita	1
Salinicola peritrichatus	1			Methylobacterium	1
Pararhodobacter sp_	1			Pandoraea	1
Pelagibius litoralis	1			Shewanella	1
unclassified Microvirga	1			Salipiger	1
Loktanella atrilutea	1		SPECIES	Rhizobium leguminosarum	15
Microvirga arabica	1			Variovorax paradoxus	10
Collimonas silvisoli	1			Variovorax boronicumulans	8
Xenophilus azovorans	1		SUM	Agrobacterium tumefaciens	6
Kiloniella sp_ EL199	1		843	Roseomonas pecuniae	5
Thalassospiraceae bacterium LMO-JJ14	1			Plastoroseomonas hellenica	5
Spartinivicinus ruber	1			Alloyangia pacifica	5
Roseovarius aestuarii	1			Bradyrhizobium guangdongense	4
Roseomonas sp_ KE2513	1			Bradyrhizobium manausense	4
Kiloniellaceae bacterium	1			Bradyrhizobium diazoefficiens	4
Falsochrobactrum shanghaiense	1			Roseomonas rosea	4
Arboricoccus pini	1			Bradyrhizobium jicamae	4
Rhodoferax sp_	1			Rhodovarius lipocyclicus	4
Herbaspirillum rubrisubalbicans	1			Neorhizobium galegae	4
Agrobacterium sp_	1			Stappia stellulata	4
Ramlibacter sp_	1			Methylobacterium nodulans	3
Falsochrobactrum ovis	1			Mesorhizobium plurifarium	3
Variovorax sp_	1			Sediminicoccus rosea	3
Paracoccus suum	1			Bordetella petrii	3
Mesorhizobium sp_ YR577	1			Belnapia mucosa	3
Rhizobium cellulosilyticum	1			Xenophilus aerolatus	3
Bosea sp_ BK604	1			Pararoseomonas indoligenes	3
Caballeronia sp_ LP006	1			Rhodovarius crocodyli	3
Ferrovibrio sp_	1			Rhizobium rhizogenes	3
Rhizobium paknamense	1			Rhizobium lusitanum	3
Roseomonas sp_ HF4	1			Humitalea rosea	3
Aidingimonas lacisalsi	1			Pararoseomonas baculiformis	3
Fodinicurvata sp_ CAU 1616	1			Pseudoroseomonas oryzae	3
Paracidovorax cattleyae	1			Nitratireductor arenosus	3
Herbaspirillum frisingense	1			Neoroseomonas alba	3
Rhizobium sp_ CF080	1			Pseudoroseomonas wenyumeiae	3
Thalassospira alkalitolerans	1			Collimonas fungivorans	3
Mesorhizobium composti	1			Sinorhizobium fredii	3
Aliiglaciecola sp_ M165	1			Sinorhizobium kostiense	3
Herbaspirillum sp_ alder98	1			Rhizobium sullae	3
Aureimonas populi	1			Stappia indica	3
Microbulbifer sp_ MI-G	1			Ruegeria atlantica	3
Rhizobium sp_ BK602	1			Ancylobacter mangrovi	2
Aquamicrobium aerolatum	1			Ancylobacter aquaticus	2
Collimonas sp_ OK242	1			Starkeya koreensis	2
Rickettsiales bacterium	1			Ancylobacter polymorphus	2
Collimonas sp_ OK307	1			Roseococcus microcysteis	2
Rhizobium sp_ SL42	1			Microvirga aerophila	2
Paracoccus albus	1			Bradyrhizobium cajani	2
uncultured Microbulbifer sp_	1			Falsiroseomonas tokyonensis	2
Hahella chejuensis	1			Stella humosa	2
Pseudomonas massiliensis	1			Paeniroseomonas aquatica	2
Rhodobium gokarnense	1			Bradyrhizobium ottawaense	2
Allosediminivita pacifica	1			Roseomonas oleicola	2
Pseudolabrys sp_ FHR47	1			Limobrevibacterium gyesilva	2
Paracidovorax konjaci	1			Roseococcus pinisoli	2
Bosea psychrotolerans	1			Roseomonas gilardii	2
Terriglobia bacterium	1			Bradyrhizobium tropiciagri	2
Rhizobium sp_ CF142	1			Pseudacidovorax intermedius	2
Verminephrobacter eiseniae	1			Microvirga guangxiensis	2
Thalassospira permensis	1			Pseudomonas viridiflava	2
Lichenibacterium minor	1			Pseudoroseomonas deserti	2
unclassified Agrobacterium	1			Bradyrhizobium macuxiense	2
Hoeflea marina	1			Stella vacuolata	2
Roseobacteraceae	1			Falsiroseomonas selenitidurans	2
Bosea lupini	1			Siccirubricoccus phaeus	2
Achromobacter arsenitoxydans	1			Siccirubricoccus soli	2
Kiloniella litopenaei	1			Thalassospira lucentensis	2
Verminephrobacter aporrectodeae	1			Rubritepida flocculans	2
Roseomonas acroporae	1			Bradyrhizobium liaoningense	2
Pseudomonas atacamensis	1			Bradyrhizobium rifense	2
Herbaspirillum sp_	1			Caldovatus aquaticus	2
Herbaspirillum sp_ WKF16	1			Pseudoroseomonas coralli	2
Rhizobium sp_ BK650	1			Paracraurococcus ruber	2
Marivita lacus	1			Bosea spartocytisi	2
Stappia sediminis	1			Bosea lathyri	2
Shinella curvata	1			Shinella pollutisoli	2
uncultured Kiloniella sp_	1			Oceanibaculum nanhaiense	2
Mesorhizobium sp_ M1A_F_Ca_ET_072_01_1_1	1			Caldovatus sediminis	2
Elioraea tepidiphila	1			Ectorhizobium quercum	2
Methylobacterium sp_ J-026	1			Neoroseomonas terrae	2
Aquamicrobium defluvii	1			Celeribacter baekdonensis	2
Mesorhizobium muleiense	1			Neorhizobium xiangyangii	2
Bradyrhizobium sp_ DOA9	1			Siccirubricoccus deserti	2
Mesorhizobium sp_ B4-1-4	1			Neoroseomonas lacus	2
Bosea sp_ RAC05	1			Roseomonas harenae	2
uncultured Amphritea sp_	1			Roseicella aerolata	2
Albibacillus kandeliae	1			Thalassospira profundimaris	2
Azospirillum endophyticum	1			Roseicella aquatilis	2
Pseudomonas vanderleydeniana	1			Ferruginivarius sediminum	2
Hoeflea alexandrii	1			Marinobacterium arenosum	2
Pseudovibrio axinellae	1			Microvirga vignae	2
Paracoccus fontiphilus	1			Undibacter mobilis	2
Agrobacterium sp_ SUL3	1			Sabulicella rubraurantiaca	2
Marinomonas sp_ MED121	1			Limoniibacter endophyticus	2
Rhizobium hainanense	1			Chachezhania antarctica	2
Aestuariispira insulae	1			Celeribacter litoreus	2
Curvibacter lanceolatus	1			Kiloniella spongiae	2
Sinirhodobacter populi	1			Limimaricola cinnabarinus	2
Rhizobium sp_ BK377	1			Aliamphritea ceti	2
Afifella sp_ H1R	1			Enterovirga rhinocerotis	2
Paralcaligenes ureilyticus	1			Dankookia rubra	2
Pseudooceanicola algae	1			Sinorhizobium meliloti	2
Arenibacterium halophilum	1			Rhizobium acidisoli	2
Parahaliea mediterranea	1			Fodinicurvata fenggangensis	2
Shinella granuli	1			Fodinicurvata sediminis	2
Hoeflea sp_ BRH_c9	1			Rhizobium hidalgonense	2
Hahella sp_ HNIBRBA332	1			Shinella kummerowiae	2
Paroceanicella profunda	1			Ensifer adhaerens	2
Allopusillimonas ginsengisoli	1			Elioraea rosea	2
Microbulbifer taiwanensis	1			Thalassovita gelatinovora	2
Bradyrhizobium sp_ LTSP885	1			Rhizobium phaseoli	2
Sneathiella chinensis	1			SAR86 cluster bacterium	2
Psychromarinibacter halotolerans	1			Rhizobium bangladeshense	2
Afifella marina DSM 2698	1			Nitratireductor indicus	2
Oceanibaculum indicum	1			Bradyrhizobium canariense	2
Haematobacter genomosp_ 1	1			Rhizobium laguerreae	2
Ensifer sp_ SSB1	1			Kiloniella laminariae	2
Collimonas sp_ OK607	1			Aureimonas leprariae	2
Ancylobacter dichloromethanicus	1			Pseudophaeobacter leonis	2
Telmatospirillum sp_	1			Sinorhizobium saheli	2
Rhizobium chutanense	1			Rhizobium etli	2
Paraburkholderia sp_ UYCP14C	1			Rhizobium leguminosarum bv_ viciae	2
Rhizobium sp_ NIBRBAC000502774	1			Rhizobium aegyptiacum	2
Collimonas sp_ OK412	1			Shewanella halifaxensis	2
Actibacterium ureilyticum	1			Pseudovibrio exalbescens	2
Hahella ganghwensis	1			Rhizobium mayense	2
Hongsoonwoonella zoysiae	1			Pseudoroseomonas cervicalis	2
Pseudooceanicola pacificus	1			Rhizobium calliandrae	2
Aestuariivirga litoralis	1			Burkholderia cenocepacia	2
Microvirga massiliensis	1			Tritonibacter mobilis	2
Ensifer aridi	1			Pseudooceanicola nanhaiensis	2
Verrucomicrobiales bacterium	1			Acuticoccus kandeliae	2
Thalassobaculaceae bacterium	1			Zongyanglinia marina	2
Spartinivicinus sp_ A2-2	1			Ruegeria meonggei	2
Roseomonas marmotae	1			Aquibium microcysteis	2
Bosea sp_ OK403	1			Starkeya novella	2
Rhizobium sp_ NRK18	1			Ruegeria arenilitoris	2
Mesorhizobium sp_ B3-2-1	1			Ochrobactrum sp. G-1	1
Lentilitoribacter sp_ Alg239-R112	1			uncultured bacterium	1
Shinella sp_ CPCC 101442	1			Pseudomonas putida	1
Rhizobium sp_ S152	1			Aminobacter aminovorans	1
Microvirga sp_ KLBC 81	1			Chelatococcus asaccharovorans	1
Rhizobium sp_ BK379	1			Labrys monachus	1
Advenella kashmirensis	1			Hansschlegelia quercus	1
Sneathiella sp_ P13V-1	1			Agrobacterium vitis	1
Sediminihaliea albiluteola	1			Mangrovicella endophytica	1
alpha proteobacterium BAL199	1			Starkeya nomas	1
Insolitispirillum peregrinum	1			Ancylobacter rudongensis	1
Aureimonas altamirensis	1			Hansschlegelia plantiphila	1
Rhizobium multihospitium	1			Ancylobacter sonchi	1
Alphaproteobacteria	1			Burkholderia gladioli	1
Ketogulonicigenium robustum	1			Ralstonia mannitolilytica	1
Devosia sp_ G2-5	1			Ralstonia insidiosa	1
Paracoccus isoporae	1			Methylobacterium dankookense	1
Marivita geojedonensis	1			Zeimonas sediminis	1
Paracidovorax wautersii	1			Pandoraea bronchicola	1
Parahaliea aestuarii	1			Ralstonia solanacearum	1
Rhizobium sp_ Root1204	1			Methylobacterium marchantiae	1
Ancylobacter sp_ FA202	1			Ralstonia wenshanensis	1
Rhizobium changzhiense	1			Bradyrhizobium amphicarpaeae	1
Microbulbifer sp_ YPW1	1			Bradyrhizobium septentrionale	1
Tistrella bauzanensis	1			Pandoraea cepalis	1
Primorskyibacter sp_ XY-301	1			Hypericibacter terrae	1
Bradyrhizobium sp_ 180	1			Methylobacterium adhaesivum	1
Aquamicrobium lusatiense	1			Bradyrhizobium centrolobii	1
Variovorax sp_ 3319	1			Ralstonia solanacearum FJAT-1458	1
Neptunomonas antarctica	1			Cupriavidus respiraculi	1
Roseomonas haemaphysalidis	1			Pseudomonas folii	1
Mesorhizobium sp_ SOD10	1			Methylobacterium gossipiicola	1
Rhizobium croatiense	1			Methylobacterium symbioticum	1
Mesorhizobium sp_ WR6	1			Bradyrhizobium campsiandrae	1
Hahella sp_ CCB-MM4	1			Zwartia vadi	1
Rhizobium sp_ TAL182	1			Bradyrhizobium guangxiense	1
Oceanibaculum pacificum	1			Hypericibacter adhaerens	1
Kangiella sp_	1			Candidatus Lambdaproteobacteria bacterium	1
Bordetella bronchiseptica	1			Pseudomonas caspiana	1
Rhizobium paranaense	1			Bradyrhizobium australafricanum	1
Jiella sonneratiae	1			Mesorhizobium ephedrae	1
Sinorhizobium sojae	1			Microvirga makkahensis	1
Notoacmeibacter sp_	1			Pandoraea pulmonicola	1
Denitrobaculum tricleocarpae	1			Bradyrhizobium iriomotense	1
Shinella sp_ PSBB067	1			Chitinasiproducens palmae	1
Alphaproteobacteria bacterium MarineAlpha4_Bin2	1			Pandoraea oxalativorans	1
Mesorhizobium sp_ B2-3-4	1			Pseudomonas phytophila	1
Usitatibacter rugosus	1			Pandoraea pneumonica	1
Sinorhizobium sp_ RAC02	1			Bradyrhizobium hipponense	1
Aquamicrobium sp_	1			Pandoraea pnomenusa	1
Thalassotalea agarivorans	1			Pollutimonas bauzanensis	1
Thalassococcus sp_ S3	1			Methylobacterium isbiliense	1
Neoroseomonas soli	1			Roseomonas ponticola	1
Collimonas arenae	1			Belnapia moabensis	1
Roseovarius atlanticus	1			Methylobacterium nonmethylotrophicum	1
Pseudooceanicola marinus	1			Pelagibius marinus	1
Rhizobium gei	1			Agrobacterium rosae	1
Acidovorax sp_ PRC11	1			Falsiroseomonas bella	1
Shinella sedimenti	1			Bradyrhizobium ivorense	1
Parahaliea maris	1			Falsiroseomonas frigidaquae	1
Ectothiorhodospiraceae bacterium	1			Pseudomonas syringae	1
Mesobacterium pallidum	1			Bradyrhizobium japonicum	1
Rhizobium sp_ L43	1			Pseudoroseomonas aerophila	1
Roseomonas sp_ GC11	1			Bradyrhizobium semiaridum	1
Thermohalobaculum sp_	1			Elstera cyanobacteriorum	1
Magnetospirillum sp_	1			Agrobacterium rubi	1
Rhodopseudomonas julia	1			Pararhizobium polonicum	1
Variovorax sp_ HW608	1			Bosea thiooxidans	1
Roseomonas nepalensis	1			Pseudoroseomonas vastitatis	1
Aestuariirhabdus haliotis	1			Paracoccus yeei	1
Ciceribacter ferrooxidans	1			Herbaspirillum lusitanum	1
Pseudovibrio denitrificans	1			Pandoraea faecigallinarum	1
Tropicibacter oceani	1			Algihabitans albus	1
Sinorhizobium terangae	1			Plastoroseomonas arctica	1
Psychrobium sp_	1			Pseudomonas oryzihabitans	1
Candidatus Halocynthiibacter alkanivorans	1			Halomonas gemina	1
Pusillimonas sp_ SM2304	1			Phreatobacter stygius	1
Marinomonas sp_ GJ51-6	1			Azorhizobium caulinodans	1
Microbulbifer mangrovi	1			Roseomonas rubea	1
Nitrincola sp_ A-D6	1			Nitratireductor aestuarii	1
Paracoccus homiensis	1			Corticibacter populi	1
Phyllobacterium zundukense	1			Gluconacetobacter sacchari	1
Geminicoccus sp_	1			Tistlia consotensis USBA 355	1
Natronocella acetinitrilica	1			Rhizobium oryziradicis	1
Sinorhizobium americanum	1			Sheuella amnicola	1
Shinella sp_	1			Xenophilus arseniciresistens	1
Pseudomonas sp_ 8Z	1			Variovorax guangxiensis	1
Shimia haliotis	1			Microbulbifer aggregans	1
Pseudohalocynthiibacter	1			Agrobacterium larrymoorei	1
Bosea sp_ TND4EK4	1			Microvirga brassicacearum	1
unclassified Sinorhizobium	1			Gluconacetobacter takamatsuzukensis	1
Bordetella genomosp_ 11	1			Bradyrhizobium erythrophlei	1
Labrys wisconsinensis	1			Neoroseomonas eburnea	1
Herbaspirillum sp_ LeCh32-8	1			Microbulbifer salipaludis	1
Chelatococcus composti	1			Halomonas aestuarii	1
Bradyrhizobium sp_ BRP14	1			Pseudoroseomonas rhizosphaerae	1
Mesorhizobium	1			Agrobacterium vaccinii	1
Rhizobium sp_ BG4	1			Belnapia rosea	1
Thioalkalivibrio sp_ HK1	1			Ramlibacter rhizophilus	1
Ascidiaceihabitans sp_	1			Herbaspirillum huttiense	1
Rhizobium sp_ M1	1			Neorhizobium galegae bv_ officinalis	1
Motiliproteus coralliicola	1			Azorhizobium oxalatiphilum	1
Ruegeria pomeroyi	1			Paracoccus aminovorans	1
Rhizobium aethiopicum	1			Roseicella frigidaeris	1
Marivita	1			Microbulbifer elongatus	1
Rhizobium terricola	1			Crenalkalicoccus roseus	1
Rhizobium sp_ BE258	1			Caenimonas soli	1
Pseudovibrio sp_ Tun_PSC04-5_I4	1			Pseudoroseomonas aestuarii	1
Bosea sp_ AK1	1			Herbaspirillum camelliae	1
Rhodophyticola sp_ CCM32	1			Elioraea tepida	1
Mesorhizobium metallidurans	1			Candidatus Kaiserbacteria bacterium	1
uncultured Nitratireductor sp_	1			Dongia mobilis	1
uncultured Paracoccus sp_	1			Zeimonas arvi	1
Rhizobium sp_ NZLR1	1			Falsihalocynthiibacter arcticus	1
Chachezhania sediminis	1			Herbaspirillum hiltneri	1
Agrobacterium fabacearum	1			Caenimonas sedimenti	1
Celeribacter persicus	1			Ramlibacter henchirensis	1
Defluviimonas denitrificans	1			Herbaspirillum rhizosphaerae	1
Amphritea balenae	1			Brucella oryzae	1
Advenella sp_ S44	1			Aliamphritea spongicola	1
Vogesella indigofera	1			Neoroseomonas alkaliterrae	1
uncultured Castellaniella sp_	1			Paracidovorax avenae	1
unclassified Xanthobacter	1			Pararhodobacter oceanensis	1
Alphaproteobacteria bacterium MedPE-SWcel	1			Thalassospira australica	1
Advenella incenata	1			Shinella daejeonensis	1
Rhizobium sp_ BK212	1			Pigmentiphaga litoralis	1
Hoeflea sp_ E7-10	1			Dehalococcoidia bacterium	1
Caballeronia sp_ LZ019	1			Pandoraea anhela	1
Limibaculum sediminis	1			Dongia deserti	1
Celeribacter indicus	1			Allorhizobium sonneratiae	1
Rhodobacterales bacterium 56_14_T64	1			Paraburkholderia caballeronis	1
Pseudodonghicola sp_ IC7	1			Pandoraea vervacti	1
Jannaschia sp_ CCS1	1			Rhodopila globiformis	1
Bosea sp_ BE125	1			Acidisoma cellulosilyticum	1
Caballeronia arvi	1			Chelatococcus caeni	1
bacterium BMS3Bbin10	1			Ottowia oryzae	1
Acuticoccus mangrovi	1			Thalassospira marina	1
Roseobacter cerasinus	1			Zwartia panacis	1
Nitratireductor sp_ XY-223	1			Pandoraea nosoerga	1
Rhizobium sp_ CNPSo 3464	1			Variovorax terrae	1
Mesorhizobium sp_ ORS 3359	1			Allorhizobium borbori	1
Oceanicola sp_ S124	1			Thalassospira povalilytica	1
Corticibacterium sp_	1			Variovorax dokdonensis	1
Pseudomonas sp_ 18_1_10	1			Antarcticimicrobium sediminis	1
Thalassovita sp_	1			Xylophilus ampelinus	1
Rhodospirillum rubrum	1			Microbulbifer pacificus	1
Ectothiorhodospiraceae bacterium AqS1	1			Roseomonas fluvialis	1
Hoeflea sp_	1			bacterium SGD-2	1
Aestuariispira ectoiniformans	1			Verticiella sediminum	1
Rhizobium redzepovicii	1			Pandoraea capi	1
Pusillimonas sp_ TS35	1			Pseudochelatococcus lubricantis	1
Paracoccus aerius	1			Azorhizobium doebereinerae	1
Thalassorhabdomicrobium marinisediminis	1			Acetobacter tropicalis	1
Zooshikella ganghwensis	1			Microbulbifer agarilyticus	1
Salinarimonas sp_	1			Novispirillum itersonii	1
Rhizobium sp_ CIAT894	1			Microbulbifer donghaiensis	1
Comamonadaceae bacterium	1			Bradyrhizobium hereditatis	1
Bosea sp_ 124	1			Rhizobium mesoamericanum	1
Roseibium hamelinense	1			Marinobacter sediminum	1
Pseudophaeobacter arcticus	1			Pseudorhodoplanes sinuspersici	1
Phaeobacter sp_ B1627	1			Kiloniella majae	1
Pseudogulbenkiania subflava	1			Robbsia andropogonis	1
Pseudomonas nitroreducens	1			Roseomonas rosulenta	1
Rhizobium sp_ SG741	1			Thalassospira mesophila	1
Sinorhizobium alkalisoli	1			Reyranella soli	1
Brucella gallinifaecis	1			Bordetella bronchialis	1
Pusillimonas sp_ T7-7	1			Thalassospira xianhensis	1
Sinorhizobium garamanticum	1			Alterinioella nitratireducens	1
Mesorhizobium sp_ B4-1-3	1			Brucella tritici	1
Chromobacterium sp_ IIBBL 290-4	1			Salinicola peritrichatus	1
Methylobacterium	1			Pelagibius litoralis	1
Paraburkholderia azotifigens	1			Loktanella atrilutea	1
Rhizobium miluonense	1			Microvirga arabica	1
Rhodospirillum sp_	1			Collimonas silvisoli	1
Rhizobium sp_ Root1220	1			Xenophilus azovorans	1
Bradyrhizobium sp_ SHOUNA76	1			Spartinivicinus ruber	1
Maritimibacter alkaliphilus	1			Roseovarius aestuarii	1
Stappia sp_ 28M-7	1			Falsochrobactrum shanghaiense	1
Pseudomonas sp_ Marseille-Q1929	1			Arboricoccus pini	1
Spartinivicinus marinus	1			Herbaspirillum rubrisubalbicans	1
Brucella haematophila	1			Falsochrobactrum ovis	1
Defluviimonas sp_ WL0002	1			Paracoccus suum	1
Marinobacterium jannaschii	1			Rhizobium cellulosilyticum	1
Rhizobium leucaenae	1			Rhizobium paknamense	1
unclassified Thioclava	1			Aidingimonas lacisalsi	1
Azohydromonas aeria	1			Paracidovorax cattleyae	1
Sinirhodobacter hankyongi	1			Herbaspirillum frisingense	1
Rhizobium sp_ WYJ-E13	1			Thalassospira alkalitolerans	1
Aliiroseovarius crassostreae	1			Mesorhizobium composti	1
Bosea vaviloviae	1			Aureimonas populi	1
Pandoraea	1			Aquamicrobium aerolatum	1
Elioraea thermophila	1			Paracoccus albus	1
Sulfitobacter brevis	1			Hahella chejuensis	1
Pseudomonas sp_ GXZC	1			Pseudomonas massiliensis	1
Thalassovita mangrovi	1			Rhodobium gokarnense	1
Nisaea acidiphila	1			Allosediminivita pacifica	1
Mameliella alba	1			Paracidovorax konjaci	1
Chromobacterium subtsugae	1			Bosea psychrotolerans	1
Mesorhizobium sp_ LHD-90	1			Terriglobia bacterium	1
Vibrio owensii	1			Verminephrobacter eiseniae	1
Hoeflea prorocentri	1			Thalassospira permensis	1
Sulfitobacter sp_ F26204	1			Lichenibacterium minor	1
Pararhizobium sp_ YC-54	1			Hoeflea marina	1
Rhodovibrio salinarum	1			Bosea lupini	1
Pseudovibrio sp_ Ad13	1			Achromobacter arsenitoxydans	1
Mesorhizobium sp_ DCY119	1			Kiloniella litopenaei	1
Martelella sp_ HB161492	1			Verminephrobacter aporrectodeae	1
Alphaproteobacteria bacterium MarineAlpha5_Bin12	1			Roseomonas acroporae	1
Yoonia sp_	1			Pseudomonas atacamensis	1
Rhizobium altiplani	1			Marivita lacus	1
Rhizobium sp_ R635	1			Stappia sediminis	1
Ensifer sp_ LCM 4579	1			Shinella curvata	1
Pseudochrobactrum asaccharolyticum	1			Elioraea tepidiphila	1
Marinobacter santoriniensis	1			Aquamicrobium defluvii	1
Pseudoalteromonas byunsanensis	1			Mesorhizobium muleiense	1
Ensifer sp_ BRP08	1			Albibacillus kandeliae	1
Roseibium aggregatum	1			Azospirillum endophyticum	1
Acuticoccus kalidii	1			Pseudomonas vanderleydeniana	1
Geminicoccus harenae	1			Hoeflea alexandrii	1
Oceaniglobus trochenteri	1			Pseudovibrio axinellae	1
Rhizobium esperanzae	1			Paracoccus fontiphilus	1
Falsirhodobacter halotolerans	1			Rhizobium hainanense	1
Rhizobium sp_ L1K21	1			Aestuariispira insulae	1
Rhizobium album	1			Curvibacter lanceolatus	1
Alphaproteobacteria bacterium MarineAlpha5_Bin7	1			Sinirhodobacter populi	1
uncultured Shewanella sp_	1			Paralcaligenes ureilyticus	1
Halovulum marinum	1			Pseudooceanicola algae	1
uncultured Ruegeria sp_	1			Arenibacterium halophilum	1
Diaphorobacter sp_	1			Parahaliea mediterranea	1
Rhizobium gallicum	1			Shinella granuli	1
Pseudomonas karstica	1			Paroceanicella profunda	1
Aquibium oceanicum	1			Allopusillimonas ginsengisoli	1
Ruegeria denitrificans	1			Microbulbifer taiwanensis	1
Actinomycetota bacterium	1			Sneathiella chinensis	1
Pseudomonas sp_ SCB32	1			Psychromarinibacter halotolerans	1
Pseudaestuariivita atlantica	1			Afifella marina DSM 2698	1
Bosea sp_ BIWAKO-01	1			Oceanibaculum indicum	1
Rhodobacter sp_ SY28-1	1			Ancylobacter dichloromethanicus	1
Roseobacter sp_ MED193	1			Rhizobium chutanense	1
Ancylobacter sp_ SL191	1			Actibacterium ureilyticum	1
Shimia sp_ SK013	1			Hahella ganghwensis	1
Pseudoponticoccus marisrubri	1			Hongsoonwoonella zoysiae	1
Rhizobium sp_ R693	1			Pseudooceanicola pacificus	1
Phyllobacterium sp_ 0TCS1_6A	1			Aestuariivirga litoralis	1
Rhizobium sp_ S163	1			Microvirga massiliensis	1
Labrenzia sp_ EL_132	1			Ensifer aridi	1
Rhodocyclaceae bacterium	1			Roseomonas marmotae	1
Stappia sp_	1			Advenella kashmirensis	1
Litoreibacter roseus	1			Sediminihaliea albiluteola	1
Nordella sp_ HKS 07	1			Insolitispirillum peregrinum	1
Bosea sp_ Leaf344	1			Aureimonas altamirensis	1
Roseibium aquae	1			Rhizobium multihospitium	1
Donghicola tyrosinivorans	1			Ketogulonicigenium robustum	1
Paucibacter sp_ KCTC 42545	1			Paracoccus isoporae	1
Noviherbaspirillum sp_ Root189	1			Marivita geojedonensis	1
Parapusillimonas sp_ SGNA-6	1			Paracidovorax wautersii	1
Ideonella benzenivorans	1			Parahaliea aestuarii	1
Mesorhizobium xinjiangense	1			Rhizobium changzhiense	1
Sulfitobacter sp_ JL08	1			Tistrella bauzanensis	1
Bradyrhizobium sp_ 153	1			Aquamicrobium lusatiense	1
Haematobacter missouriensis	1			Neptunomonas antarctica	1
Thalassovita aquimarina	1			Roseomonas haemaphysalidis	1
Rhizobium sp_ TH2	1			Rhizobium croatiense	1
Bradyrhizobium sp_ LHD-71	1			Oceanibaculum pacificum	1
Ancylobacter moscoviensis	1			Bordetella bronchiseptica	1
Stappia taiwanensis	1			Rhizobium paranaense	1
Ruegeria sp_ WL0004	1			Jiella sonneratiae	1
Mesorhizobium sp_ LNHC221B00	1			Sinorhizobium sojae	1
Cupriavidus sp_ AcVe19-6a	1			Denitrobaculum tricleocarpae	1
Candidatus Pelagibacter sp_ TMED239	1			Usitatibacter rugosus	1
Maritimibacter sp_ 55A14	1			Thalassotalea agarivorans	1
Tritonibacter horizontis	1			Neoroseomonas soli	1
Microvirga mediterraneensis	1			Collimonas arenae	1
Rhodobacteraceae bacterium PARR1	1			Roseovarius atlanticus	1
Tritonibacter scottomollicae	1			Pseudooceanicola marinus	1
Shewanella sairae	1			Rhizobium gei	1
Shewanella sp_ Isolate13	1			Shinella sedimenti	1
Marivita hallyeonensis	1			Parahaliea maris	1
Bradyrhizobium sp_ Ec3_3	1			Mesobacterium pallidum	1
Arsukibacterium ikkense	1			Rhodopseudomonas julia	1
Labrenzia sp_ PHM005	1			Roseomonas nepalensis	1
Acidimicrobiia bacterium	1			Aestuariirhabdus haliotis	1
Vogesella margarita	1			Ciceribacter ferrooxidans	1
Aestuariivita sp_	1			Pseudovibrio denitrificans	1
Pelagimonas sp_	1			Tropicibacter oceani	1
Loktanella sp_	1			Sinorhizobium terangae	1
Sinorhizobium arboris	1			Candidatus Halocynthiibacter alkanivorans	1
Alsobacter ponti	1			Microbulbifer mangrovi	1
Pseudoalteromonas xiamenensis	1			Paracoccus homiensis	1
unclassified Sulfitobacter	1			Phyllobacterium zundukense	1
Pseudomonas sp_ GCEP-101	1			Natronocella acetinitrilica	1
Devosia sp_ J2-20	1			Sinorhizobium americanum	1
Pikeienuella piscinae	1			Shimia haliotis	1
Labrenzia sp_ THAF82	1			Labrys wisconsinensis	1
Roseobacter sp_ AzwK-3b	1			Chelatococcus composti	1
Bowmanella dokdonensis	1			Motiliproteus coralliicola	1
Alcanivoracaceae bacterium	1			Ruegeria pomeroyi	1
Stappia sp_ WLB 29	1			Rhizobium aethiopicum	1
uncultured Pseudophaeobacter sp_	1			Rhizobium terricola	1
Bartonella choladocola	1			Mesorhizobium metallidurans	1
Bosea sp_ AAP35	1			Chachezhania sediminis	1
Ciceribacter lividus	1			Agrobacterium fabacearum	1
Jannaschia sp_ EhC01	1			Celeribacter persicus	1
Fuscibacter oryzae	1			Defluviimonas denitrificans	1
Pseudooceanicola sp_	1			Amphritea balenae	1
Tabrizicola oligotrophica	1			Vogesella indigofera	1
Shinella zoogloeoides	1			Advenella incenata	1
Sulfitobacter alexandrii	1			Limibaculum sediminis	1
uncultured Aliiroseovarius sp_	1			Celeribacter indicus	1
Antarctobacter heliothermus	1			Caballeronia arvi	1
Rhodobacteraceae bacterium M382	1			bacterium BMS3Bbin10	1
Deinococcota bacterium	1			Acuticoccus mangrovi	1
Ruegeria sp_ 6PALISEP08	1			Roseobacter cerasinus	1
Pseudomonas chlororaphis	1			Rhodospirillum rubrum	1
Martelella alba	1			Aestuariispira ectoiniformans	1
unclassified Paraburkholderia	1			Rhizobium redzepovicii	1
Thalassococcus sp_	1			Paracoccus aerius	1
Shimia thalassica	1			Thalassorhabdomicrobium marinisediminis	1
Paracoccus laeviglucosivorans	1			Zooshikella ganghwensis	1
Tabrizicola soli	1			Roseibium hamelinense	1
Rhizobium tibeticum	1			Pseudophaeobacter arcticus	1
Defluviimonas aquaemixtae	1			Pseudogulbenkiania subflava	1
Rhizobium sp_ P32RR-XVIII	1			Pseudomonas nitroreducens	1
Candidatus Pelagibacter sp_ TMED118	1			Sinorhizobium alkalisoli	1
Haematobacter massiliensis	1			Brucella gallinifaecis	1
Pelagibacterales bacterium SAG-MED17	1			Sinorhizobium garamanticum	1
Achromobacter sp_ R39	1			Paraburkholderia azotifigens	1
Rhodobium orientis	1			Rhizobium miluonense	1
Xinfangfangia pollutisoli	1			Maritimibacter alkaliphilus	1
Ruegeria sp_ Ofav3-42	1			Spartinivicinus marinus	1
Aurantimonas marina	1			Brucella haematophila	1
Shewanella sp_ 1CM18E	1			Marinobacterium jannaschii	1
Pseudovibrio flavus	1			Rhizobium leucaenae	1
Stappia albiluteola	1			Azohydromonas aeria	1
Phaeobacter marinintestinus	1			Sinirhodobacter hankyongi	1
Shimia sp_ CNT1-13L_2	1			Aliiroseovarius crassostreae	1
Tistrella mobilis	1			Bosea vaviloviae	1
Chromobacterium vaccinii	1			Elioraea thermophila	1
Pseudooceanicola lipolyticus	1			Sulfitobacter brevis	1
Sneathiella marina	1			Thalassovita mangrovi	1
Tistrella sp_	1			Nisaea acidiphila	1
Bradyrhizobium sp_ CSA207	1			Mameliella alba	1
Futiania mangrovii	1			Chromobacterium subtsugae	1
Bordetella genomosp_ 8	1			Vibrio owensii	1
Roseobacter sp_	1			Hoeflea prorocentri	1
Ruegeria sp_ NA	1			Rhodovibrio salinarum	1
Bradyrhizobium sp_ 190	1			Rhizobium altiplani	1
Phaeobacter sp_ F10	1			Pseudochrobactrum asaccharolyticum	1
Ancylobacter radicis	1			Marinobacter santoriniensis	1
Silicimonas algicola	1			Pseudoalteromonas byunsanensis	1
Rubellimicrobium arenae	1			Roseibium aggregatum	1
Paracoccus saliphilus	1			Acuticoccus kalidii	1
Jiella mangrovi	1			Geminicoccus harenae	1
Ruegeria sp_ THAF57	1			Oceaniglobus trochenteri	1
Leeia oryzae	1			Rhizobium esperanzae	1
Paenimaribius caenipelagi	1			Falsirhodobacter halotolerans	1
Rhizobium sp_ RU20A	1			Rhizobium album	1
Aquicoccus porphyridii	1			Halovulum marinum	1
Pseudovibrio sp_ JE062	1			Rhizobium gallicum	1
Bradyrhizobium sp_ Gha	1			Pseudomonas karstica	1
Nitrincola iocasae	1			Aquibium oceanicum	1
Devosia sp_ G20-9	1			Ruegeria denitrificans	1
Acetobacter garciniae	1			Pseudaestuariivita atlantica	1
Roseibium sediminis	1			Pseudoponticoccus marisrubri	1
Celeribacter halophilus	1			Litoreibacter roseus	1
Rhizobium sp_ 18055	1			Roseibium aquae	1
Marinibacterium sp_	1			Donghicola tyrosinivorans	1
Rhizobium sp_ BK068	1			Ideonella benzenivorans	1
Nisaea denitrificans	1			Mesorhizobium xinjiangense	1
Salipiger pallidus	1			Haematobacter missouriensis	1
Pelagibacterium luteolum	1			Thalassovita aquimarina	1
Pseudoalteromonas spongiae	1			Ancylobacter moscoviensis	1
Shewanella sp_ UCD-KL12	1			Stappia taiwanensis	1
Shewanella psychrophila	1			Tritonibacter horizontis	1
Rhizobium sp_ NXC14	1			Microvirga mediterraneensis	1
Thalassotalea algicola	1			Tritonibacter scottomollicae	1
Sulfitobacter sp_ EhC04	1			Shewanella sairae	1
Paracoccus chinensis	1			Marivita hallyeonensis	1
Mesorhizobium sp_ WSM4976	1			Arsukibacterium ikkense	1
Tabrizicola flagellatus	1			Acidimicrobiia bacterium	1
unclassified Bosea _in_ a-proteobacteria_	1			Vogesella margarita	1
Gemmobacter aquaticus	1			Sinorhizobium arboris	1
Saliniramus fredricksonii	1			Alsobacter ponti	1
unclassified Pseudoalteromonas	1			Pseudoalteromonas xiamenensis	1
Rhizobium sp_ NXC24	1			Pikeienuella piscinae	1
Rhizobium sp_	1			Bowmanella dokdonensis	1
Bradyrhizobium sp_ SRL28	1			Bartonella choladocola	1
Roseovarius mucosus	1			Ciceribacter lividus	1
Herbaspirillum autotrophicum	1			Fuscibacter oryzae	1
Motiliproteus sp_ MSK22-1	1			Tabrizicola oligotrophica	1
Microvirga aerilata	1			Shinella zoogloeoides	1
Octadecabacter sp_	1			Sulfitobacter alexandrii	1
Thalassotalea atypica	1			Antarctobacter heliothermus	1
Pseudopuniceibacterium antarcticum	1			Pseudomonas chlororaphis	1
Rhodobacteraceae bacterium KLH11	1			Martelella alba	1
Roseovarius sp_ EL26	1			Shimia thalassica	1
Vogesella sp_ XCS3	1			Paracoccus laeviglucosivorans	1
Tropicibacter naphthalenivorans	1			Tabrizicola soli	1
Caballeronia fortuita	1			Rhizobium tibeticum	1
Methylobacterium sp_ NEAU 140	1			Defluviimonas aquaemixtae	1
Ruegeria sp_ ANG-R	1			Haematobacter massiliensis	1
Sneathiella aquimaris	1			Rhodobium orientis	1
Pelagibacterales bacterium MED-G42	1			Xinfangfangia pollutisoli	1
Pseudomonas cedrina	1			Aurantimonas marina	1
Salipiger pentaromativorans	1			Pseudovibrio flavus	1
Parasedimentitalea marina	1			Stappia albiluteola	1
Marinosulfonomonas sp_	1			Phaeobacter marinintestinus	1
Roseovarius sp_ SCSIO 43702	1			Tistrella mobilis	1
Pelagimonas varians	1			Chromobacterium vaccinii	1
Sinorhizobium glycinis	1			Pseudooceanicola lipolyticus	1
Sulfitobacter sp_	1			Sneathiella marina	1
Mesorhizobium japonicum	1			Futiania mangrovii	1
Shimia sp_ R10_1	1			Ancylobacter radicis	1
Rhodobacterales bacterium HTCC2150	1			Silicimonas algicola	1
Labrenzia sp_ OB1	1			Rubellimicrobium arenae	1
Pseudoalteromonas sp_ DL2-H2_2	1			Paracoccus saliphilus	1
Paracoccus sp_ _in_ a-proteobacteria_	1			Jiella mangrovi	1
Oricola indica	1			Leeia oryzae	1
Ruegeria spongiae	1			Paenimaribius caenipelagi	1
Roseibium sp_ Sym1	1			Aquicoccus porphyridii	1
Ruegeria lacuscaerulensis	1			Nitrincola iocasae	1
Pseudomonas nitritireducens	1			Acetobacter garciniae	1
Aquitalea sp_	1			Roseibium sediminis	1
Ruegeria sp_ HKCCD4884	1			Celeribacter halophilus	1
uncultured Roseibium sp_	1			Nisaea denitrificans	1
Sinorhizobium mexicanum	1			Salipiger pallidus	1
Thalassobaculum salexigens	1			Pelagibacterium luteolum	1
Shewanella sedimentimangrovi	1			Pseudoalteromonas spongiae	1
Bowmanella denitrificans	1			Shewanella psychrophila	1
Ruegeria sp_ SCSIO 43209	1			Thalassotalea algicola	1
Aliihoeflea sp_ 2WW	1			Paracoccus chinensis	1
Nisaea sediminum	1			Tabrizicola flagellatus	1
Pseudomonas cedrina subsp_ fulgida	1			Gemmobacter aquaticus	1
Mesorhizobium intechi	1			Saliniramus fredricksonii	1
Zooshikella harenae	1			Roseovarius mucosus	1
Maritimibacter sp_	1			Herbaspirillum autotrophicum	1
Herbaspirillum robiniae	1			Microvirga aerilata	1
Meridianimarinicoccus roseus	1			Thalassotalea atypica	1
Microvirga lotononidis	1			Pseudopuniceibacterium antarcticum	1
Pseudoalteromonas sp_ MMG022	1			Tropicibacter naphthalenivorans	1
Ruegeria profundi	1			Caballeronia fortuita	1
Shewanella sp_ MBTL60-007	1			Sneathiella aquimaris	1
Halomonas alkalicola	1			Pseudomonas cedrina	1
Mesorhizobium sp_ J18	1			Salipiger pentaromativorans	1
Betaproteobacteria bacterium HGW-Betaproteobacteria-15	1			Parasedimentitalea marina	1
Gemmobacter lanyuensis	1			Pelagimonas varians	1
Alsobacter metallidurans	1			Sinorhizobium glycinis	1
Microvirga sp_ 3-52	1			Mesorhizobium japonicum	1
Sulfitobacter sp_ THAF37	1			Oricola indica	1
Rhodobacteraceae bacterium D3-12	1			Ruegeria spongiae	1
Lentibacter algarum	1			Ruegeria lacuscaerulensis	1
Marinovum algicola DG 898	1			Pseudomonas nitritireducens	1
Pseudogulbenkiania ferrooxidans	1			Sinorhizobium mexicanum	1
unclassified Achromobacter	1			Thalassobaculum salexigens	1
Kaustia mangrovi	1			Shewanella sedimentimangrovi	1
Sulfitobacter geojensis	1			Bowmanella denitrificans	1
Bordetella genomosp_ 13	1			Nisaea sediminum	1
Sinorhizobium medicae	1			Mesorhizobium intechi	1
Ochrobactrum sp_ MYb68	1			Zooshikella harenae	1
Chelatococcus sp_ SYSU_G07232	1			Herbaspirillum robiniae	1
Pseudomonas sp_ CYM-20-01	1			Meridianimarinicoccus roseus	1
Cribrihabitans marinus	1			Microvirga lotononidis	1
Alphaproteobacteria bacterium MarineAlpha5_Bin5	1			Ruegeria profundi	1
Sedimentitalea sp_ CY04	1			Halomonas alkalicola	1
Shimia sp_	1			Gemmobacter lanyuensis	1
uncultured Litoreibacter sp_	1			Alsobacter metallidurans	1
uncultured Pseudomonas sp_	1			Lentibacter algarum	1
Pseudomonas sp_ dw_358	1			Marinovum algicola DG 898	1
Leisingera methylohalidivorans	1			Pseudogulbenkiania ferrooxidans	1
Bosea sp_ ZW T0_25	1			Kaustia mangrovi	1
Gemmobacter sp_	1			Sulfitobacter geojensis	1
Rhodobiaceae bacterium	1			Sinorhizobium medicae	1
Vogesella mureinivorans	1			Cribrihabitans marinus	1
Nisaea sp_	1			Leisingera methylohalidivorans	1
Psychromarinibacter sediminicola	1			Vogesella mureinivorans	1
Roseobacter insulae	1			Psychromarinibacter sediminicola	1
Microvirga soli	1			Roseobacter insulae	1
Pseudophaeobacter profundi	1			Microvirga soli	1
Stutzerimonas stutzeri	1			Pseudophaeobacter profundi	1
Ruegeria sp_ R13_0	1			Stutzerimonas stutzeri	1
Shinella sumterensis	1			Shinella sumterensis	1
Phaeobacter sp_ CECT 5382	1			Shewanella woodyi	1
Shewanella woodyi	1			Ancylobacter pratisalsi	1
Ancylobacter pratisalsi	1			Devosia beringensis	1
Shewanella	1			Sagittula salina	1
Devosia beringensis	1			Rhizobium vallis	1
Mesorhizobium sp_ GbtcB19	1			Zhengella mangrovi	1
Ruegeria sp_	1			Octadecabacter antarcticus	1
Sagittula salina	1			Paenirhodobacter enshiensis	1
Chelativorans sp_ YIM 93263	1			Shewanella violacea	1
Pseudoalteromonas sp_ MSK9-3	1			Roseibium alexandrii	1
Roseovarius sp_ W115	1			Shimia biformata	1
uncultured Pelagimonas sp_	1			Mesobaculum littorinae	1
Bosea sp_ REN20	1			Rhodovibrio sodomensis	1
Rhizobium vallis	1			Salipiger mangrovisoli	1
Salipiger	1			Ancylobacter gelatini	1
Zhengella mangrovi	1			Roseivivax marinus	1
Leisingera sp_ ANG-M1	1			Ancylobacter defluvii	1
Fuscovulum sp_	1			Seohaeicola zhoushanensis	1
Ferrimonas sp_ YFM	1
Octadecabacter antarcticus	1
Paenirhodobacter enshiensis	1
Shewanella violacea	1
Pelagibacterales bacterium SAG-MED48	1
Roseibium alexandrii	1
Shimia biformata	1
Mesobaculum littorinae	1
Rhodovibrio sodomensis	1
Salipiger mangrovisoli	1
Aestuariivirga sp_ YIM B02566	1
Ancylobacter gelatini	1
Roseivivax marinus	1
Sulfitobacter sp_ SK011	1
Ancylobacter defluvii	1
Seohaeicola zhoushanensis	1
